# Supplementary material for: Immune-profiling of ZIKV-infected patients identifies a distinct function of plasmacytoid dendritic cells for immune cross-regulation
Source: Nat Commun. 2020 May 15;11:2421. doi: 10.1038/s41467-020-16217-5 (PMC7229207; doi:10.1038/s41467-020-16217-5)
Supplement: Supplementary file 4 — Supplementary Data 1 [file 41467_2020_16217_MOESM4_ESM.xlsx]

## Sheet: DEG2_B
Supplementary Data 1: Differentially expressed genes in B cells between ZIKV-infected and ZIKV-uninfected patients (FDR<0,05 and |log2FC|>0.58)
ENSGID	baseMean	log2FoldChange	lfcSE	stat	pvalue	padj	contrast
ENSG00000159958|TNFRSF13C	1796.63	-3.96935	0.23643	-16.7887	2.95391e-63	5.09697e-59	Group2-Group1
ENSG00000198695|MT-ND6	465.536	-5.66553	0.343662	-16.4858	4.64303e-61	4.00577e-57	Group2-Group1
ENSG00000198888|MT-ND1	8156.31	-6.02558	0.36794	-16.3765	2.81331e-60	1.61812e-56	Group2-Group1
ENSG00000198712|MT-CO2	6382.31	-4.61802	0.290812	-15.8797	8.7583e-57	3.77811e-53	Group2-Group1
ENSG00000162511|LAPTM5	5064.35	-3.72508	0.240302	-15.5017	3.38086e-54	1.16673e-50	Group2-Group1
ENSG00000162894|FCMR	1406.92	-4.04638	0.265428	-15.2447	1.78456e-52	5.1321e-49	Group2-Group1
ENSG00000136490|LIMD2	493.085	-3.89602	0.274375	-14.1996	9.21662e-46	2.2719e-42	Group2-Group1
ENSG00000170345|FOS	16844.5	4.99046	0.356707	13.9903	1.78556e-44	3.85124e-41	Group2-Group1
ENSG00000133112|TPT1	6019.44	-3.24994	0.234239	-13.8744	9.05024e-44	1.73513e-40	Group2-Group1
ENSG00000116741|RGS2	1609.11	5.02902	0.369246	13.6197	3.05754e-42	5.27579e-39	Group2-Group1
ENSG00000231925|TAPBP	1019.69	-3.48907	0.263231	-13.2548	4.23234e-40	6.639e-37	Group2-Group1
ENSG00000198786|MT-ND5	6929.92	-4.3901	0.331557	-13.2408	5.09733e-40	7.32954e-37	Group2-Group1
ENSG00000110848|CD69	3270.37	3.99716	0.306501	13.0413	7.12519e-39	9.45732e-36	Group2-Group1
ENSG00000196092|PAX5	455.266	-3.52903	0.271579	-12.9945	1.31483e-38	1.62053e-35	Group2-Group1
ENSG00000198763|MT-ND2	5372	-4.87477	0.376828	-12.9363	2.80737e-38	3.22941e-35	Group2-Group1
ENSG00000103187|COTL1	866.452	-3.37003	0.265085	-12.713	5.00665e-37	5.39936e-34	Group2-Group1
ENSG00000218227|	165.071	-4.90686	0.389393	-12.6013	2.07708e-36	2.10824e-33	Group2-Group1
ENSG00000185650|ZFP36L1	709.611	-3.23829	0.257586	-12.5717	3.02162e-36	2.89656e-33	Group2-Group1
ENSG00000080603|SRCAP	157.471	-4.71136	0.379498	-12.4147	2.17389e-35	1.97424e-32	Group2-Group1
ENSG00000196205|EEF1A1P5	6776.28	-3.20384	0.260043	-12.3204	7.03138e-35	6.06632e-32	Group2-Group1
ENSG00000105738|SIPA1L3	215.956	-3.9131	0.320002	-12.2284	2.19321e-34	1.80209e-31	Group2-Group1
ENSG00000171223|JUNB	1729.46	-3.07099	0.265488	-11.5673	6.03209e-31	4.73107e-28	Group2-Group1
ENSG00000075624|ACTB	11156.7	-2.54885	0.221549	-11.5047	1.24941e-30	9.37332e-28	Group2-Group1
ENSG00000142669|SH3BGRL3	504.595	-3.22828	0.282906	-11.4111	3.67994e-30	2.64573e-27	Group2-Group1
ENSG00000233476|EEF1A1P6	743.895	-3.24787	0.291169	-11.1546	6.80021e-29	4.6935e-26	Group2-Group1
ENSG00000172349|IL16	792.918	-3.28036	0.295345	-11.1069	1.16116e-28	7.70611e-26	Group2-Group1
ENSG00000039523|FAM65A	245.145	-3.22495	0.293921	-10.9722	5.20138e-28	3.32407e-25	Group2-Group1
ENSG00000211899|IGHM	16075.4	-2.88661	0.263805	-10.9422	7.24112e-28	4.46234e-25	Group2-Group1
ENSG00000129353|SLC44A2	514.968	-2.84875	0.265985	-10.7102	9.11671e-27	5.24363e-24	Group2-Group1
ENSG00000220205|VAMP2	133.026	-4.13721	0.386187	-10.713	8.84862e-27	5.24363e-24	Group2-Group1
ENSG00000177951|BET1L	88.2429	-4.73694	0.444393	-10.6593	1.577e-26	8.77777e-24	Group2-Group1
ENSG00000225178|RPSAP58	415.7	-3.00406	0.284145	-10.5723	4.00605e-26	2.16014e-23	Group2-Group1
ENSG00000198886|MT-ND4	5622.84	-3.87773	0.372357	-10.414	2.14064e-25	1.11929e-22	Group2-Group1
ENSG00000167978|SRRM2	695.022	-2.46432	0.239157	-10.3042	6.74701e-25	3.42411e-22	Group2-Group1
ENSG00000281344|HELLPAR	78.255	-4.7626	0.46249	-10.2977	7.21456e-25	3.55678e-22	Group2-Group1
ENSG00000156304|SCAF4	135.342	-4.07246	0.397811	-10.2372	1.35142e-24	6.47743e-22	Group2-Group1
ENSG00000132589|FLOT2	407.64	-2.62837	0.258248	-10.1777	2.49395e-24	1.16306e-21	Group2-Group1
ENSG00000147065|MSN	531.504	-2.50934	0.248662	-10.0914	6.0326e-24	2.73927e-21	Group2-Group1
ENSG00000172534|HCFC1	161.328	-3.87044	0.388524	-9.96191	2.23731e-23	9.89868e-21	Group2-Group1
ENSG00000137309|HMGA1	77.1188	-4.44354	0.457437	-9.714	2.62812e-22	1.13371e-19	Group2-Group1
ENSG00000103005|USB1	67.7874	-5.16938	0.534568	-9.67021	4.03562e-22	1.69841e-19	Group2-Group1
ENSG00000064666|CNN2	707.043	-2.54385	0.265832	-9.56936	1.0757e-21	4.41934e-19	Group2-Group1
ENSG00000012822|CALCOCO1	141.287	-3.51028	0.368633	-9.52241	1.69202e-21	6.78971e-19	Group2-Group1
ENSG00000269404|SPIB	370.141	-2.62794	0.277017	-9.48657	2.38762e-21	9.36325e-19	Group2-Group1
ENSG00000153094|BCL2L11	247.209	-3.40148	0.366869	-9.27165	1.83283e-20	7.02788e-18	Group2-Group1
ENSG00000167548|KMT2D	146.572	-3.1849	0.344079	-9.25631	2.11627e-20	7.93832e-18	Group2-Group1
ENSG00000167615|LENG8	113.886	-3.85863	0.418293	-9.2247	2.84343e-20	1.0439e-17	Group2-Group1
ENSG00000225630|MTND2P28	612.402	-7.07666	0.767349	-9.22222	2.91012e-20	1.04613e-17	Group2-Group1
ENSG00000214182|PTMAP5	254.43	-3.68321	0.403066	-9.13799	6.36228e-20	2.24043e-17	Group2-Group1
ENSG00000203879|GDI1	56.5536	-5.15674	0.570942	-9.03198	1.68591e-19	5.81806e-17	Group2-Group1
ENSG00000002834|LASP1	142.671	-3.00312	0.332895	-9.02122	1.86008e-19	6.29328e-17	Group2-Group1
ENSG00000139613|SMARCC2	140.756	-3.1764	0.352979	-8.99884	2.28121e-19	7.56967e-17	Group2-Group1
ENSG00000213676|ATF6B	89.9399	-3.70935	0.415418	-8.92921	4.29073e-19	1.39692e-16	Group2-Group1
ENSG00000280156|	61.6102	-6.73486	0.759148	-8.87161	7.20979e-19	2.30379e-16	Group2-Group1
ENSG00000182718|ANXA2	733.411	2.54489	0.287065	8.8652	7.63702e-19	2.39594e-16	Group2-Group1
ENSG00000119335|SET	999.955	2.52004	0.28578	8.81811	1.16411e-18	3.58692e-16	Group2-Group1
ENSG00000166710|B2M	38217	2.69914	0.30659	8.80373	1.32342e-18	4.00625e-16	Group2-Group1
ENSG00000179583|CIITA	631.16	-2.26779	0.258071	-8.78744	1.53002e-18	4.5518e-16	Group2-Group1
ENSG00000166340|TPP1	180.105	-2.82487	0.322043	-8.77171	1.75966e-18	5.14625e-16	Group2-Group1
ENSG00000108523|RNF167	60.4369	-4.24398	0.48814	-8.69419	3.49326e-18	1.0046e-15	Group2-Group1
ENSG00000205542|TMSB4X	14025.7	2.42513	0.280339	8.65073	5.11716e-18	1.44749e-15	Group2-Group1
ENSG00000130066|SAT1	1203.21	2.30597	0.26942	8.559	1.13852e-17	3.11827e-15	Group2-Group1
ENSG00000140497|SCAMP2	90.4045	-3.58883	0.419289	-8.55933	1.13524e-17	3.11827e-15	Group2-Group1
ENSG00000182162|P2RY8	671.389	-2.15734	0.252123	-8.55672	1.1612e-17	3.1307e-15	Group2-Group1
ENSG00000168066|SF1	302.69	-2.69492	0.315971	-8.52903	1.47577e-17	3.91761e-15	Group2-Group1
ENSG00000102858|MGRN1	55.3681	-4.6192	0.542232	-8.51886	1.61128e-17	4.21253e-15	Group2-Group1
ENSG00000106948|AKNA	228.836	-2.55763	0.30105	-8.4957	1.96738e-17	5.04855e-15	Group2-Group1
ENSG00000196126|HLA-DRB1	4458.49	2.79566	0.329118	8.4944	1.98958e-17	5.04855e-15	Group2-Group1
ENSG00000171700|RGS19	207.363	-2.49604	0.296201	-8.42685	3.55107e-17	8.88024e-15	Group2-Group1
ENSG00000240065|PSMB9	406.762	2.26043	0.269316	8.39321	4.73063e-17	1.1661e-14	Group2-Group1
ENSG00000111669|TPI1	660.243	2.26265	0.27074	8.3573	6.41692e-17	1.55949e-14	Group2-Group1
ENSG00000152520|PAN3	436.916	2.5109	0.300667	8.3511	6.7628e-17	1.6175e-14	Group2-Group1
ENSG00000188021|UBQLN2	99.3023	-3.6196	0.4335	-8.34971	6.84308e-17	1.6175e-14	Group2-Group1
ENSG00000130518|KIAA1683	118.555	-3.48547	0.417662	-8.34519	7.10979e-17	1.65783e-14	Group2-Group1
ENSG00000204256|BRD2	266.601	-2.95923	0.354853	-8.33931	7.47272e-17	1.71922e-14	Group2-Group1
ENSG00000205744|DENND1C	145.197	-2.92332	0.352058	-8.3035	1.01088e-16	2.2951e-14	Group2-Group1
ENSG00000234797|RPS3AP6	410.343	-2.59995	0.313318	-8.29813	1.05764e-16	2.37007e-14	Group2-Group1
ENSG00000102007|PLP2	85.9077	-3.39815	0.413046	-8.22707	1.91854e-16	4.24415e-14	Group2-Group1
ENSG00000110321|EIF4G2	546.84	-2.05086	0.249979	-8.20414	2.32238e-16	5.07249e-14	Group2-Group1
ENSG00000185359|HGS	158.077	-2.6091	0.318826	-8.18347	2.75795e-16	5.94855e-14	Group2-Group1
ENSG00000160741|CRTC2	51.244	-4.52905	0.555062	-8.15954	3.36301e-16	7.16405e-14	Group2-Group1
ENSG00000277791|PSMB3	203.066	2.6445	0.325436	8.12603	4.4358e-16	9.33412e-14	Group2-Group1
ENSG00000124193|SRSF6	1483.3	2.63926	0.324864	8.1242	4.50311e-16	9.36159e-14	Group2-Group1
ENSG00000100201|DDX17	860.815	-1.94623	0.240189	-8.1029	5.36656e-16	1.10238e-13	Group2-Group1
ENSG00000283029|	155.843	9.8358	1.2237	8.03778	9.14783e-16	1.85701e-13	Group2-Group1
ENSG00000074370|ATP2A3	256.508	-2.58669	0.322506	-8.02058	1.05244e-15	2.11162e-13	Group2-Group1
ENSG00000142039|CCDC97	82.1726	-3.29129	0.411013	-8.00775	1.16821e-15	2.31696e-13	Group2-Group1
ENSG00000118680|MYL12B	594.172	2.041	0.255646	7.98369	1.42025e-15	2.78481e-13	Group2-Group1
ENSG00000160683|CXCR5	214.803	-2.62249	0.328607	-7.98062	1.45599e-15	2.82282e-13	Group2-Group1
ENSG00000122644|ARL4A	313.276	2.63396	0.330541	7.96865	1.60422e-15	3.07565e-13	Group2-Group1
ENSG00000128016|ZFP36	588.363	-2.2169	0.28053	-7.90252	2.73315e-15	5.18247e-13	Group2-Group1
ENSG00000062485|CS	100.408	-2.97309	0.376377	-7.89923	2.80639e-15	5.26352e-13	Group2-Group1
ENSG00000090924|PLEKHG2	54.0757	-5.06721	0.644878	-7.85763	3.91463e-15	7.2631e-13	Group2-Group1
ENSG00000125356|NDUFA1	139.668	3.05839	0.389407	7.85399	4.03022e-15	7.39803e-13	Group2-Group1
ENSG00000138071|ACTR2	855.404	2.73206	0.348822	7.83225	4.79215e-15	8.70406e-13	Group2-Group1
ENSG00000113558|SKP1	692.124	2.10805	0.269794	7.81358	5.55867e-15	9.99113e-13	Group2-Group1
ENSG00000114779|ABHD14B	184.219	-2.38871	0.306361	-7.79703	6.33805e-15	1.12745e-12	Group2-Group1
ENSG00000110777|POU2AF1	196.863	-2.65817	0.341765	-7.77778	7.38099e-15	1.29958e-12	Group2-Group1
ENSG00000014164|ZC3H3	46.5572	-4.25415	0.551761	-7.71013	1.25689e-14	2.19068e-12	Group2-Group1
ENSG00000161847|RAVER1	39.965	-4.91575	0.638495	-7.69898	1.37162e-14	2.36673e-12	Group2-Group1
ENSG00000116584|ARHGEF2	143.889	-2.79864	0.363876	-7.6912	1.45762e-14	2.47801e-12	Group2-Group1
ENSG00000197136|PCNXL3	48.4958	-4.54744	0.591301	-7.69057	1.46483e-14	2.47801e-12	Group2-Group1
ENSG00000175274|TP53I11	115.296	-3.06113	0.398293	-7.68564	1.52232e-14	2.55026e-12	Group2-Group1
ENSG00000008018|PSMB1	376.929	2.21123	0.288341	7.66882	1.73586e-14	2.8526e-12	Group2-Group1
ENSG00000159314|ARHGAP27	192.127	-2.28556	0.297996	-7.66976	1.72323e-14	2.8526e-12	Group2-Group1
ENSG00000140983|RHOT2	172.102	-2.36534	0.310105	-7.62755	2.39255e-14	3.89466e-12	Group2-Group1
ENSG00000175115|PACS1	79.7867	-3.46581	0.454702	-7.62215	2.4948e-14	4.02316e-12	Group2-Group1
ENSG00000166888|STAT6	729.078	-2.04587	0.268977	-7.60609	2.82508e-14	4.51359e-12	Group2-Group1
ENSG00000165678|GHITM	607.367	2.14414	0.282253	7.59651	3.04222e-14	4.81592e-12	Group2-Group1
ENSG00000213442|RPL18AP3	1161.35	-1.77754	0.234646	-7.57543	3.57932e-14	5.61465e-12	Group2-Group1
ENSG00000274012|	109.399	9.31807	1.23303	7.55706	4.12272e-14	6.40879e-12	Group2-Group1
ENSG00000130702|LAMA5	77.642	-3.45128	0.456882	-7.55398	4.22152e-14	6.44623e-12	Group2-Group1
ENSG00000185862|EVI2B	315.14	-2.74403	0.363244	-7.55424	4.21303e-14	6.44623e-12	Group2-Group1
ENSG00000171206|TRIM8	61.7383	-4.26025	0.56619	-7.52442	5.29558e-14	8.01537e-12	Group2-Group1
ENSG00000155368|DBI	158.124	3.08112	0.409854	7.51761	5.57857e-14	8.37028e-12	Group2-Group1
ENSG00000130985|UBA1	255.013	-2.11288	0.283444	-7.4543	9.03465e-14	1.3439e-11	Group2-Group1
ENSG00000104859|CLASRP	79.6333	-3.11846	0.418925	-7.44394	9.7723e-14	1.44121e-11	Group2-Group1
ENSG00000100280|AP1B1	178.793	-2.50856	0.337372	-7.43559	1.04101e-13	1.52226e-11	Group2-Group1
ENSG00000140319|SRP14	710.809	1.91158	0.257361	7.42762	1.10568e-13	1.60323e-11	Group2-Group1
ENSG00000132465|JCHAIN	5392.26	2.35672	0.318361	7.40266	1.33484e-13	1.91938e-11	Group2-Group1
ENSG00000130479|MAP1S	40.331	-4.53381	0.614705	-7.37559	1.63614e-13	2.33319e-11	Group2-Group1
ENSG00000105369|CD79A	1321.55	-1.85099	0.25136	-7.3639	1.78617e-13	2.52626e-11	Group2-Group1
ENSG00000148841|ITPRIP	106.328	-2.86531	0.38939	-7.35846	1.86045e-13	2.60993e-11	Group2-Group1
ENSG00000185236|RAB11B	62.5162	-3.66207	0.499157	-7.33652	2.19218e-13	3.05048e-11	Group2-Group1
ENSG00000173020|ADRBK1	148.234	-2.43108	0.331436	-7.33497	2.21773e-13	3.06135e-11	Group2-Group1
ENSG00000130787|HIP1R	234.328	-2.18143	0.299362	-7.28693	3.17105e-13	4.34258e-11	Group2-Group1
ENSG00000165502|RPL36AL	444.182	2.08325	0.28727	7.25191	4.10946e-13	5.58337e-11	Group2-Group1
ENSG00000139239|RPL14P1	64.2971	-4.37102	0.603033	-7.24839	4.21744e-13	5.68531e-11	Group2-Group1
ENSG00000185122|HSF1	116.724	-2.64079	0.365088	-7.23328	4.71464e-13	6.30628e-11	Group2-Group1
ENSG00000167552|TUBA1A	955.618	2.28364	0.316604	7.2129	5.47715e-13	7.26986e-11	Group2-Group1
ENSG00000104894|CD37	3360.7	-1.96941	0.273113	-7.21099	5.55449e-13	7.31624e-11	Group2-Group1
ENSG00000014216|CAPN1	177.047	-2.25324	0.312665	-7.20656	5.73841e-13	7.34589e-11	Group2-Group1
ENSG00000128218|VPREB3	279.205	2.51615	0.349025	7.20908	5.63317e-13	7.34589e-11	Group2-Group1
ENSG00000134248|LAMTOR5	306.936	2.0928	0.290411	7.20635	5.74729e-13	7.34589e-11	Group2-Group1
ENSG00000167526|RPL13	7484.39	-1.74147	0.2416	-7.20805	5.67594e-13	7.34589e-11	Group2-Group1
ENSG00000089327|FXYD5	452.845	-2.25073	0.312704	-7.19764	6.12644e-13	7.77292e-11	Group2-Group1
ENSG00000224578|HNRNPA1P48	261.776	-2.10043	0.292181	-7.18879	6.5367e-13	8.23291e-11	Group2-Group1
ENSG00000130175|PRKCSH	102.601	-3.02669	0.423332	-7.1497	8.69692e-13	1.08743e-10	Group2-Group1
ENSG00000082438|COBLL1	348.474	-2.03336	0.284958	-7.13565	9.63286e-13	1.19579e-10	Group2-Group1
ENSG00000205176|REXO1L1P	33.7089	-9.38626	1.31858	-7.11848	1.09123e-12	1.34494e-10	Group2-Group1
ENSG00000229638|RPL4P4	99.1177	-2.89195	0.40667	-7.11129	1.14967e-12	1.39702e-10	Group2-Group1
ENSG00000263006|ROCK1P1	33.9639	-9.34101	1.31349	-7.11158	1.14726e-12	1.39702e-10	Group2-Group1
ENSG00000100664|EIF5	459.812	1.95137	0.274694	7.10379	1.21381e-12	1.46463e-10	Group2-Group1
ENSG00000198218|QRICH1	81.1249	-2.96442	0.417929	-7.0931	1.31138e-12	1.57138e-10	Group2-Group1
ENSG00000092841|MYL6	823.532	1.7191	0.242543	7.08782	1.36241e-12	1.62126e-10	Group2-Group1
ENSG00000114650|SCAP	91.9386	-2.67489	0.377758	-7.08095	1.43167e-12	1.69012e-10	Group2-Group1
ENSG00000168002|POLR2G	147.271	2.63267	0.371838	7.08016	1.43986e-12	1.69012e-10	Group2-Group1
ENSG00000131196|NFATC1	171.12	-2.62047	0.370204	-7.07846	1.45767e-12	1.69947e-10	Group2-Group1
ENSG00000005882|PDK2	42.0085	-4.23286	0.598077	-7.07745	1.46831e-12	1.70038e-10	Group2-Group1
ENSG00000141543|EIF4A3	159.573	2.63215	0.372022	7.07527	1.49163e-12	1.71587e-10	Group2-Group1
ENSG00000152242|C18orf25	96.9034	-3.03888	0.430521	-7.05862	1.6817e-12	1.9217e-10	Group2-Group1
ENSG00000180353|HCLS1	1012.2	1.73165	0.245812	7.04462	1.85962e-12	2.11104e-10	Group2-Group1
ENSG00000204310|AGPAT1	38.1493	-4.5657	0.651136	-7.0119	2.35096e-12	2.65136e-10	Group2-Group1
ENSG00000150867|PIP4K2A	483.87	2.34478	0.334771	7.00411	2.48554e-12	2.78494e-10	Group2-Group1
ENSG00000067082|KLF6	4737.08	1.81851	0.260544	6.97968	2.95859e-12	3.29358e-10	Group2-Group1
ENSG00000070756|PABPC1	2176.95	-1.50426	0.216048	-6.96263	3.33986e-12	3.69418e-10	Group2-Group1
ENSG00000104823|ECH1	358.816	2.0219	0.290484	6.96046	3.39158e-12	3.7275e-10	Group2-Group1
ENSG00000108828|VAT1	95.5048	-2.99333	0.430233	-6.95747	3.46443e-12	3.78347e-10	Group2-Group1
ENSG00000163348|PYGO2	31.9998	-4.62358	0.66562	-6.94628	3.7505e-12	4.07012e-10	Group2-Group1
ENSG00000140264|SERF2	550.861	1.82508	0.264174	6.90861	4.89439e-12	5.27829e-10	Group2-Group1
ENSG00000161791|FMNL3	101.785	-2.64498	0.386385	-6.84545	7.62346e-12	8.17036e-10	Group2-Group1
ENSG00000116030|SUMO1	190.171	2.34697	0.343233	6.83784	8.03972e-12	8.56329e-10	Group2-Group1
ENSG00000185627|PSMD13	273.18	2.03923	0.298716	6.82666	8.69121e-12	9.20042e-10	Group2-Group1
ENSG00000181222|POLR2A	184.936	-2.08136	0.305528	-6.81232	9.60392e-12	1.01046e-09	Group2-Group1
ENSG00000101608|MYL12A	756.041	1.98204	0.291251	6.80527	1.00857e-11	1.05472e-09	Group2-Group1
ENSG00000184634|MED12	53.7374	-3.35663	0.494244	-6.79145	1.11015e-11	1.15395e-09	Group2-Group1
ENSG00000178971|CTC1	150.208	-2.27055	0.334404	-6.78983	1.12263e-11	1.15993e-09	Group2-Group1
ENSG00000102225|CDK16	76.7419	-2.891	0.425923	-6.78761	1.14007e-11	1.17095e-09	Group2-Group1
ENSG00000154654|NCAM2	47.4149	-8.65211	1.27551	-6.78324	1.17509e-11	1.19977e-09	Group2-Group1
ENSG00000167182|SP2	30.2798	-5.15089	0.75968	-6.78035	1.19889e-11	1.21687e-09	Group2-Group1
ENSG00000131174|COX7B	96.3109	3.115	0.459587	6.77782	1.22004e-11	1.23036e-09	Group2-Group1
ENSG00000236552|RPL13AP5	669.339	-2.11046	0.311413	-6.77706	1.22644e-11	1.23036e-09	Group2-Group1
ENSG00000129667|RHBDF2	171.676	-2.07575	0.308004	-6.73937	1.59078e-11	1.58665e-09	Group2-Group1
ENSG00000167604|NFKBID	67.0202	-2.93338	0.435603	-6.73408	1.64975e-11	1.636e-09	Group2-Group1
ENSG00000258727|	29.0325	-5.86938	0.871847	-6.73212	1.67204e-11	1.64863e-09	Group2-Group1
ENSG00000196154|S100A4	137.79	3.56722	0.530413	6.72536	1.75163e-11	1.7173e-09	Group2-Group1
ENSG00000145287|PLAC8	2585.33	-1.92149	0.28598	-6.71895	1.83034e-11	1.78432e-09	Group2-Group1
ENSG00000100902|PSMA6	177.879	2.34665	0.349512	6.71406	1.89287e-11	1.83491e-09	Group2-Group1
ENSG00000104814|MAP4K1	136.062	-2.30083	0.342852	-6.71086	1.93481e-11	1.86509e-09	Group2-Group1
ENSG00000117410|ATP6V0B	325.388	1.85882	0.278254	6.68029	2.38473e-11	2.28603e-09	Group2-Group1
ENSG00000164032|H2AFZ	219.161	2.23588	0.335524	6.66386	2.66732e-11	2.54279e-09	Group2-Group1
ENSG00000044574|HSPA5	880.965	2.0166	0.303154	6.65206	2.89015e-11	2.74008e-09	Group2-Group1
ENSG00000198563|DDX39B	217.638	-2.05472	0.309481	-6.63923	3.15333e-11	2.97326e-09	Group2-Group1
ENSG00000166136|NDUFB8	195.529	2.13337	0.321554	6.63457	3.25453e-11	3.05201e-09	Group2-Group1
ENSG00000118640|VAMP8	131.776	2.44819	0.369914	6.61827	3.63416e-11	3.38959e-09	Group2-Group1
ENSG00000137497|NUMA1	208.577	-2.00481	0.303116	-6.614	3.74073e-11	3.47023e-09	Group2-Group1
ENSG00000168003|SLC3A2	182.734	2.19189	0.332865	6.58493	4.55114e-11	4.19946e-09	Group2-Group1
ENSG00000177666|PNPLA2	87.9214	-2.77452	0.421475	-6.58287	4.6144e-11	4.23519e-09	Group2-Group1
ENSG00000109475|RPL34	3006.68	1.99187	0.302782	6.57855	4.75061e-11	4.33713e-09	Group2-Group1
ENSG00000110987|BCL7A	94.0633	-2.64272	0.401798	-6.57723	4.79292e-11	4.35273e-09	Group2-Group1
ENSG00000182050|MGAT4C	23.1881	-8.9102	1.35964	-6.55335	5.62587e-11	5.08242e-09	Group2-Group1
ENSG00000100647|SUSD6	116.906	-2.28609	0.349983	-6.532	6.48986e-11	5.83243e-09	Group2-Group1
ENSG00000167658|EEF2	3724.14	-1.59588	0.244496	-6.52722	6.70024e-11	5.9903e-09	Group2-Group1
ENSG00000088986|DYNLL1	134.565	2.36119	0.362104	6.52075	6.9958e-11	6.2223e-09	Group2-Group1
ENSG00000115875|SRSF7	758.827	1.76679	0.271007	6.51935	7.06148e-11	6.24851e-09	Group2-Group1
ENSG00000127540|UQCR11	195.937	2.14915	0.329848	6.51557	7.24135e-11	6.34261e-09	Group2-Group1
ENSG00000160326|SLC2A6	131.502	-2.90078	0.445202	-6.51566	7.2373e-11	6.34261e-09	Group2-Group1
ENSG00000105879|CBLL1	87.2753	-3.05462	0.469349	-6.50821	7.6051e-11	6.62757e-09	Group2-Group1
ENSG00000139645|ANKRD52	85.0578	-2.65121	0.407621	-6.5041	7.81593e-11	6.77708e-09	Group2-Group1
ENSG00000185043|CIB1	308.452	2.07133	0.318569	6.502	7.92604e-11	6.83819e-09	Group2-Group1
ENSG00000119801|YPEL5	897.41	2.39654	0.369163	6.49184	8.47969e-11	7.27945e-09	Group2-Group1
ENSG00000131788|PIAS3	34.3036	-4.30591	0.665017	-6.47488	9.4885e-11	8.10515e-09	Group2-Group1
ENSG00000113811|	116.56	2.45669	0.379492	6.47363	9.56741e-11	8.1323e-09	Group2-Group1
ENSG00000116288|PARK7	224.302	2.02492	0.313803	6.45284	1.09774e-10	9.28509e-09	Group2-Group1
ENSG00000171862|PTEN	401.843	1.92178	0.298593	6.43613	1.22559e-10	1.03159e-08	Group2-Group1
ENSG00000185504|FAAP100	114.887	-2.30432	0.35838	-6.42982	1.27752e-10	1.07007e-08	Group2-Group1
ENSG00000143569|UBAP2L	86.7218	-2.69791	0.419822	-6.42632	1.30733e-10	1.08976e-08	Group2-Group1
ENSG00000100243|CYB5R3	129.027	-2.56457	0.399405	-6.42097	1.35408e-10	1.1233e-08	Group2-Group1
ENSG00000143373|ZNF687	36.5592	-3.82192	0.596293	-6.40946	1.46032e-10	1.20563e-08	Group2-Group1
ENSG00000158195|WASF2	367.161	-1.79155	0.279659	-6.4062	1.49192e-10	1.22586e-08	Group2-Group1
ENSG00000105701|FKBP8	62.5899	-3.51033	0.548431	-6.40067	1.54699e-10	1.26509e-08	Group2-Group1
ENSG00000134419|RPS15A	2756.59	1.7241	0.270158	6.38184	1.74969e-10	1.4241e-08	Group2-Group1
ENSG00000177485|ZBTB33	29.234	-4.30608	0.675356	-6.37602	1.81747e-10	1.47232e-08	Group2-Group1
ENSG00000234184|	94.8447	2.92958	0.45967	6.37322	1.85104e-10	1.49251e-08	Group2-Group1
ENSG00000198315|ZKSCAN8	38.8419	-4.41284	0.693164	-6.36624	1.93724e-10	1.55475e-08	Group2-Group1
ENSG00000224086|	36.2725	-3.93614	0.619288	-6.35591	2.07196e-10	1.65517e-08	Group2-Group1
ENSG00000130429|ARPC1B	1168.89	1.64746	0.259688	6.34398	2.23908e-10	1.78043e-08	Group2-Group1
ENSG00000005206|SPPL2B	164.92	-2.34645	0.369994	-6.34187	2.2699e-10	1.79665e-08	Group2-Group1
ENSG00000269028|MTRNR2L12	109.515	-3.65663	0.577034	-6.33695	2.34358e-10	1.84651e-08	Group2-Group1
ENSG00000120899|PTK2B	341.022	-1.77615	0.280453	-6.33313	2.4024e-10	1.88425e-08	Group2-Group1
ENSG00000158864|NDUFS2	169.584	2.19223	0.346345	6.3296	2.45793e-10	1.91908e-08	Group2-Group1
ENSG00000142546|NOSIP	135.853	2.37143	0.375152	6.32125	2.59464e-10	2.01669e-08	Group2-Group1
ENSG00000168421|RHOH	524.369	1.63162	0.258213	6.31889	2.63447e-10	2.03846e-08	Group2-Group1
ENSG00000163125|RPRD2	77.9222	-2.53621	0.401632	-6.31476	2.70587e-10	2.08436e-08	Group2-Group1
ENSG00000100911|PSME2	271.487	1.89402	0.300271	6.3077	2.83206e-10	2.17187e-08	Group2-Group1
ENSG00000178764|ZHX2	66.1182	-3.2024	0.507768	-6.30681	2.84841e-10	2.17475e-08	Group2-Group1
ENSG00000244313|	186.128	-2.04452	0.324626	-6.29808	3.01358e-10	2.29072e-08	Group2-Group1
ENSG00000172115|CYCS	265.782	2.18497	0.347404	6.28941	3.18668e-10	2.41167e-08	Group2-Group1
ENSG00000214176|PLEKHM1P1	64.2227	-3.00259	0.477759	-6.28474	3.28397e-10	2.47445e-08	Group2-Group1
ENSG00000110108|TMEM109	137.242	-2.15968	0.343878	-6.28034	3.37824e-10	2.53441e-08	Group2-Group1
ENSG00000211663|IGLV3-19	232.999	2.42154	0.385983	6.27371	3.5254e-10	2.63337e-08	Group2-Group1
ENSG00000106290|TAF6	68.1431	-2.85773	0.455937	-6.26781	3.6615e-10	2.72324e-08	Group2-Group1
ENSG00000143549|TPM3	698.178	-1.70528	0.273218	-6.24146	4.33514e-10	3.21043e-08	Group2-Group1
ENSG00000148840|PPRC1	32.289	-3.92831	0.629599	-6.23939	4.39273e-10	3.23917e-08	Group2-Group1
ENSG00000125245|GPR18	87.6221	2.88996	0.464109	6.2269	4.75758e-10	3.49328e-08	Group2-Group1
ENSG00000103197|TSC2	70.2221	-2.68256	0.431161	-6.2217	4.91812e-10	3.59585e-08	Group2-Group1
ENSG00000006025|OSBPL7	75.9743	-2.95317	0.475013	-6.21702	5.06693e-10	3.68903e-08	Group2-Group1
ENSG00000108654|DDX5	11665.6	1.86118	0.29942	6.21596	5.10108e-10	3.69829e-08	Group2-Group1
ENSG00000076108|BAZ2A	155.805	-2.17907	0.35062	-6.21491	5.13525e-10	3.70748e-08	Group2-Group1
ENSG00000121104|FAM117A	39.2185	-3.49126	0.56226	-6.20934	5.32078e-10	3.82451e-08	Group2-Group1
ENSG00000142534|RPS11	3024.73	-1.94397	0.313102	-6.20872	5.34169e-10	3.82451e-08	Group2-Group1
ENSG00000254452|	19.8036	-8.66061	1.39772	-6.19626	5.78219e-10	4.1228e-08	Group2-Group1
ENSG00000132967|HMGB1P5	104.312	2.46224	0.397553	6.1935	5.88442e-10	4.17842e-08	Group2-Group1
ENSG00000172809|RPL38	621.972	-1.84461	0.297908	-6.19186	5.94575e-10	4.20467e-08	Group2-Group1
ENSG00000143621|ILF2	282.93	1.93563	0.312672	6.19061	5.99305e-10	4.22082e-08	Group2-Group1
ENSG00000127419|TMEM175	109.773	-2.4405	0.394515	-6.18607	6.16815e-10	4.32648e-08	Group2-Group1
ENSG00000143368|SF3B4	23.9032	-4.85783	0.787945	-6.16519	7.03993e-10	4.87847e-08	Group2-Group1
ENSG00000153561|RMND5A	127.108	2.37964	0.38597	6.16535	7.03256e-10	4.87847e-08	Group2-Group1
ENSG00000211670|IGLV3-9	95.4433	4.36419	0.70783	6.16559	7.0223e-10	4.87847e-08	Group2-Group1
ENSG00000129562|DAD1	137.929	2.25566	0.367078	6.1449	8.00152e-10	5.52265e-08	Group2-Group1
ENSG00000073849|ST6GAL1	414.55	-1.5351	0.250379	-6.13108	8.72865e-10	6.00052e-08	Group2-Group1
ENSG00000099821|POLRMT	110.319	-2.36752	0.386199	-6.13032	8.77045e-10	6.00532e-08	Group2-Group1
ENSG00000228049|POLR2J2	26.7398	-4.94975	0.80915	-6.11723	9.52173e-10	6.49397e-08	Group2-Group1
ENSG00000253719|ATXN7L3B	94.3623	-2.4898	0.407782	-6.10571	1.02347e-09	6.95272e-08	Group2-Group1
ENSG00000167895|TMC8	205.784	-2.10105	0.345329	-6.0842	1.17075e-09	7.92211e-08	Group2-Group1
ENSG00000070761|CFAP20	82.0414	3.31233	0.545054	6.07706	1.22407e-09	8.25052e-08	Group2-Group1
ENSG00000141682|PMAIP1	313.568	1.92423	0.317315	6.06409	1.32706e-09	8.90986e-08	Group2-Group1
ENSG00000142002|DPP9	68.4919	-2.68787	0.445977	-6.02693	1.67105e-09	1.11759e-07	Group2-Group1
ENSG00000167323|STIM1	109.15	-2.37738	0.394977	-6.01902	1.75472e-09	1.16497e-07	Group2-Group1
ENSG00000197324|LRP10	192.825	-2.27164	0.377413	-6.01896	1.75538e-09	1.16497e-07	Group2-Group1
ENSG00000131759|RARA	22.7787	-4.95329	0.824264	-6.00935	1.86267e-09	1.23143e-07	Group2-Group1
ENSG00000227507|LTB	2857.61	1.69628	0.283023	5.99343	2.05457e-09	1.35311e-07	Group2-Group1
ENSG00000129559|NEDD8	170.823	2.0403	0.340559	5.99103	2.08514e-09	1.36803e-07	Group2-Group1
ENSG00000101194|SLC17A9	113.908	-2.36348	0.394789	-5.98668	2.14171e-09	1.39982e-07	Group2-Group1
ENSG00000130303|BST2	130.321	2.38909	0.399179	5.98501	2.16378e-09	1.40891e-07	Group2-Group1
ENSG00000204469|PRRC2A	73.1914	-2.50822	0.41915	-5.98407	2.17628e-09	1.41172e-07	Group2-Group1
ENSG00000175582|RAB6A	105.675	-2.39666	0.401011	-5.97655	2.2791e-09	1.47288e-07	Group2-Group1
ENSG00000228253|MT-ATP8	84.6791	-3.35173	0.562116	-5.96271	2.48092e-09	1.59732e-07	Group2-Group1
ENSG00000077454|LRCH4	68.1481	-2.81218	0.472121	-5.95649	2.57713e-09	1.6531e-07	Group2-Group1
ENSG00000126767|ELK1	30.107	-4.22047	0.709289	-5.95028	2.67686e-09	1.7044e-07	Group2-Group1
ENSG00000179262|RAD23A	82.6225	-2.4065	0.404408	-5.95068	2.67038e-09	1.7044e-07	Group2-Group1
ENSG00000144791|LIMD1	102.176	-2.51185	0.422795	-5.94104	2.83213e-09	1.79663e-07	Group2-Group1
ENSG00000214736|TOMM6	129.255	2.18737	0.368409	5.93735	2.89664e-09	1.83082e-07	Group2-Group1
ENSG00000188846|RPL14	1148.09	-1.78125	0.300173	-5.93409	2.9548e-09	1.86077e-07	Group2-Group1
ENSG00000140750|ARHGAP17	171.446	-1.8189	0.306557	-5.9333	2.96908e-09	1.86296e-07	Group2-Group1
ENSG00000116731|PRDM2	149.157	-1.99752	0.336701	-5.93263	2.98125e-09	1.86382e-07	Group2-Group1
ENSG00000171161|ZNF672	84.2651	-2.48599	0.419139	-5.93119	3.00741e-09	1.87339e-07	Group2-Group1
ENSG00000100226|GTPBP1	94.5117	-2.22598	0.376119	-5.91829	3.25313e-09	2.01917e-07	Group2-Group1
ENSG00000126746|ZNF384	45.2931	-3.80909	0.64387	-5.91593	3.29999e-09	2.03751e-07	Group2-Group1
ENSG00000154723|ATP5J	109.451	2.2648	0.382857	5.91552	3.30836e-09	2.03751e-07	Group2-Group1
ENSG00000168175|MAPK1IP1L	311.258	-1.71587	0.290087	-5.91503	3.31811e-09	2.03751e-07	Group2-Group1
ENSG00000185201|IFITM2	479.407	1.83652	0.310551	5.91373	3.34436e-09	2.04635e-07	Group2-Group1
ENSG00000162298|SYVN1	78.4289	-2.37988	0.402486	-5.91295	3.3604e-09	2.04889e-07	Group2-Group1
ENSG00000028277|POU2F2	231.547	-1.86972	0.316309	-5.91106	3.39917e-09	2.05829e-07	Group2-Group1
ENSG00000170684|ZNF296	47.1856	-2.87776	0.486894	-5.91046	3.4116e-09	2.05829e-07	Group2-Group1
ENSG00000177600|RPLP2	2618.14	-1.60109	0.270881	-5.91068	3.40689e-09	2.05829e-07	Group2-Group1
ENSG00000187912|CLEC17A	67.1044	-2.6179	0.443609	-5.90137	3.60485e-09	2.16731e-07	Group2-Group1
ENSG00000086758|HUWE1	185.577	-1.92017	0.325712	-5.8953	3.74011e-09	2.24082e-07	Group2-Group1
ENSG00000177272|KCNA3	55.6345	-3.11645	0.52883	-5.8931	3.79017e-09	2.26295e-07	Group2-Group1
ENSG00000213654|GPSM3	82.6267	-2.52973	0.430071	-5.88211	4.05078e-09	2.41022e-07	Group2-Group1
ENSG00000168488|ATXN2L	43.9563	-3.28589	0.558733	-5.88097	4.07873e-09	2.41851e-07	Group2-Group1
ENSG00000143398|PIP5K1A	176.237	-2.38745	0.406143	-5.87834	4.144e-09	2.44879e-07	Group2-Group1
ENSG00000213145|CRIP1	438.103	1.8529	0.3154	5.87476	4.23462e-09	2.4938e-07	Group2-Group1
ENSG00000143933|CALM2	1067.66	1.98402	0.337978	5.87026	4.3511e-09	2.55368e-07	Group2-Group1
ENSG00000091592|NLRP1	221.811	-1.69759	0.289946	-5.85484	4.77462e-09	2.79275e-07	Group2-Group1
ENSG00000087086|FTL	8342.33	1.52481	0.260732	5.84819	4.96962e-09	2.89699e-07	Group2-Group1
ENSG00000177728|TMEM94	60.4154	-2.68398	0.459354	-5.84295	5.12856e-09	2.96957e-07	Group2-Group1
ENSG00000178449|COX14	64.9797	2.90667	0.497452	5.8431	5.12367e-09	2.96957e-07	Group2-Group1
ENSG00000262246|CORO7	180.771	-2.16718	0.37108	-5.84019	5.21413e-09	3.00903e-07	Group2-Group1
ENSG00000185885|IFITM1	170.998	2.32232	0.398568	5.82667	5.65452e-09	3.25229e-07	Group2-Group1
ENSG00000249915|PDCD6	258.225	1.67456	0.287446	5.82565	5.68906e-09	3.26129e-07	Group2-Group1
ENSG00000013288|MAN2B2	96.8046	-2.24063	0.38486	-5.82194	5.81692e-09	3.32354e-07	Group2-Group1
ENSG00000138834|MAPK8IP3	141.731	-1.9538	0.335678	-5.82047	5.86833e-09	3.34185e-07	Group2-Group1
ENSG00000088888|MAVS	81.4605	-2.25001	0.387041	-5.81336	6.12313e-09	3.46408e-07	Group2-Group1
ENSG00000137764|MAP2K5	33.4432	-3.40157	0.585122	-5.81345	6.11996e-09	3.46408e-07	Group2-Group1
ENSG00000176087|SLC35A4	74.8636	-2.40511	0.41382	-5.81197	6.17404e-09	3.48148e-07	Group2-Group1
ENSG00000242372|EIF6	159.323	2.04755	0.352669	5.80585	6.40385e-09	3.5993e-07	Group2-Group1
ENSG00000198805|PNP	86.4392	2.41694	0.416988	5.79618	6.78429e-09	3.80075e-07	Group2-Group1
ENSG00000150753|CCT5	226.224	1.85487	0.320278	5.79144	6.9787e-09	3.897e-07	Group2-Group1
ENSG00000198771|RCSD1	588.271	-1.47957	0.255632	-5.78789	7.12779e-09	3.96742e-07	Group2-Group1
ENSG00000076928|ARHGEF1	477.348	-1.64341	0.284009	-5.7865	7.1869e-09	3.98746e-07	Group2-Group1
ENSG00000100650|SRSF5	2307.51	1.96131	0.340667	5.75727	8.54861e-09	4.72776e-07	Group2-Group1
ENSG00000118432|CNR1	68.645	-2.91359	0.507274	-5.74363	9.26673e-09	5.10854e-07	Group2-Group1
ENSG00000154978|VOPP1	350.192	-1.55196	0.270434	-5.73877	9.5364e-09	5.24047e-07	Group2-Group1
ENSG00000225190|PLEKHM1	46.2068	-2.86112	0.498617	-5.73811	9.57392e-09	5.24438e-07	Group2-Group1
ENSG00000070423|RNF126	46.5697	-2.99471	0.522208	-5.7347	9.76876e-09	5.3184e-07	Group2-Group1
ENSG00000176533|GNG7	189.226	-1.76121	0.307117	-5.73466	9.77068e-09	5.3184e-07	Group2-Group1
ENSG00000197019|SERTAD1	61.4499	2.98454	0.52058	5.7331	9.86122e-09	5.3508e-07	Group2-Group1
ENSG00000174444|RPL4	5853.11	-1.43497	0.250357	-5.73171	9.94234e-09	5.3779e-07	Group2-Group1
ENSG00000187837|HIST1H1C	52.27	3.19664	0.560029	5.70799	1.14321e-08	6.16442e-07	Group2-Group1
ENSG00000184381|PLA2G6	19.5595	-5.24749	0.920047	-5.7035	1.17372e-08	6.30919e-07	Group2-Group1
ENSG00000106144|CASP2	86.3767	-2.18262	0.383269	-5.69475	1.2355e-08	6.62067e-07	Group2-Group1
ENSG00000267669|	3.38459	14.0591	2.46976	5.69251	1.25185e-08	6.68754e-07	Group2-Group1
ENSG00000196262|PPIA	1914.79	1.56626	0.275244	5.69042	1.26725e-08	6.74891e-07	Group2-Group1
ENSG00000143977|SNRPG	101.662	2.44897	0.43121	5.6793	1.3525e-08	7.18074e-07	Group2-Group1
ENSG00000161057|PSMC2	101.88	2.46286	0.433802	5.67739	1.36763e-08	7.23881e-07	Group2-Group1
ENSG00000129084|PSMA1	260.854	1.74764	0.308373	5.66729	1.45074e-08	7.65521e-07	Group2-Group1
ENSG00000115232|ITGA4	333.792	-1.5257	0.269962	-5.65153	1.5903e-08	8.36602e-07	Group2-Group1
ENSG00000078808|SDF4	90.9787	-2.43927	0.432063	-5.64565	1.64559e-08	8.63058e-07	Group2-Group1
ENSG00000104946|TBC1D17	39.5395	-3.10439	0.550668	-5.63751	1.72531e-08	9.02126e-07	Group2-Group1
ENSG00000173456|RNF26	50.9653	-2.9185	0.518844	-5.625	1.85505e-08	9.67035e-07	Group2-Group1
ENSG00000100299|ARSA	79.6963	-2.18337	0.388449	-5.62073	1.90149e-08	9.8826e-07	Group2-Group1
ENSG00000150459|SAP18	248.996	1.94812	0.346675	5.61945	1.91563e-08	9.92616e-07	Group2-Group1
ENSG00000214199|EEF1A1P12	43.1869	-3.01127	0.535973	-5.61831	1.92832e-08	9.96203e-07	Group2-Group1
ENSG00000034510|TMSB10	2964.76	1.83509	0.326952	5.61271	1.99181e-08	1.02593e-06	Group2-Group1
ENSG00000113916|BCL6	26.9871	-4.1559	0.740565	-5.6118	2.00238e-08	1.02831e-06	Group2-Group1
ENSG00000144746|ARL6IP5	516.227	1.79645	0.320684	5.60194	2.11968e-08	1.08064e-06	Group2-Group1
ENSG00000162517|PEF1	141.741	1.9447	0.347165	5.60166	2.12308e-08	1.08064e-06	Group2-Group1
ENSG00000168028|RPSA	2781.49	-1.42827	0.254968	-5.60176	2.12186e-08	1.08064e-06	Group2-Group1
ENSG00000092020|PPP2R3C	81.186	2.42721	0.434099	5.59138	2.25274e-08	1.14327e-06	Group2-Group1
ENSG00000118816|CCNI	737.718	-1.44548	0.258794	-5.58545	2.33101e-08	1.17607e-06	Group2-Group1
ENSG00000211956|IGHV4-34	157.726	-2.42622	0.434355	-5.5858	2.32627e-08	1.17607e-06	Group2-Group1
ENSG00000102901|CENPT	58.2118	-2.53043	0.45347	-5.58015	2.40316e-08	1.20894e-06	Group2-Group1
ENSG00000145632|PLK2	47.9896	4.19084	0.751144	5.57928	2.41517e-08	1.21145e-06	Group2-Group1
ENSG00000124772|CPNE5	173.715	-2.04301	0.366651	-5.5721	2.51694e-08	1.25883e-06	Group2-Group1
ENSG00000173801|JUP	112.948	-2.17184	0.390354	-5.56376	2.6402e-08	1.31667e-06	Group2-Group1
ENSG00000160445|ZER1	71.4797	-2.44036	0.438759	-5.56196	2.66759e-08	1.32649e-06	Group2-Group1
ENSG00000009790|TRAF3IP3	549.668	1.46798	0.264007	5.56038	2.69181e-08	1.33469e-06	Group2-Group1
ENSG00000241106|HLA-DOB	569.068	1.75027	0.314837	5.55931	2.70846e-08	1.33909e-06	Group2-Group1
ENSG00000129933|MAU2	108.567	-2.03222	0.365624	-5.55823	2.72522e-08	1.34353e-06	Group2-Group1
ENSG00000075142|SRI	149.89	1.98976	0.35839	5.55193	2.82532e-08	1.38891e-06	Group2-Group1
ENSG00000102144|PGK1	753.522	1.45611	0.262516	5.54676	2.91019e-08	1.42245e-06	Group2-Group1
ENSG00000138814|PPP3CA	346.512	2.20828	0.398132	5.54661	2.91268e-08	1.42245e-06	Group2-Group1
ENSG00000172183|ISG20	430.989	1.84468	0.332598	5.54627	2.91827e-08	1.42245e-06	Group2-Group1
ENSG00000149532|CPSF7	55.9552	-2.58761	0.467128	-5.53941	3.03497e-08	1.47516e-06	Group2-Group1
ENSG00000090104|RGS1	469.462	5.7321	1.03663	5.52956	3.21044e-08	1.55607e-06	Group2-Group1
ENSG00000165916|PSMC3	142.744	2.02176	0.366269	5.51986	3.39261e-08	1.63976e-06	Group2-Group1
ENSG00000105193|RPS16	2273.37	-1.38989	0.251839	-5.51896	3.4102e-08	1.64123e-06	Group2-Group1
ENSG00000275981|	18.6624	-7.6262	1.38188	-5.51873	3.41466e-08	1.64123e-06	Group2-Group1
ENSG00000254999|BRK1	241.392	1.60735	0.291461	5.5148	3.49178e-08	1.67363e-06	Group2-Group1
ENSG00000164104|HMGB2	208.218	1.80407	0.327179	5.51401	3.50741e-08	1.67646e-06	Group2-Group1
ENSG00000164919|COX6C	126.389	2.0244	0.367255	5.51224	3.54303e-08	1.68881e-06	Group2-Group1
ENSG00000132792|CTNNBL1	184.363	1.76081	0.319825	5.50554	3.6804e-08	1.74946e-06	Group2-Group1
ENSG00000197915|HRNR	14.2026	-8.10777	1.47357	-5.50211	3.75268e-08	1.77892e-06	Group2-Group1
ENSG00000148297|MED22	50.7987	-2.69612	0.491004	-5.49104	3.99583e-08	1.88899e-06	Group2-Group1
ENSG00000147224|PRPS1	78.2011	2.45058	0.446346	5.49031	4.01234e-08	1.89161e-06	Group2-Group1
ENSG00000166987|MBD6	24.9213	-4.14458	0.755017	-5.48938	4.03343e-08	1.89637e-06	Group2-Group1
ENSG00000104812|GYS1	24.7104	-3.73624	0.681057	-5.48594	4.11277e-08	1.92842e-06	Group2-Group1
ENSG00000063322|MED29	102.806	-2.01387	0.367432	-5.48092	4.23124e-08	1.97859e-06	Group2-Group1
ENSG00000142507|PSMB6	160.782	1.7947	0.327618	5.47803	4.30088e-08	2.00339e-06	Group2-Group1
ENSG00000234782|TPT1P9	18.1884	-7.59008	1.38562	-5.47776	4.30749e-08	2.00339e-06	Group2-Group1
ENSG00000067334|DNTTIP2	262.49	1.69893	0.310273	5.47559	4.36063e-08	2.02265e-06	Group2-Group1
ENSG00000091073|DTX2	44.1405	-2.7652	0.505334	-5.47202	4.44939e-08	2.05829e-06	Group2-Group1
ENSG00000041357|PSMA4	148.908	1.94214	0.355234	5.46723	4.57131e-08	2.10904e-06	Group2-Group1
ENSG00000189403|HMGB1	1017.84	1.30712	0.239417	5.45962	4.77161e-08	2.19558e-06	Group2-Group1
ENSG00000172508|CARNS1	26.3498	-3.99321	0.731575	-5.45838	4.80503e-08	2.20507e-06	Group2-Group1
ENSG00000145864|GABRB2	14.9217	-8.16175	1.4978	-5.44916	5.06074e-08	2.31626e-06	Group2-Group1
ENSG00000198858|R3HDM4	101.469	-2.07959	0.381956	-5.44457	5.19306e-08	2.37053e-06	Group2-Group1
ENSG00000089693|MLF2	107.622	-1.95708	0.359595	-5.44244	5.25544e-08	2.39268e-06	Group2-Group1
ENSG00000069329|VPS35	260.953	1.67935	0.308729	5.43955	5.3414e-08	2.42542e-06	Group2-Group1
ENSG00000077312|SNRPA	41.662	-3.37983	0.621551	-5.43774	5.39591e-08	2.43734e-06	Group2-Group1
ENSG00000140464|PML	72.6518	-2.46317	0.452945	-5.43812	5.38458e-08	2.43734e-06	Group2-Group1
ENSG00000116209|TMEM59	275.048	1.55197	0.285628	5.43355	5.52444e-08	2.48888e-06	Group2-Group1
ENSG00000166562|SEC11C	241.796	1.92489	0.354302	5.43292	5.54393e-08	2.49116e-06	Group2-Group1
ENSG00000128739|SNRPN	360.308	1.4844	0.273456	5.4283	5.6893e-08	2.54902e-06	Group2-Group1
ENSG00000213983|AP1G2	341.71	-1.4601	0.269	-5.4279	5.70224e-08	2.54902e-06	Group2-Group1
ENSG00000072506|HSD17B10	82.6353	2.30094	0.424149	5.42483	5.80085e-08	2.57375e-06	Group2-Group1
ENSG00000101843|PSMD10	63.2616	2.75079	0.507078	5.42479	5.80231e-08	2.57375e-06	Group2-Group1
ENSG00000279184|	19.5851	-6.75069	1.24422	-5.42563	5.77518e-08	2.57375e-06	Group2-Group1
ENSG00000142168|SOD1	211.598	1.75971	0.324419	5.42421	5.82122e-08	2.57552e-06	Group2-Group1
ENSG00000109103|UNC119	93.8767	-2.25238	0.415306	-5.42342	5.84688e-08	2.58025e-06	Group2-Group1
ENSG00000186815|TPCN1	71.0528	-2.28395	0.422548	-5.40518	6.4743e-08	2.84985e-06	Group2-Group1
ENSG00000184076|UQCR10	98.0988	2.3257	0.430424	5.40328	6.54341e-08	2.87294e-06	Group2-Group1
ENSG00000185834|RPL12P4	24.6244	-3.69084	0.683242	-5.40194	6.59231e-08	2.88706e-06	Group2-Group1
ENSG00000214021|TTLL3	55.4955	-2.71724	0.503064	-5.40139	6.6126e-08	2.88862e-06	Group2-Group1
ENSG00000211964|IGHV3-48	144.134	-1.90338	0.352496	-5.39974	6.67384e-08	2.90801e-06	Group2-Group1
ENSG00000065427|KARS	310.272	1.49085	0.276385	5.39412	6.88619e-08	2.98831e-06	Group2-Group1
ENSG00000255112|CHMP1B	229.736	1.71161	0.317321	5.39394	6.89277e-08	2.98831e-06	Group2-Group1
ENSG00000115165|CYTIP	342.529	1.52561	0.282915	5.39247	6.94946e-08	3.00534e-06	Group2-Group1
ENSG00000204264|PSMB8	479.763	1.53359	0.284425	5.3919	6.97166e-08	3.0074e-06	Group2-Group1
ENSG00000065970|FOXJ2	70.0408	-2.49524	0.463103	-5.38808	7.12135e-08	3.05669e-06	Group2-Group1
ENSG00000188229|TUBB4B	229.232	1.8971	0.352064	5.38851	7.10442e-08	3.05669e-06	Group2-Group1
ENSG00000013441|CLK1	557.144	1.66398	0.309032	5.3845	7.26462e-08	3.11045e-06	Group2-Group1
ENSG00000236333|TRHDE-AS1	12.2294	-7.95417	1.4779	-5.38208	7.36307e-08	3.14479e-06	Group2-Group1
ENSG00000117360|PRPF3	69.4342	-2.36083	0.438871	-5.37933	7.47631e-08	3.18528e-06	Group2-Group1
ENSG00000110583|NAA40	65.8088	-2.62264	0.487689	-5.37769	7.54467e-08	3.20648e-06	Group2-Group1
ENSG00000167685|ZNF444	17.6289	-4.85365	0.903193	-5.37387	7.70623e-08	3.2671e-06	Group2-Group1
ENSG00000125743|SNRPD2	289.02	1.56336	0.291177	5.36911	7.91277e-08	3.34644e-06	Group2-Group1
ENSG00000132507|EIF5A	407.41	-1.59089	0.296868	-5.35889	8.37335e-08	3.53257e-06	Group2-Group1
ENSG00000089820|ARHGAP4	453.641	-1.37855	0.257398	-5.35571	8.52212e-08	3.58657e-06	Group2-Group1
ENSG00000198925|ATG9A	47.1433	-2.70233	0.505076	-5.35033	8.77929e-08	3.68581e-06	Group2-Group1
ENSG00000079785|DDX1	123.109	2.27806	0.425986	5.34773	8.90631e-08	3.73006e-06	Group2-Group1
ENSG00000100612|DHRS7	171.045	1.85396	0.346816	5.34566	9.00863e-08	3.76377e-06	Group2-Group1
ENSG00000105953|OGDH	45.9711	-2.61729	0.490134	-5.33996	9.29694e-08	3.87485e-06	Group2-Group1
ENSG00000119414|PPP6C	112.189	-2.05328	0.385203	-5.33038	9.80078e-08	4.075e-06	Group2-Group1
ENSG00000196588|MKL1	45.9562	-2.82154	0.529394	-5.32974	9.83511e-08	4.07944e-06	Group2-Group1
ENSG00000004975|DVL2	45.5134	-2.65032	0.497516	-5.3271	9.97932e-08	4.12933e-06	Group2-Group1
ENSG00000159352|PSMD4	277.199	1.51787	0.28505	5.32492	1.00996e-07	4.1691e-06	Group2-Group1
ENSG00000100345|MYH9	440.184	-1.44301	0.271342	-5.31806	1.04881e-07	4.31692e-06	Group2-Group1
ENSG00000124562|SNRPC	113.155	1.97167	0.370774	5.31772	1.05077e-07	4.31692e-06	Group2-Group1
ENSG00000105662|CRTC1	59.1234	-2.97635	0.559847	-5.31636	1.05862e-07	4.33884e-06	Group2-Group1
ENSG00000175634|RPS6KB2	168.828	-2.07033	0.389777	-5.31159	1.08675e-07	4.44356e-06	Group2-Group1
ENSG00000104154|SLC30A4	117.18	2.42475	0.456812	5.30799	1.10839e-07	4.52132e-06	Group2-Group1
ENSG00000146094|DOK3	110.696	-2.31747	0.436984	-5.30334	1.13703e-07	4.62651e-06	Group2-Group1
ENSG00000164405|UQCRQ	120.777	2.02663	0.382172	5.30294	1.13953e-07	4.62651e-06	Group2-Group1
ENSG00000162736|NCSTN	59.2986	-2.90201	0.547567	-5.29982	1.15917e-07	4.68875e-06	Group2-Group1
ENSG00000279602|	114.412	2.85481	0.53868	5.29964	1.1603e-07	4.68875e-06	Group2-Group1
ENSG00000112081|SRSF3	747.149	1.51218	0.285548	5.2957	1.1856e-07	4.77978e-06	Group2-Group1
ENSG00000114904|NEK4	29.1222	-3.34418	0.631735	-5.29364	1.19905e-07	4.82274e-06	Group2-Group1
ENSG00000122545|SEPT7	733.692	1.47753	0.279235	5.29136	1.21413e-07	4.87206e-06	Group2-Group1
ENSG00000128891|C15orf57	173.763	1.73355	0.32824	5.28135	1.28232e-07	5.13374e-06	Group2-Group1
ENSG00000137802|MAPKBP1	23.3751	-4.51802	0.855599	-5.28053	1.28807e-07	5.14484e-06	Group2-Group1
ENSG00000260349|	13.7487	-7.87774	1.49281	-5.27713	1.3122e-07	5.22911e-06	Group2-Group1
ENSG00000114942|EEF1B2	2345.46	-1.31684	0.249702	-5.27364	1.33744e-07	5.30518e-06	Group2-Group1
ENSG00000117450|PRDX1	201.484	1.75163	0.332126	5.27401	1.33472e-07	5.30518e-06	Group2-Group1
ENSG00000126267|COX6B1	120.84	1.98385	0.377107	5.2607	1.43504e-07	5.67929e-06	Group2-Group1
ENSG00000110697|PITPNM1	48.2336	-2.58374	0.491478	-5.25709	1.4635e-07	5.77864e-06	Group2-Group1
ENSG00000128604|IRF5	82.6962	-2.11186	0.401835	-5.25554	1.4759e-07	5.8143e-06	Group2-Group1
ENSG00000068697|LAPTM4A	161.804	1.95191	0.371741	5.25072	1.51504e-07	5.95491e-06	Group2-Group1
ENSG00000241978|AKAP2	430.418	-1.4131	0.269158	-5.25009	1.52023e-07	5.96172e-06	Group2-Group1
ENSG00000170315|UBB	2077.11	1.36182	0.259421	5.24947	1.52535e-07	5.96307e-06	Group2-Group1
ENSG00000184574|LPAR5	30.9714	-3.26069	0.621176	-5.24922	1.52748e-07	5.96307e-06	Group2-Group1
ENSG00000121895|TMEM156	91.7307	2.23243	0.425365	5.24828	1.53526e-07	5.96641e-06	Group2-Group1
ENSG00000125447|GGA3	93.6844	-2.05469	0.391473	-5.24862	1.53243e-07	5.96641e-06	Group2-Group1
ENSG00000205302|SNX2	1136.4	1.53076	0.291731	5.24715	1.54471e-07	5.98964e-06	Group2-Group1
ENSG00000042493|CAPG	375.191	2.02921	0.386834	5.2457	1.55693e-07	6.01745e-06	Group2-Group1
ENSG00000089597|GANAB	116.794	-1.93235	0.368385	-5.24547	1.55885e-07	6.01745e-06	Group2-Group1
ENSG00000129518|EAPP	131.67	1.85155	0.353041	5.24456	1.56652e-07	6.03356e-06	Group2-Group1
ENSG00000133872|SARAF	1078.06	-1.43618	0.273993	-5.24166	1.5914e-07	6.11574e-06	Group2-Group1
ENSG00000143363|PRUNE	25.2355	-3.48346	0.664857	-5.23941	1.61093e-07	6.16332e-06	Group2-Group1
ENSG00000160932|LY6E	155.071	-1.9738	0.376702	-5.23968	1.60852e-07	6.16332e-06	Group2-Group1
ENSG00000241860|	23.7658	-3.59541	0.686952	-5.23387	1.65999e-07	6.33699e-06	Group2-Group1
ENSG00000161960|EIF4A1	715.619	1.32631	0.253619	5.22955	1.69919e-07	6.4723e-06	Group2-Group1
ENSG00000223551|TMSB4XP4	97.9117	2.46999	0.472786	5.22432	1.74796e-07	6.64339e-06	Group2-Group1
ENSG00000179833|SERTAD2	65.1538	-2.29548	0.439506	-5.22286	1.76179e-07	6.68124e-06	Group2-Group1
ENSG00000196235|SUPT5H	122.171	-1.78657	0.342114	-5.22215	1.76859e-07	6.69234e-06	Group2-Group1
ENSG00000032444|PNPLA6	57.0426	-2.92623	0.561678	-5.2098	1.89049e-07	7.13793e-06	Group2-Group1
ENSG00000278935|	17.6377	-5.32058	1.02154	-5.2084	1.90471e-07	7.17594e-06	Group2-Group1
ENSG00000166974|MAPRE2	125.12	-1.94334	0.373745	-5.19963	1.99683e-07	7.50661e-06	Group2-Group1
ENSG00000148180|GSN	110.828	2.14507	0.413065	5.19306	2.0687e-07	7.75986e-06	Group2-Group1
ENSG00000132635|PCED1A	72.9559	-2.29756	0.442769	-5.18907	2.11346e-07	7.91057e-06	Group2-Group1
ENSG00000141503|MINK1	41.1446	-2.82233	0.544216	-5.18605	2.14803e-07	8.02257e-06	Group2-Group1
ENSG00000164880|INTS1	70.7472	-2.20978	0.427088	-5.17408	2.2904e-07	8.53581e-06	Group2-Group1
ENSG00000105618|PRPF31	169	1.77179	0.342636	5.17106	2.32774e-07	8.65629e-06	Group2-Group1
ENSG00000131023|LATS1	47.3788	-2.59021	0.501017	-5.16991	2.34202e-07	8.69065e-06	Group2-Group1
ENSG00000184840|TMED9	235.643	1.72635	0.334441	5.16191	2.4444e-07	9.05111e-06	Group2-Group1
ENSG00000112511|PHF1	89.6632	-2.38404	0.462293	-5.15699	2.50947e-07	9.27215e-06	Group2-Group1
ENSG00000156110|ADK	238.193	1.51917	0.295017	5.14943	2.61284e-07	9.63347e-06	Group2-Group1
ENSG00000108298|RPL19	5436.84	-1.41272	0.274573	-5.14517	2.67282e-07	9.82315e-06	Group2-Group1
ENSG00000242574|HLA-DMB	1557.56	1.40197	0.272494	5.14497	2.67568e-07	9.82315e-06	Group2-Group1
ENSG00000115541|HSPE1	77.8749	2.29534	0.447338	5.13111	2.88041e-07	1.05523e-05	Group2-Group1
ENSG00000136930|PSMB7	129.802	1.97311	0.38485	5.12697	2.94449e-07	1.07642e-05	Group2-Group1
ENSG00000124151|NCOA3	249.628	-1.46557	0.286084	-5.12287	3.00924e-07	1.09777e-05	Group2-Group1
ENSG00000140030|GPR65	91.0193	2.19985	0.429472	5.12222	3.01959e-07	1.09922e-05	Group2-Group1
ENSG00000113068|PFDN1	127.35	1.7884	0.349283	5.1202	3.05209e-07	1.10461e-05	Group2-Group1
ENSG00000133056|PIK3C2B	74.3718	-2.27272	0.443882	-5.12011	3.05359e-07	1.10461e-05	Group2-Group1
ENSG00000155115|GTF3C6	70.0957	2.35435	0.459823	5.12011	3.05351e-07	1.10461e-05	Group2-Group1
ENSG00000149639|SOGA1	39.3414	-2.78884	0.54545	-5.11293	3.17205e-07	1.14506e-05	Group2-Group1
ENSG00000108799|EZH1	94.895	-1.88504	0.368907	-5.10978	3.22529e-07	1.16185e-05	Group2-Group1
ENSG00000186174|BCL9L	16.2757	-4.72639	0.925308	-5.10791	3.25742e-07	1.17097e-05	Group2-Group1
ENSG00000279278|	15.2309	-5.9375	1.16277	-5.10636	3.28428e-07	1.17818e-05	Group2-Group1
ENSG00000113732|ATP6V0E1	248.804	1.65805	0.325082	5.1004	3.38936e-07	1.21335e-05	Group2-Group1
ENSG00000165923|AGBL2	39.5832	-2.92508	0.57368	-5.0988	3.41816e-07	1.22113e-05	Group2-Group1
ENSG00000096070|BRPF3	17.6826	-4.46003	0.875505	-5.09423	3.50153e-07	1.24833e-05	Group2-Group1
ENSG00000038358|EDC4	95.0358	-2.12283	0.417459	-5.08512	3.67396e-07	1.3071e-05	Group2-Group1
ENSG00000141522|ARHGDIA	47.4159	-2.61436	0.514402	-5.08233	3.72827e-07	1.32369e-05	Group2-Group1
ENSG00000169442|CD52	1035.01	-1.24893	0.24592	-5.07859	3.80238e-07	1.34723e-05	Group2-Group1
ENSG00000087266|SH3BP2	132.853	-1.94521	0.383055	-5.07814	3.81155e-07	1.34771e-05	Group2-Group1
ENSG00000163568|AIM2	112.845	2.20031	0.433421	5.07663	3.84196e-07	1.35568e-05	Group2-Group1
ENSG00000128272|ATF4	150.11	-1.64555	0.32461	-5.06933	3.99224e-07	1.40584e-05	Group2-Group1
ENSG00000054116|TRAPPC3	119.052	1.94856	0.384612	5.0663	4.05623e-07	1.42546e-05	Group2-Group1
ENSG00000115756|HPCAL1	102.268	-1.89952	0.37522	-5.06242	4.1397e-07	1.45184e-05	Group2-Group1
ENSG00000133639|BTG1	1925.56	-1.88228	0.371886	-5.06144	4.16104e-07	1.45636e-05	Group2-Group1
ENSG00000133884|DPF2	46.3626	-2.8295	0.559283	-5.05916	4.21098e-07	1.47086e-05	Group2-Group1
ENSG00000010295|IFFO1	70.0276	-2.37954	0.470496	-5.05752	4.24741e-07	1.47574e-05	Group2-Group1
ENSG00000104972|LILRB1	80.8224	-2.04858	0.405054	-5.05754	4.24695e-07	1.47574e-05	Group2-Group1
ENSG00000172493|AFF1	116.189	-2.15428	0.425967	-5.05738	4.2506e-07	1.47574e-05	Group2-Group1
ENSG00000168067|MAP4K2	129.367	-1.87099	0.370304	-5.05257	4.35903e-07	1.51034e-05	Group2-Group1
ENSG00000117748|RPA2	212.499	1.67219	0.331018	5.05165	4.38e-07	1.51457e-05	Group2-Group1
ENSG00000235655|H3F3AP4	426.305	1.38794	0.27482	5.05036	4.40985e-07	1.52184e-05	Group2-Group1
ENSG00000187109|NAP1L1	661.058	-1.23211	0.244177	-5.04597	4.51231e-07	1.55409e-05	Group2-Group1
ENSG00000170881|RNF139	84.6259	2.39352	0.47474	5.04174	4.61307e-07	1.58248e-05	Group2-Group1
ENSG00000196843|ARID5A	66.2037	-2.15164	0.426755	-5.04187	4.61012e-07	1.58248e-05	Group2-Group1
ENSG00000139687|RB1	181.833	-1.79226	0.356498	-5.02739	4.97205e-07	1.70224e-05	Group2-Group1
ENSG00000120685|PROSER1	47.6434	-2.41651	0.481481	-5.01891	5.19668e-07	1.77562e-05	Group2-Group1
ENSG00000086730|LAT2	794.228	1.31954	0.263025	5.01678	5.25439e-07	1.79179e-05	Group2-Group1
ENSG00000123349|PFDN5	787.572	1.31302	0.261806	5.01524	5.29668e-07	1.80265e-05	Group2-Group1
ENSG00000162231|NXF1	136.794	-1.72084	0.343204	-5.01405	5.32965e-07	1.8103e-05	Group2-Group1
ENSG00000111481|COPZ1	116.136	-1.77009	0.353157	-5.0122	5.38101e-07	1.8236e-05	Group2-Group1
ENSG00000178685|PARP10	130.966	-1.63323	0.325871	-5.01189	5.38994e-07	1.8236e-05	Group2-Group1
ENSG00000160796|NBEAL2	27.5292	-3.30964	0.660616	-5.00994	5.4448e-07	1.83855e-05	Group2-Group1
ENSG00000265401|	222.373	1.7636	0.352727	4.9999	5.73612e-07	1.93314e-05	Group2-Group1
ENSG00000265241|RBM8A	250.069	1.51282	0.302718	4.99746	5.80897e-07	1.95387e-05	Group2-Group1
ENSG00000239713|APOBEC3G	188.347	1.60093	0.320383	4.99693	5.82507e-07	1.95548e-05	Group2-Group1
ENSG00000100393|EP300	100.446	-1.8516	0.371001	-4.99083	6.01191e-07	2.01428e-05	Group2-Group1
ENSG00000168918|INPP5D	466.255	-1.37145	0.27508	-4.98564	6.17569e-07	2.06514e-05	Group2-Group1
ENSG00000171681|ATF7IP	354.926	-1.4111	0.283345	-4.98014	6.35383e-07	2.12061e-05	Group2-Group1
ENSG00000117133|RPF1	76.5571	2.28636	0.459405	4.97679	6.46465e-07	2.15343e-05	Group2-Group1
ENSG00000243716|NPIPB5	176.285	-1.65186	0.33215	-4.97324	6.58442e-07	2.1891e-05	Group2-Group1
ENSG00000273149|	9.91238	-7.63031	1.53507	-4.97066	6.67248e-07	2.21411e-05	Group2-Group1
ENSG00000120616|EPC1	203.552	1.52386	0.306609	4.97003	6.69441e-07	2.21712e-05	Group2-Group1
ENSG00000066336|SPI1	17.1897	-4.57076	0.920019	-4.96812	6.76056e-07	2.23474e-05	Group2-Group1
ENSG00000140015|KCNH5	9.68371	-7.64156	1.54124	-4.95806	7.12002e-07	2.34906e-05	Group2-Group1
ENSG00000172428|MYEOV2	39.6816	3.34501	0.675501	4.9519	7.34915e-07	2.42003e-05	Group2-Group1
ENSG00000166797|FAM96A	197.113	1.90407	0.384576	4.95109	7.38001e-07	2.42556e-05	Group2-Group1
ENSG00000224470|ATXN1L	78.1716	-2.19406	0.44326	-4.94981	7.42844e-07	2.43684e-05	Group2-Group1
ENSG00000105771|SMG9	47.9417	-2.56757	0.519073	-4.94645	7.55805e-07	2.47465e-05	Group2-Group1
ENSG00000265118|	19.198	6.80221	1.37552	4.94519	7.60688e-07	2.48592e-05	Group2-Group1
ENSG00000204842|ATXN2	60.6516	-2.24398	0.453861	-4.9442	7.64591e-07	2.49396e-05	Group2-Group1
ENSG00000280064|	20.6817	6.74615	1.36517	4.94161	7.74812e-07	2.52253e-05	Group2-Group1
ENSG00000227039|ITGB2-AS1	101.026	-1.88921	0.382449	-4.93977	7.82157e-07	2.54164e-05	Group2-Group1
ENSG00000124733|MEA1	110.699	1.85122	0.375152	4.93458	8.03227e-07	2.6052e-05	Group2-Group1
ENSG00000162961|DPY30	60.2355	2.37282	0.481162	4.93144	8.16248e-07	2.64247e-05	Group2-Group1
ENSG00000034713|GABARAPL2	271.536	1.52229	0.30924	4.92267	8.53693e-07	2.75852e-05	Group2-Group1
ENSG00000105726|ATP13A1	101.507	-1.96084	0.398432	-4.92139	8.59297e-07	2.77143e-05	Group2-Group1
ENSG00000198911|SREBF2	118.31	-1.8736	0.381333	-4.9133	8.95579e-07	2.87967e-05	Group2-Group1
ENSG00000237513|	46.9849	-3.02002	0.61468	-4.91316	8.96194e-07	2.87967e-05	Group2-Group1
ENSG00000127666|TICAM1	21.5232	-3.73836	0.760968	-4.91264	8.98601e-07	2.88204e-05	Group2-Group1
ENSG00000068724|TTC7A	80.1695	-2.1948	0.44685	-4.91173	9.0276e-07	2.89001e-05	Group2-Group1
ENSG00000138867|GUCD1	532.123	-1.74003	0.354773	-4.90462	9.36067e-07	2.98555e-05	Group2-Group1
ENSG00000186111|PIP5K1C	14.6364	-5.83595	1.18983	-4.90484	9.35014e-07	2.98555e-05	Group2-Group1
ENSG00000160752|FDPS	104.142	2.1771	0.444087	4.90242	9.46623e-07	3.01365e-05	Group2-Group1
ENSG00000139190|VAMP1	54.412	-2.33652	0.478675	-4.88122	1.05429e-06	3.35025e-05	Group2-Group1
ENSG00000278811|LINC00624	14.49	-6.45395	1.32255	-4.87993	1.06126e-06	3.36618e-05	Group2-Group1
ENSG00000196220|SRGAP3	9.31556	-7.59439	1.55732	-4.87657	1.07948e-06	3.4177e-05	Group2-Group1
ENSG00000121851|POLR3GL	103.794	1.89288	0.388207	4.87594	1.08289e-06	3.42221e-05	Group2-Group1
ENSG00000118495|PLAGL1	47.112	-2.93632	0.602907	-4.87028	1.11442e-06	3.51543e-05	Group2-Group1
ENSG00000185787|MORF4L1	223.792	1.53291	0.31501	4.86623	1.13749e-06	3.58165e-05	Group2-Group1
ENSG00000136560|TANK	174.738	1.81597	0.373738	4.85894	1.18016e-06	3.70924e-05	Group2-Group1
ENSG00000136888|ATP6V1G1	503.477	1.54202	0.317699	4.85371	1.21172e-06	3.80148e-05	Group2-Group1
ENSG00000204959|ARHGEF34P	13.6215	-7.12489	1.46832	-4.85241	1.21973e-06	3.81967e-05	Group2-Group1
ENSG00000146278|PNRC1	114.997	-1.83032	0.377571	-4.84763	1.24944e-06	3.90564e-05	Group2-Group1
ENSG00000134283|PPHLN1	218.631	1.47942	0.305556	4.84172	1.28718e-06	4.01631e-05	Group2-Group1
ENSG00000196182|STK40	50.5133	-2.30452	0.476066	-4.84075	1.29349e-06	4.02873e-05	Group2-Group1
ENSG00000174903|RAB1B	109.382	-1.69252	0.349931	-4.83672	1.32e-06	4.10388e-05	Group2-Group1
ENSG00000091542|ALKBH5	103.946	-2.09308	0.433183	-4.83186	1.35263e-06	4.19777e-05	Group2-Group1
ENSG00000134153|EMC7	97.5756	1.85821	0.384678	4.83056	1.36152e-06	4.21777e-05	Group2-Group1
ENSG00000122359|ANXA11	308.449	-1.5557	0.322174	-4.82875	1.37394e-06	4.24749e-05	Group2-Group1
ENSG00000205352|PRR13	170.292	-1.54263	0.319488	-4.82844	1.37603e-06	4.24749e-05	Group2-Group1
ENSG00000144802|NFKBIZ	172.013	-1.56536	0.324516	-4.82366	1.40948e-06	4.34297e-05	Group2-Group1
ENSG00000169894|MUC3A	9.13149	-7.56975	1.5695	-4.82302	1.41397e-06	4.34904e-05	Group2-Group1
ENSG00000261796|ISY1-RAB43	9.77967	-7.4785	1.55082	-4.8223	1.41914e-06	4.35715e-05	Group2-Group1
ENSG00000179195|ZNF664	35.0215	-2.86741	0.594755	-4.82115	1.4273e-06	4.37444e-05	Group2-Group1
ENSG00000107798|LIPA	232.099	1.42622	0.296069	4.81719	1.45594e-06	4.45429e-05	Group2-Group1
ENSG00000013523|ANGEL1	44.7863	-3.35542	0.69665	-4.81651	1.4609e-06	4.46156e-05	Group2-Group1
ENSG00000141084|RANBP10	55.2798	-2.22295	0.461939	-4.81222	1.49265e-06	4.54244e-05	Group2-Group1
ENSG00000262526|	2.18588	13.6395	2.8342	4.81247	1.49073e-06	4.54244e-05	Group2-Group1
ENSG00000110955|ATP5B	1046.26	1.16277	0.241674	4.8113	1.49949e-06	4.55522e-05	Group2-Group1
ENSG00000090273|NUDC	183.871	1.52715	0.317512	4.80975	1.51122e-06	4.58279e-05	Group2-Group1
ENSG00000117215|PLA2G2D	19.3254	-5.02315	1.0448	-4.80779	1.52611e-06	4.61983e-05	Group2-Group1
ENSG00000198727|MT-CYB	6809.94	-1.68957	0.351518	-4.80648	1.53612e-06	4.64198e-05	Group2-Group1
ENSG00000107968|MAP3K8	145.352	1.68855	0.351405	4.80514	1.54646e-06	4.66506e-05	Group2-Group1
ENSG00000125037|EMC3	102.973	1.90837	0.397363	4.80258	1.56637e-06	4.71687e-05	Group2-Group1
ENSG00000140968|IRF8	1237.23	-1.1063	0.230428	-4.80105	1.57832e-06	4.7446e-05	Group2-Group1
ENSG00000171150|SOCS5	99.573	-2.41243	0.503355	-4.7927	1.64555e-06	4.93808e-05	Group2-Group1
ENSG00000278996|	24.6304	-3.17862	0.663506	-4.79064	1.66251e-06	4.97168e-05	Group2-Group1
ENSG00000280441|	24.6304	-3.17862	0.663506	-4.79064	1.66251e-06	4.97168e-05	Group2-Group1
ENSG00000115866|DARS	242.372	1.48447	0.309918	4.78989	1.66877e-06	4.98037e-05	Group2-Group1
ENSG00000136877|FPGS	96.8093	-1.78882	0.37348	-4.78959	1.67119e-06	4.98037e-05	Group2-Group1
ENSG00000269821|KCNQ1OT1	78.4845	-2.21122	0.461851	-4.78775	1.68665e-06	5.01777e-05	Group2-Group1
ENSG00000186010|NDUFA13	104.73	1.86116	0.388805	4.78688	1.69395e-06	5.03082e-05	Group2-Group1
ENSG00000205277|MUC12	12.4377	-7.01752	1.46612	-4.78645	1.69757e-06	5.03292e-05	Group2-Group1
ENSG00000138802|SEC24B	85.9428	-1.94542	0.406509	-4.78568	1.70411e-06	5.04364e-05	Group2-Group1
ENSG00000279072|	9.01572	-7.51808	1.57119	-4.78496	1.71019e-06	5.05297e-05	Group2-Group1
ENSG00000111540|RAB5B	20.7988	-4.24887	0.888352	-4.78287	1.72811e-06	5.0972e-05	Group2-Group1
ENSG00000165775|FUNDC2	93.9174	2.0065	0.419653	4.78132	1.74146e-06	5.1278e-05	Group2-Group1
ENSG00000164096|C4orf3	151.657	1.76777	0.370097	4.7765	1.78369e-06	5.2432e-05	Group2-Group1
ENSG00000186283|TOR3A	241.719	1.43756	0.301016	4.77568	1.79098e-06	5.25568e-05	Group2-Group1
ENSG00000048740|CELF2	222.13	-1.39479	0.292234	-4.77285	1.81638e-06	5.31213e-05	Group2-Group1
ENSG00000108840|HDAC5	123.934	-1.8551	0.388671	-4.77293	1.81562e-06	5.31213e-05	Group2-Group1
ENSG00000071894|CPSF1	103.959	-2.01618	0.42252	-4.77179	1.82594e-06	5.33106e-05	Group2-Group1
ENSG00000120690|ELF1	357.73	1.31584	0.275782	4.77129	1.83048e-06	5.33529e-05	Group2-Group1
ENSG00000113845|TIMMDC1	86.0025	2.10291	0.44101	4.7684	1.85695e-06	5.4033e-05	Group2-Group1
ENSG00000126107|HECTD3	60.3715	-2.19392	0.460277	-4.76653	1.87426e-06	5.4445e-05	Group2-Group1
ENSG00000104325|DECR1	89.7545	1.99622	0.419142	4.76264	1.91075e-06	5.54119e-05	Group2-Group1
ENSG00000261200|	16.5457	-3.98764	0.838078	-4.75808	1.95447e-06	5.65845e-05	Group2-Group1
ENSG00000125755|SYMPK	53.5727	-2.28058	0.479419	-4.75697	1.96521e-06	5.67589e-05	Group2-Group1
ENSG00000145012|LPP	90.9502	-1.76572	0.371227	-4.75644	1.97036e-06	5.67589e-05	Group2-Group1
ENSG00000176542|USF3	127.093	-1.64585	0.346025	-4.75645	1.97024e-06	5.67589e-05	Group2-Group1
ENSG00000100982|PCIF1	103.425	-1.84941	0.38897	-4.75464	1.98799e-06	5.71713e-05	Group2-Group1
ENSG00000197956|S100A6	178.453	1.75682	0.370023	4.74787	2.05574e-06	5.90214e-05	Group2-Group1
ENSG00000088038|CNOT3	16.3035	-4.05174	0.854781	-4.74009	2.13619e-06	6.1181e-05	Group2-Group1
ENSG00000257923|CUX1	42.6417	-2.49045	0.525421	-4.73992	2.13805e-06	6.1181e-05	Group2-Group1
ENSG00000260230|FRRS1L	9.18203	-7.45896	1.57386	-4.73927	2.14487e-06	6.12743e-05	Group2-Group1
ENSG00000105254|TBCB	231.962	1.46186	0.308543	4.73796	2.15884e-06	6.15716e-05	Group2-Group1
ENSG00000074054|CLASP1	112.856	1.80911	0.382142	4.73413	2.19995e-06	6.25372e-05	Group2-Group1
ENSG00000164151|ICE1	47.8432	2.65597	0.560996	4.73439	2.19717e-06	6.25372e-05	Group2-Group1
ENSG00000006468|ETV1	8.75344	-7.44973	1.57432	-4.73204	2.22273e-06	6.3081e-05	Group2-Group1
ENSG00000135404|CD63	105.703	1.79011	0.37834	4.73149	2.2288e-06	6.31115e-05	Group2-Group1
ENSG00000183337|BCOR	82.3045	-2.35042	0.496783	-4.73128	2.23112e-06	6.31115e-05	Group2-Group1
ENSG00000280614|	224605	1.20291	0.25436	4.72918	2.25428e-06	6.34545e-05	Group2-Group1
ENSG00000280800|	224605	1.20291	0.25436	4.72918	2.25428e-06	6.34545e-05	Group2-Group1
ENSG00000281181|	224605	1.20291	0.25436	4.72918	2.25428e-06	6.34545e-05	Group2-Group1
ENSG00000089639|GMIP	61.5485	-2.11658	0.447643	-4.72829	2.26422e-06	6.36306e-05	Group2-Group1
ENSG00000136451|VEZF1	101.144	-1.89913	0.402128	-4.72269	2.32746e-06	6.53013e-05	Group2-Group1
ENSG00000108219|TSPAN14	71.9211	-2.06289	0.436868	-4.72199	2.33551e-06	6.54208e-05	Group2-Group1
ENSG00000138385|SSB	150.624	1.69654	0.35969	4.71668	2.39724e-06	6.70412e-05	Group2-Group1
ENSG00000168970|JMJD7-PLA2G4B	48.374	-2.33072	0.494389	-4.71435	2.42487e-06	6.7704e-05	Group2-Group1
ENSG00000107521|HPS1	253.841	-1.50519	0.319611	-4.70943	2.48414e-06	6.92468e-05	Group2-Group1
ENSG00000112799|LY86	218.396	1.93529	0.411081	4.70782	2.5038e-06	6.96825e-05	Group2-Group1
ENSG00000167283|ATP5L	222.008	1.41352	0.300489	4.70406	2.55043e-06	7.08657e-05	Group2-Group1
ENSG00000105640|RPL18A	4181.71	-1.18457	0.251871	-4.7031	2.56242e-06	7.10846e-05	Group2-Group1
ENSG00000178127|NDUFV2	156.215	1.65619	0.352177	4.70272	2.56714e-06	7.11011e-05	Group2-Group1
ENSG00000021300|PLEKHB1	13.0938	-5.57126	1.18506	-4.70125	2.58579e-06	7.15029e-05	Group2-Group1
ENSG00000189043|NDUFA4	107.287	1.90769	0.406214	4.69628	2.64942e-06	7.31453e-05	Group2-Group1
ENSG00000215030|RPL13P12	122.564	-2.2281	0.474523	-4.69545	2.66026e-06	7.33272e-05	Group2-Group1
ENSG00000167264|DUS2	145.175	1.71192	0.364883	4.69168	2.70969e-06	7.45705e-05	Group2-Group1
ENSG00000132963|POMP	91.0307	2.01073	0.428661	4.69073	2.72227e-06	7.47975e-05	Group2-Group1
ENSG00000138443|ABI2	34.1968	-3.45009	0.736017	-4.68752	2.76539e-06	7.58614e-05	Group2-Group1
ENSG00000170653|ATF7	44.4379	-2.42651	0.517799	-4.6862	2.78324e-06	7.62298e-05	Group2-Group1
ENSG00000197226|TBC1D9B	153.867	-1.70605	0.364144	-4.68509	2.79834e-06	7.6522e-05	Group2-Group1
ENSG00000066654|THUMPD1	244.842	1.41543	0.302205	4.68369	2.81755e-06	7.69255e-05	Group2-Group1
ENSG00000164684|ZNF704	8.64702	-7.41174	1.58279	-4.68272	2.83098e-06	7.717e-05	Group2-Group1
ENSG00000135148|TRAFD1	142.725	1.59769	0.341305	4.68113	2.85292e-06	7.76453e-05	Group2-Group1
ENSG00000145088|EAF2	254.079	1.89945	0.406422	4.6736	2.9597e-06	8.04247e-05	Group2-Group1
ENSG00000269711|	2.04486	13.5451	2.89899	4.67233	2.97801e-06	8.07948e-05	Group2-Group1
ENSG00000249115|HAUS5	53.6023	-2.39033	0.511953	-4.66904	3.02612e-06	8.19712e-05	Group2-Group1
ENSG00000118363|SPCS2	210.134	1.70104	0.364593	4.66559	3.07736e-06	8.32286e-05	Group2-Group1
ENSG00000142676|RPL11	5869.96	1.3304	0.285402	4.66149	3.13933e-06	8.47718e-05	Group2-Group1
ENSG00000127603|MACF1	277.408	1.46753	0.314999	4.65883	3.18012e-06	8.57391e-05	Group2-Group1
ENSG00000197043|ANXA6	1079.87	1.32911	0.285583	4.65402	3.25529e-06	8.75479e-05	Group2-Group1
ENSG00000211959|IGHV4-39	207.131	-1.81762	0.39056	-4.65389	3.25736e-06	8.75479e-05	Group2-Group1
ENSG00000159461|AMFR	86.6076	1.89372	0.407214	4.65043	3.3124e-06	8.87508e-05	Group2-Group1
ENSG00000184432|COPB2	121.874	1.94387	0.417968	4.65075	3.30731e-06	8.87508e-05	Group2-Group1
ENSG00000106052|TAX1BP1	259.699	1.36488	0.29375	4.64641	3.37761e-06	9.03575e-05	Group2-Group1
ENSG00000198198|SZT2	61.9378	-2.07192	0.446089	-4.64463	3.40679e-06	9.09972e-05	Group2-Group1
ENSG00000172992|DCAKD	18.0265	-3.8029	0.818889	-4.64397	3.4177e-06	9.11474e-05	Group2-Group1
ENSG00000117298|ECE1	91.7581	-1.86263	0.401296	-4.64153	3.45841e-06	9.20908e-05	Group2-Group1
ENSG00000163636|PSMD6	200.861	1.54859	0.333721	4.64039	3.47759e-06	9.24589e-05	Group2-Group1
ENSG00000275993|	113.904	2.24689	0.484498	4.63757	3.52525e-06	9.35819e-05	Group2-Group1
ENSG00000105732|ZNF574	40.3687	-2.55601	0.551313	-4.63622	3.54839e-06	9.40513e-05	Group2-Group1
ENSG00000139193|CD27	215.687	1.82369	0.393799	4.63102	3.63862e-06	9.6295e-05	Group2-Group1
ENSG00000160710|ADAR	139.227	-1.62277	0.350488	-4.63003	3.65604e-06	9.6608e-05	Group2-Group1
ENSG00000211592|IGKC	16672.6	1.62684	0.351435	4.62915	3.67171e-06	9.68737e-05	Group2-Group1
ENSG00000100591|AHSA1	92.2358	1.90005	0.410609	4.62738	3.70316e-06	9.75541e-05	Group2-Group1
ENSG00000142599|RERE	91.6878	-1.83105	0.39602	-4.62362	3.77093e-06	9.91882e-05	Group2-Group1
ENSG00000198730|CTR9	187.737	1.60648	0.347488	4.62313	3.78e-06	9.92753e-05	Group2-Group1
ENSG00000163600|ICOS	8.86607	-7.36277	1.59276	-4.62266	3.78851e-06	9.93475e-05	Group2-Group1
ENSG00000100097|LGALS1	51.8264	2.69159	0.582453	4.62112	3.81668e-06	9.99345e-05	Group2-Group1
ENSG00000124155|PIGT	78.0518	-1.9173	0.415115	-4.61872	3.86115e-06	0.000100946	Group2-Group1
ENSG00000185883|ATP6V0C	45.1029	-2.6094	0.565698	-4.61271	3.97448e-06	0.000103751	Group2-Group1
ENSG00000177455|CD19	862.724	-1.07322	0.232767	-4.6107	4.01317e-06	0.000104603	Group2-Group1
ENSG00000146109|ABT1	111.072	1.72088	0.373353	4.60926	4.0411e-06	0.0001051	Group2-Group1
ENSG00000279933|	30.4626	-3.06663	0.665345	-4.60909	4.0444e-06	0.0001051	Group2-Group1
ENSG00000166913|YWHAB	959.819	1.08143	0.234666	4.60836	4.05848e-06	0.000105307	Group2-Group1
ENSG00000073578|SDHA	330.33	1.23331	0.2677	4.60705	4.08417e-06	0.000105656	Group2-Group1
ENSG00000170889|RPS9	1993.2	1.20264	0.261037	4.60716	4.08206e-06	0.000105656	Group2-Group1
ENSG00000127314|RAP1B	413.416	1.55418	0.337764	4.60139	4.19671e-06	0.000108405	Group2-Group1
ENSG00000099999|RNF215	8.11257	-7.3564	1.60014	-4.59734	4.27918e-06	0.00011037	Group2-Group1
ENSG00000162302|RPS6KA4	14.2523	-4.38135	0.953168	-4.59662	4.29406e-06	0.000110423	Group2-Group1
ENSG00000185070|FLRT2	8.75992	-7.4757	1.62633	-4.59668	4.29269e-06	0.000110423	Group2-Group1
ENSG00000069188|SDK2	35.2229	-2.55113	0.555889	-4.58927	4.44795e-06	0.00011421	Group2-Group1
ENSG00000259924|	61.8351	2.52305	0.550001	4.58735	4.48918e-06	0.000115098	Group2-Group1
ENSG00000163545|NUAK2	108.935	-1.77927	0.38795	-4.58635	4.51061e-06	0.000115476	Group2-Group1
ENSG00000175348|TMEM9B	167.477	1.6077	0.350573	4.58594	4.51952e-06	0.000115532	Group2-Group1
ENSG00000063978|RNF4	85.8168	-1.71977	0.375081	-4.58506	4.5386e-06	0.000115848	Group2-Group1
ENSG00000198856|OSTC	109.154	1.79284	0.391058	4.58458	4.54906e-06	0.000115944	Group2-Group1
ENSG00000073060|SCARB1	24.2352	-3.35157	0.73111	-4.58423	4.55673e-06	0.000115968	Group2-Group1
ENSG00000175768|TOMM5	76.5019	2.01999	0.440761	4.58297	4.58429e-06	0.000116498	Group2-Group1
ENSG00000116667|C1orf21	10.6569	-7.09351	1.54848	-4.58094	4.62894e-06	0.000117427	Group2-Group1
ENSG00000143401|ANP32E	383.949	1.5242	0.332744	4.58069	4.63446e-06	0.000117427	Group2-Group1
ENSG00000093144|ECHDC1	130.585	1.63138	0.35658	4.57508	4.7603e-06	0.000120438	Group2-Group1
ENSG00000183741|CBX6	133.118	1.56973	0.34333	4.57206	4.82947e-06	0.00012201	Group2-Group1
ENSG00000050130|JKAMP	101.858	1.98654	0.434571	4.57127	4.84774e-06	0.000122292	Group2-Group1
ENSG00000159199|ATP5G1	71.8742	2.08182	0.455516	4.57024	4.87169e-06	0.000122509	Group2-Group1
ENSG00000169508|GPR183	1041.46	3.48276	0.762006	4.57052	4.86524e-06	0.000122509	Group2-Group1
ENSG00000261971|MMP25-AS1	13.301	-4.89645	1.07144	-4.56998	4.87765e-06	0.000122509	Group2-Group1
ENSG00000178982|EIF3K	348.809	1.32099	0.289273	4.56657	4.95767e-06	0.000124338	Group2-Group1
ENSG00000266967|AARSD1	55.2126	2.29573	0.503683	4.55788	5.16723e-06	0.000129406	Group2-Group1
ENSG00000104884|ERCC2	20.6524	-3.24274	0.712548	-4.55091	5.34154e-06	0.000133577	Group2-Group1
ENSG00000173327|MAP3K11	53.093	-2.27604	0.500292	-4.54943	5.37904e-06	0.00013432	Group2-Group1
ENSG00000144744|UBA3	168.891	2.0467	0.449958	4.54864	5.39941e-06	0.00013445	Group2-Group1
ENSG00000231500|RPS18	8673.65	1.27665	0.280668	4.54862	5.39981e-06	0.00013445	Group2-Group1
ENSG00000155463|OXA1L	191.804	-1.51428	0.332997	-4.54742	5.43066e-06	0.000135023	Group2-Group1
ENSG00000143337|TOR1AIP1	56.3044	-2.04724	0.450316	-4.54624	5.46136e-06	0.000135396	Group2-Group1
ENSG00000177971|IMP3	163.142	1.55806	0.342701	4.5464	5.45704e-06	0.000135396	Group2-Group1
ENSG00000126524|SBDS	312.127	1.37779	0.30319	4.54431	5.51158e-06	0.000136445	Group2-Group1
ENSG00000185905|C16orf54	159.322	1.54007	0.339038	4.54245	5.56034e-06	0.000137455	Group2-Group1
ENSG00000126088|UROD	70.1205	2.08322	0.458763	4.54096	5.59984e-06	0.000138233	Group2-Group1
ENSG00000099917|MED15	96.4874	-1.73349	0.381824	-4.54002	5.62478e-06	0.000138651	Group2-Group1
ENSG00000234009|RPL5P34	39.4345	-2.63824	0.58127	-4.53875	5.65882e-06	0.000139291	Group2-Group1
ENSG00000128590|DNAJB9	174.727	1.66607	0.367284	4.53618	5.72817e-06	0.00014068	Group2-Group1
ENSG00000169020|ATP5I	63.531	2.10505	0.464069	4.53606	5.73155e-06	0.00014068	Group2-Group1
ENSG00000111676|ATN1	14.2518	-4.63598	1.02211	-4.53569	5.74159e-06	0.000140726	Group2-Group1
ENSG00000123358|NR4A1	31.6167	-2.85297	0.629151	-4.53464	5.77029e-06	0.000141229	Group2-Group1
ENSG00000163463|KRTCAP2	96.1916	1.82121	0.401701	4.53374	5.79471e-06	0.000141626	Group2-Group1
ENSG00000103035|PSMD7	121.585	1.64307	0.362832	4.52845	5.94177e-06	0.000145015	Group2-Group1
ENSG00000103168|TAF1C	60.5428	-2.05608	0.454589	-4.52294	6.0987e-06	0.000148634	Group2-Group1
ENSG00000078061|ARAF	37.5478	-2.52988	0.559481	-4.52183	6.13071e-06	0.000149204	Group2-Group1
ENSG00000118922|KLF12	55.723	-2.14589	0.474906	-4.51856	6.22604e-06	0.00015131	Group2-Group1
ENSG00000105122|RASAL3	88.9324	-2.29181	0.507242	-4.51818	6.23746e-06	0.000151375	Group2-Group1
ENSG00000149600|COMMD7	103.067	1.69747	0.37574	4.51769	6.25177e-06	0.000151509	Group2-Group1
ENSG00000138185|ENTPD1	165.292	1.46992	0.325696	4.51317	6.38657e-06	0.000154559	Group2-Group1
ENSG00000164330|EBF1	114.951	-1.536	0.340431	-4.51192	6.42445e-06	0.000155258	Group2-Group1
ENSG00000151092|NGLY1	185.842	1.44143	0.319612	4.50993	6.48496e-06	0.000156501	Group2-Group1
ENSG00000180370|PAK2	127.516	-1.71985	0.381405	-4.50924	6.50589e-06	0.000156786	Group2-Group1
ENSG00000122122|SASH3	225.433	-1.39492	0.309603	-4.5055	6.62161e-06	0.000159353	Group2-Group1
ENSG00000107862|GBF1	53.079	-2.04047	0.453391	-4.50048	6.78004e-06	0.000162938	Group2-Group1
ENSG00000225484|NUTM2B-AS1	91.1695	-1.71649	0.381432	-4.50011	6.79198e-06	0.000162998	Group2-Group1
ENSG00000140379|BCL2A1	53.4815	2.38279	0.529801	4.49751	6.87543e-06	0.000164772	Group2-Group1
ENSG00000125944|HNRNPR	406.738	1.16105	0.258214	4.49646	6.90952e-06	0.000165359	Group2-Group1
ENSG00000139168|ZCRB1	71.6771	2.10279	0.467805	4.49501	6.95653e-06	0.000166253	Group2-Group1
ENSG00000079432|CIC	38.7215	-2.40592	0.535474	-4.49307	7.02052e-06	0.000167551	Group2-Group1
ENSG00000092929|UNC13D	83.151	-1.91821	0.427213	-4.49006	7.1204e-06	0.0001697	Group2-Group1
ENSG00000130165|ELOF1	85.5958	1.84743	0.411555	4.48891	7.15894e-06	0.000170383	Group2-Group1
ENSG00000155957|TMBIM4	198.08	1.47126	0.32803	4.48516	7.28609e-06	0.00017317	Group2-Group1
ENSG00000110011|DNAJC4	103.894	-1.68526	0.375789	-4.4846	7.30505e-06	0.000173382	Group2-Group1
ENSG00000076201|PTPN23	38.5385	-2.5403	0.566735	-4.48233	7.38316e-06	0.000174995	Group2-Group1
ENSG00000140992|PDPK1	90.7424	-1.68189	0.375417	-4.48006	7.46232e-06	0.000176202	Group2-Group1
ENSG00000143158|MPC2	92.6195	1.84514	0.411862	4.47999	7.46469e-06	0.000176202	Group2-Group1
ENSG00000156256|USP16	114.295	1.64453	0.367061	4.48026	7.45505e-06	0.000176202	Group2-Group1
ENSG00000169682|SPNS1	31.5223	-2.98915	0.66728	-4.47961	7.47805e-06	0.000176276	Group2-Group1
ENSG00000134250|NOTCH2	267.89	-1.25922	0.281146	-4.4789	7.50285e-06	0.000176619	Group2-Group1
ENSG00000143222|UFC1	175.922	1.51347	0.338244	4.47449	7.65944e-06	0.000180059	Group2-Group1
ENSG00000154529|CNTNAP3B	10.383	-6.77697	1.51538	-4.47214	7.74397e-06	0.00018106	Group2-Group1
ENSG00000164061|BSN	7.5499	-7.27858	1.6275	-4.47224	7.74057e-06	0.00018106	Group2-Group1
ENSG00000183775|KCTD16	7.5499	-7.27858	1.6275	-4.47224	7.74057e-06	0.00018106	Group2-Group1
ENSG00000196961|AP2A1	45.8481	-2.227	0.497957	-4.47227	7.73945e-06	0.00018106	Group2-Group1
ENSG00000134996|OSTF1	267.388	1.34908	0.3018	4.47012	7.81766e-06	0.000182289	Group2-Group1
ENSG00000189339|SLC35E2B	176.275	-1.40869	0.315121	-4.47032	7.8104e-06	0.000182289	Group2-Group1
ENSG00000168883|USP39	51.0541	-2.07718	0.46475	-4.46945	7.84224e-06	0.000182615	Group2-Group1
ENSG00000115128|SF3B6	92.4477	2.00926	0.449764	4.46736	7.91909e-06	0.000184156	Group2-Group1
ENSG00000111716|LDHB	464.66	1.2762	0.28574	4.46629	7.95881e-06	0.000184831	Group2-Group1
ENSG00000150093|ITGB1	546.194	1.51529	0.339346	4.46533	7.99452e-06	0.00018541	Group2-Group1
ENSG00000136826|KLF4	36.457	3.08579	0.691206	4.46436	8.03082e-06	0.000186002	Group2-Group1
ENSG00000112695|COX7A2	138.048	1.5408	0.3452	4.4635	8.06332e-06	0.000186427	Group2-Group1
ENSG00000132394|EEFSEC	57.7192	-2.05688	0.460844	-4.4633	8.07074e-06	0.000186427	Group2-Group1
ENSG00000181038|METTL23	97.1039	1.82191	0.408603	4.45888	8.239e-06	0.000190059	Group2-Group1
ENSG00000153975|ZUFSP	24.2075	3.98771	0.895246	4.45431	8.41616e-06	0.000193886	Group2-Group1
ENSG00000104969|SGTA	43.976	-2.36574	0.531532	-4.45079	8.55552e-06	0.000196834	Group2-Group1
ENSG00000166664|CHRFAM7A	7.62838	-7.27873	1.63604	-4.44898	8.62783e-06	0.000198233	Group2-Group1
ENSG00000168461|RAB31	141.321	1.76028	0.395742	4.44804	8.66573e-06	0.000198839	Group2-Group1
ENSG00000260735|	27.5446	-3.12872	0.703554	-4.44703	8.70671e-06	0.000199514	Group2-Group1
ENSG00000125166|GOT2	111.149	1.72451	0.387818	4.4467	8.72014e-06	0.000199557	Group2-Group1
ENSG00000197061|HIST1H4C	73.6456	1.98097	0.445691	4.44472	8.80061e-06	0.000201132	Group2-Group1
ENSG00000198258|UBL5	92.3121	1.77462	0.399292	4.44442	8.81288e-06	0.000201137	Group2-Group1
ENSG00000249359|	7.75091	-7.30266	1.64321	-4.44415	8.82413e-06	0.000201137	Group2-Group1
ENSG00000139641|ESYT1	207.063	-1.30959	0.294729	-4.44336	8.85656e-06	0.000201609	Group2-Group1
ENSG00000160949|TONSL	15.5058	-4.75385	1.07053	-4.44066	8.96814e-06	0.000203612	Group2-Group1
ENSG00000232472|EEF1B2P3	158.19	-1.70012	0.38283	-4.44092	8.95734e-06	0.000203612	Group2-Group1
ENSG00000126698|DNAJC8	178.769	1.45563	0.328011	4.43774	9.09063e-06	0.000206122	Group2-Group1
ENSG00000118058|KMT2A	168.255	-1.3697	0.30914	-4.43068	9.39382e-06	0.000212717	Group2-Group1
ENSG00000058668|ATP2B4	36.9262	-2.55836	0.577663	-4.42881	9.47531e-06	0.000214001	Group2-Group1
ENSG00000116459|ATP5F1	258.939	1.64727	0.371939	4.42886	9.47324e-06	0.000214001	Group2-Group1
ENSG00000109519|GRPEL1	80.3946	1.85211	0.41823	4.42843	9.49203e-06	0.000214098	Group2-Group1
ENSG00000128524|ATP6V1F	98.1304	1.72791	0.390334	4.42674	9.56673e-06	0.000215501	Group2-Group1
ENSG00000072694|FCGR2B	379.49	1.25752	0.284105	4.42624	9.58907e-06	0.000215723	Group2-Group1
ENSG00000182179|UBA7	210.143	-1.29164	0.291928	-4.4245	9.66637e-06	0.000217179	Group2-Group1
ENSG00000122034|GTF3A	879.355	1.0788	0.243857	4.42391	9.69316e-06	0.000217497	Group2-Group1
ENSG00000113369|ARRDC3	510.899	1.20561	0.272576	4.42301	9.73347e-06	0.000218118	Group2-Group1
ENSG00000178913|TAF7	541.93	1.12357	0.25449	4.415	1.01012e-05	0.000225934	Group2-Group1
ENSG00000236467|KCNMA1-AS1	8.0403	-7.2872	1.65061	-4.41484	1.01085e-05	0.000225934	Group2-Group1
ENSG00000241468|ATP5J2	57.3972	2.10728	0.477351	4.41454	1.01226e-05	0.000225958	Group2-Group1
ENSG00000168887|C2orf68	111.387	-1.66329	0.376867	-4.41347	1.01728e-05	0.000226785	Group2-Group1
ENSG00000281649|EBLN3	535.818	-1.20996	0.274226	-4.41228	1.02287e-05	0.000227737	Group2-Group1
ENSG00000267523|	7.60469	-7.2912	1.65503	-4.40547	1.05554e-05	0.000234708	Group2-Group1
ENSG00000168961|LGALS9	85.7108	-1.70661	0.387672	-4.40221	1.07156e-05	0.000237963	Group2-Group1
ENSG00000165280|VCP	603.832	1.19206	0.270974	4.39916	1.08671e-05	0.000241019	Group2-Group1
ENSG00000108639|SYNGR2	817.553	-1.10214	0.250564	-4.39862	1.08943e-05	0.000241311	Group2-Group1
ENSG00000259366|	57.641	2.21198	0.503008	4.3975	1.09505e-05	0.000242244	Group2-Group1
ENSG00000103932|RPAP1	42.528	-2.28243	0.519132	-4.39663	1.09947e-05	0.00024291	Group2-Group1
ENSG00000183978|COA3	38.0841	2.69107	0.612343	4.3947	1.10924e-05	0.000244757	Group2-Group1
ENSG00000129993|CBFA2T3	44.3224	-2.2001	0.500856	-4.39268	1.11964e-05	0.000246735	Group2-Group1
ENSG00000147140|NONO	286.496	-1.23454	0.281182	-4.39052	1.13079e-05	0.000248875	Group2-Group1
ENSG00000131467|PSME3	72.3709	-1.85015	0.421471	-4.38974	1.13486e-05	0.000249452	Group2-Group1
ENSG00000156508|EEF1A1	47056	-1.1913	0.271431	-4.38897	1.13887e-05	0.000250015	Group2-Group1
ENSG00000204843|DCTN1	175.966	-1.48103	0.337597	-4.38696	1.14947e-05	0.000252021	Group2-Group1
ENSG00000131100|ATP6V1E1	92.6111	2.10029	0.478846	4.38614	1.15381e-05	0.000252652	Group2-Group1
ENSG00000038274|MAT2B	463.39	1.48367	0.338306	4.3856	1.15669e-05	0.000252962	Group2-Group1
ENSG00000100605|ITPK1	33.78	-2.41997	0.551948	-4.38442	1.16294e-05	0.000253809	Group2-Group1
ENSG00000133083|DCLK1	7.32177	-7.19088	1.64014	-4.38432	1.16351e-05	0.000253809	Group2-Group1
ENSG00000071243|ING3	176.349	1.61662	0.36928	4.37774	1.19915e-05	0.000261253	Group2-Group1
ENSG00000179820|MYADM	88.428	-1.63062	0.372651	-4.37572	1.2103e-05	0.00026335	Group2-Group1
ENSG00000116016|EPAS1	7.46124	-7.2493	1.65697	-4.37503	1.21416e-05	0.000263857	Group2-Group1
ENSG00000124574|ABCC10	119.695	-1.68424	0.385088	-4.37365	1.22189e-05	0.000264874	Group2-Group1
ENSG00000276293|PIP4K2B	32.9492	-2.51057	0.574023	-4.37364	1.2219e-05	0.000264874	Group2-Group1
ENSG00000122678|POLM	100.142	-1.58205	0.362258	-4.36719	1.25855e-05	0.000272476	Group2-Group1
ENSG00000140199|SLC12A6	67.0459	-1.907	0.436744	-4.3664	1.2631e-05	0.000273118	Group2-Group1
ENSG00000110047|EHD1	198.07	-1.53442	0.351814	-4.36146	1.29197e-05	0.000279011	Group2-Group1
ENSG00000182263|FIGN	7.27717	-7.21679	1.65493	-4.36078	1.29602e-05	0.000279535	Group2-Group1
ENSG00000149499|EML3	78.2849	-1.8893	0.433496	-4.35827	1.31092e-05	0.000282396	Group2-Group1
ENSG00000173545|ZNF622	102.734	1.69865	0.389904	4.35658	1.32112e-05	0.000284239	Group2-Group1
ENSG00000234743|EIF5AP4	33.2145	-2.97901	0.684736	-4.35059	1.3577e-05	0.000291745	Group2-Group1
ENSG00000236144|TMEM147-AS1	35.0076	-2.62181	0.603206	-4.34646	1.38352e-05	0.000296922	Group2-Group1
ENSG00000103415|HMOX2	102.923	1.71792	0.395408	4.34468	1.3948e-05	0.000298972	Group2-Group1
ENSG00000117362|APH1A	110.027	-1.52009	0.349924	-4.34404	1.39886e-05	0.000299471	Group2-Group1
ENSG00000169429|CXCL8	40.9456	3.78938	0.872385	4.3437	1.40104e-05	0.000299567	Group2-Group1
ENSG00000233750|CICP27	24.3447	-3.04325	0.700943	-4.34165	1.41415e-05	0.000301995	Group2-Group1
ENSG00000211898|IGHD	1350.35	-1.45948	0.336401	-4.3385	1.4346e-05	0.000305984	Group2-Group1
ENSG00000136457|CHAD	14.6233	-4.1759	0.963249	-4.33523	1.45609e-05	0.000310183	Group2-Group1
ENSG00000135596|MICAL1	147.47	-1.44746	0.334014	-4.33354	1.46731e-05	0.00031218	Group2-Group1
ENSG00000140575|IQGAP1	464.394	1.109	0.255926	4.33327	1.46908e-05	0.00031218	Group2-Group1
ENSG00000182487|NCF1B	316.511	-1.28631	0.296969	-4.33147	1.4812e-05	0.000314368	Group2-Group1
ENSG00000104964|AES	194.547	-1.59133	0.367484	-4.33033	1.48883e-05	0.000315599	Group2-Group1
ENSG00000254709|IGLL5	1640.43	1.57392	0.36383	4.32597	1.51862e-05	0.000321519	Group2-Group1
ENSG00000111880|RNGTT	129.359	1.95386	0.451702	4.32555	1.52151e-05	0.000321736	Group2-Group1
ENSG00000132341|RAN	376.868	1.28401	0.296929	4.3243	1.53016e-05	0.00032317	Group2-Group1
ENSG00000021355|SERPINB1	201.166	1.35617	0.313901	4.32038	1.5576e-05	0.000328562	Group2-Group1
ENSG00000011304|PTBP1	223.519	-1.36698	0.316465	-4.31952	1.56366e-05	0.000329438	Group2-Group1
ENSG00000112245|PTP4A1	552.288	1.28538	0.297649	4.31844	1.57136e-05	0.000330656	Group2-Group1
ENSG00000120860|CCDC53	80.5009	1.79216	0.415071	4.31772	1.57648e-05	0.00033133	Group2-Group1
ENSG00000068354|TBC1D25	46.3154	-2.25698	0.522883	-4.31641	1.58586e-05	0.000332895	Group2-Group1
ENSG00000007541|PIGQ	52.8773	-2.00695	0.465034	-4.31571	1.59094e-05	0.000333556	Group2-Group1
ENSG00000189159|HN1	95.0062	1.72569	0.400193	4.31215	1.61676e-05	0.000338558	Group2-Group1
ENSG00000147162|OGT	391.001	1.17463	0.272434	4.31161	1.62067e-05	0.000338965	Group2-Group1
ENSG00000256683|ZNF350	45.8962	2.35089	0.545287	4.31129	1.62305e-05	0.000339051	Group2-Group1
ENSG00000164080|RAD54L2	99.1001	-1.57853	0.366202	-4.31055	1.62851e-05	0.000339782	Group2-Group1
ENSG00000099949|LZTR1	54.5084	-2.15309	0.499709	-4.30868	1.64231e-05	0.000342246	Group2-Group1
ENSG00000003249|DBNDD1	39.2804	-3.04817	0.707671	-4.30733	1.65239e-05	0.000343933	Group2-Group1
ENSG00000093072|CECR1	81.1637	-1.78281	0.413944	-4.30688	1.65573e-05	0.000344212	Group2-Group1
ENSG00000125352|RNF113A	80.8934	1.86624	0.433526	4.3048	1.67138e-05	0.000347048	Group2-Group1
ENSG00000055130|CUL1	150.603	1.44262	0.335182	4.304	1.67745e-05	0.00034789	Group2-Group1
ENSG00000101182|PSMA7	315.995	1.23303	0.286522	4.30344	1.68164e-05	0.00034834	Group2-Group1
ENSG00000206579|XKR4	6.90903	-7.14931	1.66144	-4.30308	1.68441e-05	0.000348495	Group2-Group1
ENSG00000161103|	7.23312	-7.16482	1.66664	-4.29897	1.71595e-05	0.000354596	Group2-Group1
ENSG00000122566|HNRNPA2B1	1253.21	1.12407	0.261581	4.29721	1.72959e-05	0.00035656	Group2-Group1
ENSG00000224041|IGKV3D-15	228.918	1.72501	0.401405	4.29741	1.72803e-05	0.00035656	Group2-Group1
ENSG00000159593|NAE1	98.4589	1.62444	0.37808	4.29656	1.73473e-05	0.000357193	Group2-Group1
ENSG00000175161|CADM2	6.84776	-7.14025	1.66342	-4.29252	1.76654e-05	0.000363308	Group2-Group1
ENSG00000087191|PSMC5	221.686	1.30484	0.304018	4.29198	1.77084e-05	0.000363759	Group2-Group1
ENSG00000136878|USP20	54.8121	-2.29145	0.534088	-4.2904	1.78353e-05	0.000365498	Group2-Group1
ENSG00000173366|	39.6318	-2.44387	0.569603	-4.29048	1.78288e-05	0.000365498	Group2-Group1
ENSG00000153037|SRP19	66.1665	1.96218	0.457576	4.28821	1.80118e-05	0.000368676	Group2-Group1
ENSG00000178209|PLEC	315.606	-1.28462	0.299633	-4.28731	1.80849e-05	0.000369734	Group2-Group1
ENSG00000113387|SUB1	355.211	1.14064	0.266119	4.28618	1.81772e-05	0.000371181	Group2-Group1
ENSG00000095319|NUP188	75.6375	-1.88757	0.440509	-4.28497	1.82763e-05	0.000372764	Group2-Group1
ENSG00000124782|RREB1	60.0017	-2.04705	0.477973	-4.28278	1.84576e-05	0.000375881	Group2-Group1
ENSG00000204348|DXO	55.5136	-2.02673	0.473248	-4.28259	1.84727e-05	0.000375881	Group2-Group1
ENSG00000182934|SRPRA	105.784	-1.5976	0.373144	-4.28145	1.85681e-05	0.000376933	Group2-Group1
ENSG00000185088|RPS27L	62.9135	2.00979	0.469416	4.28147	1.85659e-05	0.000376933	Group2-Group1
ENSG00000091317|CMTM6	511.295	1.08569	0.253633	4.28057	1.86417e-05	0.000377981	Group2-Group1
ENSG00000133065|SLC41A1	21.8357	-3.00246	0.70172	-4.27872	1.87975e-05	0.000380693	Group2-Group1
ENSG00000274775|	6.95308	-7.1074	1.66129	-4.27825	1.88368e-05	0.000381043	Group2-Group1
ENSG00000124659|TBCC	149.688	1.49622	0.349788	4.27749	1.89008e-05	0.00038189	Group2-Group1
ENSG00000164587|RPS14	3835.79	1.4134	0.330479	4.27683	1.89578e-05	0.000382592	Group2-Group1
ENSG00000237506|RPSAP15	17.7566	-4.25049	0.994501	-4.27399	1.92001e-05	0.000387031	Group2-Group1
ENSG00000196313|POM121	80.6422	-1.75103	0.409744	-4.27347	1.92453e-05	0.000387489	Group2-Group1
ENSG00000156411|C14orf2	89.1887	1.74605	0.408616	4.27307	1.92797e-05	0.000387729	Group2-Group1
ENSG00000110324|IL10RA	160.501	-1.36497	0.319687	-4.2697	1.95736e-05	0.000393181	Group2-Group1
ENSG00000100227|POLDIP3	67.1752	-1.82556	0.42762	-4.26912	1.96247e-05	0.000393679	Group2-Group1
ENSG00000109458|GAB1	29.4506	-3.2256	0.755621	-4.26881	1.9652e-05	0.000393679	Group2-Group1
ENSG00000143631|FLG	8.19753	-7.37515	1.72775	-4.26864	1.96668e-05	0.000393679	Group2-Group1
ENSG00000183726|TMEM50A	128.05	1.49906	0.351221	4.26816	1.97095e-05	0.000394076	Group2-Group1
ENSG00000124172|ATP5E	188.427	1.33996	0.314063	4.26654	1.98532e-05	0.000396489	Group2-Group1
ENSG00000142252|GEMIN7	75.1949	1.83169	0.429477	4.26492	1.99973e-05	0.000398906	Group2-Group1
ENSG00000134001|EIF2S1	109.937	1.62656	0.381593	4.26256	2.02096e-05	0.000402675	Group2-Group1
ENSG00000233276|GPX1	202.102	1.30702	0.306668	4.26198	2.02621e-05	0.000403255	Group2-Group1
ENSG00000109158|GABRA4	6.8647	-7.13218	1.67358	-4.26164	2.02932e-05	0.000403409	Group2-Group1
ENSG00000178950|GAK	152.458	-1.46494	0.344265	-4.25527	2.08797e-05	0.000414591	Group2-Group1
ENSG00000235194|PPP1R3E	40.2323	-2.44126	0.573739	-4.255	2.09049e-05	0.000414614	Group2-Group1
ENSG00000145912|NHP2	137.576	1.50541	0.353912	4.25361	2.10349e-05	0.000416713	Group2-Group1
ENSG00000141564|RPTOR	26.9679	-2.62158	0.616644	-4.25137	2.12465e-05	0.000420423	Group2-Group1
ENSG00000126432|PRDX5	199.419	1.47981	0.348405	4.24738	2.16283e-05	0.000427486	Group2-Group1
ENSG00000140538|NTRK3	6.72523	-7.091	1.67048	-4.24488	2.18711e-05	0.000431791	Group2-Group1
ENSG00000176986|SEC24C	75.0016	-1.75654	0.414004	-4.24281	2.20741e-05	0.000435302	Group2-Group1
ENSG00000130770|ATPIF1	152.639	1.40697	0.331821	4.24015	2.23374e-05	0.00043999	Group2-Group1
ENSG00000205220|PSMB10	188.662	1.29931	0.306634	4.23733	2.26197e-05	0.000445044	Group2-Group1
ENSG00000154222|CC2D1B	32.8228	-2.53221	0.597758	-4.23618	2.27359e-05	0.000446821	Group2-Group1
ENSG00000104853|CLPTM1	102.544	-1.61086	0.380335	-4.23537	2.28174e-05	0.000447911	Group2-Group1
ENSG00000106683|LIMK1	22.5446	-3.02326	0.713922	-4.23473	2.28829e-05	0.000448686	Group2-Group1
ENSG00000145016|RUBCN	101.409	-1.65954	0.392462	-4.22854	2.35215e-05	0.000460162	Group2-Group1
ENSG00000226946|	6.74189	-7.09336	1.67746	-4.22862	2.35126e-05	0.000460162	Group2-Group1
ENSG00000211450|C11orf31	201.677	1.26768	0.299844	4.22779	2.35995e-05	0.000461166	Group2-Group1
ENSG00000090857|PDPR	52.4839	-2.17366	0.514272	-4.22667	2.37178e-05	0.000462954	Group2-Group1
ENSG00000130226|DPP6	7.13688	-7.01356	1.65958	-4.22611	2.37763e-05	0.000463571	Group2-Group1
ENSG00000090266|NDUFB2	102.76	1.71252	0.405382	4.22445	2.39522e-05	0.000465946	Group2-Group1
ENSG00000115806|GORASP2	46.1978	-2.1804	0.516136	-4.22446	2.39509e-05	0.000465946	Group2-Group1
ENSG00000108622|ICAM2	150.76	1.47161	0.348433	4.22351	2.40531e-05	0.000467384	Group2-Group1
ENSG00000244437|IGKV3-15	771.871	1.48405	0.351469	4.22242	2.41698e-05	0.000469123	Group2-Group1
ENSG00000100216|TOMM22	136.269	1.42008	0.336342	4.22213	2.42007e-05	0.000469195	Group2-Group1
ENSG00000241506|PSMC1P1	56.8986	2.63041	0.623383	4.21957	2.44768e-05	0.000474015	Group2-Group1
ENSG00000122218|COPA	85.8481	-1.78199	0.422514	-4.21759	2.46929e-05	0.000477664	Group2-Group1
ENSG00000165185|KIAA1958	12.7978	-4.688	1.11266	-4.21332	2.51644e-05	0.00048624	Group2-Group1
ENSG00000174720|LARP7	59.3321	2.02604	0.48132	4.20934	2.56122e-05	0.000494339	Group2-Group1
ENSG00000140577|CRTC3	122.538	-1.65376	0.392907	-4.20904	2.56463e-05	0.000494443	Group2-Group1
ENSG00000101986|ABCD1	16.5565	-3.69207	0.877371	-4.2081	2.57523e-05	0.000495934	Group2-Group1
ENSG00000165629|ATP5C1	162.044	1.47527	0.350965	4.20347	2.62849e-05	0.000505625	Group2-Group1
ENSG00000169189|NSMCE1	91.3445	1.82446	0.434113	4.20273	2.63711e-05	0.000506718	Group2-Group1
ENSG00000204261|PSMB8-AS1	251.803	1.45033	0.345156	4.20195	2.64624e-05	0.000507908	Group2-Group1
ENSG00000111639|MRPL51	50.6251	2.19535	0.522512	4.20153	2.65112e-05	0.000508279	Group2-Group1
ENSG00000109089|CDR2L	7.49566	-7.16003	1.70429	-4.20118	2.65529e-05	0.000508513	Group2-Group1
ENSG00000177156|TALDO1	193.817	1.30109	0.309796	4.19982	2.6713e-05	0.000511012	Group2-Group1
ENSG00000241837|ATP5O	245.762	1.23146	0.293403	4.19714	2.70303e-05	0.000516508	Group2-Group1
ENSG00000129355|CDKN2D	93.7238	1.62881	0.388141	4.19643	2.71151e-05	0.000516984	Group2-Group1
ENSG00000144711|IQSEC1	220.086	-1.36834	0.326059	-4.1966	2.70952e-05	0.000516984	Group2-Group1
ENSG00000213051|RPL5P5	16.0873	-3.50624	0.835749	-4.19533	2.72477e-05	0.00051894	Group2-Group1
ENSG00000262094|	6.82037	-7.11544	1.69626	-4.19478	2.73139e-05	0.000519627	Group2-Group1
ENSG00000167315|ACAA2	94.9021	1.62216	0.386999	4.19164	2.76948e-05	0.000526292	Group2-Group1
ENSG00000100726|TELO2	68.0712	-1.9419	0.463481	-4.18982	2.79175e-05	0.000529941	Group2-Group1
ENSG00000161010|C5orf45	90.5593	-1.65038	0.394076	-4.18798	2.81449e-05	0.00053367	Group2-Group1
ENSG00000148834|GSTO1	54.4586	2.08163	0.497369	4.18529	2.84807e-05	0.000539445	Group2-Group1
ENSG00000170275|CRTAP	103.808	-1.61299	0.38564	-4.18264	2.8814e-05	0.00054516	Group2-Group1
ENSG00000110719|TCIRG1	337.348	-1.17525	0.281036	-4.18183	2.89176e-05	0.00054652	Group2-Group1
ENSG00000072786|STK10	169.082	-1.31011	0.313457	-4.17957	2.92062e-05	0.000551371	Group2-Group1
ENSG00000234857|HNRNPUL2-BSCL2	14.9377	-4.14176	0.991368	-4.17783	2.94305e-05	0.000554998	Group2-Group1
ENSG00000107223|EDF1	277.698	1.22764	0.293941	4.17649	2.96037e-05	0.000557655	Group2-Group1
ENSG00000152804|HHEX	141.01	-1.83469	0.439591	-4.17363	2.99783e-05	0.000563482	Group2-Group1
ENSG00000181143|MUC16	15.4757	-4.39933	1.05405	-4.17374	2.99635e-05	0.000563482	Group2-Group1
ENSG00000100764|PSMC1	88.4516	1.63711	0.392419	4.17184	3.02149e-05	0.000567309	Group2-Group1
ENSG00000214548|MEG3	7.61847	-7.11624	1.70589	-4.17157	3.02506e-05	0.000567363	Group2-Group1
ENSG00000100387|RBX1	75.6186	1.83059	0.438975	4.17015	3.04396e-05	0.00056967	Group2-Group1
ENSG00000206142|	6.52395	-7.08861	1.69983	-4.17018	3.04365e-05	0.00056967	Group2-Group1
ENSG00000169228|RAB24	264.981	1.18182	0.283463	4.16922	3.05646e-05	0.000571389	Group2-Group1
ENSG00000133398|MED10	160.55	1.40595	0.337439	4.16654	3.0926e-05	0.000577519	Group2-Group1
ENSG00000156030|ELMSAN1	134.662	-1.44451	0.346945	-4.16351	3.13391e-05	0.000584601	Group2-Group1
ENSG00000012124|CD22	504.078	-1.13751	0.273308	-4.16202	3.15446e-05	0.000587591	Group2-Group1
ENSG00000108509|CAMTA2	27.4543	-2.65987	0.639107	-4.16185	3.15675e-05	0.000587591	Group2-Group1
ENSG00000130826|DKC1	102.3	1.68241	0.404457	4.15969	3.18684e-05	0.000592553	Group2-Group1
ENSG00000111011|RSRC2	173.477	1.45331	0.349459	4.15875	3.19999e-05	0.000593945	Group2-Group1
ENSG00000204397|CARD16	60.8126	1.98582	0.477515	4.15866	3.20121e-05	0.000593945	Group2-Group1
ENSG00000155393|HEATR3	16.866	-3.45113	0.830605	-4.15496	3.2535e-05	0.000602543	Group2-Group1
ENSG00000175224|ATG13	98.666	-1.79266	0.431458	-4.15488	3.25454e-05	0.000602543	Group2-Group1
ENSG00000113719|ERGIC1	144.127	-1.34887	0.324752	-4.15353	3.27391e-05	0.00060548	Group2-Group1
ENSG00000123329|ARHGAP9	230.9	-1.23693	0.297884	-4.15238	3.29042e-05	0.000607233	Group2-Group1
ENSG00000136244|IL6	28.8167	3.17254	0.764022	4.15242	3.2898e-05	0.000607233	Group2-Group1
ENSG00000114209|PDCD10	73.1405	1.88304	0.45352	4.15206	3.29494e-05	0.000607416	Group2-Group1
ENSG00000074842|MYDGF	162.525	1.98176	0.47741	4.15107	3.30928e-05	0.000609091	Group2-Group1
ENSG00000126804|ZBTB1	209.301	1.38527	0.333724	4.15094	3.31108e-05	0.000609091	Group2-Group1
ENSG00000004700|RECQL	126.194	1.99474	0.48076	4.14913	3.33738e-05	0.000610252	Group2-Group1
ENSG00000106028|SSBP1	142.049	1.41138	0.340107	4.14981	3.32752e-05	0.000610252	Group2-Group1
ENSG00000138162|TACC2	7.27662	-7.03803	1.69611	-4.14952	3.33174e-05	0.000610252	Group2-Group1
ENSG00000140612|SEC11A	138.749	1.47503	0.355517	4.14898	3.33956e-05	0.000610252	Group2-Group1
ENSG00000168255|POLR2J3	94.2332	-1.81175	0.436664	-4.14908	3.33816e-05	0.000610252	Group2-Group1
ENSG00000189319|FAM53B	170.359	-1.63233	0.393446	-4.14881	3.34215e-05	0.000610252	Group2-Group1
ENSG00000259040|BLOC1S5-TXNDC5	14.8584	5.95431	1.435	4.14935	3.33416e-05	0.000610252	Group2-Group1
ENSG00000140350|ANP32A	50.1562	2.18965	0.527836	4.14836	3.34869e-05	0.000610381	Group2-Group1
ENSG00000196419|XRCC6	665.022	1.03373	0.249196	4.14827	3.34993e-05	0.000610381	Group2-Group1
ENSG00000113649|TCERG1	137.182	-1.44998	0.349789	-4.1453	3.39366e-05	0.000617696	Group2-Group1
ENSG00000135940|COX5B	135.272	1.51646	0.365848	4.14506	3.39729e-05	0.000617706	Group2-Group1
ENSG00000147155|EBP	59.1652	2.0094	0.484966	4.14338	3.42219e-05	0.000621577	Group2-Group1
ENSG00000108468|CBX1	64.1252	1.9276	0.465293	4.14277	3.4313e-05	0.000622576	Group2-Group1
ENSG00000129682|FGF13	6.47935	-7.01953	1.69522	-4.14078	3.46129e-05	0.000627359	Group2-Group1
ENSG00000083067|TRPM3	6.77631	-7.07869	1.71014	-4.13925	3.48449e-05	0.0006309	Group2-Group1
ENSG00000144524|COPS7B	41.9669	-2.28027	0.551013	-4.13833	3.49842e-05	0.00063276	Group2-Group1
ENSG00000197714|ZNF460	86.1182	-1.62296	0.392256	-4.13749	3.51124e-05	0.000634414	Group2-Group1
ENSG00000170571|EMB	354.979	-1.11042	0.268446	-4.13648	3.52666e-05	0.000636533	Group2-Group1
ENSG00000130775|THEMIS2	71.5717	-1.97704	0.477984	-4.1362	3.53103e-05	0.000636656	Group2-Group1
ENSG00000125818|PSMF1	122.381	-1.42535	0.344881	-4.13287	3.58267e-05	0.000645291	Group2-Group1
ENSG00000126353|CCR7	267.396	-1.28355	0.310745	-4.13056	3.61885e-05	0.000651129	Group2-Group1
ENSG00000108557|RAI1	19.9216	-3.05992	0.740928	-4.12985	3.63005e-05	0.000652025	Group2-Group1
ENSG00000280780|JAKMIP2-AS1	7.61819	-7.24937	1.7554	-4.12976	3.63139e-05	0.000652025	Group2-Group1
ENSG00000102390|PBDC1	33.1617	2.64001	0.639352	4.12919	3.64044e-05	0.000652293	Group2-Group1
ENSG00000205531|NAP1L4	170.926	1.31157	0.317628	4.12924	3.63959e-05	0.000652293	Group2-Group1
ENSG00000117505|DR1	185.46	-1.25906	0.305092	-4.12681	3.67836e-05	0.000658403	Group2-Group1
ENSG00000128394|APOBEC3F	36.7124	-2.22473	0.539325	-4.12504	3.70676e-05	0.0006628	Group2-Group1
ENSG00000022840|RNF10	173.828	-1.40407	0.34059	-4.12247	3.74837e-05	0.000669546	Group2-Group1
ENSG00000092094|OSGEP	132.551	1.42789	0.346571	4.12006	3.78777e-05	0.000675884	Group2-Group1
ENSG00000181061|HIGD1A	74.4408	1.87667	0.456029	4.11524	3.86775e-05	0.000689443	Group2-Group1
ENSG00000158773|USF1	61.5298	-2.12883	0.517681	-4.11224	3.91834e-05	0.00069774	Group2-Group1
ENSG00000125686|MED1	51.0731	-2.00309	0.487161	-4.11177	3.92631e-05	0.000698438	Group2-Group1
ENSG00000100722|ZC3H14	105.961	-1.61531	0.392948	-4.11075	3.94383e-05	0.000700537	Group2-Group1
ENSG00000136810|TXN	34.2522	2.63434	0.640864	4.11061	3.94623e-05	0.000700537	Group2-Group1
ENSG00000157306|	13.8869	-4.39599	1.07015	-4.10782	3.99411e-05	0.000708308	Group2-Group1
ENSG00000145494|NDUFS6	43.8198	2.33205	0.567747	4.10755	3.99877e-05	0.000708407	Group2-Group1
ENSG00000140740|UQCRC2	171.535	1.41162	0.343732	4.10673	4.01305e-05	0.00071003	Group2-Group1
ENSG00000185630|PBX1	6.20689	-6.99863	1.70426	-4.10655	4.01616e-05	0.00071003	Group2-Group1
ENSG00000196814|MVB12B	10.4403	-5.24969	1.27886	-4.10498	4.04343e-05	0.000714118	Group2-Group1
ENSG00000241343|RPL36A	504.317	-1.14805	0.279828	-4.10271	4.08333e-05	0.000720428	Group2-Group1
ENSG00000118418|HMGN3	107.228	1.74026	0.424293	4.10156	4.10367e-05	0.000723278	Group2-Group1
ENSG00000072042|RDH11	99.1707	1.69606	0.413587	4.10085	4.11641e-05	0.000724783	Group2-Group1
ENSG00000231764|DLX6-AS1	6.28537	-7.00533	1.70931	-4.09833	4.1615e-05	0.000731973	Group2-Group1
ENSG00000135972|MRPS9	45.337	2.43646	0.595234	4.09328	4.25313e-05	0.00074733	Group2-Group1
ENSG00000135241|PNPLA8	161.055	1.40514	0.343484	4.09086	4.29775e-05	0.000754401	Group2-Group1
ENSG00000132475|H3F3B	7991.08	0.952341	0.232812	4.0906	4.30266e-05	0.000754496	Group2-Group1
ENSG00000033627|ATP6V0A1	57.5512	-1.93963	0.474474	-4.08795	4.35197e-05	0.000762367	Group2-Group1
ENSG00000149806|FAU	1881.94	1.10593	0.270749	4.08472	4.41294e-05	0.000772265	Group2-Group1
ENSG00000242802|AP5Z1	77.4828	-1.60784	0.393787	-4.08301	4.44555e-05	0.000777183	Group2-Group1
ENSG00000163873|GRIK3	6.82009	-7.04292	1.72581	-4.08093	4.48568e-05	0.000783405	Group2-Group1
ENSG00000120699|EXOSC8	77.0641	1.77697	0.435592	4.07944	4.51449e-05	0.00078764	Group2-Group1
ENSG00000197217|ENTPD4	94.2221	-1.55117	0.380484	-4.07683	4.56548e-05	0.00079573	Group2-Group1
ENSG00000150316|CWC15	63.5721	1.91743	0.470381	4.07635	4.57491e-05	0.000796569	Group2-Group1
ENSG00000121966|CXCR4	4435.42	-1.37665	0.337906	-4.07406	4.61996e-05	0.000803603	Group2-Group1
ENSG00000068903|SIRT2	47.6325	-2.01887	0.495734	-4.07249	4.65134e-05	0.000808247	Group2-Group1
ENSG00000165682|CLEC1B	7.39007	-7.08106	1.7398	-4.07005	4.70034e-05	0.000815184	Group2-Group1
ENSG00000188042|ARL4C	88.2049	1.78783	0.439267	4.07003	4.70071e-05	0.000815184	Group2-Group1
ENSG00000090339|ICAM1	9.82225	-5.71655	1.40489	-4.06904	4.7207e-05	0.000817828	Group2-Group1
ENSG00000132182|NUP210	217.453	-1.31583	0.323569	-4.06661	4.77013e-05	0.000825562	Group2-Group1
ENSG00000216490|IFI30	516.333	1.55694	0.382902	4.06616	4.77937e-05	0.000826333	Group2-Group1
ENSG00000100258|LMF2	63.4436	-1.74449	0.429227	-4.06426	4.81856e-05	0.000832275	Group2-Group1
ENSG00000173065|FAM222B	21.037	-3.08799	0.759841	-4.06399	4.82406e-05	0.000832392	Group2-Group1
ENSG00000140688|C16orf58	76.4644	-1.77035	0.43572	-4.06305	4.8436e-05	0.000834928	Group2-Group1
ENSG00000160753|RUSC1	17.7407	-3.1846	0.783947	-4.06227	4.85981e-05	0.000836887	Group2-Group1
ENSG00000139547|RDH16	9.17915	-6.55533	1.61407	-4.06137	4.87858e-05	0.000838446	Group2-Group1
ENSG00000229391|HLA-DRB6	316.806	1.79388	0.441691	4.06139	4.87804e-05	0.000838446	Group2-Group1
ENSG00000185085|INTS5	28.2057	-3.15887	0.777854	-4.061	4.88622e-05	0.000838922	Group2-Group1
ENSG00000169100|SLC25A6	1383.15	-1.06773	0.263015	-4.05957	4.91623e-05	0.000843236	Group2-Group1
ENSG00000279628|	6.89264	-6.81452	1.67873	-4.05933	4.92142e-05	0.000843288	Group2-Group1
ENSG00000064607|SUGP2	115.976	-1.45091	0.357699	-4.05622	4.98726e-05	0.000853723	Group2-Group1
ENSG00000131051|RBM39	884.601	0.968675	0.238844	4.05569	4.9987e-05	0.000854832	Group2-Group1
ENSG00000140297|GCNT3	6.16284	-6.93994	1.71154	-4.05479	5.01798e-05	0.000856431	Group2-Group1
ENSG00000188158|NHS	6.16284	-6.93994	1.71154	-4.05479	5.01798e-05	0.000856431	Group2-Group1
ENSG00000116478|HDAC1	501.109	1.08569	0.267893	4.05269	5.06319e-05	0.000863294	Group2-Group1
ENSG00000149177|PTPRJ	64.8596	1.91894	0.473646	4.05143	5.09053e-05	0.000866244	Group2-Group1
ENSG00000163466|ARPC2	1502.94	0.984141	0.242898	4.05166	5.08559e-05	0.000866244	Group2-Group1
ENSG00000204463|BAG6	48.0496	-2.12287	0.524045	-4.05092	5.10156e-05	0.000867265	Group2-Group1
ENSG00000186704|DTX2P1	10.753	-5.0328	1.24256	-4.05035	5.11421e-05	0.000868561	Group2-Group1
ENSG00000007255|TRAPPC6A	76.7369	1.73528	0.428629	4.04845	5.15575e-05	0.000873894	Group2-Group1
ENSG00000186635|ARAP1	92.5937	-1.532	0.378396	-4.04868	5.15083e-05	0.000873894	Group2-Group1
ENSG00000068028|RASSF1	343.782	1.21065	0.299093	4.04775	5.17127e-05	0.000875664	Group2-Group1
ENSG00000131401|NAPSB	2887.98	-1.09525	0.27071	-4.04582	5.21396e-05	0.000882027	Group2-Group1
ENSG00000154803|FLCN	33.0638	-2.42548	0.599574	-4.04534	5.22477e-05	0.000882848	Group2-Group1
ENSG00000224025|	6.36384	-6.99875	1.73016	-4.04515	5.22904e-05	0.000882848	Group2-Group1
ENSG00000140941|MAP1LC3B	446.527	1.12866	0.279249	4.04175	5.30527e-05	0.000894842	Group2-Group1
ENSG00000005844|ITGAL	83.7993	-1.64113	0.406514	-4.03707	5.4124e-05	0.000911131	Group2-Group1
ENSG00000259726|CSPG4P11	6.42511	-7.02546	1.74015	-4.03728	5.40748e-05	0.000911131	Group2-Group1
ENSG00000174306|ZHX3	20.6961	-2.89771	0.717833	-4.03675	5.41973e-05	0.000911477	Group2-Group1
ENSG00000172757|CFL1	801.941	-1.00312	0.248587	-4.03528	5.45375e-05	0.000916304	Group2-Group1
ENSG00000175197|DDIT3	71.91	1.76353	0.437068	4.03491	5.46238e-05	0.000916862	Group2-Group1
ENSG00000182858|ALG12	52.1639	-1.89935	0.470991	-4.03267	5.51479e-05	0.000924758	Group2-Group1
ENSG00000064309|CDON	6.03976	-6.93698	1.72029	-4.03244	5.52017e-05	0.000924762	Group2-Group1
ENSG00000164398|ACSL6	6.69729	-6.96358	1.72716	-4.03182	5.53471e-05	0.000926299	Group2-Group1
ENSG00000210151|MT-TS1	6.38448	-7.0147	1.74151	-4.02795	5.62654e-05	0.000940755	Group2-Group1
ENSG00000099860|GADD45B	70.3591	2.06911	0.51372	4.0277	5.63256e-05	0.00094085	Group2-Group1
ENSG00000082153|BZW1	319.516	1.27113	0.315626	4.02733	5.64138e-05	0.000941411	Group2-Group1
ENSG00000169668|BCRP2	10.6955	-5.1847	1.28752	-4.0269	5.65179e-05	0.000942238	Group2-Group1
ENSG00000185049|NELFA	49.5095	-1.93043	0.479591	-4.02517	5.69345e-05	0.000948268	Group2-Group1
ENSG00000211945|IGHV1-18	96.5223	-1.53899	0.382411	-4.02445	5.71093e-05	0.000950261	Group2-Group1
ENSG00000160410|SHKBP1	270.766	-1.23226	0.306226	-4.02402	5.7212e-05	0.000951053	Group2-Group1
ENSG00000253525|	6.10102	-6.92407	1.72088	-4.02357	5.73237e-05	0.000951992	Group2-Group1
ENSG00000105223|PLD3	67.7668	-1.96019	0.487353	-4.02212	5.76772e-05	0.000956942	Group2-Group1
ENSG00000152291|TGOLN2	287.915	-1.18613	0.294974	-4.02112	5.79216e-05	0.000960074	Group2-Group1
ENSG00000105063|PPP6R1	58.636	-1.85464	0.461471	-4.01898	5.84515e-05	0.000967927	Group2-Group1
ENSG00000008710|PKD1	83.2599	-1.66156	0.413517	-4.01811	5.86661e-05	0.000969818	Group2-Group1
ENSG00000177542|SLC25A22	20.1538	-3.59147	0.89383	-4.01806	5.8678e-05	0.000969818	Group2-Group1
ENSG00000140474|ULK3	50.1369	-2.22799	0.554724	-4.01639	5.90954e-05	0.000974848	Group2-Group1
ENSG00000196428|TSC22D2	97.1041	-1.49733	0.372794	-4.01652	5.90645e-05	0.000974848	Group2-Group1
ENSG00000170860|LSM3	66.9293	1.82348	0.45421	4.01461	5.95444e-05	0.000980381	Group2-Group1
ENSG00000182899|RPL35A	1103.27	1.22286	0.304595	4.01471	5.95182e-05	0.000980381	Group2-Group1
ENSG00000065548|ZC3H15	143.714	1.32867	0.331032	4.01373	5.97668e-05	0.000983104	Group2-Group1
ENSG00000115758|ODC1	145.361	1.53011	0.381349	4.01236	6.01138e-05	0.000987871	Group2-Group1
ENSG00000198815|FOXJ3	72.1104	-1.60444	0.400216	-4.00894	6.09913e-05	0.00100134	Group2-Group1
ENSG00000121766|ZCCHC17	54.2542	2.09181	0.522222	4.00559	6.18631e-05	0.00101468	Group2-Group1
ENSG00000136715|SAP130	28.0858	-2.45892	0.614074	-4.00426	6.22107e-05	0.00101942	Group2-Group1
ENSG00000168101|NUDT16L1	121.263	1.45327	0.363296	4.00022	6.32833e-05	0.00103601	Group2-Group1
ENSG00000088448|ANKRD10	451.861	1.18224	0.295826	3.9964	6.43121e-05	0.00105185	Group2-Group1
ENSG00000114956|DGUOK	101.648	1.5541	0.388901	3.99615	6.43819e-05	0.001052	Group2-Group1
ENSG00000228502|EEF1A1P11	37.859	-2.10139	0.52591	-3.99573	6.44966e-05	0.00105287	Group2-Group1
ENSG00000089220|PEBP1	412.853	1.29981	0.325328	3.99539	6.45883e-05	0.00105337	Group2-Group1
ENSG00000025293|PHF20	172.777	1.337	0.334677	3.99489	6.4724e-05	0.0010536	Group2-Group1
ENSG00000167996|FTH1	4728.26	1.1904	0.297975	3.99497	6.47031e-05	0.0010536	Group2-Group1
ENSG00000211666|IGLV2-14	767.105	-1.53252	0.38365	-3.99458	6.48102e-05	0.00105401	Group2-Group1
ENSG00000175390|EIF3F	592.14	-0.984739	0.246568	-3.99378	6.50286e-05	0.00105656	Group2-Group1
ENSG00000166750|SLFN5	28.4215	-2.53794	0.635673	-3.99252	6.53754e-05	0.0010612	Group2-Group1
ENSG00000111843|TMEM14C	50.4164	2.14418	0.537233	3.99115	6.5753e-05	0.00106632	Group2-Group1
ENSG00000187699|C2orf88	26.9766	-2.72311	0.68236	-3.99072	6.58736e-05	0.00106728	Group2-Group1
ENSG00000189042|ZNF567	46.4958	2.07696	0.520812	3.98793	6.6652e-05	0.00107888	Group2-Group1
ENSG00000187372|PCDHB13	5.93416	-6.91934	1.73552	-3.9869	6.69421e-05	0.00108256	Group2-Group1
ENSG00000015133|CCDC88C	126.403	-1.34276	0.337037	-3.984	6.77654e-05	0.00109484	Group2-Group1
ENSG00000152234|ATP5A1	654.924	1.21976	0.30627	3.98262	6.816e-05	0.00110019	Group2-Group1
ENSG00000279428|	9.12193	-5.51232	1.3843	-3.98202	6.83319e-05	0.00110193	Group2-Group1
ENSG00000183298|RPSAP19	11.8356	-4.30095	1.0804	-3.98087	6.86624e-05	0.00110623	Group2-Group1
ENSG00000117676|RPS6KA1	180.567	-1.24825	0.313598	-3.98042	6.87943e-05	0.00110732	Group2-Group1
ENSG00000183617|MRPL54	41.5184	2.21888	0.557609	3.97928	6.91239e-05	0.00111159	Group2-Group1
ENSG00000080845|DLGAP4	54.7285	-1.76145	0.4428	-3.97798	6.95026e-05	0.00111664	Group2-Group1
ENSG00000128626|MRPS12	70.2501	1.75843	0.442195	3.9766	6.99086e-05	0.00112211	Group2-Group1
ENSG00000137834|SMAD6	5.99543	-6.91536	1.73943	-3.97564	7.01901e-05	0.00112559	Group2-Group1
ENSG00000127084|FGD3	275.58	-1.11236	0.279849	-3.97486	7.04198e-05	0.00112718	Group2-Group1
ENSG00000166716|ZNF592	71.3644	-1.71248	0.430826	-3.97486	7.042e-05	0.00112718	Group2-Group1
ENSG00000079805|DNM2	84.4288	-1.6993	0.427648	-3.97359	7.07965e-05	0.00113035	Group2-Group1
ENSG00000130590|SAMD10	8.23666	-5.81176	1.46262	-3.97353	7.08144e-05	0.00113035	Group2-Group1
ENSG00000168394|TAP1	575.161	1.0677	0.268678	3.97392	7.07002e-05	0.00113035	Group2-Group1
ENSG00000147408|CSGALNACT1	153.288	1.55492	0.391365	3.97308	7.09502e-05	0.00113147	Group2-Group1
ENSG00000158050|DUSP2	230.508	1.41497	0.356185	3.97256	7.11044e-05	0.00113288	Group2-Group1
ENSG00000213300|HNRNPA3P6	15.683	5.55971	1.40029	3.97039	7.17544e-05	0.00114218	Group2-Group1
ENSG00000074800|ENO1	669.61	1.06138	0.26748	3.96808	7.24545e-05	0.00115226	Group2-Group1
ENSG00000132274|TRIM22	460.68	-1.08225	0.272902	-3.96573	7.31731e-05	0.00116209	Group2-Group1
ENSG00000143624|INTS3	54.0535	-1.95398	0.492731	-3.96561	7.32071e-05	0.00116209	Group2-Group1
ENSG00000078668|VDAC3	148.758	1.5565	0.392696	3.96364	7.38152e-05	0.00116936	Group2-Group1
ENSG00000110844|PRPF40B	14.6866	-3.39398	0.856317	-3.96347	7.38688e-05	0.00116936	Group2-Group1
ENSG00000137504|CREBZF	166.355	-1.304	0.329004	-3.96347	7.38674e-05	0.00116936	Group2-Group1
ENSG00000139636|LMBR1L	79.1705	-1.72168	0.434415	-3.96322	7.39465e-05	0.00116952	Group2-Group1
ENSG00000181904|C5orf24	52.6108	-1.84531	0.465734	-3.96217	7.42726e-05	0.0011736	Group2-Group1
ENSG00000170445|HARS	115.289	1.54374	0.389683	3.96154	7.44672e-05	0.0011756	Group2-Group1
ENSG00000175221|MED16	169.48	-1.45851	0.36821	-3.96109	7.46086e-05	0.00117656	Group2-Group1
ENSG00000213619|NDUFS3	67.7695	1.81062	0.457122	3.96091	7.46643e-05	0.00117656	Group2-Group1
ENSG00000139990|DCAF5	54.7483	-1.79297	0.452763	-3.96006	7.49296e-05	0.00117966	Group2-Group1
ENSG00000069431|ABCC9	5.73315	-6.89193	1.74049	-3.95977	7.50232e-05	0.00118006	Group2-Group1
ENSG00000132661|NXT1	94.737	1.59171	0.402101	3.95848	7.54278e-05	0.00118534	Group2-Group1
ENSG00000163374|YY1AP1	79.8285	-1.52577	0.385481	-3.9581	7.55498e-05	0.00118618	Group2-Group1
ENSG00000213719|CLIC1	567.588	1.07219	0.271204	3.95346	7.70302e-05	0.00120832	Group2-Group1
ENSG00000243753|HLA-L	183.642	1.64542	0.416267	3.95279	7.72438e-05	0.00121057	Group2-Group1
ENSG00000114439|BBX	312.607	1.07496	0.271973	3.95244	7.73581e-05	0.00121126	Group2-Group1
ENSG00000002586|CD99	208.143	1.46956	0.372097	3.94941	7.8343e-05	0.00122225	Group2-Group1
ENSG00000144028|SNRNP200	278.384	-1.09554	0.277359	-3.9499	7.81852e-05	0.00122225	Group2-Group1
ENSG00000144579|CTDSP1	40.985	-2.0932	0.529962	-3.94971	7.82462e-05	0.00122225	Group2-Group1
ENSG00000204138|PHACTR4	42.6443	-2.10587	0.533185	-3.9496	7.82821e-05	0.00122225	Group2-Group1
ENSG00000182551|ADI1	128.474	1.42673	0.361333	3.94851	7.86395e-05	0.00122577	Group2-Group1
ENSG00000142512|SIGLEC10	121.354	-1.3961	0.353833	-3.94565	7.95831e-05	0.00123936	Group2-Group1
ENSG00000198804|MT-CO1	17974	-1.47829	0.374916	-3.94299	8.0473e-05	0.00125208	Group2-Group1
ENSG00000143520|FLG2	5.75036	-6.85583	1.73941	-3.94147	8.09838e-05	0.00125776	Group2-Group1
ENSG00000211677|IGLC2	5227.14	1.33551	0.338822	3.94164	8.09276e-05	0.00125776	Group2-Group1
ENSG00000109736|MFSD10	159.798	-1.36151	0.345733	-3.93805	8.21466e-05	0.00127468	Group2-Group1
ENSG00000089775|ZBTB25	170.903	-1.45119	0.368552	-3.93756	8.2316e-05	0.00127501	Group2-Group1
ENSG00000141905|NFIC	25.3128	-2.50127	0.635213	-3.93768	8.2273e-05	0.00127501	Group2-Group1
ENSG00000088356|PDRG1	51.0268	2.01745	0.512629	3.9355	8.30237e-05	0.00128482	Group2-Group1
ENSG00000132530|XAF1	137.58	1.54801	0.39341	3.93484	8.32514e-05	0.00128719	Group2-Group1
ENSG00000243477|NAT6	13.4729	-3.86762	0.983363	-3.93305	8.38737e-05	0.00129565	Group2-Group1
ENSG00000174282|ZBTB4	47.4238	-1.97202	0.501488	-3.93233	8.41267e-05	0.0012984	Group2-Group1
ENSG00000109118|PHF12	37.0262	-2.1068	0.535875	-3.93152	8.4411e-05	0.00130046	Group2-Group1
ENSG00000131238|PPT1	176.722	1.26704	0.322273	3.93156	8.43947e-05	0.00130046	Group2-Group1
ENSG00000112514|CUTA	146.5	1.33643	0.34	3.93069	8.47025e-05	0.00130378	Group2-Group1
ENSG00000197744|PTMAP2	68.2502	-1.75439	0.44697	-3.92508	8.67024e-05	0.00133338	Group2-Group1
ENSG00000164308|ERAP2	320.949	1.71152	0.436146	3.92419	8.70204e-05	0.00133708	Group2-Group1
ENSG00000145247|OCIAD2	67.9255	1.7249	0.439657	3.92329	8.73489e-05	0.00133974	Group2-Group1
ENSG00000196696|	53.4809	-1.93688	0.49367	-3.92343	8.72986e-05	0.00133974	Group2-Group1
ENSG00000185565|LSAMP	5.62756	-6.8539	1.74736	-3.92243	8.766e-05	0.00134331	Group2-Group1
ENSG00000082515|MRPL22	42.5843	2.26154	0.576748	3.92119	8.81122e-05	0.00134905	Group2-Group1
ENSG00000100083|GGA1	104.394	-1.42151	0.362683	-3.91942	8.87629e-05	0.0013578	Group2-Group1
ENSG00000115919|KYNU	99.6036	1.70682	0.435619	3.91815	8.92329e-05	0.00136137	Group2-Group1
ENSG00000141030|COPS3	124.494	1.39215	0.355294	3.9183	8.91764e-05	0.00136137	Group2-Group1
ENSG00000168476|REEP4	16.8379	-3.46894	0.885337	-3.91821	8.92092e-05	0.00136137	Group2-Group1
ENSG00000101844|ATG4A	26.5851	2.98346	0.761523	3.91775	8.9378e-05	0.00136238	Group2-Group1
ENSG00000171109|MFN1	72.4807	1.73313	0.442427	3.91732	8.95379e-05	0.00136241	Group2-Group1
ENSG00000282508|LINC01002	19.6139	-2.92434	0.746501	-3.9174	8.95089e-05	0.00136241	Group2-Group1
ENSG00000162714|ZNF496	25.0489	-3.01704	0.770249	-3.91697	8.9669e-05	0.00136321	Group2-Group1
ENSG00000260280|SLX1B-SULT1A4	30.4401	-2.89489	0.739123	-3.91666	8.97831e-05	0.00136374	Group2-Group1
ENSG00000011523|CEP68	51.9753	-2.04642	0.522671	-3.9153	9.02902e-05	0.00137024	Group2-Group1
ENSG00000031698|SARS	221.714	1.28905	0.329336	3.91408	9.07513e-05	0.00137602	Group2-Group1
ENSG00000163539|CLASP2	65.7649	-1.78696	0.456787	-3.91202	9.15289e-05	0.00138295	Group2-Group1
ENSG00000172732|MUS81	53.1089	-1.83211	0.468304	-3.91223	9.14488e-05	0.00138295	Group2-Group1
ENSG00000183963|SMTN	5.73343	-6.81595	1.74221	-3.91224	9.14447e-05	0.00138295	Group2-Group1
ENSG00000232653|GOLGA8N	16.9392	-3.37918	0.863761	-3.91217	9.14712e-05	0.00138295	Group2-Group1
ENSG00000211655|IGLV1-36	34.5636	2.99185	0.764901	3.91142	9.17564e-05	0.00138518	Group2-Group1
ENSG00000198408|MGEA5	605.489	1.14684	0.293282	3.91036	9.21589e-05	0.00139004	Group2-Group1
ENSG00000177731|FLII	173.13	-1.22554	0.313523	-3.90892	9.27111e-05	0.00139714	Group2-Group1
ENSG00000113312|TTC1	85.6719	2.18261	0.558532	3.90775	9.3158e-05	0.00140146	Group2-Group1
ENSG00000243927|MRPS6	84.6926	1.58198	0.404832	3.90775	9.31597e-05	0.00140146	Group2-Group1
ENSG00000112033|PPARD	24.3344	-2.51747	0.644317	-3.9072	9.33736e-05	0.00140223	Group2-Group1
ENSG00000184588|PDE4B	242.451	-1.15969	0.296795	-3.90738	9.33014e-05	0.00140223	Group2-Group1
ENSG00000174943|KCTD13	30.2977	-2.26471	0.579714	-3.9066	9.36027e-05	0.00140323	Group2-Group1
ENSG00000211772|TRBC2	397.502	1.22148	0.31266	3.90675	9.35475e-05	0.00140323	Group2-Group1
ENSG00000105171|POP4	63.8021	1.92139	0.491963	3.90557	9.40034e-05	0.00140801	Group2-Group1
ENSG00000125995|ROMO1	41.8445	2.26714	0.580557	3.90511	9.41806e-05	0.00140944	Group2-Group1
ENSG00000166188|ZNF319	29.5231	-2.36733	0.60635	-3.90422	9.45282e-05	0.00141151	Group2-Group1
ENSG00000166199|ALKBH3	43.5679	2.4812	0.635532	3.90413	9.45643e-05	0.00141151	Group2-Group1
ENSG00000213639|PPP1CB	331.427	1.44544	0.370227	3.9042	9.45388e-05	0.00141151	Group2-Group1
ENSG00000168653|NDUFS5	56.585	1.97512	0.505968	3.90364	9.47556e-05	0.00141314	Group2-Group1
ENSG00000113013|HSPA9	286.366	1.13632	0.291378	3.89982	9.62637e-05	0.0014344	Group2-Group1
ENSG00000118308|LRMP	204.995	1.30866	0.335603	3.89941	9.64272e-05	0.00143559	Group2-Group1
ENSG00000169241|SLC50A1	93.1755	1.53016	0.39252	3.8983	9.68692e-05	0.00144041	Group2-Group1
ENSG00000173064|HECTD4	93.4631	-1.48191	0.380155	-3.89818	9.6918e-05	0.00144041	Group2-Group1
ENSG00000147684|NDUFB9	119.788	1.53514	0.393881	3.89748	9.71983e-05	0.00144334	Group2-Group1
ENSG00000102879|CORO1A	1555.41	-0.994029	0.255086	-3.89684	9.74548e-05	0.0014459	Group2-Group1
ENSG00000179222|MAGED1	50.7495	-1.90938	0.490046	-3.89634	9.76576e-05	0.00144642	Group2-Group1
ENSG00000273079|GRIN2B	5.62728	-6.82242	1.75092	-3.89648	9.76026e-05	0.00144642	Group2-Group1
ENSG00000126945|HNRNPH2	174.896	1.43394	0.368109	3.89541	9.80344e-05	0.00145076	Group2-Group1
ENSG00000160058|BSDC1	76.4355	-1.55381	0.398971	-3.89453	9.83892e-05	0.00145476	Group2-Group1
ENSG00000077097|TOP2B	87.8326	1.66756	0.428302	3.89342	9.88424e-05	0.00146009	Group2-Group1
ENSG00000162704|ARPC5	433.652	1.31182	0.336949	3.89323	9.89188e-05	0.00146009	Group2-Group1
ENSG00000165283|STOML2	120.632	1.45441	0.373652	3.89241	9.92552e-05	0.0014613	Group2-Group1
ENSG00000197958|RPL12	2819.37	-1.01182	0.259925	-3.89274	9.91164e-05	0.0014613	Group2-Group1
ENSG00000247774|PCED1B-AS1	99.9064	1.63023	0.418823	3.89242	9.92502e-05	0.0014613	Group2-Group1
ENSG00000140854|KATNB1	23.8145	-2.72799	0.701135	-3.89082	9.99049e-05	0.00146962	Group2-Group1
ENSG00000117899|MESDC2	75.3716	1.78648	0.459262	3.8899	0.000100286	0.00147273	Group2-Group1
ENSG00000173436|MINOS1	72.8932	1.7423	0.447905	3.88989	0.000100288	0.00147273	Group2-Group1
ENSG00000163660|CCNL1	544.967	0.968256	0.249058	3.88767	0.000101211	0.00148503	Group2-Group1
ENSG00000126003|PLAGL2	17.7223	-3.10551	0.799065	-3.88643	0.000101729	0.00149137	Group2-Group1
ENSG00000010292|NCAPD2	26.8321	-2.45771	0.632547	-3.88542	0.000102153	0.00149631	Group2-Group1
ENSG00000104973|MED25	17.8702	-3.53293	0.909772	-3.88332	0.000103041	0.00150675	Group2-Group1
ENSG00000143546|S100A8	26.3062	3.18503	0.82016	3.88343	0.000102995	0.00150675	Group2-Group1
ENSG00000145113|MUC4	9.2365	-5.24155	1.35021	-3.88203	0.000103587	0.00151346	Group2-Group1
ENSG00000102054|RBBP7	370.4	1.01598	0.261826	3.88038	0.000104295	0.00152251	Group2-Group1
ENSG00000240053|LY6G5B	20.1873	-3.50711	0.903892	-3.88001	0.000104451	0.0015235	Group2-Group1
ENSG00000110651|CD81	140.802	1.4098	0.363368	3.8798	0.000104541	0.00152352	Group2-Group1
ENSG00000235750|KIAA0040	223.263	-1.19709	0.308704	-3.87778	0.000105413	0.00153494	Group2-Group1
ENSG00000167085|PHB	96.6453	1.46936	0.379264	3.87424	0.00010696	0.00155615	Group2-Group1
ENSG00000126012|KDM5C	69.0747	-1.7805	0.459638	-3.8737	0.000107197	0.00155828	Group2-Group1
ENSG00000047849|MAP4	190.416	-1.20644	0.311624	-3.87145	0.000108188	0.00157137	Group2-Group1
ENSG00000081791|KIAA0141	48.5304	-1.95469	0.504982	-3.87081	0.000108474	0.00157419	Group2-Group1
ENSG00000247982|LINC00926	623.286	-1.08481	0.280276	-3.8705	0.000108612	0.00157487	Group2-Group1
ENSG00000130638|ATXN10	157.63	-1.24022	0.320626	-3.86812	0.000109679	0.00158902	Group2-Group1
ENSG00000204196|RPL12P16	279.918	-1.22997	0.317998	-3.86784	0.000109802	0.00158946	Group2-Group1
ENSG00000011052|NME1-NME2	9.77632	5.8749	1.51953	3.86627	0.000110513	0.00159841	Group2-Group1
ENSG00000095564|BTAF1	779.826	-1.28566	0.332693	-3.86439	0.000111369	0.00160886	Group2-Group1
ENSG00000116586|LAMTOR2	52.4	1.9744	0.510937	3.86427	0.000111422	0.00160886	Group2-Group1
ENSG00000102580|DNAJC3	124.065	1.56198	0.404375	3.8627	0.000112142	0.0016179	Group2-Group1
ENSG00000073614|KDM5A	279.501	1.07214	0.277615	3.86198	0.000112472	0.00162131	Group2-Group1
ENSG00000198898|CAPZA2	212.822	1.25604	0.325299	3.86118	0.00011284	0.00162526	Group2-Group1
ENSG00000143119|CD53	1008.01	1.34823	0.349353	3.8592	0.000113756	0.00163709	Group2-Group1
ENSG00000167676|PLIN4	5.46042	-6.80881	1.76477	-3.85819	0.000114231	0.00164255	Group2-Group1
ENSG00000163131|CTSS	812.403	1.43545	0.372119	3.8575	0.000114554	0.00164445	Group2-Group1
ENSG00000173113|TRMT112	148.375	1.29421	0.335503	3.85753	0.00011454	0.00164445	Group2-Group1
ENSG00000105993|DNAJB6	163.529	1.37547	0.356629	3.85686	0.000114853	0.00164738	Group2-Group1
ENSG00000111816|FRK	9.15879	-5.06413	1.31369	-3.85488	0.000115784	0.00165797	Group2-Group1
ENSG00000137767|SQRDL	106.911	1.59864	0.414686	3.85507	0.000115698	0.00165797	Group2-Group1
ENSG00000132376|INPP5K	52.537	-1.85554	0.481611	-3.85277	0.000116789	0.00167097	Group2-Group1
ENSG00000137547|MRPL15	53.677	1.92535	0.500087	3.85003	0.000118105	0.001687	Group2-Group1
ENSG00000181523|SGSH	57.1128	-1.76362	0.458061	-3.85019	0.000118024	0.001687	Group2-Group1
ENSG00000089248|ERP29	648.697	1.01319	0.263305	3.84797	0.000119102	0.00169843	Group2-Group1
ENSG00000138398|PPIG	160.119	1.24174	0.322687	3.84812	0.000119027	0.00169843	Group2-Group1
ENSG00000272556|GTF2IP13	15.9939	-3.074	0.799353	-3.84561	0.000120253	0.00171343	Group2-Group1
ENSG00000118855|MFSD1	157.072	1.44844	0.376834	3.84371	0.000121187	0.0017249	Group2-Group1
ENSG00000260708|	9.8133	5.82564	1.51568	3.84357	0.000121258	0.0017249	Group2-Group1
ENSG00000112290|WASF1	9.06108	-4.86139	1.26515	-3.84253	0.000121772	0.00173079	Group2-Group1
ENSG00000079332|SAR1A	142.84	1.40557	0.365825	3.84218	0.000121946	0.00173183	Group2-Group1
ENSG00000103319|EEF2K	17.6118	-2.96299	0.771392	-3.84109	0.000122489	0.00173811	Group2-Group1
ENSG00000115685|PPP1R7	82.8226	1.83299	0.477442	3.83918	0.000123446	0.00175026	Group2-Group1
ENSG00000120942|UBIAD1	54.4395	-1.74457	0.454888	-3.83518	0.000125474	0.00177755	Group2-Group1
ENSG00000211935|IGHV1-3	51.7474	-2.45288	0.63975	-3.83412	0.000126014	0.00178374	Group2-Group1
ENSG00000112367|FIG4	115.067	1.53668	0.401127	3.83091	0.000127668	0.00180567	Group2-Group1
ENSG00000185651|UBE2L3	121.446	1.36544	0.356462	3.83054	0.000127862	0.00180693	Group2-Group1
ENSG00000164754|RAD21	134.586	1.42935	0.37324	3.82957	0.000128369	0.00181261	Group2-Group1
ENSG00000187720|THSD4	5.38222	-6.7826	1.77136	-3.82903	0.000128647	0.00181505	Group2-Group1
ENSG00000108588|CCDC47	96.5878	1.54937	0.404844	3.82708	0.000129673	0.00182653	Group2-Group1
ENSG00000197747|S100A10	203.731	1.27307	0.332639	3.82718	0.000129619	0.00182653	Group2-Group1
ENSG00000108963|DPH1	47.2322	-2.01094	0.52566	-3.82555	0.000130481	0.00183642	Group2-Group1
ENSG00000020129|NCDN	18.2168	-2.82145	0.737696	-3.82468	0.00013094	0.00184138	Group2-Group1
ENSG00000103051|COG4	127.869	1.32242	0.345902	3.82311	0.000131781	0.00185169	Group2-Group1
ENSG00000163344|PMVK	54.62	1.89557	0.495868	3.82273	0.000131984	0.00185203	Group2-Group1
ENSG00000173226|IQCB1	103.476	1.4742	0.385647	3.82266	0.00013202	0.00185203	Group2-Group1
ENSG00000253636|	5.42655	-6.80087	1.77924	-3.82234	0.00013219	0.00185292	Group2-Group1
ENSG00000134184|GSTM1	23.8578	-3.27991	0.858145	-3.8221	0.000132321	0.00185325	Group2-Group1
ENSG00000205726|ITSN1	5.64422	-6.77376	1.77332	-3.81982	0.000133551	0.00186896	Group2-Group1
ENSG00000102349|KLF8	35.9096	-2.05989	0.539307	-3.81952	0.000133712	0.00186969	Group2-Group1
ENSG00000169213|RAB3B	5.78424	-6.87544	1.80021	-3.81925	0.000133859	0.00187023	Group2-Group1
ENSG00000057663|ATG5	108.48	1.4092	0.369041	3.81853	0.000134249	0.00187113	Group2-Group1
ENSG00000143126|CELSR2	6.9527	-6.08846	1.59441	-3.81862	0.0001342	0.00187113	Group2-Group1
ENSG00000259660|DNM1P47	24.229	3.15534	0.826244	3.81889	0.000134054	0.00187113	Group2-Group1
ENSG00000118246|FASTKD2	57.2247	1.93749	0.507428	3.81826	0.000134397	0.00187168	Group2-Group1
ENSG00000119866|BCL11A	732.945	-1.16212	0.304378	-3.81801	0.000134534	0.00187209	Group2-Group1
ENSG00000089737|DDX24	213.95	1.15005	0.301268	3.81738	0.000134876	0.00187382	Group2-Group1
ENSG00000231721|LINC-PINT	169.62	1.2793	0.33511	3.81755	0.000134786	0.00187382	Group2-Group1
ENSG00000124181|PLCG1	39.4995	-2.39366	0.627945	-3.81189	0.000137911	0.00191444	Group2-Group1
ENSG00000215899|	7.34741	-6.2333	1.63569	-3.81081	0.00013851	0.00192122	Group2-Group1
ENSG00000173068|BNC2	5.33762	-6.76168	1.77478	-3.80988	0.000139036	0.00192696	Group2-Group1
ENSG00000235370|DNM1P51	7.44171	-6.23165	1.63674	-3.80735	0.000140461	0.00194515	Group2-Group1
ENSG00000147604|RPL7	4281.42	1.14033	0.299615	3.80598	0.000141245	0.00195443	Group2-Group1
ENSG00000124486|USP9X	187.957	-1.17711	0.309456	-3.8038	0.000142491	0.00197009	Group2-Group1
ENSG00000239571|IGKV2D-30	56.1456	1.86608	0.490642	3.80335	0.000142753	0.00197155	Group2-Group1
ENSG00000283041|	1373.77	-1.09471	0.287839	-3.80322	0.000142825	0.00197155	Group2-Group1
ENSG00000118518|RNF146	62.3742	1.97723	0.519978	3.80252	0.000143229	0.00197555	Group2-Group1
ENSG00000132879|FBXO44	47.8115	-1.84932	0.486554	-3.80085	0.000144203	0.00198739	Group2-Group1
ENSG00000089127|OAS1	104.372	1.62466	0.427691	3.79867	0.000145474	0.00200332	Group2-Group1
ENSG00000107949|BCCIP	79.9561	1.55931	0.410562	3.79799	0.000145877	0.00200726	Group2-Group1
ENSG00000121413|ZSCAN18	46.6862	-1.81508	0.478462	-3.79356	0.000148503	0.00204177	Group2-Group1
ENSG00000167395|ZNF646	33.3512	-2.08081	0.549329	-3.78792	0.000151916	0.00208704	Group2-Group1
ENSG00000223501|VPS52	26.7573	-2.58694	0.683223	-3.78638	0.00015286	0.00209833	Group2-Group1
ENSG00000248643|RBM14-RBM4	31.2976	2.9151	0.769977	3.78596	0.000153116	0.00210017	Group2-Group1
ENSG00000132965|ALOX5AP	109.815	1.7405	0.459772	3.78556	0.00015336	0.00210018	Group2-Group1
ENSG00000165566|AMER2	5.41637	-6.73038	1.77785	-3.78568	0.000153288	0.00210018	Group2-Group1
ENSG00000151651|ADAM8	306.36	-1.06454	0.281278	-3.78466	0.000153921	0.0021062	Group2-Group1
ENSG00000233922|	5.29356	-6.74447	1.78283	-3.78302	0.000154937	0.00211841	Group2-Group1
ENSG00000119596|YLPM1	102.756	-1.46782	0.388068	-3.78236	0.000155347	0.00212214	Group2-Group1
ENSG00000185219|ZNF445	31.0597	-2.20482	0.58295	-3.78219	0.000155456	0.00212214	Group2-Group1
ENSG00000105404|RABAC1	187.957	1.46227	0.386697	3.78144	0.000155924	0.00212685	Group2-Group1
ENSG00000148444|COMMD3	150.076	1.22525	0.324245	3.77879	0.000157595	0.00214795	Group2-Group1
ENSG00000055917|PUM2	105.869	1.46497	0.387879	3.77687	0.000158808	0.00216278	Group2-Group1
ENSG00000125841|NRSN2	7.20517	-6.16378	1.63234	-3.77605	0.000159338	0.00216827	Group2-Group1
ENSG00000148400|NOTCH1	58.4685	-1.75585	0.465107	-3.77516	0.000159905	0.00217427	Group2-Group1
ENSG00000228544|CCDC183-AS1	7.96116	-5.48955	1.45484	-3.77329	0.000161107	0.00218768	Group2-Group1
ENSG00000259295|CSPG4P12	8.91983	-5.24064	1.3889	-3.77323	0.000161144	0.00218768	Group2-Group1
ENSG00000198589|LRBA	107.582	1.44304	0.382478	3.77288	0.000161373	0.00218907	Group2-Group1
ENSG00000148308|GTF3C5	40.6393	-2.1163	0.560965	-3.77261	0.000161551	0.00218976	Group2-Group1
ENSG00000011021|CLCN6	56.6823	-1.85082	0.490696	-3.77182	0.000162061	0.00219448	Group2-Group1
ENSG00000082175|PGR	5.75064	-6.61112	1.75283	-3.77168	0.000162153	0.00219448	Group2-Group1
ENSG00000140279|DUOX2	5.70549	-6.7385	1.78766	-3.76944	0.000163612	0.00221248	Group2-Group1
ENSG00000078295|ADCY2	5.23202	-6.74122	1.78901	-3.76814	0.00016447	0.0022206	Group2-Group1
ENSG00000198203|SULT1C2	5.23202	-6.74122	1.78901	-3.76814	0.00016447	0.0022206	Group2-Group1
ENSG00000081087|OSTM1	58.2602	-1.66963	0.44318	-3.76738	0.000164973	0.00222545	Group2-Group1
ENSG00000140443|IGF1R	34.6808	-2.04432	0.542661	-3.7672	0.000165087	0.00222545	Group2-Group1
ENSG00000170085|SIMC1	27.0448	-2.57193	0.683023	-3.76551	0.000166212	0.00223887	Group2-Group1
ENSG00000108107|RPL28	2416.63	-0.981859	0.260873	-3.76375	0.000167385	0.0022494	Group2-Group1
ENSG00000151292|CSNK1G3	143.146	-1.24573	0.330957	-3.76404	0.000167193	0.0022494	Group2-Group1
ENSG00000163257|DCAF16	28.2089	-2.23042	0.592588	-3.76386	0.000167313	0.0022494	Group2-Group1
ENSG00000121067|SPOP	113.091	1.3656	0.363064	3.76133	0.000169015	0.00226898	Group2-Group1
ENSG00000235217|TSPY26P	6.90837	-6.07696	1.6157	-3.76119	0.000169105	0.00226898	Group2-Group1
ENSG00000134480|CCNH	72.2743	1.61456	0.429451	3.75959	0.000170195	0.00227974	Group2-Group1
ENSG00000135870|RC3H1	115.841	-1.53549	0.408499	-3.75885	0.000170699	0.00227974	Group2-Group1
ENSG00000142949|PTPRF	5.17076	-6.73111	1.79051	-3.75933	0.00017037	0.00227974	Group2-Group1
ENSG00000180304|OAZ2	144.43	1.27876	0.340185	3.75902	0.000170577	0.00227974	Group2-Group1
ENSG00000204623|ZNRD1-AS1	19.7936	-2.70724	0.720174	-3.75915	0.000170494	0.00227974	Group2-Group1
ENSG00000254893|	38.7483	2.48235	0.660247	3.75973	0.000170098	0.00227974	Group2-Group1
ENSG00000135932|CAB39	62.0294	1.73028	0.460476	3.75759	0.00017156	0.00228945	Group2-Group1
ENSG00000102575|ACP5	337.925	1.19708	0.318713	3.756	0.000172654	0.00230227	Group2-Group1
ENSG00000105856|HBP1	148.29	1.33815	0.356394	3.75468	0.00017356	0.00231257	Group2-Group1
ENSG00000168701|TMEM208	48.076	2.1243	0.565903	3.75382	0.000174161	0.00231878	Group2-Group1
ENSG00000111728|ST8SIA1	5.19815	-6.74358	1.79693	-3.75285	0.000174839	0.00232602	Group2-Group1
ENSG00000198818|SFT2D1	81.2441	1.65065	0.440065	3.75093	0.000176182	0.00234208	Group2-Group1
ENSG00000109062|SLC9A3R1	82.0874	-1.54328	0.411476	-3.75061	0.000176406	0.00234326	Group2-Group1
ENSG00000173200|PARP15	256.048	-1.17884	0.314344	-3.75017	0.000176714	0.00234553	Group2-Group1
ENSG00000126457|PRMT1	139.905	1.24199	0.331375	3.74799	0.00017826	0.00236424	Group2-Group1
ENSG00000136295|TTYH3	9.45761	-4.07799	1.08877	-3.74551	0.000180029	0.00238221	Group2-Group1
ENSG00000221968|FADS3	61.8588	-1.66075	0.443389	-3.74558	0.000179977	0.00238221	Group2-Group1
ENSG00000272917|	9.31638	5.74922	1.53494	3.74555	0.000179997	0.00238221	Group2-Group1
ENSG00000214194|LINC00998	34.6286	2.49558	0.666401	3.74486	0.000180492	0.0023865	Group2-Group1
ENSG00000187051|RPS19BP1	92.463	1.49799	0.400037	3.74462	0.000180667	0.00238699	Group2-Group1
ENSG00000072364|AFF4	132.993	-1.4459	0.386388	-3.74209	0.000182496	0.00240747	Group2-Group1
ENSG00000173660|UQCRH	142.694	1.34117	0.3584	3.74209	0.000182493	0.00240747	Group2-Group1
ENSG00000065534|MYLK	13.5522	-3.27314	0.875617	-3.7381	0.000185419	0.00244229	Group2-Group1
ENSG00000169019|COMMD8	68.7777	1.83405	0.490617	3.73825	0.000185309	0.00244229	Group2-Group1
ENSG00000100554|ATP6V1D	35.5014	2.34412	0.627221	3.73731	0.000185998	0.00244805	Group2-Group1
ENSG00000042753|AP2S1	65.9439	1.6959	0.453976	3.73567	0.000187217	0.00246159	Group2-Group1
ENSG00000211946|IGHV3-20	24.9132	-3.15369	0.844251	-3.73548	0.000187354	0.00246159	Group2-Group1
ENSG00000279217|	6.79297	-6.13681	1.6429	-3.73535	0.000187454	0.00246159	Group2-Group1
ENSG00000116604|MEF2D	30.1634	-2.20461	0.590312	-3.73464	0.000187981	0.00246287	Group2-Group1
ENSG00000143753|DEGS1	230.858	1.2362	0.330975	3.73502	0.000187699	0.00246287	Group2-Group1
ENSG00000198586|TLK1	404.629	1.15077	0.30813	3.73468	0.000187954	0.00246287	Group2-Group1
ENSG00000237094|	11.118	-3.98781	1.06817	-3.73331	0.000188978	0.00247406	Group2-Group1
ENSG00000179097|HTR1F	6.03012	-6.64146	1.77949	-3.73223	0.000189793	0.00248285	Group2-Group1
ENSG00000277152|	5.19788	-6.73685	1.80524	-3.73182	0.0001901	0.00248498	Group2-Group1
ENSG00000067064|IDI1	332.213	1.02511	0.274729	3.73134	0.000190461	0.00248781	Group2-Group1
ENSG00000278920|	6.64389	-6.14484	1.6471	-3.7307	0.000190948	0.00249229	Group2-Group1
ENSG00000181852|RNF41	89.3056	-1.43725	0.385386	-3.72937	0.000191959	0.00250203	Group2-Group1
ENSG00000225930|	5.27608	-6.66015	1.78588	-3.72934	0.000191984	0.00250203	Group2-Group1
ENSG00000124243|BCAS4	177.467	1.21755	0.32654	3.72865	0.000192508	0.00250696	Group2-Group1
ENSG00000092445|TYRO3	6.99426	-6.16682	1.65422	-3.72793	0.000193061	0.00251037	Group2-Group1
ENSG00000231991|ANXA2P2	52.3023	1.86438	0.500101	3.72801	0.000193	0.00251037	Group2-Group1
ENSG00000124614|RPS10	1130.51	-0.940285	0.252293	-3.72695	0.000193811	0.00251822	Group2-Group1
ENSG00000019144|PHLDB1	6.03921	-6.5498	1.75763	-3.72649	0.000194165	0.00252093	Group2-Group1
ENSG00000011465|DCN	5.24923	-6.72543	1.80535	-3.72527	0.000195105	0.00252612	Group2-Group1
ENSG00000112640|PPP2R5D	35.5961	-2.14175	0.574944	-3.72515	0.0001952	0.00252612	Group2-Group1
ENSG00000196834|POTEI	5.56657	-6.58102	1.76647	-3.72552	0.000194909	0.00252612	Group2-Group1
ENSG00000239951|IGKV3-20	1340.44	1.3398	0.359676	3.72502	0.000195297	0.00252612	Group2-Group1
ENSG00000250120|PCDHA10	5.37204	-6.71325	1.80192	-3.72562	0.000194837	0.00252612	Group2-Group1
ENSG00000105518|TMEM205	45.929	1.94296	0.521668	3.72452	0.000195689	0.00252741	Group2-Group1
ENSG00000105722|ERF	9.35778	-4.91557	1.31972	-3.72471	0.000195543	0.00252741	Group2-Group1
ENSG00000167468|GPX4	228.221	1.09062	0.292915	3.72332	0.000196621	0.00253755	Group2-Group1
ENSG00000182117|NOP10	61.6284	1.69163	0.45452	3.72179	0.000197816	0.00255106	Group2-Group1
ENSG00000172878|METAP1D	11.4885	-3.72362	1.00059	-3.72142	0.000198108	0.00255291	Group2-Group1
ENSG00000107738|C10orf54	137.621	-1.57436	0.423117	-3.72086	0.000198543	0.00255662	Group2-Group1
ENSG00000089159|PXN	11.6196	-3.75832	1.01034	-3.71985	0.000199342	0.00256498	Group2-Group1
ENSG00000090372|STRN4	32.7229	-2.06195	0.554357	-3.71953	0.000199591	0.00256627	Group2-Group1
ENSG00000185864|NPIPB4	31.4511	-2.50506	0.673797	-3.71782	0.000200947	0.00257929	Group2-Group1
ENSG00000187866|FAM122A	20.5849	-2.5841	0.695081	-3.71769	0.000201052	0.00257929	Group2-Group1
ENSG00000211941|IGHV3-11	141.246	-1.69207	0.455117	-3.71787	0.000200908	0.00257929	Group2-Group1
ENSG00000102934|PLLP	11.7446	-3.6507	0.982223	-3.71677	0.000201782	0.00258674	Group2-Group1
ENSG00000249669|CARMN	5.04795	-6.69329	1.80114	-3.71615	0.000202285	0.00258934	Group2-Group1
ENSG00000276203|ANKRD20A3	5.04795	-6.69329	1.80114	-3.71615	0.000202285	0.00258934	Group2-Group1
ENSG00000213553|RPLP0P6	148.726	-1.45746	0.392331	-3.71486	0.000203313	0.00260057	Group2-Group1
ENSG00000035928|RFC1	80.7371	1.59727	0.430176	3.71307	0.000204762	0.00261717	Group2-Group1
ENSG00000158411|MITD1	93.8373	1.53675	0.413938	3.71252	0.000205205	0.00262088	Group2-Group1
ENSG00000164414|SLC35A1	57.4218	1.7515	0.471917	3.71147	0.000206063	0.00262989	Group2-Group1
ENSG00000161981|SNRNP25	82.7853	1.64715	0.443987	3.70991	0.000207335	0.00264417	Group2-Group1
ENSG00000132510|KDM6B	29.3163	-2.23223	0.601771	-3.70943	0.000207724	0.00264522	Group2-Group1
ENSG00000171608|PIK3CD	183.057	-1.14862	0.309639	-3.70954	0.000207633	0.00264522	Group2-Group1
ENSG00000261115|TMEM178B	5.67892	-6.70012	1.80658	-3.70873	0.000208304	0.00265066	Group2-Group1
ENSG00000181555|SETD2	151.171	-1.18697	0.32007	-3.70848	0.000208509	0.0026513	Group2-Group1
ENSG00000161547|SRSF2	360.119	-0.99386	0.2681	-3.70705	0.000209691	0.00266438	Group2-Group1
ENSG00000105229|PIAS4	35.965	-2.00505	0.540921	-3.70673	0.000209949	0.00266569	Group2-Group1
ENSG00000143333|RGS16	18.5916	4.36817	1.17982	3.7024	0.000213569	0.00270966	Group2-Group1
ENSG00000134061|CD180	95.9309	-1.68521	0.455211	-3.70205	0.000213866	0.00271144	Group2-Group1
ENSG00000169918|OTUD7A	5.49484	-6.66568	1.80107	-3.70095	0.000214791	0.00272117	Group2-Group1
ENSG00000109854|HTATIP2	85.1641	1.48451	0.401403	3.69831	0.000217042	0.00274766	Group2-Group1
ENSG00000051523|CYBA	142.63	-1.48586	0.401902	-3.69707	0.000218103	0.00275757	Group2-Group1
ENSG00000166747|AP1G1	91.2171	-1.38948	0.375858	-3.69683	0.000218304	0.00275757	Group2-Group1
ENSG00000175354|PTPN2	252.744	1.08277	0.292878	3.69701	0.000218158	0.00275757	Group2-Group1
ENSG00000142166|IFNAR1	148.133	1.28196	0.346991	3.6945	0.000220319	0.00277914	Group2-Group1
ENSG00000249839|	5.06516	-6.68359	1.80907	-3.69448	0.000220334	0.00277914	Group2-Group1
ENSG00000175324|LSM1	48.2086	1.95646	0.529635	3.69399	0.000220764	0.00278253	Group2-Group1
ENSG00000163220|S100A9	63.5999	2.0276	0.548956	3.69355	0.000221147	0.00278532	Group2-Group1
ENSG00000120896|SORBS3	9.10927	-5.16673	1.39943	-3.69202	0.000222479	0.00280006	Group2-Group1
ENSG00000259529|	14.3928	-4.24172	1.14905	-3.6915	0.000222933	0.00280372	Group2-Group1
ENSG00000090006|LTBP4	37.8255	-2.10128	0.569337	-3.69075	0.00022359	0.00280817	Group2-Group1
ENSG00000135968|GCC2	192.579	1.34277	0.363823	3.69073	0.000223612	0.00280817	Group2-Group1
ENSG00000165905|GYLTL1B	39.5459	-1.95381	0.529436	-3.69037	0.000223928	0.0028101	Group2-Group1
ENSG00000087074|PPP1R15A	1119.43	-0.934078	0.253199	-3.68911	0.000225041	0.00282201	Group2-Group1
ENSG00000218175|	214.834	-1.19432	0.323818	-3.68825	0.000225805	0.00282953	Group2-Group1
ENSG00000086062|B4GALT1	531.054	-0.950609	0.257808	-3.68728	0.000226664	0.00283659	Group2-Group1
ENSG00000099139|PCSK5	6.76808	-6.13478	1.66382	-3.68716	0.000226768	0.00283659	Group2-Group1
ENSG00000100220|RTCB	152.975	1.31239	0.355944	3.68706	0.000226861	0.00283659	Group2-Group1
ENSG00000172831|CES2	31.6952	-2.12788	0.577336	-3.68568	0.000228092	0.00284991	Group2-Group1
ENSG00000109501|WFS1	16.7291	-3.1076	0.843274	-3.68516	0.000228562	0.00285371	Group2-Group1
ENSG00000157326|DHRS4	42.4269	2.26278	0.614324	3.68336	0.000230178	0.00287182	Group2-Group1
ENSG00000185608|MRPL40	63.3941	1.77661	0.48237	3.68309	0.000230427	0.00287284	Group2-Group1
ENSG00000171067|C11orf24	54.851	-1.802	0.489378	-3.68223	0.000231203	0.00288044	Group2-Group1
ENSG00000115760|BIRC6	195.969	1.17092	0.318095	3.68105	0.000232271	0.00289166	Group2-Group1
ENSG00000175505|CLCF1	18.9701	-2.88131	0.78287	-3.68045	0.000232827	0.00289649	Group2-Group1
ENSG00000163468|CCT3	323.4	1.0969	0.298064	3.68007	0.000233168	0.00289718	Group2-Group1
ENSG00000173077|DEC1	5.76675	-6.69172	1.81839	-3.68002	0.000233219	0.00289718	Group2-Group1
ENSG00000118181|RPS25	3062.67	1.28763	0.349927	3.67971	0.000233498	0.00289857	Group2-Group1
ENSG00000122862|SRGN	108.804	1.51246	0.411138	3.67871	0.000234416	0.00290657	Group2-Group1
ENSG00000186056|MATN1-AS1	35.0035	-2.43769	0.662659	-3.67864	0.00023448	0.00290657	Group2-Group1
ENSG00000171858|RPS21	445.15	-1.0988	0.29872	-3.67837	0.000234725	0.00290753	Group2-Group1
ENSG00000197258|EIF4BP6	11.6702	-4.04067	1.09893	-3.67692	0.000236068	0.00292207	Group2-Group1
ENSG00000214253|FIS1	133.328	1.3586	0.369551	3.67634	0.000236605	0.00292661	Group2-Group1
ENSG00000164258|NDUFS4	34.3768	2.21673	0.603052	3.67584	0.000237064	0.00293018	Group2-Group1
ENSG00000135521|LTV1	75.0246	1.56606	0.426257	3.67397	0.000238812	0.00294967	Group2-Group1
ENSG00000164244|PRRC1	38.9993	-1.90454	0.518429	-3.67367	0.000239093	0.00295104	Group2-Group1
ENSG00000245910|SNHG6	59.3898	-1.65788	0.451339	-3.67326	0.000239478	0.00295368	Group2-Group1
ENSG00000155096|AZIN1	124.037	1.40366	0.382221	3.67236	0.000240317	0.0029619	Group2-Group1
ENSG00000007312|CD79B	2668.15	1.34392	0.365996	3.67196	0.000240701	0.00296452	Group2-Group1
ENSG00000125445|MRPS7	108.507	1.41501	0.385419	3.67135	0.00024127	0.00296942	Group2-Group1
ENSG00000160404|TOR2A	30.4038	-2.53217	0.689887	-3.67042	0.000242156	0.00297819	Group2-Group1
ENSG00000150347|ARID5B	544.89	0.935251	0.254873	3.66948	0.000243046	0.00298542	Group2-Group1
ENSG00000234377|RNF219-AS1	5.00362	-6.66851	1.81732	-3.66943	0.00024309	0.00298542	Group2-Group1
ENSG00000156959|LHFPL4	4.94236	-6.66326	1.81661	-3.66797	0.000244483	0.00300039	Group2-Group1
ENSG00000160323|ADAMTS13	5.24896	-6.7127	1.83085	-3.66643	0.000245957	0.00301634	Group2-Group1
ENSG00000099992|TBC1D10A	45.2879	-1.78627	0.487234	-3.66615	0.000246231	0.00301755	Group2-Group1
ENSG00000048462|TNFRSF17	45.3974	2.21041	0.603151	3.66476	0.000247568	0.00302963	Group2-Group1
ENSG00000110104|CCDC86	12.1367	-3.51431	0.958904	-3.66492	0.000247416	0.00302963	Group2-Group1
ENSG00000144635|DYNC1LI1	199.794	-1.43979	0.392912	-3.66439	0.000247926	0.00303186	Group2-Group1
ENSG00000136758|YME1L1	180.669	1.18793	0.324281	3.66326	0.000249028	0.00304319	Group2-Group1
ENSG00000162413|KLHL21	49.7546	-1.75258	0.478532	-3.66241	0.000249852	0.00305109	Group2-Group1
ENSG00000243335|KCTD7	56.7523	-1.63499	0.446552	-3.66137	0.000250867	0.00305916	Group2-Group1
ENSG00000255302|EID1	228.533	1.14041	0.311457	3.66154	0.000250701	0.00305916	Group2-Group1
ENSG00000157693|C9orf91	23.6259	-2.377	0.649458	-3.65998	0.000252237	0.00307369	Group2-Group1
ENSG00000124160|NCOA5	24.1854	-2.68935	0.735252	-3.65773	0.000254459	0.00309859	Group2-Group1
ENSG00000008324|SS18L2	46.0069	2.00578	0.548614	3.65609	0.000256092	0.00311627	Group2-Group1
ENSG00000119705|SLIRP	23.8784	2.75139	0.752715	3.65529	0.000256888	0.00312375	Group2-Group1
ENSG00000119048|UBE2B	133.36	1.48641	0.406763	3.65424	0.000257949	0.00313224	Group2-Group1
ENSG00000124575|HIST1H1D	16.7982	3.68078	1.00724	3.65434	0.000257846	0.00313224	Group2-Group1
ENSG00000100714|MTHFD1	146.048	1.21487	0.332476	3.65402	0.000258169	0.00313271	Group2-Group1
ENSG00000169045|HNRNPH1	940.687	1.11171	0.304261	3.65381	0.000258381	0.00313308	Group2-Group1
ENSG00000109670|FBXW7	70.7977	1.75802	0.48133	3.65243	0.000259766	0.00314765	Group2-Group1
ENSG00000174327|SLC16A13	5.03074	-6.63578	1.81692	-3.65222	0.000259987	0.00314812	Group2-Group1
ENSG00000225769|CROCCP1	4.92515	-6.63124	1.81616	-3.65125	0.00026097	0.0031578	Group2-Group1
ENSG00000047410|TPR	255.968	1.07611	0.294772	3.65067	0.00026156	0.00316273	Group2-Group1
ENSG00000178537|SLC25A20	44.7265	2.07911	0.569629	3.64993	0.000262311	0.00316959	Group2-Group1
ENSG00000197702|PARVA	4.86388	-6.64302	1.82194	-3.64612	0.000266234	0.00321474	Group2-Group1
ENSG00000100410|PHF5A	43.6784	1.97146	0.540732	3.64592	0.00026644	0.00321498	Group2-Group1
ENSG00000124126|PREX1	99.542	-1.35891	0.372848	-3.64468	0.000267721	0.00322818	Group2-Group1
ENSG00000143384|MCL1	208.677	1.09638	0.301012	3.64231	0.000270198	0.00325577	Group2-Group1
ENSG00000100403|ZC3H7B	27.5166	-2.2394	0.614872	-3.64206	0.00027046	0.00325666	Group2-Group1
ENSG00000198502|HLA-DRB5	1582.27	2.95992	0.813017	3.64066	0.000271936	0.00327215	Group2-Group1
ENSG00000110172|CHORDC1	65.2755	1.7321	0.475973	3.63908	0.000273615	0.00329005	Group2-Group1
ENSG00000198728|LDB1	17.4287	-2.73139	0.751201	-3.63603	0.000276874	0.00332693	Group2-Group1
ENSG00000177200|CHD9	299.359	1.1341	0.312088	3.63391	0.000279156	0.00335075	Group2-Group1
ENSG00000196391|ZNF774	6.27575	-6.07763	1.67251	-3.63383	0.000279246	0.00335075	Group2-Group1
ENSG00000169567|HINT1	373.126	0.962913	0.265026	3.63327	0.00027985	0.00335567	Group2-Group1
ENSG00000183206|POTEC	4.90849	-6.63511	1.82637	-3.63295	0.000280198	0.00335751	Group2-Group1
ENSG00000100473|COCH	113.701	1.33562	0.367798	3.63138	0.000281905	0.00337563	Group2-Group1
ENSG00000172260|NEGR1	4.80262	-6.63921	1.8292	-3.62956	0.0002839	0.00339716	Group2-Group1
ENSG00000135655|USP15	237.248	1.21989	0.336282	3.62758	0.000286089	0.00342097	Group2-Group1
ENSG00000124570|SERPINB6	58.5977	1.94186	0.535421	3.62678	0.000286973	0.00342917	Group2-Group1
ENSG00000205592|MUC19	5.2049	-6.70751	1.84976	-3.62615	0.000287678	0.00343522	Group2-Group1
ENSG00000112685|EXOC2	104.067	1.35381	0.373438	3.62526	0.000288674	0.00344472	Group2-Group1
ENSG00000170502|NUDT9	33.6532	2.24503	0.619315	3.62502	0.00028894	0.00344552	Group2-Group1
ENSG00000204967|PCDHA4	5.04768	-6.56342	1.81107	-3.62405	0.000290022	0.00345603	Group2-Group1
ENSG00000104998|IL27RA	84.0685	-1.63125	0.450149	-3.6238	0.000290301	0.00345697	Group2-Group1
ENSG00000146425|DYNLT1	60.1792	1.67924	0.463441	3.62341	0.000290748	0.0034599	Group2-Group1
ENSG00000133983|COX16	43.532	1.95409	0.539354	3.62302	0.000291185	0.00346271	Group2-Group1
ENSG00000142541|RPL13A	7060.55	-0.97385	0.268888	-3.62178	0.000292588	0.00347552	Group2-Group1
ENSG00000170075|GPR37L1	4.81955	-6.61663	1.82694	-3.62171	0.000292665	0.00347552	Group2-Group1
ENSG00000250021|C15orf38-AP3S2	25.2113	3.00088	0.828712	3.62114	0.000293309	0.00348077	Group2-Group1
ENSG00000119421|NDUFA8	31.0157	2.48381	0.68596	3.62092	0.000293553	0.00348128	Group2-Group1
ENSG00000133466|C1QTNF6	11.2106	-3.60249	0.99528	-3.61957	0.00029509	0.0034971	Group2-Group1
ENSG00000171988|JMJD1C	406.898	1.13604	0.314014	3.61781	0.000297112	0.00351864	Group2-Group1
ENSG00000115368|WDR75	40.5457	2.29505	0.634548	3.61683	0.000298235	0.00352953	Group2-Group1
ENSG00000123243|ITIH5	4.88082	-6.60214	1.82645	-3.61473	0.000300661	0.00355337	Group2-Group1
ENSG00000148053|NTRK2	4.88082	-6.60214	1.82645	-3.61473	0.000300661	0.00355337	Group2-Group1
ENSG00000189266|PNRC2	230.148	-1.09365	0.302639	-3.6137	0.000301856	0.00356504	Group2-Group1
ENSG00000225321|LINC01427	5.12615	-6.63416	1.83599	-3.61339	0.000302221	0.00356691	Group2-Group1
ENSG00000163428|LRRC58	60.816	-1.60037	0.443055	-3.61213	0.000303688	0.00358178	Group2-Group1
ENSG00000198830|HMGN2	1176.18	1.00623	0.278819	3.6089	0.000307504	0.00362183	Group2-Group1
ENSG00000237875|	8.29027	-4.61567	1.27893	-3.609	0.00030738	0.00362183	Group2-Group1
ENSG00000182220|ATP6AP2	155.842	-1.21453	0.336558	-3.6087	0.000307741	0.00362215	Group2-Group1
ENSG00000113851|CRBN	135.169	1.58245	0.438925	3.60528	0.00031182	0.00366515	Group2-Group1
ENSG00000131373|HACL1	65.8289	1.63022	0.452161	3.6054	0.000311673	0.00366515	Group2-Group1
ENSG00000052126|PLEKHA5	6.96167	-5.58033	1.54862	-3.60341	0.000314069	0.00368908	Group2-Group1
ENSG00000063169|GLTSCR1	14.1494	-3.05601	0.848132	-3.60323	0.000314287	0.00368914	Group2-Group1
ENSG00000140990|NDUFB10	145.963	1.34816	0.374313	3.6017	0.000316142	0.00370838	Group2-Group1
ENSG00000233369|GTF2IP4	9.1623	5.74422	1.59504	3.60131	0.00031662	0.00371147	Group2-Group1
ENSG00000086570|FAT2	4.89803	-6.64044	1.84481	-3.59953	0.000318797	0.00373192	Group2-Group1
ENSG00000279110|	4.89803	-6.64044	1.84481	-3.59953	0.000318797	0.00373192	Group2-Group1
ENSG00000122863|CHST3	4.83676	-6.61867	1.83973	-3.59763	0.00032113	0.00374905	Group2-Group1
ENSG00000125454|SLC25A19	56.6501	1.80895	0.50279	3.59782	0.000320894	0.00374905	Group2-Group1
ENSG00000196159|FAT4	4.83676	-6.61867	1.83973	-3.59763	0.00032113	0.00374905	Group2-Group1
ENSG00000281490|CICP14	41.2615	-2.07115	0.575655	-3.5979	0.000320793	0.00374905	Group2-Group1
ENSG00000228589|SPCS2P4	45.4921	1.93255	0.53731	3.59671	0.000322265	0.00375976	Group2-Group1
ENSG00000171443|ZNF524	37.8572	-1.93374	0.537778	-3.59579	0.000323404	0.00377049	Group2-Group1
ENSG00000152061|RABGAP1L	194.064	1.30167	0.362066	3.59512	0.000324239	0.00377768	Group2-Group1
ENSG00000143614|GATAD2B	60.2799	-1.75189	0.4874	-3.59436	0.00032519	0.0037862	Group2-Group1
ENSG00000139364|TMEM132B	5.24951	-6.4996	1.80855	-3.59383	0.000325859	0.00378908	Group2-Group1
ENSG00000168092|PAFAH1B2	174.245	1.25463	0.349121	3.59369	0.00032603	0.00378908	Group2-Group1
ENSG00000237523|LINC00857	5.38897	-6.75086	1.87856	-3.59364	0.000326095	0.00378908	Group2-Group1
ENSG00000105583|WDR83OS	93.3513	1.37611	0.382957	3.59338	0.000326411	0.00379019	Group2-Group1
ENSG00000211937|IGHV2-5	44.087	-1.98676	0.553741	-3.58789	0.000333368	0.00386837	Group2-Group1
ENSG00000030582|GRN	338.249	-1.09314	0.3047	-3.58758	0.000333759	0.0038703	Group2-Group1
ENSG00000232112|TMA7	163.856	1.19089	0.332123	3.58571	0.000336168	0.00389562	Group2-Group1
ENSG00000139718|SETD1B	27.9186	-2.13327	0.595087	-3.58481	0.000337323	0.00390147	Group2-Group1
ENSG00000196912|ANKRD36B	159.911	1.31293	0.36625	3.58479	0.000337351	0.00390147	Group2-Group1
ENSG00000230076|	128.334	8.35267	2.3299	3.585	0.000337084	0.00390147	Group2-Group1
ENSG00000169246|NPIPB3	57.4525	-2.33714	0.652091	-3.58407	0.000338281	0.00390961	Group2-Group1
ENSG00000105699|LSR	15.8389	-3.31456	0.925053	-3.58311	0.000339533	0.00392144	Group2-Group1
ENSG00000028137|TNFRSF1B	74.0453	-1.63474	0.456315	-3.58247	0.000340361	0.00392838	Group2-Group1
ENSG00000164924|YWHAZ	2508.39	-0.856133	0.239044	-3.58148	0.000341651	0.003938	Group2-Group1
ENSG00000232888|RPS11P5	27.3903	-2.4091	0.672629	-3.58162	0.000341472	0.003938	Group2-Group1
ENSG00000082213|C5orf22	21.3645	-2.53783	0.708719	-3.58087	0.000342456	0.00394464	Group2-Group1
ENSG00000151176|PLBD2	20.1674	-2.969	0.829216	-3.58049	0.000342948	0.00394505	Group2-Group1
ENSG00000251546|IGKV1D-39	476.105	1.51519	0.423168	3.58059	0.000342813	0.00394505	Group2-Group1
ENSG00000157978|LDLRAP1	28.819	-2.33833	0.653109	-3.5803	0.000343194	0.00394524	Group2-Group1
ENSG00000136527|TRA2B	317.814	1.03198	0.288399	3.5783	0.000345836	0.00397033	Group2-Group1
ENSG00000182952|HMGN4	150.969	1.18911	0.332297	3.57847	0.000345617	0.00397033	Group2-Group1
ENSG00000174123|TLR10	285.972	1.61938	0.452741	3.57684	0.000347774	0.00398992	Group2-Group1
ENSG00000282419|TEX13D	4.95929	-6.64444	1.85804	-3.57606	0.000348817	0.00399923	Group2-Group1
ENSG00000211933|IGHV6-1	23.0049	-2.31739	0.648193	-3.57516	0.000350013	0.00401028	Group2-Group1
ENSG00000112659|CUL9	61.864	-1.63186	0.456601	-3.57393	0.00035166	0.0040238	Group2-Group1
ENSG00000157335|CLEC18C	6.66026	-6.07805	1.70058	-3.57411	0.000351428	0.0040238	Group2-Group1
ENSG00000204592|HLA-E	6168.3	1.06981	0.299455	3.57254	0.000353537	0.0040426	Group2-Group1
ENSG00000122390|NAA60	44.4782	-1.82233	0.510158	-3.57209	0.000354138	0.00404679	Group2-Group1
ENSG00000172172|MRPL13	32.8265	2.55532	0.715776	3.57	0.000356985	0.00407662	Group2-Group1
ENSG00000152332|UHMK1	221.088	-1.06969	0.299657	-3.56971	0.000357371	0.00407834	Group2-Group1
ENSG00000225813|	4.71396	-6.59028	1.84701	-3.56807	0.000359614	0.00410121	Group2-Group1
ENSG00000185591|SP1	45.8884	-1.77358	0.497156	-3.56745	0.000360473	0.0041083	Group2-Group1
ENSG00000178662|CSRNP3	4.84722	-6.55739	1.83857	-3.56656	0.000361697	0.00411952	Group2-Group1
ENSG00000084774|CAD	48.6456	-1.71937	0.482244	-3.56535	0.000363365	0.00413579	Group2-Group1
ENSG00000106591|MRPL32	91.3313	1.61592	0.453315	3.56468	0.000364294	0.00414363	Group2-Group1
ENSG00000223547|ZNF844	77.8737	1.64627	0.461882	3.56426	0.000364878	0.00414754	Group2-Group1
ENSG00000140374|ETFA	85.4119	1.40862	0.395311	3.56332	0.00036619	0.00415972	Group2-Group1
ENSG00000101161|PRPF6	212.983	1.14838	0.322325	3.5628	0.000366919	0.00416525	Group2-Group1
ENSG00000181991|MRPS11	41.4853	1.94798	0.546991	3.56127	0.000369064	0.00418685	Group2-Group1
ENSG00000280038|DNM1P41	4.65269	-6.57207	1.84747	-3.55733	0.000374646	0.00424739	Group2-Group1
ENSG00000167925|GHDC	21.354	-2.4584	0.691219	-3.55661	0.00037567	0.00425619	Group2-Group1
ENSG00000077044|DGKD	357.632	-1.28214	0.360536	-3.5562	0.000376254	0.00426001	Group2-Group1
ENSG00000241351|IGKV3-11	663.623	1.36575	0.384299	3.55387	0.000379607	0.00429516	Group2-Group1
ENSG00000185101|ANO9	29.5124	-2.10171	0.591774	-3.55155	0.000382976	0.00432966	Group2-Group1
ENSG00000259865|	55.774	-2.06728	0.582099	-3.55142	0.000383158	0.00432966	Group2-Group1
ENSG00000131748|STARD3	126.408	-1.24591	0.350877	-3.55086	0.000383981	0.00433612	Group2-Group1
ENSG00000112561|TFEB	92.7948	-1.45083	0.408713	-3.54975	0.000385591	0.00435146	Group2-Group1
ENSG00000162551|ALPL	5.54963	-6.37112	1.79573	-3.54792	0.000388281	0.00437895	Group2-Group1
ENSG00000026508|CD44	494.311	-0.915503	0.258102	-3.54706	0.000389559	0.00439049	Group2-Group1
ENSG00000103335|PIEZO1	86.4521	-1.5956	0.450295	-3.54344	0.00039494	0.00444243	Group2-Group1
ENSG00000167566|NCKAP5L	8.94466	-4.0824	1.15201	-3.54372	0.000394524	0.00444243	Group2-Group1
ENSG00000196757|ZNF700	39.4484	2.34012	0.660378	3.5436	0.000394708	0.00444243	Group2-Group1
ENSG00000099995|SF3A1	79.2924	-1.37993	0.389577	-3.54212	0.000396927	0.00446187	Group2-Group1
ENSG00000165732|DDX21	117.066	1.23961	0.350016	3.54158	0.000397735	0.00446804	Group2-Group1
ENSG00000139725|RHOF	168.671	-1.09307	0.308666	-3.54127	0.000398206	0.00447043	Group2-Group1
ENSG00000162063|CCNF	16.9029	-3.06984	0.8671	-3.54036	0.000399587	0.00448301	Group2-Group1
ENSG00000175820|CCDC168	10.117	-4.45558	1.25932	-3.5381	0.000403017	0.00451855	Group2-Group1
ENSG00000100033|PRODH	4.75801	-6.50783	1.83947	-3.53788	0.000403356	0.00451942	Group2-Group1
ENSG00000063046|EIF4B	759.681	-0.862669	0.243977	-3.53586	0.000406448	0.0045461	Group2-Group1
ENSG00000130724|CHMP2A	76.9515	1.57394	0.445163	3.53566	0.000406755	0.0045461	Group2-Group1
ENSG00000163956|LRPAP1	249.577	1.14131	0.32277	3.53599	0.00040625	0.0045461	Group2-Group1
ENSG00000164068|RNF123	38.3587	-1.88609	0.533451	-3.53564	0.000406791	0.0045461	Group2-Group1
ENSG00000134539|KLRD1	7.70969	-5.01826	1.41981	-3.53445	0.000408623	0.00456361	Group2-Group1
ENSG00000046889|PREX2	5.18742	-6.59646	1.86648	-3.53417	0.000409051	0.00456545	Group2-Group1
ENSG00000124422|USP22	107.504	-1.27632	0.361303	-3.53254	0.000411589	0.0045908	Group2-Group1
ENSG00000165915|SLC39A13	42.2068	-1.73452	0.491036	-3.53236	0.000411868	0.00459094	Group2-Group1
ENSG00000260404|	20.1954	-3.13142	0.887164	-3.5297	0.000416034	0.00463439	Group2-Group1
ENSG00000089053|ANAPC5	401.132	1.00273	0.284357	3.5263	0.000421413	0.00467619	Group2-Group1
ENSG00000143149|ALDH9A1	181.111	1.10634	0.313691	3.52685	0.000420531	0.00467619	Group2-Group1
ENSG00000165300|SLITRK5	4.59143	-6.53089	1.85167	-3.52703	0.000420256	0.00467619	Group2-Group1
ENSG00000169951|ZNF764	14.5917	-3.1612	0.89646	-3.52631	0.00042139	0.00467619	Group2-Group1
ENSG00000259436|	21.1253	-2.60083	0.737526	-3.52642	0.000421216	0.00467619	Group2-Group1
ENSG00000273338|	20.6861	3.09195	0.876784	3.52646	0.000421147	0.00467619	Group2-Group1
ENSG00000135211|TMEM60	25.7881	2.65798	0.754082	3.5248	0.000423809	0.00469976	Group2-Group1
ENSG00000048405|ZNF800	118.154	-1.447	0.410686	-3.52338	0.000426085	0.00472197	Group2-Group1
ENSG00000137509|PRCP	188.034	1.12263	0.31867	3.52286	0.000426912	0.00472809	Group2-Group1
ENSG00000106554|CHCHD3	102.197	1.45465	0.413081	3.52147	0.000429162	0.00474996	Group2-Group1
ENSG00000108424|KPNB1	110.665	1.27491	0.362098	3.5209	0.00043009	0.00475718	Group2-Group1
ENSG00000034152|MAP2K3	178.176	-1.08331	0.307726	-3.52037	0.000430948	0.00476362	Group2-Group1
ENSG00000239779|WBP1	35.6874	-2.30709	0.655551	-3.51931	0.000432672	0.00477961	Group2-Group1
ENSG00000266028|SRGAP2	33.4334	-1.9663	0.558808	-3.51874	0.000433607	0.00478688	Group2-Group1
ENSG00000136942|RPL35	1381.24	0.891847	0.253477	3.51845	0.000434073	0.00478895	Group2-Group1
ENSG00000152822|GRM1	4.59115	-6.53324	1.857	-3.51817	0.00043454	0.00479105	Group2-Group1
ENSG00000137776|SLTM	208.878	1.08464	0.308376	3.51726	0.000436024	0.00480434	Group2-Group1
ENSG00000173692|PSMD1	126.035	1.275	0.362715	3.51515	0.000439505	0.0048396	Group2-Group1
ENSG00000125676|THOC2	361.412	-1.04767	0.298097	-3.51454	0.000440512	0.00484499	Group2-Group1
ENSG00000258017|	35.7309	3.02202	0.859867	3.51452	0.000440556	0.00484499	Group2-Group1
ENSG00000198937|CCDC167	23.4828	3.04352	0.866341	3.51307	0.000442963	0.00486836	Group2-Group1
ENSG00000115282|TTC31	59.4402	-1.84742	0.52602	-3.51208	0.000444614	0.0048834	Group2-Group1
ENSG00000246863|	4.91524	-6.59839	1.87917	-3.51133	0.000445865	0.00489244	Group2-Group1
ENSG00000280117|	5.02056	-6.63363	1.88925	-3.51125	0.000446005	0.00489244	Group2-Group1
ENSG00000137101|CD72	393.096	1.1657	0.332078	3.51031	0.000447576	0.00490345	Group2-Group1
ENSG00000256537|SMIM10L1	44.3152	-1.71696	0.489096	-3.51047	0.00044732	0.00490345	Group2-Group1
ENSG00000230224|PHBP9	23.8625	2.91073	0.829302	3.50985	0.000448358	0.00490889	Group2-Group1
ENSG00000049541|RFC2	56.2318	1.64802	0.469696	3.5087	0.000450302	0.00492706	Group2-Group1
ENSG00000256028|	19.9145	-2.5689	0.732353	-3.50774	0.000451933	0.00494176	Group2-Group1
ENSG00000125637|PSD4	190.4	-1.10603	0.31539	-3.50688	0.000453392	0.00495457	Group2-Group1
ENSG00000071462|WBSCR22	161.673	1.2636	0.360566	3.50449	0.000457482	0.00499574	Group2-Group1
ENSG00000144827|ABHD10	66.2458	1.69664	0.484154	3.50434	0.000457738	0.00499574	Group2-Group1
ENSG00000278834|	8.23842	-5.30797	1.51511	-3.50336	0.000459435	0.00501109	Group2-Group1
ENSG00000137970|RPL7P9	358.706	1.19175	0.340398	3.50104	0.000463448	0.00505168	Group2-Group1
ENSG00000164938|TP53INP1	232.427	-1.37159	0.391881	-3.50001	0.00046524	0.00506745	Group2-Group1
ENSG00000182256|GABRG3	4.65242	-6.51103	1.86036	-3.49987	0.000465483	0.00506745	Group2-Group1
ENSG00000197077|KIAA1671	5.92453	-6.39435	1.82785	-3.4983	0.00046824	0.00509425	Group2-Group1
ENSG00000113575|PPP2CA	320.255	1.08451	0.310084	3.49748	0.000469677	0.00510666	Group2-Group1
ENSG00000127580|WDR24	31.4114	-1.99131	0.569405	-3.49717	0.000470222	0.00510937	Group2-Group1
ENSG00000079313|REXO1	11.9754	-3.22102	0.921092	-3.49695	0.000470608	0.00511034	Group2-Group1
ENSG00000170855|TRIAP1	63.4094	1.6039	0.458809	3.49579	0.000472658	0.00512938	Group2-Group1
ENSG00000123136|DDX39A	349.666	0.977233	0.279617	3.4949	0.000474245	0.00514337	Group2-Group1
ENSG00000099795|NDUFB7	38.3382	1.96771	0.563229	3.49362	0.000476514	0.00516473	Group2-Group1
ENSG00000114520|SNX4	71.6266	1.51731	0.434442	3.49254	0.000478454	0.0051825	Group2-Group1
ENSG00000243466|IGKV1-5	644.139	1.16553	0.333881	3.49084	0.000481503	0.00521225	Group2-Group1
ENSG00000121858|TNFSF10	33.2378	2.46808	0.707178	3.49004	0.000482941	0.00522454	Group2-Group1
ENSG00000156171|DRAM2	237.636	1.12471	0.322296	3.48968	0.000483603	0.00522843	Group2-Group1
ENSG00000105819|PMPCB	188.072	1.14988	0.329531	3.48946	0.000483997	0.00522941	Group2-Group1
ENSG00000115464|USP34	164.276	1.26841	0.363534	3.48909	0.000484659	0.00523329	Group2-Group1
ENSG00000143575|HAX1	90.5293	1.39972	0.401192	3.48892	0.000484983	0.00523351	Group2-Group1
ENSG00000075785|RAB7A	111.881	-1.30286	0.373478	-3.48846	0.000485814	0.0052392	Group2-Group1
ENSG00000014641|MDH1	138.833	1.19034	0.341252	3.48816	0.000486361	0.00524182	Group2-Group1
ENSG00000240671|IGKV1-8	375.656	1.18653	0.340188	3.48786	0.000486909	0.00524446	Group2-Group1
ENSG00000003987|MTMR7	6.85222	-5.50267	1.57797	-3.48717	0.000488153	0.00525457	Group2-Group1
ENSG00000155189|AGPAT5	103.781	1.33556	0.383109	3.48611	0.0004901	0.00527224	Group2-Group1
ENSG00000166902|MRPL16	66.8439	1.54321	0.442978	3.48371	0.00049452	0.00531648	Group2-Group1
ENSG00000240849|TMEM189	39.3641	-1.8589	0.53393	-3.48155	0.00049852	0.00535615	Group2-Group1
ENSG00000064545|TMEM161A	21.6164	-2.48122	0.713348	-3.47828	0.000504645	0.00541521	Group2-Group1
ENSG00000080824|HSP90AA1	570.582	0.855715	0.246006	3.47844	0.000504348	0.00541521	Group2-Group1
ENSG00000158258|CLSTN2	4.66963	-6.56621	1.88846	-3.47701	0.000507034	0.00543746	Group2-Group1
ENSG00000153292|ADGRF1	4.53016	-6.45815	1.85971	-3.47266	0.000515323	0.00552292	Group2-Group1
ENSG00000170542|SERPINB9	161.844	-1.14636	0.330271	-3.47097	0.000518575	0.00555432	Group2-Group1
ENSG00000061676|NCKAP1	7.79208	-5.14676	1.4835	-3.46932	0.000521768	0.00558431	Group2-Group1
ENSG00000162783|IER5	46.966	1.81168	0.522219	3.46919	0.000522022	0.00558431	Group2-Group1
ENSG00000166147|FBN1	4.40735	-6.48545	1.87079	-3.46669	0.000526917	0.00562969	Group2-Group1
ENSG00000167005|NUDT21	97.3756	1.32606	0.382501	3.4668	0.000526689	0.00562969	Group2-Group1
ENSG00000114988|LMAN2L	23.8118	2.65583	0.766218	3.46616	0.000527956	0.0056373	Group2-Group1
ENSG00000070190|DAPP1	269.207	1.10993	0.320236	3.46597	0.000528313	0.00563762	Group2-Group1
ENSG00000248483|POU5F2	8.75866	-4.32367	1.24752	-3.4658	0.000528656	0.0056378	Group2-Group1
ENSG00000162924|REL	309.189	-1.10258	0.318176	-3.46531	0.000529618	0.0056411	Group2-Group1
ENSG00000183873|SCN5A	4.51267	-6.48056	1.87013	-3.46531	0.00052962	0.0056411	Group2-Group1
ENSG00000022277|RTFDC1	171.321	1.10697	0.319782	3.46164	0.000536899	0.00571511	Group2-Group1
ENSG00000111596|CNOT2	152.699	1.18131	0.341324	3.46098	0.000538216	0.0057256	Group2-Group1
ENSG00000250986|	4.71368	-6.47189	1.87139	-3.45834	0.000543522	0.00577848	Group2-Group1
ENSG00000151500|THYN1	55.1589	1.65377	0.478266	3.45785	0.000544496	0.00578527	Group2-Group1
ENSG00000067798|NAV3	4.48556	-6.51137	1.88368	-3.45673	0.000546778	0.00580237	Group2-Group1
ENSG00000279021|	4.48556	-6.51137	1.88368	-3.45673	0.000546778	0.00580237	Group2-Group1
ENSG00000130755|GMFG	256.663	1.02017	0.295175	3.45616	0.000547932	0.00581104	Group2-Group1
ENSG00000169592|INO80E	45.391	-1.85076	0.535767	-3.45441	0.000551488	0.00584022	Group2-Group1
ENSG00000224881|	4.40708	-6.47377	1.87411	-3.45431	0.000551698	0.00584022	Group2-Group1
ENSG00000267287|	4.40708	-6.47377	1.87411	-3.45431	0.000551698	0.00584022	Group2-Group1
ENSG00000069424|KCNAB2	86.0805	-1.35877	0.393413	-3.45379	0.000552776	0.00584804	Group2-Group1
ENSG00000180644|PRF1	15.0098	-3.2814	0.950493	-3.45231	0.00055581	0.00587653	Group2-Group1
ENSG00000140853|NLRC5	251.702	-1.008	0.291996	-3.4521	0.000556239	0.00587746	Group2-Group1
ENSG00000171130|ATP6V0E2	59.41	-1.73505	0.502633	-3.45191	0.000556625	0.00587794	Group2-Group1
ENSG00000177663|IL17RA	25.0845	-2.27636	0.659733	-3.45043	0.000559692	0.00590672	Group2-Group1
ENSG00000049883|PTCD2	27.2379	-2.48543	0.720765	-3.44832	0.000564083	0.00594578	Group2-Group1
ENSG00000213903|LTB4R	13.939	-2.97531	0.862801	-3.44843	0.000563855	0.00594578	Group2-Group1
ENSG00000103064|SLC7A6	56.0451	-1.79761	0.521397	-3.44767	0.000565437	0.00595435	Group2-Group1
ENSG00000177807|KCNJ10	4.88054	-6.38409	1.85175	-3.4476	0.000565586	0.00595435	Group2-Group1
ENSG00000170089|	49.8367	1.92089	0.557567	3.44513	0.000570776	0.00600533	Group2-Group1
ENSG00000024862|CCDC28A	34.5533	2.23446	0.64872	3.44441	0.00057231	0.0060178	Group2-Group1
ENSG00000116688|MFN2	50.9748	-1.80077	0.522851	-3.44413	0.000572903	0.00602037	Group2-Group1
ENSG00000122026|RPL21	1526.12	0.937032	0.272095	3.44377	0.000573664	0.00602469	Group2-Group1
ENSG00000111725|PRKAB1	43.7422	-1.74246	0.506128	-3.44273	0.000575868	0.00604416	Group2-Group1
ENSG00000102034|ELF4	25.1824	-2.56498	0.745273	-3.44167	0.000578145	0.00606437	Group2-Group1
ENSG00000117713|ARID1A	115.987	-1.44674	0.4204	-3.44133	0.000578857	0.00606815	Group2-Group1
ENSG00000157423|HYDIN	4.97678	-6.4312	1.8695	-3.44006	0.000581589	0.00608838	Group2-Group1
ENSG00000178562|CD28	4.97678	-6.4312	1.8695	-3.44006	0.000581589	0.00608838	Group2-Group1
ENSG00000198951|NAGA	20.7651	-2.41508	0.702071	-3.43994	0.000581846	0.00608838	Group2-Group1
ENSG00000244687|UBE2V1	74.8021	-1.41588	0.411768	-3.43853	0.000584872	0.00611635	Group2-Group1
ENSG00000138381|ASNSD1	66.5268	1.57256	0.457465	3.43755	0.000587006	0.00613494	Group2-Group1
ENSG00000151465|CDC123	175.617	1.17792	0.342869	3.43548	0.000591503	0.0061782	Group2-Group1
ENSG00000211685|IGLC7	109.144	1.92088	0.55918	3.43517	0.00059218	0.00618153	Group2-Group1
ENSG00000137496|IL18BP	22.175	-2.59332	0.755153	-3.43416	0.000594387	0.00620082	Group2-Group1
ENSG00000159111|MRPL10	23.0391	-2.27372	0.66222	-3.43348	0.000595885	0.00620979	Group2-Group1
ENSG00000242299|	180.366	-1.19638	0.348448	-3.43344	0.000595967	0.00620979	Group2-Group1
ENSG00000108592|FTSJ3	76.9283	1.42891	0.416217	3.43308	0.000596755	0.00621042	Group2-Group1
ENSG00000128262|POM121L9P	4.36302	-6.46222	1.88244	-3.4329	0.000597163	0.00621042	Group2-Group1
ENSG00000134954|ETS1	143.658	1.19338	0.347645	3.43276	0.000597468	0.00621042	Group2-Group1
ENSG00000138759|FRAS1	4.36302	-6.46222	1.88244	-3.4329	0.000597163	0.00621042	Group2-Group1
ENSG00000071794|HLTF	33.0586	2.07968	0.605873	3.43253	0.00059798	0.00621201	Group2-Group1
ENSG00000152942|RAD17	74.8815	1.69793	0.494713	3.43214	0.000598841	0.00621721	Group2-Group1
ENSG00000196689|TRPV1	9.8354	-3.85561	1.12361	-3.43145	0.000600364	0.00622928	Group2-Group1
ENSG00000141580|WDR45B	142.532	1.17428	0.34239	3.42965	0.000604364	0.006267	Group2-Group1
ENSG00000105556|MIER2	11.6388	-3.61741	1.05493	-3.42905	0.000605705	0.00627715	Group2-Group1
ENSG00000235989|MORC2-AS1	46.779	1.98569	0.579115	3.42884	0.000606162	0.00627811	Group2-Group1
ENSG00000163191|S100A11	29.597	2.48868	0.72616	3.42719	0.000609871	0.00631273	Group2-Group1
ENSG00000197183|NOL4L	41.6098	-1.9385	0.565731	-3.42654	0.000611323	0.00632396	Group2-Group1
ENSG00000131653|TRAF7	44.1434	-2.02792	0.591879	-3.42624	0.000612008	0.00632726	Group2-Group1
ENSG00000145901|TNIP1	92.4112	-1.25774	0.367311	-3.42418	0.000616653	0.00637147	Group2-Group1
ENSG00000196781|TLE1	108.2	-1.64082	0.479495	-3.42198	0.000621665	0.00641557	Group2-Group1
ENSG00000242866|STRC	4.79271	-6.39351	1.86832	-3.42207	0.000621474	0.00641557	Group2-Group1
ENSG00000149196|C11orf73	53.9079	1.6531	0.483132	3.42164	0.000622439	0.00641972	Group2-Group1
ENSG00000117385|P3H1	30.8491	-2.41317	0.705336	-3.4213	0.000623224	0.00642397	Group2-Group1
ENSG00000124571|XPO5	29.3218	-2.05069	0.599465	-3.42086	0.000624227	0.00642663	Group2-Group1
ENSG00000138641|HERC3	165.254	1.22839	0.35907	3.42102	0.00062386	0.00642663	Group2-Group1
ENSG00000166908|PIP4K2C	19.6392	-2.96905	0.86811	-3.42013	0.000625905	0.00643623	Group2-Group1
ENSG00000280145|	11.3893	-4.18038	1.22223	-3.42029	0.000625533	0.00643623	Group2-Group1
ENSG00000123297|TSFM	24.2371	2.59165	0.757908	3.41947	0.000627422	0.00644798	Group2-Group1
ENSG00000110455|ACCS	39.9467	-1.82542	0.534006	-3.41835	0.000630029	0.00646993	Group2-Group1
ENSG00000156738|MS4A1	9352.87	0.898211	0.262771	3.41823	0.000630307	0.00646993	Group2-Group1
ENSG00000219200|RNASEK	419.171	-1.09601	0.320664	-3.41793	0.000630995	0.00647314	Group2-Group1
ENSG00000099797|TECR	66.9901	-1.4031	0.41069	-3.41645	0.000634435	0.00650069	Group2-Group1
ENSG00000243302|	8.05748	-4.41422	1.29199	-3.4166	0.000634094	0.00650069	Group2-Group1
ENSG00000096746|HNRNPH3	263.043	1.031	0.301798	3.41621	0.000634994	0.00650149	Group2-Group1
ENSG00000141279|NPEPPS	140.413	-1.42354	0.416716	-3.41609	0.000635266	0.00650149	Group2-Group1
ENSG00000005486|RHBDD2	84.9867	-1.38078	0.404358	-3.41474	0.000638438	0.0065249	Group2-Group1
ENSG00000115539|PDCL3	37.8879	1.92815	0.564674	3.41463	0.000638687	0.0065249	Group2-Group1
ENSG00000196535|MYO18A	71.3121	-1.38699	0.406166	-3.41484	0.000638201	0.0065249	Group2-Group1
ENSG00000111237|VPS29	124.549	1.2004	0.351668	3.41343	0.000641499	0.00654975	Group2-Group1
ENSG00000272568|	4.30148	-6.45431	1.89123	-3.41277	0.000643067	0.00656187	Group2-Group1
ENSG00000155438|NIFK	47.7975	1.76374	0.516858	3.41242	0.000643896	0.00656645	Group2-Group1
ENSG00000006125|AP2B1	126.224	-1.13268	0.332018	-3.41152	0.000646018	0.00658419	Group2-Group1
ENSG00000169612|FAM103A1	47.1741	1.9554	0.5733	3.41077	0.000647787	0.00659833	Group2-Group1
ENSG00000085872|CHERP	41.4278	-1.88189	0.551909	-3.40978	0.000650147	0.00661846	Group2-Group1
ENSG00000075239|ACAT1	61.6969	1.61055	0.472423	3.40913	0.000651713	0.00663049	Group2-Group1
ENSG00000161328|LRRC56	7.26348	-4.33131	1.27063	-3.4088	0.0006525	0.00663459	Group2-Group1
ENSG00000144645|OSBPL10	302.324	-1.01909	0.299178	-3.40631	0.000658476	0.00669141	Group2-Group1
ENSG00000174547|MRPL11	41.3224	1.85942	0.545975	3.40569	0.000659967	0.00670261	Group2-Group1
ENSG00000108465|CDK5RAP3	434.529	0.908774	0.266871	3.40529	0.000660931	0.00670845	Group2-Group1
ENSG00000055044|NOP58	187.627	1.07067	0.314497	3.40438	0.00066315	0.00671851	Group2-Group1
ENSG00000095139|ARCN1	72.3251	-1.44056	0.423154	-3.40434	0.000663252	0.00671851	Group2-Group1
ENSG00000198026|ZNF335	73.8352	-1.40898	0.413889	-3.40424	0.00066348	0.00671851	Group2-Group1
ENSG00000230724|LINC01001	8.55575	-3.80948	1.11895	-3.40452	0.000662802	0.00671851	Group2-Group1
ENSG00000138767|CNOT6L	145.531	1.20146	0.352948	3.40407	0.000663897	0.00671879	Group2-Group1
ENSG00000137962|ARHGAP29	4.24022	-6.4461	1.89411	-3.40324	0.000665921	0.00673533	Group2-Group1
ENSG00000243290|IGKV1-12	911.062	1.28973	0.379222	3.40099	0.000671422	0.00678698	Group2-Group1
ENSG00000126883|NUP214	61.5332	-1.6976	0.499249	-3.40031	0.000673087	0.00679983	Group2-Group1
ENSG00000116747|TROVE2	203.343	1.20828	0.355585	3.39801	0.000678775	0.00684928	Group2-Group1
ENSG00000140718|FTO	31.1538	-1.90725	0.561268	-3.3981	0.000678552	0.00684928	Group2-Group1
ENSG00000173915|USMG5	56.1767	1.65839	0.488127	3.39746	0.000680157	0.00685921	Group2-Group1
ENSG00000014138|POLA2	15.0131	-2.68894	0.791763	-3.39615	0.000683418	0.00688807	Group2-Group1
ENSG00000116752|BCAS2	69.8497	1.48868	0.438389	3.3958	0.000684288	0.00688906	Group2-Group1
ENSG00000184990|SIVA1	121.777	1.24058	0.36533	3.39579	0.000684315	0.00688906	Group2-Group1
ENSG00000166783|KIAA0430	123.33	-1.15048	0.338854	-3.3952	0.000685792	0.00689991	Group2-Group1
ENSG00000165282|PIGO	33.6776	-2.1622	0.637256	-3.39299	0.000691341	0.00695168	Group2-Group1
ENSG00000104856|RELB	67.5431	-1.98449	0.584994	-3.39233	0.000693022	0.00696453	Group2-Group1
ENSG00000110801|PSMD9	109.932	1.23651	0.364558	3.39181	0.000694333	0.00696554	Group2-Group1
ENSG00000161021|MAML1	31.0985	-2.25355	0.6644	-3.39185	0.000694225	0.00696554	Group2-Group1
ENSG00000188219|POTEE	8.29276	-4.27144	1.25932	-3.39185	0.000694227	0.00696554	Group2-Group1
ENSG00000185823|NPAP1	4.22328	-6.43777	1.89841	-3.39113	0.000696046	0.00697866	Group2-Group1
ENSG00000179406|LINC00174	14.5804	-2.96178	0.873591	-3.39034	0.000698048	0.00699467	Group2-Group1
ENSG00000167613|LAIR1	91.2114	-1.41259	0.416825	-3.38892	0.000701682	0.00702701	Group2-Group1
ENSG00000100567|PSMA3	84.407	1.46081	0.431086	3.38867	0.000702331	0.00702942	Group2-Group1
ENSG00000213949|ITGA1	7.42923	-4.99668	1.47462	-3.38845	0.000702886	0.0070309	Group2-Group1
ENSG00000279442|	5.54842	-5.63802	1.66451	-3.38719	0.000706115	0.00705911	Group2-Group1
ENSG00000107816|LZTS2	22.7908	-2.27958	0.673403	-3.38517	0.000711343	0.00710725	Group2-Group1
ENSG00000104960|PTOV1	51.4817	-1.62014	0.47869	-3.38452	0.000713032	0.00712	Group2-Group1
ENSG00000133316|WDR74	97.6546	1.27658	0.377298	3.38349	0.000715695	0.00714247	Group2-Group1
ENSG00000118503|TNFAIP3	76.1157	-1.38963	0.410869	-3.38217	0.000719152	0.00717282	Group2-Group1
ENSG00000123989|CHPF	8.6066	-5.42603	1.60463	-3.38148	0.000720975	0.00717855	Group2-Group1
ENSG00000159692|CTBP1	79.7151	-1.37767	0.407399	-3.38162	0.000720587	0.00717855	Group2-Group1
ENSG00000169760|NLGN1	4.26761	-6.46114	1.91074	-3.38148	0.00072096	0.00717855	Group2-Group1
ENSG00000032389|TSSC1	59.5779	1.64131	0.485428	3.38115	0.000721828	0.00717991	Group2-Group1
ENSG00000100938|GMPR2	104.284	1.35734	0.401453	3.38106	0.000722062	0.00717991	Group2-Group1
ENSG00000163682|RPL9	1349.77	-0.84172	0.24896	-3.38095	0.00072236	0.00717991	Group2-Group1
ENSG00000114013|CD86	77.8753	1.83007	0.541558	3.37927	0.000726787	0.00721975	Group2-Group1
ENSG00000033122|LRRC7	6.68481	-5.36632	1.58831	-3.37864	0.000728445	0.00723206	Group2-Group1
ENSG00000104774|MAN2B1	217.749	-1.25959	0.372892	-3.37788	0.000730466	0.00724578	Group2-Group1
ENSG00000111906|HDDC2	56.0621	1.58527	0.469318	3.37781	0.000730667	0.00724578	Group2-Group1
ENSG00000099994|SUSD2	4.77495	-6.41552	1.89989	-3.37678	0.000733399	0.00726452	Group2-Group1
ENSG00000226806|	4.77495	-6.41552	1.89989	-3.37678	0.000733399	0.00726452	Group2-Group1
ENSG00000152904|GGPS1	77.8642	1.5451	0.457853	3.37466	0.000739058	0.00731638	Group2-Group1
ENSG00000096060|FKBP5	22.7441	-2.41033	0.714294	-3.37443	0.00073969	0.00731692	Group2-Group1
ENSG00000206538|VGLL3	4.17895	-6.4133	1.90062	-3.37433	0.000739961	0.00731692	Group2-Group1
ENSG00000163874|ZC3H12A	55.9641	-1.54134	0.45726	-3.37081	0.000749471	0.00740671	Group2-Group1
ENSG00000130813|C19orf66	115.917	-1.3001	0.385749	-3.37032	0.000750803	0.00741563	Group2-Group1
ENSG00000259030|FPGT-TNNI3K	8.83859	-4.26227	1.26497	-3.36948	0.000753106	0.00743412	Group2-Group1
ENSG00000159450|TCHH	4.3187	-6.43915	1.91158	-3.3685	0.000755775	0.0074562	Group2-Group1
ENSG00000074410|CA12	4.42402	-6.41037	1.90354	-3.36761	0.000758235	0.00746341	Group2-Group1
ENSG00000099194|SCD	12.3816	-3.15621	0.93715	-3.36788	0.000757487	0.00746341	Group2-Group1
ENSG00000102908|NFAT5	62.0298	-1.4971	0.444551	-3.36766	0.000758077	0.00746341	Group2-Group1
ENSG00000164627|KIF6	4.42402	-6.41037	1.90354	-3.36761	0.000758235	0.00746341	Group2-Group1
ENSG00000154736|ADAMTS5	4.4415	-6.41674	1.90641	-3.36587	0.000763014	0.00750616	Group2-Group1
ENSG00000198089|SFI1	84.8174	-1.26712	0.376832	-3.36257	0.000772212	0.00759232	Group2-Group1
ENSG00000165525|NEMF	193.094	1.01751	0.302665	3.36184	0.00077424	0.00760793	Group2-Group1
ENSG00000182165|TP53TG1	27.8746	2.19695	0.653656	3.36102	0.000776551	0.00762628	Group2-Group1
ENSG00000160305|DIP2A	97.5399	-1.24808	0.371444	-3.36008	0.000779203	0.00764363	Group2-Group1
ENSG00000165264|NDUFB6	38.8121	1.99888	0.594871	3.36019	0.000778885	0.00764363	Group2-Group1
ENSG00000102393|GLA	21.6518	2.6004	0.774373	3.35807	0.000784888	0.00769503	Group2-Group1
ENSG00000168256|NKIRAS2	33.1323	-1.84167	0.548776	-3.35597	0.000790885	0.00774941	Group2-Group1
ENSG00000183431|SF3A3	189.342	1.02172	0.304654	3.35371	0.000797352	0.00780392	Group2-Group1
ENSG00000279159|	35.0468	-1.94257	0.57923	-3.35371	0.00079735	0.00780392	Group2-Group1
ENSG00000232216|IGHV3-43	32.852	-2.08212	0.620877	-3.35352	0.000797916	0.00780502	Group2-Group1
ENSG00000137210|TMEM14B	98.1696	1.25543	0.374472	3.35254	0.000800727	0.00782808	Group2-Group1
ENSG00000241352|	21.1488	-2.39147	0.713422	-3.35211	0.000801988	0.00783596	Group2-Group1
ENSG00000167106|FAM102A	95.6849	-1.2487	0.372544	-3.35182	0.000802814	0.00783813	Group2-Group1
ENSG00000253364|	22.2714	-2.58913	0.772478	-3.35172	0.000803119	0.00783813	Group2-Group1
ENSG00000105429|MEGF8	25.1073	-2.15	0.641539	-3.35131	0.000804288	0.00784511	Group2-Group1
ENSG00000004455|AK2	163.801	1.19139	0.355559	3.35077	0.000805882	0.00785344	Group2-Group1
ENSG00000005194|CIAPIN1	52.2782	1.65124	0.492848	3.3504	0.000806964	0.00785344	Group2-Group1
ENSG00000011009|LYPLA2	50.8908	-1.69567	0.506083	-3.35058	0.000806429	0.00785344	Group2-Group1
ENSG00000120549|KIAA1217	4.95984	-6.22161	1.85694	-3.35047	0.00080676	0.00785344	Group2-Group1
ENSG00000126254|RBM42	48.298	-1.57238	0.469464	-3.34931	0.000810141	0.00787992	Group2-Group1
ENSG00000102119|EMD	51.0279	-1.57645	0.470898	-3.34774	0.00081472	0.00791195	Group2-Group1
ENSG00000144848|ATG3	173.718	1.13748	0.339769	3.34781	0.000814529	0.00791195	Group2-Group1
ENSG00000177954|RPS27	8134.57	1.03483	0.309119	3.34767	0.00081494	0.00791195	Group2-Group1
ENSG00000224373|IGHV4-59	121.977	-1.84153	0.550125	-3.34747	0.000815519	0.00791195	Group2-Group1
ENSG00000266923|	55.1318	1.76459	0.527151	3.3474	0.000815726	0.00791195	Group2-Group1
ENSG00000163285|GABRG1	4.11741	-6.39432	1.91075	-3.3465	0.000818397	0.00792894	Group2-Group1
ENSG00000197550|	4.11741	-6.39432	1.91075	-3.3465	0.000818397	0.00792894	Group2-Group1
ENSG00000112078|KCTD20	74.3432	-1.38524	0.413978	-3.34617	0.000819368	0.00793389	Group2-Group1
ENSG00000231345|BEND3P1	5.83012	-5.32711	1.59209	-3.34599	0.000819906	0.00793465	Group2-Group1
ENSG00000128294|TPST2	59.4458	-1.42692	0.426558	-3.34519	0.000822266	0.00795303	Group2-Group1
ENSG00000163618|CADPS	4.17868	-6.37623	1.90642	-3.34462	0.000823967	0.00796502	Group2-Group1
ENSG00000260898|ADPGK-AS1	22.2147	-2.48761	0.743853	-3.34423	0.000825125	0.00797174	Group2-Group1
ENSG00000004777|ARHGAP33	7.94803	-4.15449	1.24237	-3.34401	0.000825766	0.00797347	Group2-Group1
ENSG00000074201|CLNS1A	189.443	1.02404	0.306376	3.34245	0.000830428	0.00800058	Group2-Group1
ENSG00000142675|CNKSR1	6.33619	-5.53843	1.65693	-3.34258	0.000830041	0.00800058	Group2-Group1
ENSG00000171222|SCAND1	168.39	1.11934	0.334863	3.3427	0.000829689	0.00800058	Group2-Group1
ENSG00000196504|PRPF40A	259.455	0.985079	0.294704	3.34261	0.000829952	0.00800058	Group2-Group1
ENSG00000136997|MYC	179.195	-1.10273	0.329977	-3.34185	0.000832207	0.00801324	Group2-Group1
ENSG00000104142|VPS18	50.8465	-1.60042	0.479019	-3.34104	0.000834651	0.00802334	Group2-Group1
ENSG00000115524|SF3B1	816.773	0.817178	0.244583	3.34111	0.000834434	0.00802334	Group2-Group1
ENSG00000279091|	4.34554	-6.32322	1.89257	-3.34107	0.000834564	0.00802334	Group2-Group1
ENSG00000184787|UBE2G2	117.775	-1.16795	0.349665	-3.34019	0.000837209	0.00804345	Group2-Group1
ENSG00000120526|NUDCD1	46.7634	1.82178	0.545471	3.33982	0.000838321	0.00804965	Group2-Group1
ENSG00000235225|	9.35714	-4.49	1.34446	-3.33963	0.0008389	0.00805074	Group2-Group1
ENSG00000124786|SLC35B3	26.8204	2.3322	0.698384	3.33943	0.000839515	0.00805216	Group2-Group1
ENSG00000137876|RSL24D1	209.161	1.13892	0.341102	3.33895	0.000840956	0.00805985	Group2-Group1
ENSG00000167272|POP5	89.4664	1.3433	0.402323	3.33885	0.000841251	0.00805985	Group2-Group1
ENSG00000197162|ZNF785	8.33116	-3.85974	1.15634	-3.3379	0.000844152	0.00807867	Group2-Group1
ENSG00000266094|RASSF5	161.423	-1.05353	0.315623	-3.33793	0.000844044	0.00807867	Group2-Group1
ENSG00000145911|N4BP3	30.1822	-2.29695	0.688192	-3.33766	0.00084488	0.00808115	Group2-Group1
ENSG00000198130|HIBCH	68.0007	1.47028	0.440565	3.33725	0.000846108	0.00808842	Group2-Group1
ENSG00000232388|LINC00493	47.4042	1.74375	0.522699	3.33604	0.000849804	0.00811925	Group2-Group1
ENSG00000007376|RPUSD1	50.6141	-1.63576	0.490488	-3.33496	0.00085312	0.00814642	Group2-Group1
ENSG00000122012|SV2C	4.10048	-6.41834	1.92553	-3.33328	0.000858285	0.00819121	Group2-Group1
ENSG00000117597|DIEXF	18.8061	-2.67277	0.802094	-3.33224	0.000861512	0.00821746	Group2-Group1
ENSG00000091656|ZFHX4	4.05615	-6.39075	1.91814	-3.33175	0.000863027	0.00822282	Group2-Group1
ENSG00000215146|	4.05615	-6.39075	1.91814	-3.33175	0.000863027	0.00822282	Group2-Group1
ENSG00000110395|CBL	70.673	-1.50424	0.451521	-3.33149	0.000863831	0.00822594	Group2-Group1
ENSG00000138663|COPS4	72.1252	1.48272	0.445093	3.33126	0.00086454	0.00822816	Group2-Group1
ENSG00000110852|CLEC2B	53.8375	1.76387	0.529697	3.32997	0.000868561	0.00826186	Group2-Group1
ENSG00000067057|PFKP	129.762	1.2443	0.373707	3.32962	0.000869643	0.0082676	Group2-Group1
ENSG00000105519|CAPS	29.0709	-2.12921	0.639632	-3.3288	0.000872225	0.00828758	Group2-Group1
ENSG00000249264|EEF1A1P9	38.2289	-1.72009	0.516937	-3.32746	0.00087641	0.00832276	Group2-Group1
ENSG00000156973|PDE6D	53.6199	1.57257	0.472851	3.32572	0.000881915	0.00837043	Group2-Group1
ENSG00000151789|ZNF385D	4.23994	-6.33752	1.90664	-3.32393	0.000887599	0.00841513	Group2-Group1
ENSG00000213190|MLLT11	23.9291	-2.34492	0.705464	-3.32394	0.000887567	0.00841513	Group2-Group1
ENSG00000177000|MTHFR	49.4123	-1.63361	0.492053	-3.31999	0.000900206	0.00852995	Group2-Group1
ENSG00000165084|C8orf34	4.20607	-6.4528	1.94415	-3.31908	0.000903156	0.00855321	Group2-Group1
ENSG00000115275|MOGS	28.4035	-1.93633	0.583498	-3.31849	0.000905054	0.00856649	Group2-Group1
ENSG00000091483|FH	63.7007	1.54617	0.466002	3.31794	0.00090683	0.00857859	Group2-Group1
ENSG00000161921|CXCL16	24.5759	-2.14462	0.646438	-3.3176	0.000907957	0.00858455	Group2-Group1
ENSG00000106588|PSMA2	130.279	1.25873	0.379651	3.31551	0.000914775	0.00864428	Group2-Group1
ENSG00000089486|CDIP1	15.2984	-3.02787	0.913566	-3.31434	0.000918583	0.008675	Group2-Group1
ENSG00000136144|RCBTB1	34.4165	-2.03819	0.614985	-3.31421	0.000919032	0.008675	Group2-Group1
ENSG00000189050|RNFT1	88.0287	1.33877	0.404027	3.31356	0.000921156	0.0086903	Group2-Group1
ENSG00000196187|TMEM63A	89.3133	-1.23895	0.3741	-3.31182	0.000926897	0.00873967	Group2-Group1
ENSG00000205937|RNPS1	209.566	-1.15159	0.347765	-3.31142	0.000928245	0.00874761	Group2-Group1
ENSG00000085231|AK6	32.9751	2.21141	0.66801	3.31045	0.000931471	0.00877322	Group2-Group1
ENSG00000185825|BCAP31	213.847	1.00616	0.30398	3.30995	0.000933135	0.0087841	Group2-Group1
ENSG00000105373|GLTSCR2	159.763	-1.24921	0.37752	-3.30898	0.000936352	0.00880957	Group2-Group1
ENSG00000061273|HDAC7	53.2961	-1.66231	0.502405	-3.30871	0.00093727	0.0088134	Group2-Group1
ENSG00000004779|NDUFAB1	48.4553	1.68081	0.508065	3.30825	0.000938797	0.00881815	Group2-Group1
ENSG00000115239|ASB3	43.0736	1.93932	0.586185	3.30837	0.000938393	0.00881815	Group2-Group1
ENSG00000211973|IGHV1-69	28.7799	-2.58419	0.781394	-3.30716	0.000942483	0.00884795	Group2-Group1
ENSG00000015285|WAS	14.5879	-2.8614	0.865534	-3.30594	0.000946593	0.00888171	Group2-Group1
ENSG00000120437|ACAT2	48.3192	1.67259	0.506015	3.30542	0.000948353	0.00889339	Group2-Group1
ENSG00000082293|COL19A1	198.027	1.08883	0.329593	3.30356	0.000954666	0.00893801	Group2-Group1
ENSG00000108349|CASC3	74.5588	-1.35885	0.411324	-3.30359	0.000954554	0.00893801	Group2-Group1
ENSG00000122986|HVCN1	704.066	1.06228	0.321549	3.30364	0.000954374	0.00893801	Group2-Group1
ENSG00000106399|RPA3	37.7938	1.90156	0.575709	3.30298	0.000956621	0.00895146	Group2-Group1
ENSG00000141232|TOB1	95.5968	1.59671	0.483513	3.30232	0.000958891	0.00896784	Group2-Group1
ENSG00000198663|C6orf89	61.8408	-1.42009	0.430056	-3.3021	0.000959645	0.00896886	Group2-Group1
ENSG00000274576|IGHV2-70	10.4738	-3.3904	1.02678	-3.30198	0.00096004	0.00896886	Group2-Group1
ENSG00000230581|ACTG1P14	22.8343	-3.10571	0.940736	-3.30136	0.000962159	0.00898379	Group2-Group1
ENSG00000164022|AIMP1	50.631	1.65775	0.502297	3.30034	0.000965681	0.0090118	Group2-Group1
ENSG00000102312|PORCN	14.7009	-2.99988	0.909407	-3.29872	0.000971255	0.00905892	Group2-Group1
ENSG00000082996|RNF13	99.2161	1.38164	0.4189	3.29826	0.000972846	0.0090682	Group2-Group1
ENSG00000169627|BOLA2B	30.1702	2.36366	0.716666	3.29813	0.000973301	0.0090682	Group2-Group1
ENSG00000165672|PRDX3	79.3095	1.35426	0.410682	3.29758	0.000975226	0.00908123	Group2-Group1
ENSG00000112110|MRPL18	28.2104	2.22168	0.673975	3.29638	0.000979395	0.00911514	Group2-Group1
ENSG00000100600|LGMN	49.04	1.64372	0.498718	3.29588	0.000981124	0.00912139	Group2-Group1
ENSG00000154080|CHST9	4.07308	-6.36259	1.93041	-3.29599	0.000980763	0.00912139	Group2-Group1
ENSG00000142396|ERVK3-1	89.7708	1.29441	0.392762	3.29566	0.0009819	0.00912368	Group2-Group1
ENSG00000152944|MED21	34.8865	2.10963	0.640179	3.29537	0.000982917	0.00912822	Group2-Group1
ENSG00000112137|PHACTR1	392.616	1.05585	0.320442	3.29498	0.000984299	0.00913614	Group2-Group1
ENSG00000197629|MPEG1	106.105	-1.25134	0.37983	-3.29449	0.00098602	0.00914719	Group2-Group1
ENSG00000079246|XRCC5	408.758	0.884509	0.268606	3.29296	0.000991388	0.00919205	Group2-Group1
ENSG00000159840|ZYX	35.5555	-1.82696	0.554894	-3.29244	0.000993213	0.00920402	Group2-Group1
ENSG00000075651|PLD1	6.72503	-5.03475	1.52969	-3.29136	0.000997035	0.00923448	Group2-Group1
ENSG00000151575|TEX9	16.9081	3.24611	0.987043	3.28872	0.00100643	0.00930156	Group2-Group1
ENSG00000171425|ZNF581	74.9004	-1.35826	0.413002	-3.28876	0.0010063	0.00930156	Group2-Group1
ENSG00000211966|IGHV5-51	67.0898	-1.55843	0.473857	-3.28883	0.00100606	0.00930156	Group2-Group1
ENSG00000280129|	4.07336	-6.324	1.92292	-3.28874	0.00100636	0.00930156	Group2-Group1
ENSG00000106009|BRAT1	84.8786	-1.48926	0.452986	-3.28765	0.00101026	0.0093319	Group2-Group1
ENSG00000170759|KIF5B	361.831	0.863421	0.262695	3.28678	0.0010134	0.00935592	Group2-Group1
ENSG00000101670|LIPG	5.17973	-5.75423	1.7508	-3.28663	0.00101395	0.00935595	Group2-Group1
ENSG00000119725|ZNF410	82.5203	1.29715	0.394711	3.28633	0.00101501	0.00935842	Group2-Group1
ENSG00000170906|NDUFA3	35.3708	2.03797	0.62015	3.28625	0.0010153	0.00935842	Group2-Group1
ENSG00000100941|PNN	346.571	0.90688	0.275981	3.28602	0.00101613	0.00936106	Group2-Group1
ENSG00000267165|	71.5759	1.86091	0.566707	3.28373	0.00102445	0.00943269	Group2-Group1
ENSG00000154473|BUB3	223.538	1.0088	0.307326	3.28253	0.00102881	0.00946781	Group2-Group1
ENSG00000128654|MTX2	42.2725	1.77353	0.540349	3.2822	0.00102999	0.00947362	Group2-Group1
ENSG00000124942|AHNAK	631.888	-0.880761	0.268357	-3.28205	0.00103057	0.00947388	Group2-Group1
ENSG00000130731|C16orf13	72.3892	-1.46093	0.445173	-3.28171	0.00103178	0.00947997	Group2-Group1
ENSG00000269937|	19.4594	-3.11656	0.949859	-3.28108	0.00103412	0.00949637	Group2-Group1
ENSG00000175893|ZDHHC21	81.3384	-1.39393	0.424886	-3.28071	0.00103548	0.0095038	Group2-Group1
ENSG00000182224|CYB5D1	22.1483	2.63903	0.804668	3.27965	0.00103936	0.00953436	Group2-Group1
ENSG00000160799|CCDC12	111.629	1.20684	0.368292	3.27685	0.00104972	0.00961916	Group2-Group1
ENSG00000179361|ARID3B	54.2327	-1.4728	0.44945	-3.2769	0.00104952	0.00961916	Group2-Group1
ENSG00000234616|JRK	35.0838	-1.83471	0.560085	-3.27577	0.00105374	0.00965088	Group2-Group1
ENSG00000156599|ZDHHC5	38.2188	-2.05356	0.627006	-3.27518	0.00105596	0.00966607	Group2-Group1
ENSG00000128573|FOXP2	3.95055	-6.33534	1.93464	-3.27469	0.00105779	0.00967259	Group2-Group1
ENSG00000145242|EPHA5	3.95055	-6.33534	1.93464	-3.27469	0.00105779	0.00967259	Group2-Group1
ENSG00000083799|CYLD	174.452	1.00919	0.308209	3.27436	0.00105902	0.00967659	Group2-Group1
ENSG00000107175|CREB3	46.7862	1.75155	0.534945	3.27427	0.00105935	0.00967659	Group2-Group1
ENSG00000119408|NEK6	124.41	-1.38997	0.424589	-3.27368	0.00106157	0.00968661	Group2-Group1
ENSG00000235437|LINC01278	15.8938	-2.5368	0.774886	-3.27377	0.00106122	0.00968661	Group2-Group1
ENSG00000182481|KPNA2	70.5402	1.40941	0.430564	3.27339	0.00106265	0.00969134	Group2-Group1
ENSG00000121058|COIL	36.8957	1.93497	0.591339	3.27218	0.00106723	0.00972794	Group2-Group1
ENSG00000168610|STAT3	151.524	-1.07331	0.328138	-3.27091	0.00107202	0.00976128	Group2-Group1
ENSG00000236439|	175.446	-1.10388	0.337479	-3.27094	0.00107189	0.00976128	Group2-Group1
ENSG00000163531|NFASC	4.73144	-6.1679	1.88645	-3.26959	0.00107705	0.00980195	Group2-Group1
ENSG00000175193|PARL	78.0314	1.42782	0.436746	3.26922	0.00107845	0.00980956	Group2-Group1
ENSG00000118564|FBXL5	194.305	1.0176	0.311284	3.26904	0.00107913	0.00981051	Group2-Group1
ENSG00000136631|VPS45	68.335	1.60836	0.492025	3.26886	0.00107983	0.00981173	Group2-Group1
ENSG00000137817|PARP6	64.0686	-1.40979	0.431327	-3.2685	0.00108117	0.00981876	Group2-Group1
ENSG00000048991|R3HDM1	35.8784	-1.82801	0.559559	-3.26689	0.00108738	0.00986473	Group2-Group1
ENSG00000186625|KATNA1	48.4582	1.64278	0.502843	3.26699	0.00108699	0.00986473	Group2-Group1
ENSG00000111231|GPN3	38.9062	1.9119	0.585327	3.26638	0.00108931	0.00986668	Group2-Group1
ENSG00000137801|THBS1	6.40448	-5.00446	1.53201	-3.2666	0.00108848	0.00986668	Group2-Group1
ENSG00000139684|ESD	73.6077	1.45576	0.445675	3.26642	0.00108917	0.00986668	Group2-Group1
ENSG00000122515|ZMIZ2	95.5567	-1.25692	0.384916	-3.26543	0.00109299	0.00989482	Group2-Group1
ENSG00000132300|PTCD3	168.285	1.09199	0.334551	3.26406	0.00109827	0.00993741	Group2-Group1
ENSG00000204386|NEU1	64.4236	1.43331	0.43914	3.26389	0.00109894	0.00993823	Group2-Group1
ENSG00000223648|IGHV3-64	24.3155	-2.23836	0.686466	-3.2607	0.00111139	0.0100456	Group2-Group1
ENSG00000135540|NHSL1	5.98294	-5.31034	1.62922	-3.25944	0.00111634	0.0100833	Group2-Group1
ENSG00000152952|PLOD2	4.19616	-6.25207	1.9182	-3.25934	0.00111673	0.0100833	Group2-Group1
ENSG00000146063|TRIM41	17.3725	-2.5213	0.773675	-3.25886	0.00111861	0.010095	Group2-Group1
ENSG00000164066|INTU	3.93334	-6.33049	1.94464	-3.25535	0.00113255	0.0102154	Group2-Group1
ENSG00000125731|SH2D3A	25.3737	-2.29192	0.704123	-3.255	0.00113391	0.0102224	Group2-Group1
ENSG00000102893|PHKB	135.382	1.33607	0.410688	3.25326	0.0011409	0.0102801	Group2-Group1
ENSG00000148484|RSU1	91.7196	1.23871	0.380828	3.25269	0.00114319	0.0102899	Group2-Group1
ENSG00000155827|RNF20	90.1456	1.27414	0.391706	3.25279	0.00114279	0.0102899	Group2-Group1
ENSG00000120686|UFM1	170.623	1.23753	0.380524	3.25217	0.00114526	0.0103028	Group2-Group1
ENSG00000142186|SCYL1	62.1034	-1.48613	0.456985	-3.25204	0.00114582	0.0103028	Group2-Group1
ENSG00000104299|INTS9	16.905	-2.57854	0.79295	-3.25183	0.00114666	0.010305	Group2-Group1
ENSG00000188186|LAMTOR4	172.714	1.0368	0.319013	3.25002	0.00115397	0.0103653	Group2-Group1
ENSG00000250264|	42.1838	-2.5052	0.771079	-3.24895	0.0011583	0.0103988	Group2-Group1
ENSG00000184983|NDUFA6	64.6741	1.47162	0.453026	3.24842	0.00116048	0.010413	Group2-Group1
ENSG00000246596|	18.7453	-2.47242	0.761151	-3.24826	0.00116113	0.0104134	Group2-Group1
ENSG00000078674|PCM1	179.328	1.08243	0.333407	3.24658	0.00116802	0.0104589	Group2-Group1
ENSG00000149150|SLC43A1	6.4911	-4.64139	1.42962	-3.2466	0.00116792	0.0104589	Group2-Group1
ENSG00000198373|WWP2	57.616	-1.50117	0.462372	-3.24668	0.00116761	0.0104589	Group2-Group1
ENSG00000140323|DISP2	4.09029	-6.36402	1.96051	-3.2461	0.00116996	0.0104708	Group2-Group1
ENSG00000105501|SIGLEC5	7.65449	-4.88645	1.50581	-3.24506	0.00117425	0.0105037	Group2-Group1
ENSG00000100804|PSMB5	30.44	2.10639	0.649168	3.24475	0.00117554	0.0105084	Group2-Group1
ENSG00000264230|ANXA8L1	4.05587	-6.26023	1.92941	-3.24464	0.00117599	0.0105084	Group2-Group1
ENSG00000170606|HSPA4	188.605	0.979315	0.301879	3.24407	0.00117835	0.010524	Group2-Group1
ENSG00000184752|NDUFA12	70.055	1.41325	0.435845	3.24255	0.00118465	0.0105714	Group2-Group1
ENSG00000256618|MTRNR2L1	35.253	-2.39772	0.739467	-3.2425	0.00118488	0.0105714	Group2-Group1
ENSG00000157601|MX1	220.851	1.07307	0.330982	3.24209	0.00118656	0.010581	Group2-Group1
ENSG00000152404|CWF19L2	46.9047	1.8898	0.583238	3.24018	0.00119453	0.0106465	Group2-Group1
ENSG00000182866|LCK	84.0525	1.30441	0.402662	3.23946	0.00119757	0.0106681	Group2-Group1
ENSG00000009307|CSDE1	825.837	0.790283	0.243987	3.23904	0.00119933	0.0106741	Group2-Group1
ENSG00000105339|DENND3	119.238	-1.20194	0.371083	-3.239	0.00119949	0.0106741	Group2-Group1
ENSG00000125089|SH3TC1	107.208	-1.1456	0.353723	-3.2387	0.00120077	0.0106801	Group2-Group1
ENSG00000107331|ABCA2	15.1261	-3.11454	0.961963	-3.23769	0.00120502	0.0107014	Group2-Group1
ENSG00000136205|TNS3	48.1998	-1.53878	0.475272	-3.23769	0.00120503	0.0107014	Group2-Group1
ENSG00000152580|IGSF10	3.87208	-6.3319	1.95556	-3.2379	0.00120413	0.0107014	Group2-Group1
ENSG00000106460|TMEM106B	68.7856	-1.375	0.424725	-3.23739	0.00120629	0.010707	Group2-Group1
ENSG00000169251|NMD3	92.4868	1.44717	0.447038	3.23724	0.00120691	0.010707	Group2-Group1
ENSG00000154767|XPC	92.4431	1.3234	0.40887	3.23673	0.00120906	0.0107206	Group2-Group1
ENSG00000102309|PIN4	28.4742	2.14116	0.661691	3.2359	0.00121262	0.0107466	Group2-Group1
ENSG00000084073|ZMPSTE24	43.476	1.80946	0.559327	3.23506	0.00121617	0.0107681	Group2-Group1
ENSG00000188596|CFAP54	3.88901	-6.29635	1.94639	-3.23489	0.00121691	0.0107681	Group2-Group1
ENSG00000254785|	3.88901	-6.29635	1.94639	-3.23489	0.00121691	0.0107681	Group2-Group1
ENSG00000223387|	4.39717	-6.39844	1.9782	-3.23448	0.00121864	0.0107779	Group2-Group1
ENSG00000080546|SESN1	217.988	-1.43184	0.442961	-3.23243	0.00122742	0.01085	Group2-Group1
ENSG00000102158|MAGT1	46.0831	-1.66954	0.516588	-3.23186	0.00122989	0.0108662	Group2-Group1
ENSG00000103111|MON1B	61.0634	-1.42513	0.441015	-3.23148	0.00123153	0.0108751	Group2-Group1
ENSG00000079308|TNS1	7.23447	-4.72995	1.46393	-3.231	0.0012336	0.0108878	Group2-Group1
ENSG00000182796|TMEM198B	11.9337	-3.02377	0.935911	-3.23083	0.00123433	0.0108887	Group2-Group1
ENSG00000095321|CRAT	17.9137	-2.46642	0.763667	-3.22971	0.00123916	0.0109258	Group2-Group1
ENSG00000275700|AATF	194.354	1.00718	0.311923	3.22893	0.00124254	0.01095	Group2-Group1
ENSG00000104833|TUBB4A	7.16258	-4.42529	1.37126	-3.22718	0.00125017	0.0110116	Group2-Group1
ENSG00000198618|PPIAP22	236.326	1.11109	0.344331	3.22681	0.00125179	0.0110202	Group2-Group1
ENSG00000054356|PTPRN	3.97767	-6.36184	1.9718	-3.22641	0.00125354	0.01103	Group2-Group1
ENSG00000123609|NMI	63.0359	1.45177	0.450075	3.22562	0.001257	0.0110413	Group2-Group1
ENSG00000167642|SPINT2	284.16	0.890168	0.275969	3.22561	0.00125706	0.0110413	Group2-Group1
ENSG00000225921|NOL7	118.285	1.14958	0.356386	3.22566	0.0012568	0.0110413	Group2-Group1
ENSG00000231752|EMBP1	12.9093	-3.33033	1.03249	-3.22553	0.00125739	0.0110413	Group2-Group1
ENSG00000179933|C14orf119	36.9149	1.87431	0.581442	3.22356	0.00126608	0.011112	Group2-Group1
ENSG00000131171|SH3BGRL	426.767	1.01421	0.314863	3.22112	0.00127692	0.0112015	Group2-Group1
ENSG00000115233|PSMD14	79.4642	1.35692	0.421279	3.22096	0.0012776	0.0112018	Group2-Group1
ENSG00000198837|DENND4B	165.09	-1.12798	0.350346	-3.2196	0.00128368	0.0112478	Group2-Group1
ENSG00000280007|	10.0108	-3.68116	1.1434	-3.2195	0.00128416	0.0112478	Group2-Group1
ENSG00000106078|COBL	3.90622	-6.30851	1.96097	-3.21704	0.00129521	0.0113284	Group2-Group1
ENSG00000147996|CBWD5	215.717	0.986139	0.306539	3.21701	0.00129533	0.0113284	Group2-Group1
ENSG00000180869|LINC01555	3.90622	-6.30851	1.96097	-3.21704	0.00129521	0.0113284	Group2-Group1
ENSG00000139620|KANSL2	75.8403	1.37122	0.426331	3.21633	0.00129843	0.0113498	Group2-Group1
ENSG00000002746|HECW1	3.96749	-6.33324	1.96922	-3.21612	0.00129936	0.0113521	Group2-Group1
ENSG00000106803|SEC61B	59.6795	1.52602	0.474533	3.21583	0.00130069	0.011358	Group2-Group1
ENSG00000088298|EDEM2	83.2132	1.44876	0.450766	3.21399	0.00130905	0.0114194	Group2-Group1
ENSG00000131495|NDUFA2	55.5508	1.5468	0.481261	3.21406	0.00130872	0.0114194	Group2-Group1
ENSG00000263528|IKBKE	117.463	1.39324	0.433534	3.21367	0.00131048	0.0114262	Group2-Group1
ENSG00000214944|ARHGEF28	4.11714	-6.19028	1.92729	-3.2119	0.0013186	0.0114892	Group2-Group1
ENSG00000279453|	8.86169	-3.6154	1.12566	-3.2118	0.00131904	0.0114892	Group2-Group1
ENSG00000132432|SEC61G	36.3784	1.92374	0.59912	3.21094	0.001323	0.011512	Group2-Group1
ENSG00000279718|SNX18P12	4.33591	-6.27552	1.95439	-3.21099	0.00132279	0.011512	Group2-Group1
ENSG00000020426|MNAT1	22.8171	2.3706	0.738356	3.21065	0.00132437	0.0115181	Group2-Group1
ENSG00000100580|TMED8	107.705	-1.30383	0.406273	-3.20924	0.00133085	0.0115687	Group2-Group1
ENSG00000107960|OBFC1	58.5128	1.48643	0.463324	3.20819	0.00133572	0.01159	Group2-Group1
ENSG00000136732|GYPC	77.2761	-1.35464	0.422245	-3.20818	0.00133577	0.01159	Group2-Group1
ENSG00000161036|LRWD1	59.7946	-1.42112	0.44297	-3.20817	0.00133585	0.01159	Group2-Group1
ENSG00000233695|GAS6-AS1	43.3562	-1.7511	0.545833	-3.20813	0.00133599	0.01159	Group2-Group1
ENSG00000113231|PDE8B	4.87118	-6.18713	1.92935	-3.20684	0.00134201	0.0116364	Group2-Group1
ENSG00000176946|THAP4	25.7516	-2.01473	0.628343	-3.20642	0.00134397	0.0116475	Group2-Group1
ENSG00000140299|BNIP2	396.404	0.995428	0.310563	3.20524	0.0013495	0.0116895	Group2-Group1
ENSG00000059122|FLYWCH1	48.3714	-1.66914	0.520886	-3.20442	0.00135336	0.0117086	Group2-Group1
ENSG00000069493|CLEC2D	511.312	1.10303	0.344205	3.20458	0.0013526	0.0117086	Group2-Group1
ENSG00000105792|CFAP69	3.91641	-6.36003	1.98491	-3.20419	0.00135441	0.0117086	Group2-Group1
ENSG00000150471|ADGRL3	3.81081	-6.30729	1.96839	-3.20429	0.00135395	0.0117086	Group2-Group1
ENSG00000113716|HMGXB3	46.4618	-1.66878	0.520891	-3.2037	0.00135672	0.0117226	Group2-Group1
ENSG00000141968|VAV1	126.888	1.19903	0.374326	3.20316	0.0013593	0.0117344	Group2-Group1
[truncated: 30,524 more rows]

## Sheet: DEG2_CD4
Differentially expressed genes in CD4 T cells between ZIKV-infected and ZIKV-uninfected patients (FDR<0,05 and |log2FC|>0.58)
ENSGID	baseMean	log2FoldChange	lfcSE	stat	pvalue	padj	contrast
ENSG00000170345|FOS	55382.4	5.90656	0.298687	19.7751	4.87841e-87	6.7161e-83	Group2-Group1
ENSG00000198712|MT-CO2	11040.8	-4.88015	0.343566	-14.2044	8.60265e-46	5.92164e-42	Group2-Group1
ENSG00000198695|MT-ND6	503.894	-4.63724	0.366986	-12.636	1.33684e-36	6.13476e-33	Group2-Group1
ENSG00000168887|C2orf68	944.493	-3.86255	0.316312	-12.2112	2.70902e-34	9.32378e-31	Group2-Group1
ENSG00000198886|MT-ND4	13263.3	-3.86269	0.321653	-12.0089	3.19092e-33	8.78588e-30	Group2-Group1
ENSG00000090104|RGS1	803.306	4.29288	0.368199	11.6591	2.06106e-31	4.72909e-28	Group2-Group1
ENSG00000136490|LIMD2	1108.62	-3.5508	0.306632	-11.58	5.20504e-31	1.02368e-27	Group2-Group1
ENSG00000274012|	205.428	7.22671	0.66249	10.9084	1.05086e-27	1.8084e-24	Group2-Group1
ENSG00000177951|BET1L	349.411	-5.03974	0.469032	-10.745	6.2587e-27	9.57372e-24	Group2-Group1
ENSG00000220205|VAMP2	503.514	-3.77374	0.353895	-10.6634	1.50932e-26	2.07788e-23	Group2-Group1
ENSG00000231925|TAPBP	1620.35	-3.29905	0.315576	-10.4541	1.40378e-25	1.75689e-22	Group2-Group1
ENSG00000106144|CASP2	605.866	-3.89121	0.376161	-10.3445	4.431e-25	5.08346e-22	Group2-Group1
ENSG00000150991|UBC	13469.1	3.14372	0.307916	10.2097	1.79507e-24	1.90098e-21	Group2-Group1
ENSG00000140497|SCAMP2	337.12	-4.12781	0.40727	-10.1353	3.85104e-24	3.55726e-21	Group2-Group1
ENSG00000197183|NOL4L	1311.8	-3.00124	0.296136	-10.1347	3.87585e-24	3.55726e-21	Group2-Group1
ENSG00000162894|FCMR	1499.23	-2.99114	0.29662	-10.0841	6.496e-24	5.5894e-21	Group2-Group1
ENSG00000244687|UBE2V1	646.498	-3.55885	0.355076	-10.0228	1.21045e-23	9.80253e-21	Group2-Group1
ENSG00000110321|EIF4G2	2350.72	-2.70041	0.272366	-9.91462	3.5964e-23	2.75065e-20	Group2-Group1
ENSG00000100982|PCIF1	570.107	-3.15508	0.320644	-9.83982	7.58456e-23	5.49561e-20	Group2-Group1
ENSG00000235437|LINC01278	205.96	-4.86789	0.512032	-9.50701	1.96228e-21	1.35073e-18	Group2-Group1
ENSG00000243753|HLA-L	466.589	5.07486	0.53896	9.41603	4.68468e-21	3.07114e-18	Group2-Group1
ENSG00000155008|APOOL	183.324	-4.21394	0.448057	-9.40492	5.20693e-21	3.11669e-18	Group2-Group1
ENSG00000157978|LDLRAP1	1134.05	-2.66384	0.28311	-9.4092	4.99924e-21	3.11669e-18	Group2-Group1
ENSG00000173456|RNF26	302.208	-3.71146	0.400043	-9.27765	1.73258e-20	9.93853e-18	Group2-Group1
ENSG00000130985|UBA1	908.706	-2.64063	0.286926	-9.20315	3.47612e-20	1.91423e-17	Group2-Group1
ENSG00000188021|UBQLN2	491.12	-3.77418	0.412544	-9.14856	5.76977e-20	3.05509e-17	Group2-Group1
ENSG00000206341|HLA-H	861.486	3.80168	0.417061	9.1154	7.83793e-20	3.99647e-17	Group2-Group1
ENSG00000203879|GDI1	174.857	-4.69661	0.516425	-9.09447	9.50501e-20	4.67341e-17	Group2-Group1
ENSG00000062485|CS	312.703	-3.60864	0.397583	-9.07646	1.12164e-19	5.14722e-17	Group2-Group1
ENSG00000142669|SH3BGRL3	2585.41	-3.38841	0.373281	-9.07737	1.11231e-19	5.14722e-17	Group2-Group1
ENSG00000162511|LAPTM5	3329.69	-2.60256	0.287716	-9.04559	1.48862e-19	6.6109e-17	Group2-Group1
ENSG00000162736|NCSTN	225.236	-3.781	0.423219	-8.9339	4.11233e-19	1.7692e-16	Group2-Group1
ENSG00000075624|ACTB	48882.3	-2.94672	0.333438	-8.83739	9.79823e-19	4.08764e-16	Group2-Group1
ENSG00000269609|RPARP-AS1	307.287	-3.13208	0.362099	-8.64979	5.15945e-18	2.08912e-15	Group2-Group1
ENSG00000111540|RAB5B	168.905	-5.5576	0.653505	-8.50429	1.82704e-17	7.07356e-15	Group2-Group1
ENSG00000206503|HLA-A	13408.3	3.48579	0.409954	8.50286	1.8497e-17	7.07356e-15	Group2-Group1
ENSG00000198763|MT-ND2	3897.86	-2.80469	0.330273	-8.49203	2.0305e-17	7.55511e-15	Group2-Group1
ENSG00000185650|ZFP36L1	973.029	-2.77253	0.329298	-8.41951	3.78051e-17	1.35311e-14	Group2-Group1
ENSG00000213676|ATF6B	359.081	-3.75563	0.446148	-8.41789	3.83316e-17	1.35311e-14	Group2-Group1
ENSG00000161791|FMNL3	573.032	-3.73315	0.445472	-8.38021	5.2835e-17	1.81845e-14	Group2-Group1
ENSG00000164080|RAD54L2	600.947	-2.96148	0.35385	-8.36929	5.79641e-17	1.94632e-14	Group2-Group1
ENSG00000110848|CD69	6211.25	2.91249	0.348193	8.3646	6.03179e-17	1.97713e-14	Group2-Group1
ENSG00000064666|CNN2	2092.96	-2.16466	0.2614	-8.28103	1.22118e-16	3.90978e-14	Group2-Group1
ENSG00000110844|PRPF40B	212.297	-4.90951	0.593591	-8.27086	1.32991e-16	4.1611e-14	Group2-Group1
ENSG00000080603|SRCAP	274.702	-3.82548	0.463764	-8.24876	1.60041e-16	4.89618e-14	Group2-Group1
ENSG00000124151|NCOA3	472.516	-2.71317	0.330791	-8.20207	2.36284e-16	7.07155e-14	Group2-Group1
ENSG00000112308|C6orf62	5384.29	-2.32867	0.284056	-8.19792	2.44584e-16	7.16423e-14	Group2-Group1
ENSG00000111481|COPZ1	428.66	-2.77174	0.339751	-8.15813	3.4025e-16	9.75879e-14	Group2-Group1
ENSG00000156030|ELMSAN1	458.705	-3.06922	0.376764	-8.14626	3.75367e-16	1.05463e-13	Group2-Group1
ENSG00000133884|DPF2	275.821	-3.30036	0.408922	-8.07087	6.98e-16	1.92187e-13	Group2-Group1
ENSG00000139990|DCAF5	445.096	-2.65994	0.330602	-8.04574	8.57268e-16	2.31412e-13	Group2-Group1
ENSG00000280614|	489838	3.46299	0.432419	8.0084	1.16212e-15	2.96276e-13	Group2-Group1
ENSG00000280800|	489838	3.46299	0.432419	8.0084	1.16212e-15	2.96276e-13	Group2-Group1
ENSG00000281181|	489838	3.46299	0.432419	8.0084	1.16212e-15	2.96276e-13	Group2-Group1
ENSG00000121966|CXCR4	2564.1	2.15165	0.270375	7.95804	1.7479e-15	4.37514e-13	Group2-Group1
ENSG00000108523|RNF167	224.859	-3.10825	0.391828	-7.93269	2.14443e-15	5.18186e-13	Group2-Group1
ENSG00000143333|RGS16	60.5482	6.7087	0.845709	7.93263	2.14546e-15	5.18186e-13	Group2-Group1
ENSG00000011295|TTC19	611.633	-3.10209	0.394015	-7.87302	3.46178e-15	8.21696e-13	Group2-Group1
ENSG00000211459|MT-RNR1	7989.29	2.56994	0.330259	7.78157	7.16275e-15	1.67135e-12	Group2-Group1
ENSG00000120733|KDM3B	237.918	-3.13636	0.40473	-7.74925	9.24344e-15	2.12091e-12	Group2-Group1
ENSG00000102007|PLP2	238.933	-3.04053	0.392685	-7.74293	9.71531e-15	2.19263e-12	Group2-Group1
ENSG00000176087|SLC35A4	473.207	-2.73321	0.353163	-7.73925	1.00008e-14	2.22066e-12	Group2-Group1
ENSG00000156304|SCAF4	246.711	-3.66888	0.478086	-7.6741	1.66585e-14	3.64028e-12	Group2-Group1
ENSG00000126353|CCR7	6058.28	-2.49834	0.325671	-7.67135	1.70198e-14	3.66112e-12	Group2-Group1
ENSG00000198218|QRICH1	420.313	-2.77667	0.362187	-7.6664	1.7689e-14	3.74653e-12	Group2-Group1
ENSG00000267165|	97.846	4.30969	0.563383	7.64967	2.01502e-14	4.20315e-12	Group2-Group1
ENSG00000198786|MT-ND5	4757.51	-2.46901	0.325238	-7.59137	3.16533e-14	6.50404e-12	Group2-Group1
ENSG00000148730|EIF4EBP2	577.843	-2.59407	0.342558	-7.57266	3.65655e-14	7.40291e-12	Group2-Group1
ENSG00000140474|ULK3	394.427	-2.7404	0.363337	-7.54231	4.61732e-14	9.21256e-12	Group2-Group1
ENSG00000281383|	680.153	3.7103	0.49338	7.52017	5.47031e-14	1.07585e-11	Group2-Group1
ENSG00000198888|MT-ND1	3095.04	-3.3667	0.447966	-7.51552	5.66833e-14	1.0991e-11	Group2-Group1
ENSG00000131236|CAP1	2362.26	-1.99168	0.265778	-7.49379	6.69142e-14	1.27946e-11	Group2-Group1
ENSG00000249115|HAUS5	200.439	-3.10345	0.415725	-7.46516	8.31983e-14	1.56903e-11	Group2-Group1
ENSG00000129353|SLC44A2	1086.57	-2.00296	0.27007	-7.41644	1.20307e-13	2.2382e-11	Group2-Group1
ENSG00000143368|SF3B4	120.723	-5.08184	0.686072	-7.40715	1.29039e-13	2.36864e-11	Group2-Group1
ENSG00000013441|CLK1	2158.01	2.07611	0.281612	7.37222	1.6781e-13	3.03921e-11	Group2-Group1
ENSG00000103005|USB1	141.347	-4.306	0.584221	-7.3705	1.69986e-13	3.03921e-11	Group2-Group1
ENSG00000225630|MTND2P28	201.791	-3.48125	0.472645	-7.36547	1.7653e-13	3.11576e-11	Group2-Group1
ENSG00000115875|SRSF7	2155.69	2.4752	0.336582	7.35392	1.92474e-13	3.35416e-11	Group2-Group1
ENSG00000143614|GATAD2B	374.413	-2.6721	0.364044	-7.34004	2.13532e-13	3.67462e-11	Group2-Group1
ENSG00000089159|PXN	542.451	-2.64266	0.361112	-7.3181	2.51497e-13	4.27452e-11	Group2-Group1
ENSG00000225840|	603.212	3.68988	0.504681	7.31132	2.64538e-13	4.44134e-11	Group2-Group1
ENSG00000198625|MDM4	2045.66	-2.18941	0.299673	-7.30599	2.75229e-13	4.56516e-11	Group2-Group1
ENSG00000155463|OXA1L	766.826	-2.26053	0.310883	-7.27133	3.55965e-13	5.83401e-11	Group2-Group1
ENSG00000204622|HLA-J	133.442	3.78158	0.521664	7.24907	4.19644e-13	6.79675e-11	Group2-Group1
ENSG00000135046|ANXA1	5305.52	2.02254	0.279638	7.23269	4.73508e-13	7.57999e-11	Group2-Group1
ENSG00000173065|FAM222B	86.1592	-5.61832	0.778538	-7.2165	5.33428e-13	8.44104e-11	Group2-Group1
ENSG00000175582|RAB6A	368.638	-2.81562	0.390749	-7.20569	5.77486e-13	9.03437e-11	Group2-Group1
ENSG00000197019|SERTAD1	158.052	4.18686	0.583196	7.17917	7.0138e-13	1.08493e-10	Group2-Group1
ENSG00000084652|TXLNA	696.531	-2.72001	0.379342	-7.17034	7.48098e-13	1.14434e-10	Group2-Group1
ENSG00000105879|CBLL1	345.357	-2.64211	0.369351	-7.15338	8.46694e-13	1.28093e-10	Group2-Group1
ENSG00000070770|CSNK2A2	601.265	-2.96631	0.416928	-7.11468	1.12169e-12	1.67851e-10	Group2-Group1
ENSG00000104814|MAP4K1	374.17	-2.85107	0.401772	-7.09622	1.28215e-12	1.8778e-10	Group2-Group1
ENSG00000277734|TRAC	2820.22	-2.0388	0.287262	-7.09737	1.27155e-12	1.8778e-10	Group2-Group1
ENSG00000108963|DPH1	206.746	-3.12174	0.440249	-7.09084	1.33299e-12	1.93172e-10	Group2-Group1
ENSG00000163660|CCNL1	1869.66	2.10397	0.297112	7.08141	1.42695e-12	2.04633e-10	Group2-Group1
ENSG00000115806|GORASP2	328.406	-2.53906	0.359312	-7.06644	1.58959e-12	2.25607e-10	Group2-Group1
ENSG00000259660|DNM1P47	53.0116	5.20963	0.739431	7.04546	1.84854e-12	2.59683e-10	Group2-Group1
ENSG00000140983|RHOT2	659.356	-2.10389	0.298852	-7.03991	1.92363e-12	2.67502e-10	Group2-Group1
ENSG00000198851|CD3E	1424.53	-2.78071	0.396121	-7.01984	2.22116e-12	3.05788e-10	Group2-Group1
ENSG00000143376|SNX27	561.369	-2.36606	0.33864	-6.98696	2.80915e-12	3.82907e-10	Group2-Group1
ENSG00000166224|SGPL1	431.535	-2.45115	0.352314	-6.95728	3.46895e-12	4.68206e-10	Group2-Group1
ENSG00000278963|	85.9684	-6.55213	0.942038	-6.95527	3.51894e-12	4.70342e-10	Group2-Group1
ENSG00000075785|RAB7A	490.523	-2.15183	0.309494	-6.95274	3.58261e-12	4.74248e-10	Group2-Group1
ENSG00000158195|WASF2	1219.15	-1.86194	0.268377	-6.93777	3.98348e-12	5.21008e-10	Group2-Group1
ENSG00000205352|PRR13	694.881	-2.31216	0.333318	-6.93677	4.01154e-12	5.21008e-10	Group2-Group1
ENSG00000089597|GANAB	444.757	-2.34096	0.338258	-6.92065	4.49587e-12	5.78455e-10	Group2-Group1
ENSG00000033800|PIAS1	735.128	-1.98208	0.286598	-6.91589	4.64945e-12	5.92676e-10	Group2-Group1
ENSG00000109118|PHF12	202.478	-2.97824	0.431594	-6.90056	5.17969e-12	6.54209e-10	Group2-Group1
ENSG00000212907|MT-ND4L	5169.81	-1.68621	0.244839	-6.88699	5.69846e-12	7.13188e-10	Group2-Group1
ENSG00000188229|TUBB4B	523.102	2.4941	0.362325	6.88359	5.83634e-12	7.23864e-10	Group2-Group1
ENSG00000100354|TNRC6B	2695.01	-2.21992	0.323251	-6.8675	6.53381e-12	7.98576e-10	Group2-Group1
ENSG00000198618|PPIAP22	296.976	3.10534	0.45221	6.86704	6.55474e-12	7.98576e-10	Group2-Group1
ENSG00000093072|CECR1	328.399	-2.57008	0.37568	-6.84115	7.85619e-12	9.48738e-10	Group2-Group1
ENSG00000166340|TPP1	452.696	-2.6361	0.38608	-6.82784	8.62006e-12	1.03146e-09	Group2-Group1
ENSG00000279602|	352.655	3.15541	0.462218	6.82667	8.69101e-12	1.03146e-09	Group2-Group1
ENSG00000110448|CD5	1596.19	-2.01126	0.29696	-6.77282	1.26297e-11	1.48609e-09	Group2-Group1
ENSG00000137770|CTDSPL2	397.07	2.13084	0.3149	6.76672	1.31732e-11	1.53691e-09	Group2-Group1
ENSG00000135899|SP110	1018.86	-2.45553	0.363613	-6.75315	1.44668e-11	1.67365e-09	Group2-Group1
ENSG00000114737|CISH	565.616	2.57381	0.381434	6.74773	1.50173e-11	1.72286e-09	Group2-Group1
ENSG00000119801|YPEL5	1534.84	2.13952	0.317442	6.73989	1.58509e-11	1.80347e-09	Group2-Group1
ENSG00000013523|ANGEL1	132.678	-3.71207	0.55251	-6.71857	1.83522e-11	2.06488e-09	Group2-Group1
ENSG00000145632|PLK2	86.161	4.96452	0.73901	6.7178	1.84485e-11	2.06488e-09	Group2-Group1
ENSG00000143569|UBAP2L	379.715	-2.5597	0.382034	-6.70018	2.08165e-11	2.29685e-09	Group2-Group1
ENSG00000274226|TBC1D3H	16.0304	30	4.47767	6.69991	2.08547e-11	2.29685e-09	Group2-Group1
ENSG00000143373|ZNF687	122.033	-3.96849	0.593784	-6.68339	2.3348e-11	2.53096e-09	Group2-Group1
ENSG00000168883|USP39	201.969	-3.0806	0.460896	-6.68394	2.32594e-11	2.53096e-09	Group2-Group1
ENSG00000172534|HCFC1	308.642	-2.75488	0.412758	-6.67432	2.48388e-11	2.67153e-09	Group2-Group1
ENSG00000148840|PPRC1	86.8223	-3.9184	0.587231	-6.67268	2.51178e-11	2.68059e-09	Group2-Group1
ENSG00000021300|PLEKHB1	267.326	-3.36578	0.507144	-6.63673	3.20715e-11	3.39637e-09	Group2-Group1
ENSG00000204525|HLA-C	11464.5	2.59113	0.391034	6.62635	3.44084e-11	3.61604e-09	Group2-Group1
ENSG00000179262|RAD23A	342.82	-2.73359	0.412844	-6.62135	3.55927e-11	3.71216e-09	Group2-Group1
ENSG00000131788|PIAS3	140.964	-3.47527	0.527315	-6.59051	4.3833e-11	4.53721e-09	Group2-Group1
ENSG00000095564|BTAF1	735.586	2.03164	0.309242	6.56976	5.03949e-11	5.17751e-09	Group2-Group1
ENSG00000163600|ICOS	924.96	1.91622	0.292132	6.55945	5.40051e-11	5.50732e-09	Group2-Group1
ENSG00000000419|DPM1	127.03	3.48626	0.531935	6.55392	5.60462e-11	5.67344e-09	Group2-Group1
ENSG00000234745|HLA-B	12750.1	2.28811	0.351177	6.51554	7.24264e-11	7.27806e-09	Group2-Group1
ENSG00000271204|	343.306	-3.16586	0.486275	-6.51044	7.49311e-11	7.47519e-09	Group2-Group1
ENSG00000043462|LCP2	607.3	-2.19865	0.338023	-6.50442	7.79913e-11	7.7245e-09	Group2-Group1
ENSG00000260735|	91.4662	-3.55338	0.549352	-6.46832	9.91001e-11	9.74508e-09	Group2-Group1
ENSG00000100353|EIF3D	1521.58	-2.03015	0.314614	-6.45283	1.09784e-10	1.07191e-08	Group2-Group1
ENSG00000228253|MT-ATP8	153.028	-3.88541	0.60251	-6.44872	1.12801e-10	1.09361e-08	Group2-Group1
ENSG00000164597|COG5	334.406	-2.17758	0.338026	-6.44203	1.17882e-10	1.13488e-08	Group2-Group1
ENSG00000122218|COPA	494.261	-2.22455	0.345726	-6.43442	1.23944e-10	1.18496e-08	Group2-Group1
ENSG00000062598|ELMO2	279.372	-2.79394	0.434439	-6.43115	1.26642e-10	1.2024e-08	Group2-Group1
ENSG00000131467|PSME3	271.497	-2.6443	0.411599	-6.42447	1.3233e-10	1.2478e-08	Group2-Group1
ENSG00000139641|ESYT1	1590.39	-1.71067	0.266849	-6.41064	1.44912e-10	1.35715e-08	Group2-Group1
ENSG00000092964|DPYSL2	260.155	-2.9991	0.468125	-6.40662	1.48782e-10	1.38397e-08	Group2-Group1
ENSG00000198821|CD247	3102.01	1.85211	0.290142	6.38345	1.73142e-10	1.59977e-08	Group2-Group1
ENSG00000130479|MAP1S	74.5006	-4.44241	0.697619	-6.36796	1.91559e-10	1.75813e-08	Group2-Group1
ENSG00000028137|TNFRSF1B	459.117	-2.77137	0.435877	-6.35815	2.042e-10	1.86173e-08	Group2-Group1
ENSG00000271895|	279.847	-3.06326	0.481947	-6.35602	2.07055e-10	1.87534e-08	Group2-Group1
ENSG00000116731|PRDM2	296.692	-2.25657	0.355666	-6.34462	2.22968e-10	2.00628e-08	Group2-Group1
ENSG00000185862|EVI2B	457.841	-2.89072	0.45701	-6.32529	2.52765e-10	2.25962e-08	Group2-Group1
ENSG00000100243|CYB5R3	217.396	-2.62199	0.414601	-6.32413	2.54669e-10	2.26195e-08	Group2-Group1
ENSG00000106952|TNFSF8	231.659	-2.68506	0.424862	-6.31984	2.61838e-10	2.31072e-08	Group2-Group1
ENSG00000077312|SNRPA	125.384	-3.33255	0.528121	-6.3102	2.78669e-10	2.44359e-08	Group2-Group1
ENSG00000139725|RHOF	767.172	-1.79267	0.284718	-6.29628	3.04874e-10	2.65645e-08	Group2-Group1
ENSG00000167615|LENG8	313.185	-3.23431	0.516193	-6.2657	3.71144e-10	3.19346e-08	Group2-Group1
ENSG00000213983|AP1G2	1323.85	-1.93932	0.309486	-6.26626	3.69833e-10	3.19346e-08	Group2-Group1
ENSG00000189114|BLOC1S3	177.679	-2.80038	0.447538	-6.2573	3.91688e-10	3.3493e-08	Group2-Group1
ENSG00000124783|SSR1	951.754	-2.02471	0.324071	-6.24774	4.16437e-10	3.53895e-08	Group2-Group1
ENSG00000135074|ADAM19	358.595	-2.03282	0.326062	-6.23444	4.53398e-10	3.8294e-08	Group2-Group1
ENSG00000172349|IL16	1472.38	-2.17034	0.348595	-6.22596	4.78625e-10	4.01782e-08	Group2-Group1
ENSG00000185122|HSF1	279.663	-2.26537	0.364397	-6.21677	5.07499e-10	4.23439e-08	Group2-Group1
ENSG00000185885|IFITM1	7728.62	1.82137	0.293211	6.2118	5.23802e-10	4.34409e-08	Group2-Group1
ENSG00000070831|CDC42	2947.44	-2.24648	0.362714	-6.19353	5.88317e-10	4.84992e-08	Group2-Group1
ENSG00000063978|RNF4	415.36	-2.38295	0.385025	-6.18909	6.05136e-10	4.95887e-08	Group2-Group1
ENSG00000094916|CBX5	572.578	-1.91963	0.310432	-6.18376	6.25919e-10	5.09883e-08	Group2-Group1
ENSG00000012822|CALCOCO1	297.936	-2.22534	0.360251	-6.17721	6.52457e-10	5.28375e-08	Group2-Group1
ENSG00000178502|KLHL11	145.836	3.43854	0.556819	6.17532	6.60296e-10	5.31596e-08	Group2-Group1
ENSG00000204310|AGPAT1	95.6223	-3.39539	0.553434	-6.13513	8.5092e-10	6.81083e-08	Group2-Group1
ENSG00000005882|PDK2	111.608	-3.62085	0.59043	-6.13256	8.64774e-10	6.8817e-08	Group2-Group1
ENSG00000213366|GSTM2	245.447	-3.18705	0.520734	-6.12031	9.33907e-10	7.38914e-08	Group2-Group1
ENSG00000095139|ARCN1	336.232	-2.38532	0.390073	-6.11507	9.65172e-10	7.54973e-08	Group2-Group1
ENSG00000131634|TMEM204	895.752	2.04252	0.334011	6.11512	9.64827e-10	7.54973e-08	Group2-Group1
ENSG00000205744|DENND1C	620.586	-2.06388	0.337821	-6.10938	1.00021e-09	7.77957e-08	Group2-Group1
ENSG00000096060|FKBP5	655.13	-1.97337	0.323117	-6.10731	1.01324e-09	7.8367e-08	Group2-Group1
ENSG00000196262|PPIA	3027.66	1.99353	0.326624	6.10345	1.03806e-09	7.98378e-08	Group2-Group1
ENSG00000171522|PTGER4	913.701	2.83346	0.464818	6.09584	1.08867e-09	8.32654e-08	Group2-Group1
ENSG00000099860|GADD45B	231.186	2.34987	0.386628	6.07785	1.21807e-09	9.26476e-08	Group2-Group1
ENSG00000172115|CYCS	461.777	2.13326	0.351051	6.07678	1.22619e-09	9.27526e-08	Group2-Group1
ENSG00000122122|SASH3	730.154	-1.74966	0.288305	-6.06878	1.28888e-09	9.6374e-08	Group2-Group1
ENSG00000204138|PHACTR4	161.257	-2.88418	0.475309	-6.06801	1.29507e-09	9.6374e-08	Group2-Group1
ENSG00000244509|APOBEC3C	660.867	-1.99169	0.328171	-6.06905	1.28671e-09	9.6374e-08	Group2-Group1
ENSG00000160741|CRTC2	119.989	-3.3827	0.558326	-6.05865	1.37271e-09	1.01603e-07	Group2-Group1
ENSG00000167552|TUBA1A	2160.92	1.72754	0.285814	6.04428	1.50075e-09	1.10485e-07	Group2-Group1
ENSG00000127419|TMEM175	199.416	-2.57859	0.427813	-6.02737	1.66645e-09	1.22032e-07	Group2-Group1
ENSG00000196230|TUBB	1212.19	-1.7239	0.28615	-6.02445	1.69686e-09	1.23602e-07	Group2-Group1
ENSG00000166908|PIP4K2C	149.032	-2.91888	0.484992	-6.0184	1.76145e-09	1.27631e-07	Group2-Group1
ENSG00000049239|H6PD	128.482	-3.02382	0.502806	-6.0139	1.81113e-09	1.30544e-07	Group2-Group1
ENSG00000139613|SMARCC2	395.234	-2.08641	0.347163	-6.00989	1.85654e-09	1.33119e-07	Group2-Group1
ENSG00000131504|DIAPH1	416.16	-1.9086	0.317909	-6.00361	1.92979e-09	1.37655e-07	Group2-Group1
ENSG00000078061|ARAF	196.657	-2.38621	0.398749	-5.98424	2.17401e-09	1.54276e-07	Group2-Group1
ENSG00000168310|IRF2	215.74	-2.45861	0.411805	-5.97032	2.36787e-09	1.67172e-07	Group2-Group1
ENSG00000260490|MYL12BP1	38.0369	5.71211	0.957689	5.96447	2.45432e-09	1.72391e-07	Group2-Group1
ENSG00000175115|PACS1	202.796	-2.3841	0.400189	-5.95743	2.56231e-09	1.78688e-07	Group2-Group1
ENSG00000185641|	603.895	2.29237	0.384823	5.95695	2.56993e-09	1.78688e-07	Group2-Group1
ENSG00000074370|ATP2A3	296.302	-2.26148	0.379851	-5.95361	2.6229e-09	1.81454e-07	Group2-Group1
ENSG00000105953|OGDH	229.872	-2.60069	0.43779	-5.9405	2.84157e-09	1.956e-07	Group2-Group1
ENSG00000116741|RGS2	565.552	2.42435	0.408393	5.93632	2.91496e-09	1.99653e-07	Group2-Group1
ENSG00000255112|CHMP1B	495.288	1.82694	0.30781	5.93528	2.93344e-09	1.99924e-07	Group2-Group1
ENSG00000090924|PLEKHG2	74.7529	-3.98267	0.671414	-5.93176	2.99705e-09	2.03253e-07	Group2-Group1
ENSG00000160683|CXCR5	127.749	-2.91762	0.492323	-5.92624	3.09949e-09	2.0917e-07	Group2-Group1
ENSG00000204642|HLA-F	2109.21	1.85977	0.31461	5.91134	3.39344e-09	2.2789e-07	Group2-Group1
ENSG00000081059|TCF7	1986.74	-1.94943	0.330034	-5.90676	3.489e-09	2.3317e-07	Group2-Group1
ENSG00000130638|ATXN10	473.849	-1.83215	0.310307	-5.90433	3.54082e-09	2.3549e-07	Group2-Group1
ENSG00000144580|RQCD1	900.167	-1.61066	0.272968	-5.90055	3.62299e-09	2.39797e-07	Group2-Group1
ENSG00000170653|ATF7	182.723	-2.93354	0.49804	-5.89017	3.85798e-09	2.54128e-07	Group2-Group1
ENSG00000111725|PRKAB1	197.376	-2.38344	0.405398	-5.87927	4.12084e-09	2.7015e-07	Group2-Group1
ENSG00000158796|DEDD	191.929	-2.46555	0.42066	-5.86116	4.59658e-09	2.9991e-07	Group2-Group1
ENSG00000160710|ADAR	650.829	-1.86787	0.318965	-5.85602	4.74085e-09	3.07865e-07	Group2-Group1
ENSG00000103187|COTL1	1065.73	-2.38191	0.407321	-5.84774	4.98287e-09	3.22062e-07	Group2-Group1
ENSG00000102144|PGK1	2496	1.70598	0.292823	5.82597	5.67809e-09	3.65282e-07	Group2-Group1
ENSG00000010610|CD4	1525.93	-1.77167	0.304162	-5.82474	5.72017e-09	3.66273e-07	Group2-Group1
ENSG00000124155|PIGT	294.517	-1.9919	0.342018	-5.82397	5.74671e-09	3.66273e-07	Group2-Group1
ENSG00000166974|MAPRE2	438.521	-2.1206	0.365242	-5.80602	6.39767e-09	4.05883e-07	Group2-Group1
ENSG00000105401|CDC37	1767.08	1.58912	0.274644	5.78613	7.20271e-09	4.54861e-07	Group2-Group1
ENSG00000076108|BAZ2A	295.765	-2.11072	0.366766	-5.75494	8.66715e-09	5.42367e-07	Group2-Group1
ENSG00000092871|RFFL	224.61	-2.11778	0.367956	-5.75553	8.63694e-09	5.42367e-07	Group2-Group1
ENSG00000160932|LY6E	521.738	-2.25425	0.391796	-5.75365	8.7339e-09	5.44071e-07	Group2-Group1
ENSG00000187446|CHP1	612.878	-1.73777	0.302097	-5.75235	8.80107e-09	5.45785e-07	Group2-Group1
ENSG00000125734|GPR108	269.14	-2.13767	0.371995	-5.7465	9.11083e-09	5.62461e-07	Group2-Group1
ENSG00000130309|COLGALT1	550.978	-2.03189	0.353738	-5.74404	9.24466e-09	5.68175e-07	Group2-Group1
ENSG00000182224|CYB5D1	118.066	3.52842	0.615377	5.73376	9.82309e-09	6.01042e-07	Group2-Group1
ENSG00000140718|FTO	248.218	-2.40648	0.420102	-5.72832	1.0143e-08	6.17873e-07	Group2-Group1
ENSG00000168488|ATXN2L	134.809	-2.99103	0.522238	-5.72734	1.02019e-08	6.18719e-07	Group2-Group1
ENSG00000178764|ZHX2	130.961	-2.92206	0.510557	-5.72329	1.04483e-08	6.30885e-07	Group2-Group1
ENSG00000011009|LYPLA2	257.846	-2.12149	0.370959	-5.71893	1.07195e-08	6.44434e-07	Group2-Group1
ENSG00000143549|TPM3	2673.5	-2.1046	0.369273	-5.69931	1.20297e-08	7.20054e-07	Group2-Group1
ENSG00000110876|SELPLG	2948.05	-1.4217	0.249942	-5.68813	1.2844e-08	7.65468e-07	Group2-Group1
ENSG00000142002|DPP9	149.942	-2.81811	0.495533	-5.68702	1.29277e-08	7.67135e-07	Group2-Group1
ENSG00000182871|COL18A1	81.0438	3.0765	0.542351	5.67254	1.40699e-08	8.31331e-07	Group2-Group1
ENSG00000253719|ATXN7L3B	376.593	-2.04298	0.360556	-5.6662	1.45996e-08	8.58942e-07	Group2-Group1
ENSG00000118816|CCNI	2788.57	-1.83212	0.323918	-5.65612	1.54836e-08	9.07077e-07	Group2-Group1
ENSG00000246451|	114.786	-2.98417	0.528732	-5.64401	1.66134e-08	9.69141e-07	Group2-Group1
ENSG00000089327|FXYD5	1861.76	-1.80205	0.319399	-5.64201	1.68077e-08	9.76335e-07	Group2-Group1
ENSG00000145016|RUBCN	294.33	-2.70929	0.480729	-5.6358	1.74248e-08	1.00371e-06	Group2-Group1
ENSG00000204843|DCTN1	515.386	-1.75069	0.310603	-5.63644	1.73606e-08	1.00371e-06	Group2-Group1
ENSG00000184634|MED12	101.705	-3.02456	0.536743	-5.63503	1.7503e-08	1.00402e-06	Group2-Group1
ENSG00000169508|GPR183	2750.53	2.07729	0.368852	5.63177	1.78371e-08	1.01894e-06	Group2-Group1
ENSG00000147065|MSN	1837.03	-1.99829	0.355288	-5.62442	1.86136e-08	1.0589e-06	Group2-Group1
ENSG00000102158|MAGT1	216.609	-2.28334	0.407172	-5.60779	2.04924e-08	1.16098e-06	Group2-Group1
ENSG00000182141|ZNF708	148.609	2.65339	0.473402	5.60493	2.08343e-08	1.17551e-06	Group2-Group1
ENSG00000079974|RABL2B	164.533	-2.31008	0.412546	-5.59957	2.14884e-08	1.20748e-06	Group2-Group1
ENSG00000165006|UBAP1	218.943	-2.08247	0.372668	-5.58801	2.29686e-08	1.2854e-06	Group2-Group1
ENSG00000104894|CD37	1755.02	-1.53264	0.274615	-5.58104	2.39081e-08	1.33256e-06	Group2-Group1
ENSG00000263335|	90.2339	-3.20318	0.576044	-5.56065	2.68775e-08	1.49203e-06	Group2-Group1
ENSG00000014216|CAPN1	323.772	-2.1612	0.389807	-5.54429	2.95143e-08	1.63182e-06	Group2-Group1
ENSG00000102901|CENPT	312.466	-2.18286	0.395253	-5.52268	3.3386e-08	1.8385e-06	Group2-Group1
ENSG00000182934|SRPRA	544.552	-1.79002	0.324224	-5.52094	3.37184e-08	1.84941e-06	Group2-Group1
ENSG00000089280|FUS	1506.95	1.58193	0.286586	5.51991	3.39181e-08	1.85298e-06	Group2-Group1
ENSG00000143624|INTS3	199.291	-2.56959	0.466447	-5.50886	3.61172e-08	1.96532e-06	Group2-Group1
ENSG00000013288|MAN2B2	283.905	-1.8798	0.341682	-5.5016	3.76354e-08	2.03987e-06	Group2-Group1
ENSG00000099992|TBC1D10A	273.427	-2.09995	0.382145	-5.49516	3.90359e-08	2.10748e-06	Group2-Group1
ENSG00000213654|GPSM3	470.338	-2.54634	0.463673	-5.49167	3.98144e-08	2.14111e-06	Group2-Group1
ENSG00000223501|VPS52	160.785	-2.5333	0.461557	-5.48861	4.05113e-08	2.17012e-06	Group2-Group1
ENSG00000168918|INPP5D	644.011	-1.75156	0.319251	-5.48647	4.10052e-08	2.18806e-06	Group2-Group1
ENSG00000163788|SNRK	889.628	1.62848	0.297052	5.48214	4.20222e-08	2.23367e-06	Group2-Group1
ENSG00000280755|	32.9161	-8.17058	1.49059	-5.48143	4.21907e-08	2.234e-06	Group2-Group1
ENSG00000110108|TMEM109	362.129	-2.0578	0.375622	-5.47837	4.29263e-08	2.26424e-06	Group2-Group1
ENSG00000144524|COPS7B	145.33	-2.45832	0.44888	-5.47656	4.33674e-08	2.27877e-06	Group2-Group1
ENSG00000197324|LRP10	446.541	-1.68725	0.308169	-5.47508	4.37321e-08	2.2892e-06	Group2-Group1
ENSG00000108799|EZH1	433.732	-1.80521	0.330616	-5.46015	4.75725e-08	2.4808e-06	Group2-Group1
ENSG00000171223|JUNB	3802.92	-1.7623	0.322995	-5.45611	4.86676e-08	2.52833e-06	Group2-Group1
ENSG00000054219|LY75	246.831	1.85733	0.340863	5.44891	5.0678e-08	2.62287e-06	Group2-Group1
ENSG00000258757|	38.4497	-7.40337	1.36035	-5.44226	5.26101e-08	2.71267e-06	Group2-Group1
ENSG00000108349|CASC3	409.409	-1.87733	0.34521	-5.43823	5.38115e-08	2.76426e-06	Group2-Group1
ENSG00000120129|DUSP1	9325.6	1.54164	0.285038	5.40853	6.35429e-08	3.25203e-06	Group2-Group1
ENSG00000212643|ZRSR1	26.7155	-7.92108	1.46561	-5.40464	6.49376e-08	3.3111e-06	Group2-Group1
ENSG00000168610|STAT3	923.108	-1.46984	0.272109	-5.40165	6.60313e-08	3.35444e-06	Group2-Group1
ENSG00000163947|ARHGEF3	521.169	-1.79085	0.331602	-5.40061	6.64155e-08	3.36155e-06	Group2-Group1
ENSG00000065154|OAT	293.921	1.98604	0.367803	5.39973	6.67419e-08	3.3657e-06	Group2-Group1
ENSG00000167978|SRRM2	1385.45	-1.84084	0.34139	-5.3922	6.95999e-08	3.49701e-06	Group2-Group1
ENSG00000023445|BIRC3	604.633	1.54312	0.286262	5.39061	7.02202e-08	3.50261e-06	Group2-Group1
ENSG00000196843|ARID5A	420.235	-1.88241	0.34919	-5.39077	7.01553e-08	3.50261e-06	Group2-Group1
ENSG00000170542|SERPINB9	724.547	-1.50273	0.278855	-5.38893	7.08769e-08	3.52261e-06	Group2-Group1
ENSG00000101842|VSIG1	101.946	-3.10162	0.576235	-5.38256	7.34324e-08	3.62345e-06	Group2-Group1
ENSG00000237499|	303.203	1.93619	0.359693	5.3829	7.32971e-08	3.62345e-06	Group2-Group1
ENSG00000014164|ZC3H3	127.299	-3.1315	0.58229	-5.37792	7.53527e-08	3.69175e-06	Group2-Group1
ENSG00000239653|PSMD6-AS2	470.908	-1.69473	0.315112	-5.37818	7.52431e-08	3.69175e-06	Group2-Group1
ENSG00000167461|RAB8A	390.834	-1.70693	0.317472	-5.37665	7.58853e-08	3.70466e-06	Group2-Group1
ENSG00000104904|OAZ1	6315.03	1.64635	0.306282	5.37527	7.6469e-08	3.71996e-06	Group2-Group1
ENSG00000272173|	63.9951	3.18408	0.593181	5.36781	7.96998e-08	3.86348e-06	Group2-Group1
ENSG00000198858|R3HDM4	242.268	-2.03288	0.378812	-5.36646	8.02969e-08	3.87877e-06	Group2-Group1
ENSG00000261796|ISY1-RAB43	30.3911	-7.65546	1.43009	-5.35315	8.64367e-08	4.16075e-06	Group2-Group1
ENSG00000132589|FLOT2	611.462	-1.89718	0.354577	-5.35054	8.76929e-08	4.20404e-06	Group2-Group1
ENSG00000147454|SLC25A37	547.289	-2.32201	0.43402	-5.35002	8.79467e-08	4.20404e-06	Group2-Group1
ENSG00000213903|LTB4R	111.34	-3.08838	0.577548	-5.34741	8.92228e-08	4.25028e-06	Group2-Group1
ENSG00000105223|PLD3	326.509	-1.88825	0.353329	-5.34417	9.08314e-08	4.28245e-06	Group2-Group1
ENSG00000184613|NELL2	916.983	1.75675	0.328674	5.34497	9.04334e-08	4.28245e-06	Group2-Group1
ENSG00000204632|HLA-G	527.958	4.93264	0.922984	5.34423	9.07998e-08	4.28245e-06	Group2-Group1
ENSG00000115368|WDR75	268.376	1.83066	0.34262	5.34312	9.13599e-08	4.29267e-06	Group2-Group1
ENSG00000227507|LTB	9726.4	1.69748	0.319054	5.32035	1.03566e-07	4.84962e-06	Group2-Group1
ENSG00000262246|CORO7	551.348	-1.77065	0.33309	-5.31584	1.06166e-07	4.95455e-06	Group2-Group1
ENSG00000108219|TSPAN14	849.905	-1.74215	0.32786	-5.3137	1.07423e-07	4.99626e-06	Group2-Group1
ENSG00000102910|LONP2	1008.94	-2.091	0.394522	-5.3001	1.1574e-07	5.36498e-06	Group2-Group1
ENSG00000117360|PRPF3	378.683	-1.85759	0.350893	-5.29391	1.19731e-07	5.53131e-06	Group2-Group1
ENSG00000261067|	85.7504	-3.28167	0.620351	-5.29002	1.22305e-07	5.63134e-06	Group2-Group1
ENSG00000204256|BRD2	461.117	-2.43209	0.459899	-5.28831	1.23452e-07	5.66523e-06	Group2-Group1
ENSG00000120942|UBIAD1	240.44	-2.3054	0.436091	-5.28652	1.24666e-07	5.70191e-06	Group2-Group1
ENSG00000057657|PRDM1	303.168	-2.65336	0.502175	-5.28373	1.26579e-07	5.77026e-06	Group2-Group1
ENSG00000095319|NUP188	318.759	-2.21516	0.419419	-5.2815	1.28133e-07	5.82179e-06	Group2-Group1
ENSG00000279453|	90.2275	-3.47535	0.658781	-5.27543	1.32443e-07	5.99785e-06	Group2-Group1
ENSG00000198951|NAGA	101.944	-2.72296	0.5165	-5.27194	1.34988e-07	6.09305e-06	Group2-Group1
ENSG00000168066|SF1	612.209	-2.03939	0.387199	-5.26703	1.38647e-07	6.23773e-06	Group2-Group1
ENSG00000170876|TMEM43	376.362	-1.81777	0.345191	-5.26599	1.39433e-07	6.25267e-06	Group2-Group1
ENSG00000082074|FYB	5077.08	-1.3549	0.257416	-5.26347	1.41362e-07	6.31861e-06	Group2-Group1
ENSG00000058668|ATP2B4	295.417	-1.83358	0.348426	-5.26247	1.42135e-07	6.33261e-06	Group2-Group1
ENSG00000166579|NDEL1	257.095	-2.04107	0.388029	-5.26009	1.43982e-07	6.39418e-06	Group2-Group1
ENSG00000124422|USP22	528.187	-2.13256	0.406526	-5.24581	1.556e-07	6.88794e-06	Group2-Group1
ENSG00000105639|JAK3	1974.39	-2.066	0.393986	-5.24383	1.57275e-07	6.91757e-06	Group2-Group1
ENSG00000114779|ABHD14B	545.368	-1.62041	0.309011	-5.24387	1.57245e-07	6.91757e-06	Group2-Group1
ENSG00000185085|INTS5	87.374	-3.38094	0.644933	-5.24231	1.58576e-07	6.95258e-06	Group2-Group1
ENSG00000159958|TNFRSF13C	79.0361	-3.38817	0.647434	-5.23323	1.66575e-07	7.28014e-06	Group2-Group1
ENSG00000069275|NUCKS1	493.619	-1.59588	0.305035	-5.23178	1.67882e-07	7.31402e-06	Group2-Group1
ENSG00000196235|SUPT5H	538.598	-1.70885	0.32683	-5.22855	1.70845e-07	7.41962e-06	Group2-Group1
ENSG00000139718|SETD1B	172.153	-2.30276	0.440756	-5.22458	1.74555e-07	7.55692e-06	Group2-Group1
ENSG00000005844|ITGAL	1059.13	-1.52607	0.292154	-5.22352	1.75557e-07	7.57649e-06	Group2-Group1
ENSG00000081791|KIAA0141	159.826	-2.28616	0.438285	-5.21614	1.82692e-07	7.85976e-06	Group2-Group1
ENSG00000167685|ZNF444	45.4201	-4.78244	0.91835	-5.20765	1.91249e-07	8.17679e-06	Group2-Group1
ENSG00000179715|PCED1B	253.333	-2.14404	0.411703	-5.20773	1.9116e-07	8.17679e-06	Group2-Group1
ENSG00000101596|SMCHD1	1476.5	1.66475	0.3198	5.20558	1.93388e-07	8.21721e-06	Group2-Group1
ENSG00000116698|SMG7	205.988	-2.21722	0.425891	-5.20607	1.92883e-07	8.21721e-06	Group2-Group1
ENSG00000085733|CTTN	47.8205	-4.376	0.841428	-5.20069	1.98555e-07	8.41079e-06	Group2-Group1
ENSG00000151239|TWF1	148.373	2.32506	0.447473	5.19598	2.03642e-07	8.57353e-06	Group2-Group1
ENSG00000171552|BCL2L1	51.9702	-3.91812	0.754024	-5.19628	2.03312e-07	8.57353e-06	Group2-Group1
ENSG00000130741|EIF2S3	3641.23	-1.50161	0.289205	-5.19221	2.07811e-07	8.72236e-06	Group2-Group1
ENSG00000077235|GTF3C1	363.613	1.81545	0.349996	5.18707	2.13631e-07	8.93939e-06	Group2-Group1
ENSG00000086061|DNAJA1	951.826	1.73611	0.334917	5.18371	2.17516e-07	9.07439e-06	Group2-Group1
ENSG00000143443|C1orf56	2414.1	-4.24217	0.819461	-5.17678	2.25743e-07	9.38915e-06	Group2-Group1
ENSG00000071894|CPSF1	302.404	-1.71326	0.331744	-5.16441	2.41193e-07	9.98976e-06	Group2-Group1
ENSG00000270672|MTRNR2L6	25.5426	6.75489	1.30806	5.16407	2.41635e-07	9.98976e-06	Group2-Group1
ENSG00000205937|RNPS1	722.26	-1.63679	0.317069	-5.16225	2.44e-07	1.00573e-05	Group2-Group1
ENSG00000143437|ARNT	160.751	-2.18572	0.424745	-5.14595	2.66174e-07	1.09385e-05	Group2-Group1
ENSG00000139163|ETNK1	651.886	-1.57944	0.307259	-5.14041	2.74135e-07	1.12322e-05	Group2-Group1
ENSG00000198315|ZKSCAN8	67.928	-3.41708	0.664874	-5.13945	2.75547e-07	1.12565e-05	Group2-Group1
ENSG00000197930|ERO1A	406.181	-2.28417	0.444549	-5.13818	2.77405e-07	1.12989e-05	Group2-Group1
ENSG00000008405|CRY1	102.592	-2.53632	0.493885	-5.13544	2.81486e-07	1.14313e-05	Group2-Group1
ENSG00000162408|NOL9	353.544	-1.76335	0.343509	-5.13333	2.84658e-07	1.15261e-05	Group2-Group1
ENSG00000118181|RPS25	8545.72	1.71728	0.335043	5.12555	2.96673e-07	1.19774e-05	Group2-Group1
ENSG00000271601|LIX1L	137.538	-2.62682	0.513033	-5.12017	3.05257e-07	1.22879e-05	Group2-Group1
ENSG00000163348|PYGO2	79.6881	-2.96616	0.580599	-5.1088	3.24212e-07	1.30129e-05	Group2-Group1
ENSG00000142687|KIAA0319L	213.215	-1.97265	0.387294	-5.09342	3.51669e-07	1.40739e-05	Group2-Group1
ENSG00000010244|ZNF207	877.485	-1.46462	0.287771	-5.08955	3.58913e-07	1.43222e-05	Group2-Group1
ENSG00000115165|CYTIP	2431.4	1.36069	0.267477	5.08714	3.6351e-07	1.44637e-05	Group2-Group1
ENSG00000082258|CCNT2	367.113	1.63106	0.320961	5.08182	3.73841e-07	1.48319e-05	Group2-Group1
ENSG00000115761|NOL10	106.278	2.32275	0.457376	5.07842	3.8059e-07	1.50563e-05	Group2-Group1
ENSG00000137267|TUBB2A	118.288	3.08249	0.607088	5.07749	3.82444e-07	1.50863e-05	Group2-Group1
ENSG00000123219|CENPK	221.21	2.56272	0.504831	5.07639	3.84678e-07	1.5131e-05	Group2-Group1
ENSG00000185359|HGS	474.157	-1.79871	0.354597	-5.07253	3.92557e-07	1.5397e-05	Group2-Group1
ENSG00000258017|	48.7262	4.85863	0.958617	5.06838	4.01219e-07	1.5692e-05	Group2-Group1
ENSG00000158864|NDUFS2	1033.12	1.42037	0.280582	5.06224	4.14363e-07	1.61602e-05	Group2-Group1
ENSG00000007541|PIGQ	151.777	-2.24962	0.444716	-5.05855	4.22455e-07	1.64292e-05	Group2-Group1
ENSG00000133226|SRRM1	814.954	-1.58109	0.312696	-5.05634	4.27387e-07	1.65742e-05	Group2-Group1
ENSG00000087365|SF3B2	857.775	-1.40152	0.277265	-5.05482	4.30787e-07	1.66591e-05	Group2-Group1
ENSG00000175931|UBE2O	107.249	-2.92263	0.578747	-5.04992	4.41997e-07	1.70447e-05	Group2-Group1
ENSG00000086589|RBM22	162.454	-2.04922	0.405937	-5.04813	4.46153e-07	1.7157e-05	Group2-Group1
ENSG00000100650|SRSF5	7663.78	1.52457	0.302141	5.04591	4.51371e-07	1.73092e-05	Group2-Group1
ENSG00000119777|TMEM214	69.6632	-2.97363	0.589425	-5.04498	4.53573e-07	1.73454e-05	Group2-Group1
ENSG00000125818|PSMF1	466.92	-1.75161	0.347446	-5.0414	4.62149e-07	1.76244e-05	Group2-Group1
ENSG00000119760|SUPT7L	240.065	-1.82142	0.361961	-5.03209	4.85171e-07	1.84512e-05	Group2-Group1
ENSG00000171314|PGAM1	1236.59	1.48195	0.294564	5.03098	4.8799e-07	1.85073e-05	Group2-Group1
ENSG00000126883|NUP214	306.899	-2.04837	0.407462	-5.02714	4.97845e-07	1.88292e-05	Group2-Group1
ENSG00000186111|PIP5K1C	44.2804	-4.6526	0.925796	-5.02551	5.02083e-07	1.89375e-05	Group2-Group1
ENSG00000157306|	123.56	-2.98383	0.593922	-5.02394	5.06217e-07	1.90412e-05	Group2-Group1
ENSG00000163743|RCHY1	173.304	1.90085	0.37862	5.02047	5.15456e-07	1.93359e-05	Group2-Group1
ENSG00000131373|HACL1	275.256	1.88017	0.374931	5.01473	5.31092e-07	1.98683e-05	Group2-Group1
ENSG00000261971|MMP25-AS1	106.313	-3.14979	0.628233	-5.01373	5.33859e-07	1.99177e-05	Group2-Group1
ENSG00000090097|PCBP4	46.6566	-3.97006	0.793837	-5.0011	5.70039e-07	2.12101e-05	Group2-Group1
ENSG00000103197|TSC2	195.071	-2.01177	0.402334	-5.00024	5.72598e-07	2.12479e-05	Group2-Group1
ENSG00000134294|SLC38A2	595.017	1.51109	0.30275	4.99122	5.99999e-07	2.22048e-05	Group2-Group1
ENSG00000138802|SEC24B	286.954	-1.80316	0.361585	-4.98681	6.13832e-07	2.26558e-05	Group2-Group1
ENSG00000165632|TAF3	394.916	-1.89547	0.38015	-4.98611	6.16058e-07	2.26772e-05	Group2-Group1
ENSG00000213599|SLX1A-SULT1A3	128.413	-2.79689	0.561066	-4.98496	6.19761e-07	2.27527e-05	Group2-Group1
ENSG00000115282|TTC31	249.152	-2.104	0.42356	-4.96742	6.78482e-07	2.48041e-05	Group2-Group1
ENSG00000231721|LINC-PINT	467.259	1.69525	0.341288	4.96721	6.79245e-07	2.48041e-05	Group2-Group1
ENSG00000176476|SGF29	202.051	-2.22884	0.449023	-4.96376	6.91397e-07	2.51147e-05	Group2-Group1
ENSG00000197134|ZNF257	23.6993	6.13746	1.23644	4.96381	6.91238e-07	2.51147e-05	Group2-Group1
ENSG00000135365|PHF21A	129.28	-2.21204	0.446802	-4.95082	7.39021e-07	2.67739e-05	Group2-Group1
ENSG00000126934|MAP2K2	214.147	-1.82449	0.369183	-4.94196	7.7341e-07	2.79463e-05	Group2-Group1
ENSG00000064545|TMEM161A	108.671	-3.21592	0.650996	-4.94	7.81231e-07	2.8155e-05	Group2-Group1
ENSG00000100393|EP300	271.157	-1.74228	0.352952	-4.9363	7.9617e-07	2.86185e-05	Group2-Group1
ENSG00000074706|IPCEF1	589.405	-1.62936	0.330182	-4.93474	8.02568e-07	2.86986e-05	Group2-Group1
ENSG00000160408|ST6GALNAC6	271.691	-2.03219	0.411781	-4.93512	8.01029e-07	2.86986e-05	Group2-Group1
ENSG00000243477|NAT6	41.5284	-6.02408	1.22161	-4.93128	8.16937e-07	2.91367e-05	Group2-Group1
ENSG00000114127|XRN1	489.943	1.58685	0.322317	4.92327	8.51108e-07	3.0277e-05	Group2-Group1
ENSG00000213658|LAT	1586.61	-1.37277	0.279051	-4.91943	8.67945e-07	3.07964e-05	Group2-Group1
ENSG00000160593|JAML	816.626	1.37818	0.280515	4.91303	8.96795e-07	3.17382e-05	Group2-Group1
ENSG00000105829|BET1	80.4647	2.60963	0.531431	4.91057	9.08133e-07	3.20571e-05	Group2-Group1
ENSG00000159111|MRPL10	182.48	-2.63095	0.536364	-4.90515	9.33563e-07	3.28705e-05	Group2-Group1
ENSG00000100280|AP1B1	192.651	-1.9872	0.405304	-4.903	9.43854e-07	3.30709e-05	Group2-Group1
ENSG00000185201|IFITM2	4473.16	1.65522	0.337631	4.90246	9.46461e-07	3.30709e-05	Group2-Group1
ENSG00000229939|	50.738	-5.45844	1.11332	-4.90284	9.44601e-07	3.30709e-05	Group2-Group1
ENSG00000107485|GATA3	427.81	-1.89574	0.386888	-4.89996	9.5856e-07	3.33248e-05	Group2-Group1
ENSG00000115053|NCL	2109.88	1.34893	0.275321	4.89946	9.6099e-07	3.33248e-05	Group2-Group1
ENSG00000126767|ELK1	95.0094	-2.48706	0.507588	-4.89976	9.59551e-07	3.33248e-05	Group2-Group1
ENSG00000235527|HIPK1-AS1	51.7597	4.27753	0.873579	4.89656	9.75298e-07	3.3736e-05	Group2-Group1
ENSG00000166971|AKTIP	553.134	1.72736	0.3529	4.89475	9.84285e-07	3.39615e-05	Group2-Group1
ENSG00000273319|	802.33	-2.14853	0.439218	-4.89172	9.9958e-07	3.4403e-05	Group2-Group1
ENSG00000013725|CD6	1425.74	-1.63757	0.335693	-4.87817	1.07075e-06	3.67607e-05	Group2-Group1
ENSG00000110955|ATP5B	2824.92	1.41958	0.291195	4.87501	1.08805e-06	3.72617e-05	Group2-Group1
ENSG00000090857|PDPR	268.289	-2.21464	0.454717	-4.87038	1.11383e-06	3.8046e-05	Group2-Group1
ENSG00000136504|KAT7	579.382	-1.48531	0.305009	-4.86973	1.11749e-06	3.8046e-05	Group2-Group1
ENSG00000243716|NPIPB5	500.611	-1.77873	0.365286	-4.86942	1.11924e-06	3.8046e-05	Group2-Group1
ENSG00000084463|WBP11	271.523	-1.93464	0.398115	-4.85951	1.17677e-06	3.99028e-05	Group2-Group1
ENSG00000205581|HMGN1	1897.45	1.57416	0.324126	4.85663	1.19398e-06	4.03871e-05	Group2-Group1
ENSG00000112245|PTP4A1	1132.16	1.64199	0.338299	4.85366	1.21203e-06	4.0875e-05	Group2-Group1
ENSG00000251013|GAPDHP62	31.1671	-6.29755	1.29759	-4.85328	1.21434e-06	4.0875e-05	Group2-Group1
ENSG00000104853|CLPTM1	298.679	-1.6344	0.336805	-4.85266	1.21816e-06	4.09034e-05	Group2-Group1
ENSG00000136059|VILL	154.056	-2.4113	0.49749	-4.84694	1.25383e-06	4.18969e-05	Group2-Group1
ENSG00000172831|CES2	155.285	-2.11705	0.436766	-4.84709	1.25283e-06	4.18969e-05	Group2-Group1
ENSG00000127314|RAP1B	1806.89	1.69377	0.349619	4.84462	1.26853e-06	4.22093e-05	Group2-Group1
ENSG00000127527|EPS15L1	117.282	-2.31426	0.477709	-4.8445	1.26931e-06	4.22093e-05	Group2-Group1
ENSG00000100385|IL2RB	179.656	-2.79106	0.576258	-4.84343	1.27616e-06	4.23347e-05	Group2-Group1
ENSG00000053254|FOXN3	387.336	-1.79495	0.370777	-4.84105	1.29153e-06	4.27402e-05	Group2-Group1
ENSG00000118515|SGK1	160.746	2.12046	0.438059	4.84058	1.29459e-06	4.27402e-05	Group2-Group1
ENSG00000070761|CFAP20	324.721	1.80356	0.372661	4.83968	1.30046e-06	4.28312e-05	Group2-Group1
ENSG00000248905|FMN1	27.905	5.02967	1.03995	4.83646	1.32173e-06	4.34279e-05	Group2-Group1
ENSG00000084733|RAB10	318.248	-1.65096	0.341839	-4.82966	1.36767e-06	4.48304e-05	Group2-Group1
ENSG00000103507|BCKDK	134.119	-2.12892	0.441074	-4.82668	1.38827e-06	4.53975e-05	Group2-Group1
ENSG00000184602|SNN	152.209	-2.16915	0.449453	-4.82619	1.39171e-06	4.54022e-05	Group2-Group1
ENSG00000161654|LSM12	431.239	-1.78355	0.369812	-4.82286	1.41517e-06	4.60583e-05	Group2-Group1
ENSG00000091157|WDR7	189.439	1.77902	0.369117	4.81966	1.43806e-06	4.66178e-05	Group2-Group1
ENSG00000159692|CTBP1	313.632	-1.97567	0.409932	-4.81951	1.43913e-06	4.66178e-05	Group2-Group1
ENSG00000073849|ST6GAL1	822.898	-1.37204	0.284909	-4.81572	1.46673e-06	4.74001e-05	Group2-Group1
ENSG00000068903|SIRT2	211.25	-1.86247	0.386899	-4.81383	1.48064e-06	4.77377e-05	Group2-Group1
ENSG00000125755|SYMPK	139.868	-2.68912	0.559559	-4.80579	1.54145e-06	4.95822e-05	Group2-Group1
ENSG00000126746|ZNF384	179.335	-2.10076	0.43747	-4.80208	1.57024e-06	5.03903e-05	Group2-Group1
ENSG00000066294|CD84	297.574	-1.90565	0.397651	-4.79228	1.64898e-06	5.27941e-05	Group2-Group1
ENSG00000232300|FAM215B	400.691	-2.30976	0.48212	-4.79085	1.6608e-06	5.30491e-05	Group2-Group1
ENSG00000002834|LASP1	269.882	-1.96534	0.410786	-4.78433	1.71558e-06	5.46723e-05	Group2-Group1
ENSG00000198804|MT-CO1	40501.4	-1.96565	0.411193	-4.78036	1.74985e-06	5.56356e-05	Group2-Group1
ENSG00000167118|URM1	106.897	-2.66412	0.557382	-4.77971	1.75548e-06	5.5686e-05	Group2-Group1
ENSG00000058600|POLR3E	757.539	-1.38144	0.289088	-4.77864	1.76486e-06	5.58548e-05	Group2-Group1
ENSG00000059122|FLYWCH1	276.161	-2.48915	0.521077	-4.77693	1.77993e-06	5.62026e-05	Group2-Group1
ENSG00000129667|RHBDF2	72.0732	-3.35735	0.703297	-4.77373	1.80843e-06	5.69716e-05	Group2-Group1
ENSG00000165678|GHITM	2106.54	1.45605	0.30514	4.77176	1.82627e-06	5.74025e-05	Group2-Group1
ENSG00000086065|CHMP5	168.333	2.01346	0.422472	4.76591	1.88006e-06	5.89585e-05	Group2-Group1
ENSG00000204386|NEU1	286.955	2.11665	0.444771	4.75896	1.94591e-06	6.08848e-05	Group2-Group1
ENSG00000104964|AES	1033.76	-1.44298	0.303349	-4.75683	1.96657e-06	6.13918e-05	Group2-Group1
ENSG00000050130|JKAMP	373.37	1.53179	0.322626	4.74787	2.0557e-06	6.40291e-05	Group2-Group1
ENSG00000126368|NR1D1	45.9788	-3.84858	0.811145	-4.74463	2.08892e-06	6.49169e-05	Group2-Group1
ENSG00000145495|MARCH6	1228.68	-1.40695	0.296843	-4.7397	2.1403e-06	6.63638e-05	Group2-Group1
ENSG00000168003|SLC3A2	1182.85	1.24668	0.26308	4.73879	2.14993e-06	6.65126e-05	Group2-Group1
ENSG00000282458|WASH5P	159.365	2.49246	0.526075	4.73785	2.16001e-06	6.66747e-05	Group2-Group1
ENSG00000094914|AAAS	176.969	-1.96683	0.415753	-4.73076	2.23681e-06	6.85838e-05	Group2-Group1
ENSG00000143442|POGZ	249.172	-1.94216	0.410472	-4.73152	2.22843e-06	6.85838e-05	Group2-Group1
ENSG00000270022|	40.3581	3.42853	0.724664	4.73121	2.23189e-06	6.85838e-05	Group2-Group1
ENSG00000108798|ABI3	80.8982	-2.99497	0.633457	-4.72797	2.26771e-06	6.93769e-05	Group2-Group1
ENSG00000177728|TMEM94	137.081	-2.13406	0.451427	-4.72737	2.27443e-06	6.94283e-05	Group2-Group1
ENSG00000140464|PML	134.662	-2.10736	0.445982	-4.72522	2.29862e-06	7.00112e-05	Group2-Group1
ENSG00000113140|SPARC	22.4238	-7.36995	1.56134	-4.72027	2.35534e-06	7.15804e-05	Group2-Group1
ENSG00000124486|USP9X	869.031	-1.74402	0.37043	-4.7081	2.50038e-06	7.5821e-05	Group2-Group1
ENSG00000108828|VAT1	152.058	-1.90255	0.404146	-4.70759	2.50661e-06	7.58428e-05	Group2-Group1
ENSG00000149532|CPSF7	155.338	-1.89526	0.402649	-4.70698	2.51409e-06	7.59024e-05	Group2-Group1
ENSG00000101162|TUBB1	45.8526	-3.83295	0.814551	-4.7056	2.53122e-06	7.62524e-05	Group2-Group1
ENSG00000153179|RASSF3	244.696	-2.09325	0.445444	-4.69925	2.61124e-06	7.8491e-05	Group2-Group1
ENSG00000022840|RNF10	617.457	-1.52214	0.325409	-4.67761	2.90239e-06	8.70527e-05	Group2-Group1
ENSG00000113013|HSPA9	1340.02	1.28045	0.273772	4.67705	2.91028e-06	8.70995e-05	Group2-Group1
ENSG00000004777|ARHGAP33	38.0209	-5.19166	1.11065	-4.67443	2.94774e-06	8.80293e-05	Group2-Group1
ENSG00000103544|C16orf62	163.312	-1.97224	0.422362	-4.66954	3.01871e-06	8.99537e-05	Group2-Group1
ENSG00000215301|DDX3X	1474.34	1.50175	0.321736	4.66765	3.04667e-06	9.05909e-05	Group2-Group1
ENSG00000257218|GATC	84.3717	-2.65392	0.568658	-4.66699	3.05646e-06	9.06861e-05	Group2-Group1
ENSG00000109062|SLC9A3R1	695.574	-1.33969	0.287241	-4.664	3.10127e-06	9.18177e-05	Group2-Group1
ENSG00000185236|RAB11B	146.494	-2.3863	0.511705	-4.66342	3.10997e-06	9.18776e-05	Group2-Group1
ENSG00000108064|TFAM	151.224	1.93897	0.416598	4.6543	3.25084e-06	9.58337e-05	Group2-Group1
ENSG00000068308|OTUD5	111.395	-2.66897	0.573751	-4.65179	3.29063e-06	9.67993e-05	Group2-Group1
ENSG00000139697|SBNO1	1623.67	-1.25984	0.270972	-4.64932	3.33029e-06	9.77571e-05	Group2-Group1
ENSG00000168175|MAPK1IP1L	820.216	-1.34429	0.289513	-4.64328	3.42919e-06	0.000100446	Group2-Group1
ENSG00000205531|NAP1L4	1188.15	1.31337	0.282927	4.64209	3.44901e-06	0.000100812	Group2-Group1
ENSG00000107938|EDRF1	227.81	1.77837	0.38333	4.63925	3.49674e-06	0.000101991	Group2-Group1
ENSG00000099797|TECR	646.172	-1.38024	0.297571	-4.63835	3.51203e-06	0.000102005	Group2-Group1
ENSG00000261052|SULT1A3	316.762	-1.65614	0.357048	-4.63842	3.51078e-06	0.000102005	Group2-Group1
ENSG00000211790|TRAV8-4	55.273	-2.9939	0.645654	-4.637	3.53498e-06	0.000102455	Group2-Group1
ENSG00000205542|TMSB4X	52789	1.70739	0.368331	4.63549	3.56084e-06	0.000102988	Group2-Group1
ENSG00000168101|NUDT16L1	660.504	1.66521	0.359718	4.6292	3.67072e-06	0.000105721	Group2-Group1
ENSG00000181472|ZBTB2	71.4991	-2.80479	0.605859	-4.62944	3.66658e-06	0.000105721	Group2-Group1
ENSG00000279861|	18.7793	-7.16152	1.54783	-4.62681	3.71338e-06	0.000106727	Group2-Group1
ENSG00000173020|ADRBK1	238.395	-1.81027	0.39156	-4.62323	3.77809e-06	0.000108295	Group2-Group1
ENSG00000196369|SRGAP2B	131.982	-2.24304	0.485199	-4.62292	3.78367e-06	0.000108295	Group2-Group1
ENSG00000157514|TSC22D3	17251	1.35472	0.293299	4.6189	3.85783e-06	0.000110188	Group2-Group1
ENSG00000132341|RAN	1505.38	1.26389	0.274051	4.61189	3.99025e-06	0.000113695	Group2-Group1
ENSG00000137764|MAP2K5	67.286	-3.05455	0.662372	-4.61153	3.99711e-06	0.000113695	Group2-Group1
ENSG00000280670|CCDC163P	49.481	-4.48701	0.973648	-4.60845	4.05675e-06	0.000115153	Group2-Group1
ENSG00000109103|UNC119	145.846	-2.35593	0.512108	-4.60045	4.21582e-06	0.000119422	Group2-Group1
ENSG00000260257|	228.701	-1.80809	0.393261	-4.59769	4.27195e-06	0.000120764	Group2-Group1
ENSG00000260793|	136.752	-2.23006	0.485656	-4.59185	4.3934e-06	0.000123942	Group2-Group1
ENSG00000160058|BSDC1	313.536	-1.75746	0.382921	-4.58961	4.44069e-06	0.00012502	Group2-Group1
ENSG00000162520|SYNC	22.824	-7.0254	1.53109	-4.58851	4.46431e-06	0.000125429	Group2-Group1
ENSG00000118058|KMT2A	615.767	-1.61889	0.352936	-4.58693	4.49818e-06	0.000126123	Group2-Group1
ENSG00000074054|CLASP1	425.176	2.05954	0.449245	4.58445	4.55183e-06	0.000127368	Group2-Group1
ENSG00000143110|C1orf162	392.425	-1.48633	0.324649	-4.57828	4.6882e-06	0.000130918	Group2-Group1
ENSG00000147168|IL2RG	3347.7	-1.30575	0.28529	-4.57693	4.71847e-06	0.000131496	Group2-Group1
ENSG00000181222|POLR2A	504.131	-1.67382	0.365775	-4.57608	4.73775e-06	0.000131767	Group2-Group1
ENSG00000125447|GGA3	261.135	-1.82749	0.399534	-4.57405	4.78389e-06	0.000132538	Group2-Group1
ENSG00000268861|	350.955	2.17202	0.474862	4.57401	4.78475e-06	0.000132538	Group2-Group1
ENSG00000122566|HNRNPA2B1	3202.56	1.5846	0.346899	4.56791	4.92609e-06	0.00013618	Group2-Group1
ENSG00000104884|ERCC2	54.1841	-2.89751	0.634706	-4.56513	4.9919e-06	0.000137723	Group2-Group1
ENSG00000117528|ABCD3	180.473	1.91409	0.419611	4.56158	5.07713e-06	0.000139794	Group2-Group1
ENSG00000105063|PPP6R1	159.11	-2.04482	0.448395	-4.56031	5.10792e-06	0.000140087	Group2-Group1
ENSG00000140332|TLE3	268.586	-2.34304	0.51379	-4.5603	5.10813e-06	0.000140087	Group2-Group1
ENSG00000167778|SPRYD3	212.202	-1.72002	0.377213	-4.5598	5.12013e-06	0.000140137	Group2-Group1
ENSG00000107862|GBF1	175.663	-2.10567	0.461866	-4.55904	5.13871e-06	0.000140366	Group2-Group1
ENSG00000119231|SENP5	386.561	-1.49085	0.327205	-4.55633	5.2056e-06	0.000141912	Group2-Group1
ENSG00000176542|USF3	196.071	-2.06463	0.453371	-4.55394	5.26505e-06	0.000143249	Group2-Group1
ENSG00000184432|COPB2	447.49	1.35564	0.297817	4.55194	5.31529e-06	0.000144331	Group2-Group1
ENSG00000078967|UBE2D4	280.604	-2.16472	0.475716	-4.55045	5.35302e-06	0.000144784	Group2-Group1
ENSG00000196912|ANKRD36B	977.002	1.66729	0.366382	4.55069	5.34707e-06	0.000144784	Group2-Group1
ENSG00000184574|LPAR5	19.4475	-7.05699	1.55181	-4.54758	5.42674e-06	0.00014649	Group2-Group1
ENSG00000113649|TCERG1	433.139	-1.61951	0.356227	-4.54629	5.46007e-06	0.000147101	Group2-Group1
ENSG00000134107|BHLHE40	95.122	-2.86308	0.630457	-4.54128	5.59132e-06	0.000150343	Group2-Group1
ENSG00000141867|BRD4	232.821	-2.01632	0.444048	-4.54078	5.60475e-06	0.000150411	Group2-Group1
ENSG00000104442|ARMC1	230.402	1.70395	0.375293	4.54034	5.61643e-06	0.000150431	Group2-Group1
ENSG00000204569|PPP1R10	170.113	-2.07262	0.456904	-4.53622	5.72703e-06	0.000153095	Group2-Group1
ENSG00000092929|UNC13D	435.154	-1.52524	0.336358	-4.53456	5.77242e-06	0.00015401	Group2-Group1
ENSG00000067082|KLF6	9174.39	1.7262	0.380796	4.53313	5.81172e-06	0.000154639	Group2-Group1
ENSG00000108654|DDX5	44987.4	1.2883	0.284212	4.53288	5.81847e-06	0.000154639	Group2-Group1
ENSG00000126524|SBDS	1158.21	1.29292	0.285264	4.53237	5.83269e-06	0.000154718	Group2-Group1
ENSG00000143363|PRUNE	143.982	-2.77759	0.613573	-4.52691	5.98515e-06	0.000158457	Group2-Group1
ENSG00000163736|PPBP	47.7749	-3.72114	0.822508	-4.52414	6.06415e-06	0.00016024	Group2-Group1
ENSG00000100083|GGA1	235.706	-1.68881	0.373324	-4.5237	6.07682e-06	0.000160267	Group2-Group1
ENSG00000102225|CDK16	145.684	-2.21959	0.491086	-4.51977	6.19079e-06	0.000162961	Group2-Group1
ENSG00000255823|MTRNR2L8	44.5035	3.80347	0.841614	4.51926	6.20573e-06	0.000163043	Group2-Group1
ENSG00000227039|ITGB2-AS1	696.502	-1.59622	0.353415	-4.51655	6.28546e-06	0.000164823	Group2-Group1
ENSG00000186174|BCL9L	66.7376	-2.8709	0.636765	-4.50858	6.52631e-06	0.000170813	Group2-Group1
ENSG00000138443|ABI2	138.895	-1.93441	0.429245	-4.50654	6.58935e-06	0.000172136	Group2-Group1
ENSG00000135968|GCC2	928.672	1.29703	0.287907	4.50502	6.63668e-06	0.000172892	Group2-Group1
ENSG00000234290|	86.5912	-2.50441	0.555942	-4.5048	6.64341e-06	0.000172892	Group2-Group1
ENSG00000176946|THAP4	102.042	-2.36353	0.524917	-4.50267	6.7104e-06	0.000174002	Group2-Group1
ENSG00000197114|ZGPAT	503.6	1.47832	0.328322	4.50264	6.71133e-06	0.000174002	Group2-Group1
ENSG00000125245|GPR18	109.34	2.15512	0.47921	4.49724	6.88423e-06	0.000178149	Group2-Group1
ENSG00000113916|BCL6	45.3865	-4.73372	1.05328	-4.49428	6.98047e-06	0.000180301	Group2-Group1
ENSG00000230724|LINC01001	28.1946	-6.29976	1.40293	-4.49042	7.10812e-06	0.000183254	Group2-Group1
ENSG00000183955|KMT5A	49.6827	-3.63732	0.811845	-4.4803	7.45365e-06	0.000191803	Group2-Group1
ENSG00000132471|WBP2	357.262	-1.47278	0.329165	-4.47429	7.66654e-06	0.000196913	Group2-Group1
ENSG00000178971|CTC1	462.999	-1.48318	0.331828	-4.46973	7.83173e-06	0.000200781	Group2-Group1
ENSG00000137040|RANBP6	257.208	1.52365	0.34122	4.46529	7.99586e-06	0.000204608	Group2-Group1
ENSG00000113360|DROSHA	90.6604	-2.43494	0.545829	-4.46099	8.15829e-06	0.000208377	Group2-Group1
ENSG00000136715|SAP130	126.36	-2.24624	0.503782	-4.45876	8.24365e-06	0.000210167	Group2-Group1
ENSG00000233559|	57.8008	-2.85726	0.64117	-4.45632	8.33787e-06	0.000212176	Group2-Group1
ENSG00000108953|YWHAE	268.253	-1.58243	0.355404	-4.45247	8.48871e-06	0.000215616	Group2-Group1
ENSG00000079277|MKNK1	197.503	-1.78464	0.401501	-4.44493	8.79224e-06	0.000222915	Group2-Group1
ENSG00000167770|OTUB1	478.355	-1.33906	0.301359	-4.4434	8.85476e-06	0.000224087	Group2-Group1
ENSG00000105738|SIPA1L3	52.6277	-3.37903	0.760755	-4.44168	8.92602e-06	0.000225476	Group2-Group1
ENSG00000183291|	503.933	1.42028	0.319819	4.4409	8.95837e-06	0.000225879	Group2-Group1
ENSG00000196352|CD55	888.467	1.38693	0.313041	4.4305	9.40134e-06	0.000236615	Group2-Group1
ENSG00000109519|GRPEL1	414.404	1.58948	0.358912	4.42862	9.48377e-06	0.000238254	Group2-Group1
ENSG00000198373|WWP2	268.571	-1.71596	0.387727	-4.42568	9.61382e-06	0.000241081	Group2-Group1
ENSG00000111863|ADTRP	342.23	1.84691	0.417994	4.41851	9.93832e-06	0.000248765	Group2-Group1
ENSG00000129226|CD68	46.0548	-4.69107	1.06232	-4.41586	1.00607e-05	0.000251371	Group2-Group1
ENSG00000025800|KPNA6	621.835	-1.37724	0.311994	-4.41431	1.01331e-05	0.000252723	Group2-Group1
ENSG00000228830|	107.86	2.44178	0.553421	4.41215	1.02349e-05	0.000254799	Group2-Group1
ENSG00000107929|LARP4B	494.238	-1.68528	0.382036	-4.41132	1.02741e-05	0.000254854	Group2-Group1
ENSG00000262370|	39.6194	3.54826	0.804321	4.4115	1.02656e-05	0.000254854	Group2-Group1
ENSG00000053371|AKR7A2	344.751	1.41881	0.32201	4.40611	1.05242e-05	0.000259817	Group2-Group1
ENSG00000107738|C10orf54	1037.65	-1.38656	0.314699	-4.40598	1.05308e-05	0.000259817	Group2-Group1
ENSG00000129103|SUMF2	552.691	-1.50964	0.342626	-4.40608	1.05258e-05	0.000259817	Group2-Group1
ENSG00000144043|TEX261	63.0725	-2.87322	0.652313	-4.40467	1.05945e-05	0.000260921	Group2-Group1
ENSG00000272886|DCP1A	324.125	-1.70868	0.388401	-4.39927	1.08617e-05	0.000267022	Group2-Group1
ENSG00000079805|DNM2	290.892	-1.71012	0.388871	-4.39765	1.0943e-05	0.000267948	Group2-Group1
ENSG00000117174|ZNHIT6	194.858	1.71614	0.390267	4.39736	1.09577e-05	0.000267948	Group2-Group1
ENSG00000182397|DNM1P46	21.142	4.38594	0.997298	4.39782	1.09344e-05	0.000267948	Group2-Group1
ENSG00000159593|NAE1	579.749	1.42515	0.32429	4.39466	1.10945e-05	0.000270745	Group2-Group1
ENSG00000274020|LINC01138	62.6949	-2.67952	0.609767	-4.39433	1.11114e-05	0.000270745	Group2-Group1
ENSG00000110987|BCL7A	23.108	-6.57402	1.49884	-4.38608	1.15413e-05	0.000280722	Group2-Group1
ENSG00000198663|C6orf89	301.246	-1.49335	0.340552	-4.38508	1.15941e-05	0.000281509	Group2-Group1
ENSG00000172992|DCAKD	70.9793	-2.97046	0.67841	-4.37856	1.19464e-05	0.000289553	Group2-Group1
ENSG00000136699|SMPD4	198.511	-1.65641	0.378397	-4.37745	1.20076e-05	0.000290525	Group2-Group1
ENSG00000091592|NLRP1	902.36	-1.21584	0.277931	-4.37463	1.21636e-05	0.000293784	Group2-Group1
ENSG00000175224|ATG13	302.557	-1.54557	0.353559	-4.37145	1.23423e-05	0.000297578	Group2-Group1
ENSG00000119707|RBM25	933.74	1.21328	0.277996	4.36439	1.27476e-05	0.000306811	Group2-Group1
ENSG00000125637|PSD4	855.699	-1.40837	0.32276	-4.36354	1.27977e-05	0.000307481	Group2-Group1
ENSG00000104998|IL27RA	490.907	-1.48729	0.341007	-4.36147	1.29191e-05	0.000309606	Group2-Group1
ENSG00000138674|SEC31A	718.022	-1.40729	0.322707	-4.36089	1.29537e-05	0.000309606	Group2-Group1
ENSG00000211794|TRAV12-3	55.6346	-2.8967	0.664192	-4.36124	1.29327e-05	0.000309606	Group2-Group1
ENSG00000070423|RNF126	125.136	-2.12625	0.487722	-4.35956	1.30326e-05	0.000310953	Group2-Group1
ENSG00000055163|CYFIP2	2594.67	-1.13069	0.259458	-4.35791	1.31311e-05	0.000312021	Group2-Group1
ENSG00000120899|PTK2B	459.546	-1.3509	0.309955	-4.35836	1.31038e-05	0.000312021	Group2-Group1
ENSG00000234118|RPL13AP6	47.935	3.04594	0.698984	4.35767	1.31454e-05	0.000312021	Group2-Group1
ENSG00000088986|DYNLL1	270.057	1.48117	0.340013	4.35622	1.32325e-05	0.00031301	Group2-Group1
ENSG00000134049|IER3IP1	199.485	1.85149	0.424993	4.35653	1.32139e-05	0.00031301	Group2-Group1
ENSG00000163399|ATP1A1	986.969	-1.29404	0.297138	-4.35501	1.33061e-05	0.000314211	Group2-Group1
ENSG00000147471|PROSC	279.364	-1.54217	0.354237	-4.3535	1.33981e-05	0.000315841	Group2-Group1
ENSG00000197136|PCNXL3	74.6956	-2.49349	0.57285	-4.35277	1.34426e-05	0.000316348	Group2-Group1
ENSG00000108622|ICAM2	1123.49	1.20583	0.277056	4.35228	1.34729e-05	0.000316521	Group2-Group1
ENSG00000133961|NUMB	241.866	-1.62929	0.374436	-4.35131	1.35324e-05	0.000316838	Group2-Group1
ENSG00000211793|TRAV9-2	53.9344	-2.9284	0.672962	-4.35151	1.35205e-05	0.000316838	Group2-Group1
ENSG00000263327|TAPT1-AS1	28.9954	-4.25664	0.978395	-4.35063	1.35746e-05	0.000317285	Group2-Group1
ENSG00000130787|HIP1R	150.823	-1.85813	0.427805	-4.34341	1.40286e-05	0.000327012	Group2-Group1
ENSG00000141522|ARHGDIA	154.578	-2.61758	0.602675	-4.34326	1.40382e-05	0.000327012	Group2-Group1
ENSG00000120685|PROSER1	136.175	-2.29971	0.529842	-4.34038	1.42238e-05	0.000330775	Group2-Group1
ENSG00000266094|RASSF5	1383.01	-1.2181	0.280672	-4.33994	1.42519e-05	0.00033087	Group2-Group1
ENSG00000104946|TBC1D17	93.1629	-2.28975	0.528412	-4.33327	1.46912e-05	0.000338783	Group2-Group1
ENSG00000122644|ARL4A	282.843	1.68289	0.388322	4.33375	1.46593e-05	0.000338783	Group2-Group1
ENSG00000147140|NONO	1159.12	-1.25927	0.290594	-4.33344	1.46798e-05	0.000338783	Group2-Group1
ENSG00000181038|METTL23	438.406	1.35621	0.312955	4.33358	1.46706e-05	0.000338783	Group2-Group1
ENSG00000197054|ZNF763	30.5595	4.93265	1.14193	4.31957	1.56332e-05	0.000359903	Group2-Group1
ENSG00000100941|PNN	851.273	1.17166	0.271461	4.31615	1.58774e-05	0.000364915	Group2-Group1
ENSG00000266412|NCOA4	649.66	-1.30369	0.30292	-4.30376	1.67921e-05	0.000385295	Group2-Group1
ENSG00000157570|TSPAN18	133.784	-2.36438	0.550056	-4.29844	1.72006e-05	0.000394011	Group2-Group1
ENSG00000127124|HIVEP3	137.525	-1.90513	0.443302	-4.29759	1.72669e-05	0.000394872	Group2-Group1
ENSG00000121578|B4GALT4	217.403	1.87834	0.437659	4.29178	1.77243e-05	0.000404661	Group2-Group1
ENSG00000026508|CD44	3079.33	-1.0662	0.248531	-4.29003	1.78649e-05	0.000406845	Group2-Group1
ENSG00000166226|CCT2	565.627	1.23302	0.287426	4.28985	1.78791e-05	0.000406845	Group2-Group1
ENSG00000164104|HMGB2	670.561	1.30177	0.303557	4.2884	1.79966e-05	0.000408745	Group2-Group1
ENSG00000235290|HLA-W	23.3812	4.51348	1.05256	4.28809	1.80219e-05	0.000408745	Group2-Group1
ENSG00000172775|FAM192A	558	-1.29632	0.302648	-4.28325	1.84184e-05	0.000417051	Group2-Group1
ENSG00000006530|AGK	293.046	-1.87706	0.438324	-4.28235	1.84926e-05	0.000418042	Group2-Group1
ENSG00000177853|ZNF518A	158.4	1.68432	0.393442	4.28098	1.8607e-05	0.000419938	Group2-Group1
ENSG00000141543|EIF4A3	603.772	1.63655	0.382587	4.27758	1.88938e-05	0.000425713	Group2-Group1
ENSG00000135912|TTLL4	36.0041	-3.69657	0.864269	-4.2771	1.8934e-05	0.000425922	Group2-Group1
ENSG00000196757|ZNF700	233.404	1.78529	0.418049	4.27052	1.95016e-05	0.000437975	Group2-Group1
ENSG00000125731|SH2D3A	123.348	-1.95583	0.458153	-4.26896	1.96386e-05	0.000440334	Group2-Group1
ENSG00000174946|GPR171	147.276	2.04106	0.478186	4.26834	1.96936e-05	0.000440849	Group2-Group1
ENSG00000125772|GPCPD1	556.467	1.31869	0.309003	4.26756	1.97619e-05	0.000441659	Group2-Group1
ENSG00000089693|MLF2	250.885	-1.58351	0.371442	-4.26316	2.0156e-05	0.000449736	Group2-Group1
ENSG00000152291|TGOLN2	1312.6	-1.31589	0.308722	-4.26236	2.02275e-05	0.000450139	Group2-Group1
ENSG00000248672|LY75-CD302	136.472	2.26926	0.53241	4.26223	2.02394e-05	0.000450139	Group2-Group1
ENSG00000230581|ACTG1P14	41.8234	-4.74614	1.11657	-4.25066	2.13144e-05	0.000473282	Group2-Group1
ENSG00000100461|RBM23	217.089	-1.83996	0.432993	-4.24939	2.14351e-05	0.000475196	Group2-Group1
ENSG00000163481|RNF25	73.5051	-2.47122	0.581979	-4.24624	2.17386e-05	0.00048115	Group2-Group1
ENSG00000034713|GABARAPL2	516.088	1.25514	0.295632	4.24562	2.17989e-05	0.000481356	Group2-Group1
ENSG00000164300|SERINC5	1537.53	-1.41268	0.332754	-4.24543	2.18179e-05	0.000481356	Group2-Group1
ENSG00000138468|SENP7	411.031	1.65632	0.390232	4.24444	2.1914e-05	0.000482703	Group2-Group1
ENSG00000171928|TVP23B	194.985	1.65349	0.389951	4.24025	2.23274e-05	0.000490746	Group2-Group1
ENSG00000259366|	155.038	1.78687	0.421431	4.24002	2.23504e-05	0.000490746	Group2-Group1
ENSG00000130703|OSBPL2	141.168	-1.84689	0.435629	-4.23959	2.23928e-05	0.000490895	Group2-Group1
ENSG00000117362|APH1A	268.843	-1.97184	0.465236	-4.23837	2.25152e-05	0.000491756	Group2-Group1
ENSG00000124659|TBCC	1094.39	1.31345	0.309862	4.23884	2.24681e-05	0.000491756	Group2-Group1
ENSG00000144579|CTDSP1	161.531	-1.8518	0.436939	-4.23813	2.25392e-05	0.000491756	Group2-Group1
ENSG00000110104|CCDC86	62.7077	-2.99749	0.707378	-4.23746	2.2606e-05	0.000492431	Group2-Group1
ENSG00000249915|PDCD6	691.033	1.36788	0.322887	4.23639	2.27137e-05	0.000493997	Group2-Group1
ENSG00000100216|TOMM22	381.91	1.40067	0.330733	4.23505	2.28505e-05	0.000496188	Group2-Group1
ENSG00000251562|MALAT1	105000	1.57389	0.371687	4.23446	2.29097e-05	0.000496689	Group2-Group1
ENSG00000105662|CRTC1	110.063	-1.97503	0.466459	-4.2341	2.29473e-05	0.000496722	Group2-Group1
ENSG00000108679|LGALS3BP	355.774	-1.47443	0.348378	-4.23226	2.3135e-05	0.000499999	Group2-Group1
ENSG00000119669|IRF2BPL	59.7466	-2.60802	0.616372	-4.23124	2.32407e-05	0.000500712	Group2-Group1
ENSG00000135870|RC3H1	365.882	-1.43198	0.338413	-4.23146	2.32176e-05	0.000500712	Group2-Group1
ENSG00000243279|PRAF2	109.524	-1.93913	0.458693	-4.22753	2.36275e-05	0.00050825	Group2-Group1
ENSG00000099917|MED15	509.834	-1.53988	0.365452	-4.21364	2.51293e-05	0.000539711	Group2-Group1
ENSG00000145349|CAMK2D	264.584	-1.56235	0.371036	-4.21077	2.54506e-05	0.000545761	Group2-Group1
ENSG00000138172|CALHM2	87.2015	-2.45639	0.584308	-4.20392	2.62327e-05	0.000561657	Group2-Group1
ENSG00000169714|CNBP	5101.35	1.2485	0.297077	4.20262	2.63846e-05	0.000564032	Group2-Group1
ENSG00000266028|SRGAP2	48.5061	-2.81326	0.670137	-4.19803	2.69248e-05	0.000573922	Group2-Group1
ENSG00000272189|	20.8185	-6.29476	1.49947	-4.19798	2.69306e-05	0.000573922	Group2-Group1
ENSG00000172869|DMXL1	284.616	1.59172	0.379251	4.19702	2.70446e-05	0.000575461	Group2-Group1
ENSG00000179912|R3HDM2	363.924	-1.76834	0.42138	-4.19654	2.71021e-05	0.000575795	Group2-Group1
ENSG00000118263|KLF7	195.712	-1.69723	0.404651	-4.19431	2.73706e-05	0.000580603	Group2-Group1
ENSG00000137055|PLAA	189.229	1.54457	0.368465	4.19191	2.7662e-05	0.000585881	Group2-Group1
ENSG00000184381|PLA2G6	55.6417	-2.69067	0.643056	-4.18419	2.86187e-05	0.000605212	Group2-Group1
ENSG00000146842|TMEM209	168.504	-1.76528	0.42216	-4.18154	2.89535e-05	0.000611354	Group2-Group1
ENSG00000165169|DYNLT3	345.484	1.60313	0.383529	4.17994	2.91585e-05	0.00061474	Group2-Group1
ENSG00000115935|WIPF1	732.038	-1.36921	0.327982	-4.17464	2.98456e-05	0.000628263	Group2-Group1
ENSG00000171488|LRRC8C	159.234	-2.14313	0.513707	-4.17189	3.02078e-05	0.000634918	Group2-Group1
ENSG00000198925|ATG9A	146.487	-1.8585	0.445961	-4.16741	3.08079e-05	0.000646543	Group2-Group1
ENSG00000183386|FHL3	17.9967	-6.62671	1.59039	-4.16672	3.09014e-05	0.000647519	Group2-Group1
ENSG00000137168|PPIL1	87.7196	2.07014	0.496884	4.16624	3.09667e-05	0.0006479	Group2-Group1
ENSG00000214517|PPME1	124.442	-2.43499	0.584718	-4.16439	3.12187e-05	0.000652181	Group2-Group1
ENSG00000140853|NLRC5	1258.74	-1.16646	0.280281	-4.16176	3.15804e-05	0.000658739	Group2-Group1
ENSG00000259335|HNRNPMP1	43.9177	-3.46229	0.832669	-4.15807	3.20954e-05	0.000668468	Group2-Group1
ENSG00000185101|ANO9	251.3	-1.64104	0.39479	-4.15675	3.22807e-05	0.000671312	Group2-Group1
ENSG00000112640|PPP2R5D	176.496	-2.15792	0.519245	-4.15589	3.24025e-05	0.000672829	Group2-Group1
ENSG00000177542|SLC25A22	54.6382	-2.7749	0.667779	-4.15542	3.24693e-05	0.0006732	Group2-Group1
ENSG00000198700|IPO9	291.199	-1.40736	0.338927	-4.15241	3.28993e-05	0.00068109	Group2-Group1
ENSG00000115548|KDM3A	501.292	1.21273	0.292218	4.15009	3.32343e-05	0.000686993	Group2-Group1
ENSG00000189042|ZNF567	160.042	1.85173	0.446613	4.14617	3.38085e-05	0.000697814	Group2-Group1
ENSG00000132376|INPP5K	312.699	-1.45288	0.350608	-4.14388	3.41481e-05	0.00070274	Group2-Group1
ENSG00000168564|CDKN2AIP	345.551	1.32821	0.320524	4.14387	3.41493e-05	0.00070274	Group2-Group1
ENSG00000130775|THEMIS2	267.358	-1.82184	0.439764	-4.14278	3.43123e-05	0.000705041	Group2-Group1
ENSG00000184588|PDE4B	465.556	-1.62407	0.392274	-4.14015	3.47075e-05	0.000712099	Group2-Group1
ENSG00000198563|DDX39B	786.146	-1.27134	0.307227	-4.13811	3.50175e-05	0.000717391	Group2-Group1
ENSG00000087460|GNAS	1136.18	-1.1326	0.273829	-4.13618	3.53136e-05	0.00072238	Group2-Group1
ENSG00000171466|ZNF562	161.823	-1.66206	0.402063	-4.13382	3.5678e-05	0.000728752	Group2-Group1
ENSG00000198252|STYX	296.378	1.50012	0.362944	4.13321	3.57739e-05	0.000729629	Group2-Group1
ENSG00000182162|P2RY8	1284.05	-1.2399	0.300108	-4.13152	3.60369e-05	0.000733121	Group2-Group1
ENSG00000254634|SMG1P6	19.7123	5.01903	1.21484	4.13143	3.60516e-05	0.000733121	Group2-Group1
ENSG00000134884|ARGLU1	1697.64	1.07388	0.259959	4.13097	3.61236e-05	0.0007335	Group2-Group1
ENSG00000167286|CD3D	2658.27	1.13241	0.274159	4.1305	3.61976e-05	0.000733922	Group2-Group1
ENSG00000141030|COPS3	453.591	1.56997	0.380233	4.12898	3.64377e-05	0.000737702	Group2-Group1
ENSG00000067191|CACNB1	21.5483	-5.67948	1.37632	-4.12656	3.68232e-05	0.000743877	Group2-Group1
ENSG00000176463|SLCO3A1	199.717	-1.73853	0.42132	-4.12639	3.68508e-05	0.000743877	Group2-Group1
ENSG00000134802|SLC43A3	61.7243	-2.62898	0.637226	-4.12567	3.6966e-05	0.000745111	Group2-Group1
ENSG00000115758|ODC1	210.607	1.76153	0.427227	4.12317	3.73688e-05	0.000748907	Group2-Group1
ENSG00000126351|THRA	39.2839	-3.64326	0.883593	-4.12323	3.7359e-05	0.000748907	Group2-Group1
ENSG00000170545|SMAGP	126.796	-2.0646	0.500733	-4.12315	3.73719e-05	0.000748907	Group2-Group1
ENSG00000178802|MPI	261.595	-1.69198	0.410297	-4.1238	3.72675e-05	0.000748907	Group2-Group1
ENSG00000230832|	14.0242	6.64258	1.61159	4.12175	3.76e-05	0.000752382	Group2-Group1
ENSG00000170581|STAT2	559.672	-1.18097	0.287327	-4.11019	3.95332e-05	0.000789919	Group2-Group1
ENSG00000185215|TNFAIP2	62.4176	-3.59177	0.873971	-4.10971	3.96148e-05	0.000790401	Group2-Group1
ENSG00000174903|RAB1B	289.651	-1.71213	0.416678	-4.109	3.97384e-05	0.00079172	Group2-Group1
ENSG00000102034|ELF4	74.5807	-2.66714	0.649467	-4.10666	4.01429e-05	0.000798623	Group2-Group1
ENSG00000080824|HSP90AA1	1984.45	1.04511	0.254566	4.10547	4.03486e-05	0.000800401	Group2-Group1
ENSG00000168970|JMJD7-PLA2G4B	328.215	-1.70211	0.414594	-4.10548	4.0348e-05	0.000800401	Group2-Group1
ENSG00000177700|POLR2L	141.489	1.82591	0.445258	4.10079	4.1175e-05	0.000815621	Group2-Group1
ENSG00000101337|TM9SF4	243.004	-1.47183	0.358954	-4.10035	4.12534e-05	0.000816	Group2-Group1
ENSG00000171700|RGS19	297.855	-1.62742	0.397001	-4.09929	4.14426e-05	0.000818566	Group2-Group1
ENSG00000008988|RPS20	3932.03	1.50708	0.367837	4.09715	4.18274e-05	0.000823803	Group2-Group1
ENSG00000103769|RAB11A	729.265	1.75901	0.429319	4.09721	4.18159e-05	0.000823803	Group2-Group1
ENSG00000146757|ZNF92	130.612	1.99278	0.48671	4.09438	4.23304e-05	0.000832247	Group2-Group1
ENSG00000163636|PSMD6	741.163	1.15262	0.281553	4.09379	4.24375e-05	0.000832247	Group2-Group1
ENSG00000211801|TRAV21	34.9413	-3.3019	0.80651	-4.09407	4.23874e-05	0.000832247	Group2-Group1
ENSG00000143933|CALM2	1745.1	1.27673	0.312041	4.09155	4.285e-05	0.00083914	Group2-Group1
ENSG00000215788|TNFRSF25	1957.2	-1.53773	0.375931	-4.09046	4.30524e-05	0.000841907	Group2-Group1
ENSG00000106246|PTCD1	133.683	-1.87948	0.459759	-4.08796	4.35177e-05	0.000848595	Group2-Group1
ENSG00000204619|PPP1R11	250.253	-1.44586	0.353671	-4.08815	4.34836e-05	0.000848595	Group2-Group1
ENSG00000220412|	19.2482	5.12009	1.25285	4.08676	4.37442e-05	0.000851805	Group2-Group1
ENSG00000263394|	39.1148	-3.37729	0.82658	-4.08586	4.39132e-05	0.000853272	Group2-Group1
ENSG00000279059|	55.1097	-3.8223	0.935529	-4.0857	4.39435e-05	0.000853272	Group2-Group1
ENSG00000096746|HNRNPH3	996.214	1.1276	0.276109	4.08391	4.42851e-05	0.000858693	Group2-Group1
ENSG00000189079|ARID2	266.148	-1.49194	0.365454	-4.08242	4.45692e-05	0.000862987	Group2-Group1
ENSG00000066322|ELOVL1	231.747	-1.62487	0.398166	-4.08089	4.48631e-05	0.000867459	Group2-Group1
ENSG00000168137|SETD5	238.769	-1.48828	0.364768	-4.08007	4.50223e-05	0.000869316	Group2-Group1
ENSG00000141232|TOB1	3049.41	-1.53867	0.377206	-4.07912	4.52055e-05	0.000871631	Group2-Group1
ENSG00000164151|ICE1	196.038	1.55885	0.382325	4.07729	4.55645e-05	0.000876099	Group2-Group1
ENSG00000213699|SLC35F6	393.379	-1.35415	0.332112	-4.07738	4.55463e-05	0.000876099	Group2-Group1
ENSG00000175220|ARHGAP1	515.669	-1.3285	0.325857	-4.07693	4.5634e-05	0.000876211	Group2-Group1
ENSG00000104976|SNAPC2	40.0966	-3.83855	0.941846	-4.07556	4.59042e-05	0.000880171	Group2-Group1
ENSG00000034510|TMSB10	7844.5	1.82719	0.44839	4.075	4.6015e-05	0.000881068	Group2-Group1
ENSG00000178913|TAF7	1190.98	1.18069	0.289866	4.07324	4.63632e-05	0.000886503	Group2-Group1
ENSG00000163519|TRAT1	1240.23	1.21927	0.29971	4.06816	4.73861e-05	0.000904806	Group2-Group1
ENSG00000167377|ZNF23	120.216	1.83832	0.452493	4.06265	4.85186e-05	0.000925146	Group2-Group1
ENSG00000116688|MFN2	139.559	-2.13363	0.525253	-4.0621	4.86342e-05	0.000926067	Group2-Group1
ENSG00000257181|	43.1393	-2.99321	0.738141	-4.05507	5.01192e-05	0.000953026	Group2-Group1
ENSG00000198805|PNP	366.445	1.52393	0.376181	4.05105	5.09885e-05	0.00096822	Group2-Group1
ENSG00000130590|SAMD10	36.4265	-4.17564	1.03095	-4.05027	5.11582e-05	0.000970104	Group2-Group1
ENSG00000198911|SREBF2	116.955	-1.90662	0.471033	-4.04775	5.17133e-05	0.00097928	Group2-Group1
ENSG00000143190|POU2F1	90.7189	-2.19144	0.541608	-4.04618	5.20601e-05	0.000984495	Group2-Group1
ENSG00000138795|LEF1	915.683	-1.12716	0.278735	-4.04385	5.25812e-05	0.000992984	Group2-Group1
ENSG00000120526|NUDCD1	116.227	1.77988	0.440236	4.04302	5.27661e-05	0.000995112	Group2-Group1
ENSG00000143387|CTSK	40.4159	-3.2429	0.802468	-4.04116	5.31875e-05	0.00100169	Group2-Group1
ENSG00000189091|SF3B3	514.548	-1.57949	0.391298	-4.03653	5.42465e-05	0.00102023	Group2-Group1
ENSG00000142039|CCDC97	114.967	-1.93617	0.479804	-4.03534	5.45237e-05	0.00102405	Group2-Group1
ENSG00000102858|MGRN1	98.2551	-2.23205	0.553295	-4.03411	5.48103e-05	0.00102803	Group2-Group1
ENSG00000069849|ATP1B3	433.4	1.44062	0.3575	4.02971	5.58461e-05	0.00104603	Group2-Group1
ENSG00000152256|PDK1	362.007	-1.36375	0.338459	-4.02929	5.59454e-05	0.00104647	Group2-Group1
ENSG00000175061|LRRC75A-AS1	1649.56	-1.31008	0.325284	-4.0275	5.63728e-05	0.00105303	Group2-Group1
ENSG00000111667|USP5	281.97	-1.44157	0.358017	-4.02655	5.66007e-05	0.00105586	Group2-Group1
ENSG00000086758|HUWE1	710.544	-1.54068	0.383231	-4.02024	5.81392e-05	0.00108162	Group2-Group1
ENSG00000155959|VBP1	261.965	1.63483	0.406619	4.02054	5.80651e-05	0.00108162	Group2-Group1
ENSG00000163374|YY1AP1	303.911	-1.49122	0.371085	-4.01855	5.85571e-05	0.00108793	Group2-Group1
ENSG00000167323|STIM1	328.262	-1.47792	0.36784	-4.01783	5.8737e-05	0.0010898	Group2-Group1
ENSG00000251229|	23.5385	-6.41035	1.59615	-4.01614	5.91592e-05	0.00109616	Group2-Group1
ENSG00000095370|SH2D3C	299.174	-1.6931	0.421636	-4.01555	5.93077e-05	0.00109743	Group2-Group1
ENSG00000142347|MYO1F	445.915	-1.91607	0.477301	-4.01437	5.96041e-05	0.00110144	Group2-Group1
ENSG00000124126|PREX1	266.509	-1.97328	0.49177	-4.0126	6.00524e-05	0.00110823	Group2-Group1
ENSG00000198198|SZT2	198.079	-2.038	0.50903	-4.00369	6.23613e-05	0.0011493	Group2-Group1
ENSG00000229638|RPL4P4	93.779	1.96085	0.490019	4.00158	6.29208e-05	0.00115806	Group2-Group1
ENSG00000155189|AGPAT5	92.2611	1.84884	0.462108	4.00089	6.31054e-05	0.00115991	Group2-Group1
ENSG00000105438|KDELR1	85.4634	-2.20908	0.552374	-3.99924	6.35456e-05	0.00116489	Group2-Group1
ENSG00000140750|ARHGAP17	100.452	-2.03027	0.507649	-3.99935	6.35157e-05	0.00116489	Group2-Group1
ENSG00000134324|LPIN1	360.895	-1.39034	0.347791	-3.99762	6.39832e-05	0.00117135	Group2-Group1
ENSG00000100345|MYH9	1864.01	-1.14024	0.285293	-3.99674	6.422e-05	0.00117413	Group2-Group1
ENSG00000163041|H3F3A	1389.25	1.35788	0.340202	3.9914	6.56857e-05	0.00119933	Group2-Group1
ENSG00000228157|	58.3427	-2.99064	0.749537	-3.98998	6.60777e-05	0.00120489	Group2-Group1
ENSG00000113845|TIMMDC1	323.067	1.40425	0.352004	3.9893	6.62675e-05	0.00120633	Group2-Group1
ENSG00000164244|PRRC1	211.457	-1.69584	0.425121	-3.98907	6.63319e-05	0.00120633	Group2-Group1
ENSG00000163162|RNF149	891.543	1.11006	0.278946	3.97949	6.90638e-05	0.00125436	Group2-Group1
ENSG00000005486|RHBDD2	379.449	-1.26597	0.318255	-3.97784	6.95443e-05	0.00126142	Group2-Group1
ENSG00000100325|ASCC2	396.702	-1.36102	0.342504	-3.97373	7.07555e-05	0.0012817	Group2-Group1
ENSG00000213145|CRIP1	961.386	1.20008	0.302123	3.97215	7.12256e-05	0.00128852	Group2-Group1
ENSG00000130303|BST2	371.336	1.57169	0.395805	3.97087	7.16096e-05	0.00129376	Group2-Group1
ENSG00000149485|FADS1	15.2715	-6.41058	1.61526	-3.96876	7.2247e-05	0.00130357	Group2-Group1
ENSG00000213763|ACTBP2	141.208	-1.94479	0.490312	-3.96643	7.29575e-05	0.00131467	Group2-Group1
ENSG00000237317|	12.7927	7.27744	1.83567	3.96446	7.35633e-05	0.00132385	Group2-Group1
ENSG00000189144|ZNF573	148.315	1.98896	0.50201	3.96199	7.43269e-05	0.00133585	Group2-Group1
ENSG00000011523|CEP68	258.312	-1.53072	0.386401	-3.96149	7.44846e-05	0.00133694	Group2-Group1
ENSG00000161960|EIF4A1	2829.38	1.07332	0.270986	3.96078	7.47047e-05	0.0013374	Group2-Group1
ENSG00000166167|BTRC	78.2022	-2.25486	0.569277	-3.96092	7.46629e-05	0.0013374	Group2-Group1
ENSG00000227097|RPS28P7	620.413	1.76377	0.445355	3.96038	7.48314e-05	0.00133768	Group2-Group1
ENSG00000257923|CUX1	98.4808	-2.03405	0.513634	-3.96011	7.49146e-05	0.00133768	Group2-Group1
ENSG00000147162|OGT	1852.9	1.11993	0.283135	3.95547	7.63837e-05	0.00136214	Group2-Group1
ENSG00000125952|MAX	609.068	-1.21804	0.307972	-3.95503	7.65242e-05	0.00136288	Group2-Group1
ENSG00000101199|ARFGAP1	265.032	1.51653	0.38359	3.95351	7.70129e-05	0.00136805	Group2-Group1
ENSG00000124786|SLC35B3	95.5323	1.81712	0.459608	3.95364	7.69727e-05	0.00136805	Group2-Group1
ENSG00000160570|DEDD2	458.869	-1.3518	0.341986	-3.9528	7.72411e-05	0.00137033	Group2-Group1
ENSG00000066827|ZFAT	29.3212	-3.89841	0.987691	-3.94699	7.91402e-05	0.00140222	Group2-Group1
ENSG00000128708|HAT1	336.234	1.38719	0.351517	3.94628	7.93743e-05	0.00140456	Group2-Group1
ENSG00000102226|USP11	461.682	-1.32696	0.336699	-3.94108	8.11152e-05	0.00143352	Group2-Group1
ENSG00000204789|ZNF204P	89.3152	1.96698	0.499385	3.9388	8.18885e-05	0.00144533	Group2-Group1
ENSG00000143158|MPC2	331.952	1.26496	0.321269	3.93739	8.23725e-05	0.00145201	Group2-Group1
ENSG00000116128|BCL9	56.4862	-2.74291	0.696693	-3.93705	8.24904e-05	0.00145223	Group2-Group1
ENSG00000113716|HMGXB3	112.33	-1.76459	0.448337	-3.93585	8.29033e-05	0.00145764	Group2-Group1
ENSG00000197601|FAR1	69.1235	2.45063	0.622708	3.93544	8.3046e-05	0.00145828	Group2-Group1
ENSG00000084073|ZMPSTE24	185.875	1.5547	0.395151	3.93445	8.33869e-05	0.0014624	Group2-Group1
ENSG00000104969|SGTA	130.912	-1.74102	0.442742	-3.93236	8.41152e-05	0.0014733	Group2-Group1
ENSG00000104679|R3HCC1	166.19	-1.80988	0.4604	-3.9311	8.45572e-05	0.00147834	Group2-Group1
ENSG00000197756|RPL37A	2641.45	1.59567	0.405936	3.93083	8.46527e-05	0.00147834	Group2-Group1
ENSG00000198715|GLMP	68.9471	-3.04811	0.775476	-3.93063	8.4725e-05	0.00147834	Group2-Group1
ENSG00000272419|	116.907	-1.96901	0.501046	-3.9298	8.50182e-05	0.00148158	Group2-Group1
ENSG00000214021|TTLL3	161.323	-2.12785	0.541814	-3.92727	8.59147e-05	0.00149531	Group2-Group1
ENSG00000246596|	59.3759	-2.48421	0.633064	-3.9241	8.70551e-05	0.00151324	Group2-Group1
ENSG00000105556|MIER2	33.3432	-3.86114	0.984093	-3.92355	8.72528e-05	0.00151477	Group2-Group1
ENSG00000105323|HNRNPUL1	298.69	-1.59568	0.406773	-3.92277	8.75358e-05	0.00151776	Group2-Group1
ENSG00000242100|RPL9P32	19.9607	4.14891	1.05809	3.92112	8.81373e-05	0.00152627	Group2-Group1
ENSG00000053702|NRIP2	17.9166	-6.12895	1.56324	-3.92066	8.83052e-05	0.00152726	Group2-Group1
ENSG00000136156|ITM2B	4912.83	1.40167	0.357582	3.91984	8.8607e-05	0.00152864	Group2-Group1
ENSG00000144827|ABHD10	174.32	1.6693	0.425828	3.92013	8.85021e-05	0.00152864	Group2-Group1
ENSG00000196696|	206.893	-2.06463	0.526918	-3.91831	8.91715e-05	0.00153645	Group2-Group1
ENSG00000264940|SNORD3C	22.6874	4.52602	1.15551	3.91692	8.96888e-05	0.00154343	Group2-Group1
ENSG00000105193|RPS16	2591.33	1.48013	0.378806	3.90736	9.33094e-05	0.00160373	Group2-Group1
ENSG00000101639|CEP192	122.903	1.78875	0.457937	3.90611	9.3793e-05	0.00161003	Group2-Group1
ENSG00000273015|	202.278	1.40137	0.358835	3.90534	9.40928e-05	0.00161317	Group2-Group1
ENSG00000150459|SAP18	990.367	1.09713	0.281046	3.90372	9.47242e-05	0.00162197	Group2-Group1
ENSG00000013364|MVP	1021.91	-1.45166	0.372186	-3.90036	9.60517e-05	0.00164266	Group2-Group1
ENSG00000114796|KLHL24	468.283	1.18996	0.305197	3.899	9.65925e-05	0.00164986	Group2-Group1
ENSG00000161010|C5orf45	279.552	-1.54313	0.396082	-3.89597	9.78048e-05	0.0016685	Group2-Group1
ENSG00000181523|SGSH	439.054	-1.62113	0.41624	-3.89469	9.83258e-05	0.00167531	Group2-Group1
ENSG00000119688|ABCD4	570.611	-1.35959	0.349211	-3.89333	9.88795e-05	0.0016812	Group2-Group1
ENSG00000164414|SLC35A1	258.124	1.48366	0.381086	3.89324	9.89155e-05	0.0016812	Group2-Group1
ENSG00000143742|SRP9	912.122	1.1878	0.305121	3.89289	9.90579e-05	0.00168154	Group2-Group1
ENSG00000170315|UBB	4170.3	0.98315	0.252843	3.88838	0.000100917	0.00171099	Group2-Group1
ENSG00000258377|	113.571	1.98667	0.511212	3.8862	0.000101824	0.00172424	Group2-Group1
ENSG00000039523|FAM65A	79.4752	-2.21685	0.570875	-3.88326	0.000103067	0.00174315	Group2-Group1
ENSG00000175348|TMEM9B	480.331	1.34114	0.345546	3.88123	0.00010393	0.0017556	Group2-Group1
ENSG00000100744|GSKIP	135.499	1.7994	0.463689	3.88061	0.000104193	0.00175787	Group2-Group1
ENSG00000173480|ZNF417	92.4591	2.24278	0.57804	3.87997	0.000104468	0.00176035	Group2-Group1
ENSG00000122359|ANXA11	1037.53	-1.14479	0.295246	-3.87741	0.000105572	0.00177679	Group2-Group1
ENSG00000138081|FBXO11	217.538	1.52097	0.392617	3.87393	0.000107093	0.00179798	Group2-Group1
ENSG00000278259|MYO19	213.647	-1.54778	0.399532	-3.87398	0.000107074	0.00179798	Group2-Group1
ENSG00000163635|ATXN7	281.854	-1.47935	0.382043	-3.87221	0.000107855	0.00180857	Group2-Group1
ENSG00000139826|ABHD13	183.816	1.51236	0.391008	3.86786	0.000109797	0.00183889	Group2-Group1
ENSG00000111716|LDHB	10380.8	1.24172	0.321158	3.86638	0.000110462	0.00184778	Group2-Group1
ENSG00000084070|SMAP2	372.926	-1.43985	0.372461	-3.86578	0.000110735	0.00184787	Group2-Group1
ENSG00000136878|USP20	341.806	-1.4952	0.386771	-3.86586	0.000110699	0.00184787	Group2-Group1
ENSG00000154814|OXNAD1	1184.66	1.06157	0.275126	3.85849	0.000114091	0.00190156	Group2-Group1
ENSG00000128585|MKLN1	233.921	-1.42706	0.370187	-3.85499	0.000115736	0.00192665	Group2-Group1
ENSG00000168906|MAT2A	273.949	1.40684	0.36497	3.85466	0.000115888	0.00192685	Group2-Group1
ENSG00000104299|INTS9	74.8519	-2.39029	0.620425	-3.85266	0.000116841	0.00193705	Group2-Group1
ENSG00000134108|ARL8B	299.532	1.3835	0.359118	3.85249	0.000116924	0.00193705	Group2-Group1
ENSG00000138071|ACTR2	2235.73	1.54207	0.400273	3.85254	0.000116899	0.00193705	Group2-Group1
ENSG00000139182|CLSTN3	41.036	-3.31314	0.86009	-3.85208	0.000117117	0.00193792	Group2-Group1
ENSG00000153130|SCOC	164.247	1.58956	0.41326	3.84639	0.000119871	0.00198111	Group2-Group1
ENSG00000214425|LRRC37A4P	152.549	-1.89447	0.492755	-3.84465	0.000120724	0.00199282	Group2-Group1
ENSG00000163938|GNL3	262.024	1.36145	0.354295	3.84269	0.000121695	0.00200643	Group2-Group1
ENSG00000141506|PIK3R5	446.289	-1.20733	0.314326	-3.84102	0.000122524	0.00201768	Group2-Group1
ENSG00000197093|GAL3ST4	60.5577	-2.87556	0.748923	-3.8396	0.000123237	0.00202666	Group2-Group1
ENSG00000275052|PPP4R3B	578.393	1.1211	0.292003	3.83935	0.000123363	0.00202666	Group2-Group1
ENSG00000007944|MYLIP	172.777	1.69403	0.441554	3.83652	0.000124791	0.00204767	Group2-Group1
ENSG00000089220|PEBP1	1353.82	1.10895	0.289075	3.83619	0.000124956	0.00204794	Group2-Group1
ENSG00000100994|PYGB	202.784	-1.39929	0.364904	-3.83468	0.000125728	0.00205814	Group2-Group1
ENSG00000129084|PSMA1	1078.86	1.21445	0.316785	3.83366	0.000126249	0.00206177	Group2-Group1
ENSG00000168067|MAP4K2	282.071	-1.44763	0.377604	-3.83372	0.000126221	0.00206177	Group2-Group1
ENSG00000140382|HMG20A	190.756	-1.61533	0.422066	-3.8272	0.000129609	0.00211413	Group2-Group1
ENSG00000032444|PNPLA6	176.297	-1.54401	0.40365	-3.82511	0.000130716	0.00212966	Group2-Group1
ENSG00000135070|ISCA1	294.648	1.59239	0.416405	3.82414	0.00013123	0.00213551	Group2-Group1
ENSG00000147010|SH3KBP1	1242.78	-1.01804	0.266902	-3.8143	0.000136571	0.0022198	Group2-Group1
ENSG00000092020|PPP2R3C	303.365	1.25903	0.330838	3.80557	0.000141476	0.00229681	Group2-Group1
ENSG00000008283|CYB561	87.4376	-2.17087	0.57053	-3.80501	0.000141797	0.00229932	Group2-Group1
ENSG00000143319|ISG20L2	78.2165	-1.95859	0.515076	-3.80252	0.000143231	0.00231984	Group2-Group1
ENSG00000170791|CHCHD7	483.617	1.13685	0.299143	3.80036	0.000144486	0.00233741	Group2-Group1
ENSG00000139190|VAMP1	203.141	-1.40052	0.368563	-3.79995	0.000144725	0.00233854	Group2-Group1
ENSG00000168497|SDPR	25.0821	-5.06898	1.33458	-3.79818	0.000145765	0.00235258	Group2-Group1
ENSG00000102245|CD40LG	278.237	-1.35531	0.356972	-3.79668	0.000146649	0.00236061	Group2-Group1
ENSG00000145012|LPP	209.505	-1.51032	0.397824	-3.79646	0.000146777	0.00236061	Group2-Group1
ENSG00000151715|TMEM45B	69.2864	2.00854	0.52904	3.79656	0.000146715	0.00236061	Group2-Group1
ENSG00000143294|PRCC	110.738	-1.82333	0.480435	-3.79516	0.000147548	0.0023696	Group2-Group1
ENSG00000162642|C1orf52	164.956	1.57643	0.415405	3.79494	0.000147681	0.0023696	Group2-Group1
ENSG00000008018|PSMB1	1396.29	1.09501	0.288585	3.79443	0.000147986	0.00237173	Group2-Group1
ENSG00000100418|DESI1	110.448	-1.79122	0.472339	-3.79223	0.000149298	0.00238721	Group2-Group1
ENSG00000276517|	47.0074	-2.49739	0.658547	-3.79227	0.000149278	0.00238721	Group2-Group1
ENSG00000204420|C6orf25	20.1715	-4.8755	1.28608	-3.79097	0.000150057	0.00239656	Group2-Group1
ENSG00000100722|ZC3H14	295.448	-1.41567	0.373773	-3.78751	0.000152163	0.00242737	Group2-Group1
ENSG00000055070|SZRD1	300.284	-1.35927	0.358946	-3.78684	0.000152578	0.00243118	Group2-Group1
ENSG00000013306|SLC25A39	412.559	-1.35833	0.35887	-3.78503	0.000153693	0.00244611	Group2-Group1
ENSG00000089041|P2RX7	61.7795	-2.37643	0.628308	-3.78227	0.000155406	0.00247052	Group2-Group1
ENSG00000147394|ZNF185	21.4851	-5.47228	1.44707	-3.78163	0.000155804	0.002474	Group2-Group1
ENSG00000197226|TBC1D9B	292.021	-1.39389	0.368663	-3.78093	0.000156242	0.00247809	Group2-Group1
ENSG00000228474|OST4	612.797	-1.31121	0.346877	-3.78005	0.000156794	0.00248399	Group2-Group1
ENSG00000162735|PEX19	225.812	-1.3986	0.370109	-3.77889	0.000157529	0.00249276	Group2-Group1
ENSG00000102078|SLC25A14	70.4554	2.07524	0.549435	3.77705	0.0001587	0.0025084	Group2-Group1
ENSG00000118418|HMGN3	386.786	1.20363	0.319031	3.77277	0.000161448	0.00254067	Group2-Group1
ENSG00000132196|HSD17B7	168.912	1.84942	0.490209	3.77272	0.000161479	0.00254067	Group2-Group1
ENSG00000163545|NUAK2	173.511	-1.66609	0.44161	-3.77275	0.000161456	0.00254067	Group2-Group1
ENSG00000271938|	20.6928	3.6086	0.956497	3.77273	0.000161474	0.00254067	Group2-Group1
ENSG00000120071|KANSL1	608.528	-1.17312	0.311052	-3.77147	0.000162292	0.00255054	Group2-Group1
ENSG00000213300|HNRNPA3P6	34.3878	2.99357	0.794078	3.76987	0.000163331	0.00256394	Group2-Group1
ENSG00000137504|CREBZF	305.891	1.33056	0.352982	3.76947	0.000163594	0.00256514	Group2-Group1
ENSG00000248101|	24.4626	-4.9645	1.31747	-3.7682	0.000164428	0.00257528	Group2-Group1
ENSG00000135090|TAOK3	592.732	-1.23967	0.329058	-3.76733	0.000165006	0.0025814	Group2-Group1
ENSG00000219928|	22.683	4.43188	1.17671	3.76634	0.000165659	0.00258868	Group2-Group1
ENSG00000093144|ECHDC1	303.627	1.21838	0.323524	3.76595	0.000165915	0.00258974	Group2-Group1
ENSG00000067955|CBFB	221.882	1.57898	0.419381	3.76503	0.000166532	0.00259643	Group2-Group1
ENSG00000107372|ZFAND5	568.292	1.31198	0.348746	3.76199	0.000168567	0.00262518	Group2-Group1
ENSG00000014824|SLC30A9	328.026	1.32362	0.352	3.76028	0.000169721	0.00264016	Group2-Group1
ENSG00000132466|ANKRD17	327.725	-1.316	0.350344	-3.75629	0.00017245	0.00267959	Group2-Group1
ENSG00000148308|GTF3C5	176.084	-1.55102	0.413104	-3.75456	0.000173648	0.00269517	Group2-Group1
ENSG00000124782|RREB1	189.756	-2.05402	0.547199	-3.75371	0.000174237	0.00270126	Group2-Group1
ENSG00000154723|ATP5J	322.838	1.26672	0.33757	3.75246	0.000175108	0.00270884	Group2-Group1
ENSG00000204261|PSMB8-AS1	822.9	1.21234	0.323081	3.75244	0.000175119	0.00270884	Group2-Group1
ENSG00000106948|AKNA	652.504	-1.34504	0.358525	-3.7516	0.000175708	0.002714	Group2-Group1
ENSG00000204564|C6orf136	44.8883	-2.67734	0.713691	-3.7514	0.000175847	0.002714	Group2-Group1
ENSG00000182903|ZNF721	373.397	1.36399	0.363663	3.75069	0.000176348	0.00271869	Group2-Group1
ENSG00000125686|MED1	213.946	-1.62812	0.434381	-3.74812	0.000178162	0.00274358	Group2-Group1
ENSG00000136527|TRA2B	777.228	1.0973	0.292788	3.74775	0.00017843	0.00274463	Group2-Group1
ENSG00000137575|SDCBP	930.702	1.06169	0.283479	3.74521	0.000180241	0.00276423	Group2-Group1
ENSG00000143947|RPS27A	9019.7	1.75497	0.468572	3.74535	0.000180142	0.00276423	Group2-Group1
ENSG00000162298|SYVN1	70.8465	-2.84141	0.758697	-3.74512	0.000180307	0.00276423	Group2-Group1
ENSG00000049883|PTCD2	132.373	-2.53474	0.676967	-3.74425	0.000180931	0.00277073	Group2-Group1
ENSG00000244734|HBB	679.599	-14.861	3.97213	-3.74133	0.000183048	0.00280003	Group2-Group1
ENSG00000123505|AMD1	503.636	1.2698	0.339636	3.73873	0.000184956	0.00282293	Group2-Group1
ENSG00000131100|ATP6V1E1	308.654	1.42322	0.380648	3.73893	0.000184808	0.00282293	Group2-Group1
ENSG00000198416|ZNF658B	21.8794	4.53701	1.21445	3.73585	0.000187085	0.00285228	Group2-Group1
ENSG00000100647|SUSD6	200.993	-1.63975	0.439061	-3.73468	0.000187952	0.00285915	Group2-Group1
ENSG00000160613|PCSK7	1180.7	-1.1434	0.306157	-3.7347	0.000187939	0.00285915	Group2-Group1
ENSG00000162517|PEF1	551.337	1.20063	0.321621	3.73307	0.00018916	0.00287436	Group2-Group1
ENSG00000121104|FAM117A	90.7355	-1.89529	0.507806	-3.7323	0.000189737	0.00287995	Group2-Group1
ENSG00000143374|TARS2	107.965	-2.12579	0.569894	-3.73016	0.00019136	0.00290138	Group2-Group1
ENSG00000105717|PBX4	57.8065	-2.20646	0.591693	-3.72907	0.000192188	0.00291073	Group2-Group1
ENSG00000160691|SHC1	272.209	-1.67455	0.449115	-3.72856	0.000192579	0.00291345	Group2-Group1
ENSG00000005059|CCDC109B	1940.96	1.03027	0.276508	3.726	0.000194539	0.00293987	Group2-Group1
ENSG00000139679|LPAR6	402.382	1.32991	0.357015	3.72508	0.000195255	0.00294744	Group2-Group1
ENSG00000138069|RAB1A	374.01	1.19028	0.319588	3.72442	0.000195763	0.00295189	Group2-Group1
ENSG00000172172|MRPL13	143.063	1.52068	0.408674	3.72101	0.000198431	0.00298884	Group2-Group1
ENSG00000126107|HECTD3	192.067	-1.44008	0.387361	-3.71767	0.000201071	0.00302199	Group2-Group1
ENSG00000130311|DDA1	86.9403	-1.99979	0.537896	-3.7178	0.000200966	0.00302199	Group2-Group1
ENSG00000257621|PSMA3-AS1	1710.33	-1.09201	0.293871	-3.71594	0.000202453	0.00303944	Group2-Group1
ENSG00000198898|CAPZA2	674.044	1.10918	0.298528	3.71551	0.000202796	0.00304128	Group2-Group1
ENSG00000069188|SDK2	40.0208	-3.49697	0.941301	-3.71504	0.000203173	0.00304255	Group2-Group1
ENSG00000204842|ATXN2	127.115	-1.90431	0.512622	-3.71485	0.000203323	0.00304255	Group2-Group1
ENSG00000153037|SRP19	254.749	1.31814	0.355007	3.713	0.000204817	0.00306159	Group2-Group1
ENSG00000106351|AGFG2	69.8196	-2.2206	0.598517	-3.71017	0.000207119	0.00309264	Group2-Group1
ENSG00000082213|C5orf22	71.1665	-2.17278	0.585694	-3.70974	0.000207468	0.00309449	Group2-Group1
ENSG00000116584|ARHGEF2	116.577	-1.67825	0.452547	-3.70846	0.000208522	0.00310348	Group2-Group1
ENSG00000211772|TRBC2	9270.15	1.19263	0.321593	3.70851	0.000208483	0.00310348	Group2-Group1
ENSG00000213443|	708.014	-1.17	0.315609	-3.70714	0.000209616	0.00311639	Group2-Group1
ENSG00000058262|SEC61A1	897.89	-1.00464	0.271029	-3.70676	0.000209928	0.0031164	Group2-Group1
ENSG00000142937|RPS8	19469.1	1.17587	0.317303	3.70583	0.000210696	0.0031164	Group2-Group1
ENSG00000143033|MTF2	452.496	1.09518	0.295503	3.70617	0.000210419	0.0031164	Group2-Group1
ENSG00000168000|BSCL2	145.578	-1.66792	0.450072	-3.70589	0.000210649	0.0031164	Group2-Group1
ENSG00000282031|	79.1625	2.40062	0.647807	3.70577	0.000210748	0.0031164	Group2-Group1
ENSG00000108509|CAMTA2	79.4672	-1.9345	0.52211	-3.70516	0.000211257	0.00312058	Group2-Group1
ENSG00000113615|SEC24A	40.1289	-2.95081	0.796506	-3.70469	0.000211653	0.00312138	Group2-Group1
ENSG00000163257|DCAF16	127.419	-1.79179	0.483673	-3.70455	0.000211765	0.00312138	Group2-Group1
ENSG00000155307|SAMSN1	322.366	1.39552	0.376866	3.70296	0.000213102	0.00313438	Group2-Group1
ENSG00000227615|	650.093	1.49263	0.403084	3.70303	0.00021304	0.00313438	Group2-Group1
ENSG00000168374|ARF4	191.496	-1.39807	0.377935	-3.69924	0.000216246	0.00317722	Group2-Group1
ENSG00000169021|UQCRFS1	624.846	1.10332	0.298293	3.69877	0.000216644	0.00317968	Group2-Group1
ENSG00000196172|ZNF681	53.1721	2.18458	0.590937	3.6968	0.000218333	0.00320106	Group2-Group1
ENSG00000132182|NUP210	751.896	-1.12117	0.303396	-3.6954	0.000219543	0.00321538	Group2-Group1
ENSG00000204209|DAXX	373.288	-1.34321	0.363593	-3.69428	0.000220512	0.00322612	Group2-Group1
ENSG00000058063|ATP11B	167.076	1.44652	0.391643	3.69346	0.000221226	0.00323314	Group2-Group1
ENSG00000137075|RNF38	237.413	-1.53591	0.415976	-3.6923	0.000222233	0.00324409	Group2-Group1
ENSG00000144744|UBA3	685.81	1.1216	0.303787	3.69206	0.000222446	0.00324409	Group2-Group1
ENSG00000211584|SLC48A1	147.867	-1.89133	0.512508	-3.69034	0.000223954	0.00326262	Group2-Group1
ENSG00000072786|STK10	738.428	-1.05076	0.284833	-3.68905	0.00022509	0.00327224	Group2-Group1
ENSG00000101079|NDRG3	313.172	-1.37417	0.372487	-3.68919	0.000224971	0.00327224	Group2-Group1
ENSG00000104812|GYS1	65.7332	-2.79425	0.757731	-3.68765	0.000226333	0.00328418	Group2-Group1
ENSG00000112306|RPS12	20858.5	1.4391	0.390255	3.68759	0.000226388	0.00328418	Group2-Group1
ENSG00000196187|TMEM63A	1045.9	-1.49631	0.405903	-3.68638	0.000227463	0.0032963	Group2-Group1
ENSG00000235568|NFAM1	12.9926	-6.17316	1.67494	-3.6856	0.000228162	0.00330296	Group2-Group1
ENSG00000279361|	30.2213	-3.45752	0.938332	-3.68475	0.000228924	0.00331049	Group2-Group1
ENSG00000031823|RANBP3	211.921	-1.41577	0.384744	-3.67978	0.000233433	0.00337197	Group2-Group1
ENSG00000153006|SREK1IP1	144.579	1.56447	0.425181	3.67953	0.000233669	0.00337197	Group2-Group1
ENSG00000179899|PHC1P1	25.0035	-4.12408	1.1209	-3.67926	0.00023391	0.00337197	Group2-Group1
ENSG00000171988|JMJD1C	737.619	1.04302	0.283574	3.67813	0.00023495	0.00338342	Group2-Group1
ENSG00000204568|MRPS18B	270.376	-1.27042	0.3455	-3.67706	0.000235934	0.00339405	Group2-Group1
ENSG00000110324|IL10RA	1160.76	-1.17003	0.318261	-3.6763	0.000236638	0.00340062	Group2-Group1
ENSG00000273217|	116.615	5.86287	1.59537	3.67492	0.000237926	0.00341557	Group2-Group1
ENSG00000129355|CDKN2D	198.673	1.47329	0.401347	3.67086	0.000241732	0.00346134	Group2-Group1
ENSG00000214176|PLEKHM1P1	152.171	-1.80396	0.491446	-3.67072	0.000241869	0.00346134	Group2-Group1
ENSG00000241553|ARPC4	879.265	-1.18941	0.323996	-3.67106	0.000241543	0.00346134	Group2-Group1
ENSG00000063046|EIF4B	3834.09	-1.05379	0.28718	-3.66944	0.000243087	0.00347155	Group2-Group1
ENSG00000107282|APBA1	11.2601	-6.35277	1.73116	-3.66967	0.000242867	0.00347155	Group2-Group1
ENSG00000173786|CNP	305.947	-1.26468	0.344909	-3.6667	0.000245698	0.00350185	Group2-Group1
ENSG00000182158|CREB3L2	146.236	-1.79257	0.488881	-3.66668	0.000245717	0.00350185	Group2-Group1
ENSG00000136068|FLNB	322.317	1.44427	0.39404	3.66529	0.00024706	0.00351734	Group2-Group1
ENSG00000115524|SF3B1	3596.83	1.00721	0.274949	3.66328	0.000249008	0.00354143	Group2-Group1
ENSG00000138698|RAP1GDS1	465.83	-1.11814	0.305325	-3.66213	0.000250129	0.0035537	Group2-Group1
ENSG00000137817|PARP6	235.194	-1.44653	0.395046	-3.66168	0.000250569	0.00355627	Group2-Group1
ENSG00000270986|	23.6761	-3.94842	1.07841	-3.66133	0.000250909	0.00355743	Group2-Group1
ENSG00000115216|NRBP1	455.723	-1.11769	0.305351	-3.66035	0.000251868	0.00356389	Group2-Group1
ENSG00000157916|RER1	487.397	1.12851	0.308307	3.66034	0.000251882	0.00356389	Group2-Group1
ENSG00000205482|SPDYE18	13.4142	-6.56875	1.79598	-3.65749	0.000254702	0.00360008	Group2-Group1
ENSG00000224975|INE1	31.293	-2.98139	0.815294	-3.65682	0.00025536	0.00360402	Group2-Group1
ENSG00000276045|ORAI1	108.262	-1.76269	0.482048	-3.65668	0.000255504	0.00360402	Group2-Group1
ENSG00000135829|DHX9	513.953	-1.27531	0.348981	-3.65439	0.000257793	0.0036301	Group2-Group1
ENSG00000140526|ABHD2	120.379	-1.77817	0.486653	-3.65388	0.000258303	0.0036301	Group2-Group1
ENSG00000149357|LAMTOR1	232.775	-1.53508	0.420135	-3.65378	0.000258407	0.0036301	Group2-Group1
ENSG00000174353|STAG3L3	659.343	-1.17133	0.320564	-3.65398	0.000258208	0.0036301	Group2-Group1
ENSG00000145287|PLAC8	800.373	1.24048	0.339573	3.65306	0.000259134	0.00363289	Group2-Group1
ENSG00000233327|USP32P2	10.6191	5.87374	1.60782	3.65323	0.000258958	0.00363289	Group2-Group1
ENSG00000144746|ARL6IP5	2957.27	0.94575	0.258935	3.65247	0.000259732	0.00363757	Group2-Group1
ENSG00000136986|DERL1	217.404	-1.55379	0.425558	-3.6512	0.000261022	0.00365192	Group2-Group1
ENSG00000211456|SACM1L	329.321	1.29332	0.354299	3.65037	0.000261862	0.00365995	Group2-Group1
ENSG00000141576|RNF157	171.976	-1.83782	0.503672	-3.64884	0.000263427	0.0036781	Group2-Group1
ENSG00000168778|TCTN2	45.6397	-2.65237	0.727087	-3.64794	0.000264347	0.0036872	Group2-Group1
ENSG00000164733|CTSB	800.754	-1.10423	0.302929	-3.64518	0.000267201	0.00372324	Group2-Group1
ENSG00000276293|PIP4K2B	135.48	-1.65806	0.455104	-3.64326	0.000269205	0.00374736	Group2-Group1
ENSG00000012061|ERCC1	221.462	-1.42262	0.390751	-3.64074	0.000271856	0.00378044	Group2-Group1
ENSG00000171206|TRIM8	65.733	-2.08787	0.574237	-3.63591	0.000277003	0.00384813	Group2-Group1
ENSG00000167524|	71.618	-2.33309	0.64178	-3.63534	0.000277617	0.00385277	Group2-Group1
ENSG00000159202|UBE2Z	114.247	-1.75326	0.482512	-3.6336	0.000279494	0.00387492	Group2-Group1
ENSG00000107521|HPS1	499.322	-1.21837	0.335376	-3.63284	0.000280317	0.00388242	Group2-Group1
ENSG00000122390|NAA60	208.027	-1.41619	0.390062	-3.63067	0.000282687	0.00390757	Group2-Group1
ENSG00000130544|ZNF557	147.548	-1.724	0.474845	-3.63066	0.000282701	0.00390757	Group2-Group1
ENSG00000087111|PIGS	176.082	-1.50439	0.414469	-3.62968	0.000283768	0.00391447	Group2-Group1
ENSG00000183337|BCOR	143.127	-1.68251	0.463512	-3.62991	0.000283521	0.00391447	Group2-Group1
ENSG00000115307|AUP1	845.935	-1.03399	0.285128	-3.62641	0.000287387	0.00396042	Group2-Group1
ENSG00000173992|CCS	231.824	1.3577	0.374497	3.6254	0.000288513	0.00397196	Group2-Group1
ENSG00000213930|GALT	669.899	-1.28773	0.35523	-3.62508	0.000288877	0.00397299	Group2-Group1
ENSG00000157895|C12orf43	134.719	-1.74798	0.482259	-3.62457	0.000289446	0.00397685	Group2-Group1
ENSG00000134987|WDR36	120.398	1.57285	0.433986	3.6242	0.000289857	0.00397853	Group2-Group1
ENSG00000101265|RASSF2	245.675	-1.27441	0.351855	-3.62199	0.000292343	0.00400865	Group2-Group1
ENSG00000225442|MPRIP-AS1	16.8916	-5.0871	1.40545	-3.61955	0.000295114	0.00404262	Group2-Group1
ENSG00000140612|SEC11A	540.393	1.19195	0.329532	3.61711	0.000297912	0.0040769	Group2-Group1
ENSG00000262211|	10.4312	-6.44505	1.7849	-3.61087	0.000305172	0.0041721	Group2-Group1
ENSG00000171475|WIPF2	112.639	-1.68046	0.465454	-3.61036	0.000305772	0.00417616	Group2-Group1
ENSG00000163125|RPRD2	154.893	-1.84934	0.512385	-3.60927	0.000307057	0.00418955	Group2-Group1
ENSG00000144647|POMGNT2	23.911	-4.54418	1.25925	-3.60864	0.000307807	0.00419562	Group2-Group1
ENSG00000108306|FBXL20	265.82	-1.40225	0.38898	-3.60493	0.000312232	0.00425173	Group2-Group1
ENSG00000136682|CBWD2	328.452	1.35475	0.375961	3.60345	0.000314026	0.00426229	Group2-Group1
ENSG00000138138|ATAD1	298.312	1.33717	0.371101	3.60326	0.000314246	0.00426229	Group2-Group1
ENSG00000196588|MKL1	145.344	-2.04565	0.567627	-3.60387	0.000313514	0.00426229	Group2-Group1
ENSG00000260404|	42.3391	-3.02312	0.838985	-3.60331	0.000314196	0.00426229	Group2-Group1
ENSG00000182054|IDH2	501.995	-1.17457	0.326128	-3.60155	0.000316326	0.00428519	Group2-Group1
ENSG00000269028|MTRNR2L12	19.8711	4.6428	1.28918	3.60136	0.000316557	0.00428519	Group2-Group1
ENSG00000279570|	17.1838	-5.19077	1.44189	-3.59997	0.000318259	0.004304	Group2-Group1
ENSG00000107819|SFXN3	81.686	-2.53018	0.702896	-3.59965	0.000318641	0.00430493	Group2-Group1
ENSG00000063322|MED29	212.452	-1.48809	0.413749	-3.59659	0.000322416	0.00435166	Group2-Group1
ENSG00000100227|POLDIP3	285.894	-1.36602	0.380071	-3.59412	0.000325484	0.00438877	Group2-Group1
ENSG00000169442|CD52	1656.55	-1.28	0.35637	-3.59176	0.000328453	0.00442447	Group2-Group1
ENSG00000176422|SPRYD4	60.6716	-2.0624	0.574725	-3.5885	0.000332592	0.00447585	Group2-Group1
ENSG00000113240|CLK4	430.439	1.27074	0.354141	3.58823	0.000332925	0.00447596	Group2-Group1
ENSG00000130803|ZNF317	218.949	-1.38484	0.386223	-3.58559	0.000336315	0.00451712	Group2-Group1
ENSG00000095906|NUBP2	515.297	1.18565	0.330704	3.58524	0.000336766	0.00451877	Group2-Group1
ENSG00000104518|GSDMD	807.12	1.00861	0.281352	3.58487	0.000337246	0.0045208	Group2-Group1
ENSG00000083312|TNPO1	616.143	1.17355	0.327412	3.58432	0.000337958	0.00452594	Group2-Group1
ENSG00000102760|RGCC	203.996	1.76809	0.493659	3.5816	0.000341493	0.00455997	Group2-Group1
ENSG00000123908|AGO2	338.314	-1.26134	0.352134	-3.58197	0.00034101	0.00455997	Group2-Group1
ENSG00000161405|IKZF3	692.027	-1.08053	0.301685	-3.58164	0.00034145	0.00455997	Group2-Group1
ENSG00000175606|TMEM70	106.236	1.65259	0.462036	3.57675	0.000347887	0.00464086	Group2-Group1
ENSG00000169045|HNRNPH1	4749.11	-0.957786	0.267808	-3.5764	0.000348364	0.00464272	Group2-Group1
ENSG00000111678|C12orf57	196.502	1.40355	0.392872	3.57253	0.000353548	0.00470271	Group2-Group1
ENSG00000156976|EIF4A2	3917.32	0.998052	0.279368	3.57254	0.000353541	0.00470271	Group2-Group1
ENSG00000204577|LILRB3	17.0041	-5.72772	1.60389	-3.57114	0.000355437	0.00472326	Group2-Group1
ENSG00000065427|KARS	1295.23	0.936666	0.262621	3.5666	0.000361639	0.00480105	Group2-Group1
ENSG00000172053|QARS	667.365	1.04177	0.292218	3.56504	0.000363802	0.00482511	Group2-Group1
ENSG00000176024|ZNF613	43.5457	2.6273	0.737123	3.56426	0.000364886	0.00483483	Group2-Group1
ENSG00000048740|CELF2	927.562	-1.01819	0.285781	-3.56281	0.000366903	0.00485236	Group2-Group1
ENSG00000107736|CDH23	76.4831	-2.20508	0.618916	-3.5628	0.000366914	0.00485236	Group2-Group1
ENSG00000240065|PSMB9	861.931	1.13295	0.318143	3.56113	0.000369259	0.00487869	Group2-Group1
ENSG00000157216|SSBP3	115.282	-1.66536	0.467796	-3.56002	0.000370828	0.00489472	Group2-Group1
ENSG00000133678|TMEM254	66.5307	-2.49096	0.699763	-3.55971	0.000371258	0.00489569	Group2-Group1
ENSG00000198146|ZNF770	220.344	1.37088	0.385145	3.55939	0.000371716	0.00489704	Group2-Group1
ENSG00000114030|KPNA1	211.682	-1.40469	0.394712	-3.55877	0.000372593	0.0049039	Group2-Group1
ENSG00000267827|	7.9506	7.04939	1.98149	3.55762	0.000374234	0.0049208	Group2-Group1
ENSG00000133065|SLC41A1	88.4915	-2.04079	0.574258	-3.55379	0.000379729	0.00498829	Group2-Group1
ENSG00000260032|LINC00657	298.217	1.30605	0.367562	3.55327	0.000380474	0.00499331	Group2-Group1
ENSG00000165280|VCP	1709.4	0.952682	0.268322	3.55052	0.000384468	0.00502812	Group2-Group1
ENSG00000180817|PPA1	692.801	1.00449	0.28292	3.55044	0.000384587	0.00502812	Group2-Group1
ENSG00000245849|RAD51-AS1	69.4578	-2.17136	0.611446	-3.55118	0.000383501	0.00502812	Group2-Group1
ENSG00000254893|	148.119	1.65977	0.467436	3.55079	0.00038407	0.00502812	Group2-Group1
ENSG00000090238|YPEL3	170.194	-1.60676	0.452622	-3.54988	0.000385403	0.00502924	Group2-Group1
ENSG00000196126|HLA-DRB1	145.175	2.03436	0.573065	3.54997	0.000385282	0.00502924	Group2-Group1
ENSG00000143198|MGST3	200.164	1.26877	0.357786	3.54616	0.000390893	0.00509604	Group2-Group1
ENSG00000091039|OSBPL8	414.349	1.18415	0.33406	3.54473	0.000393021	0.0051141	Group2-Group1
ENSG00000185920|PTCH1	42.3549	-2.47841	0.699166	-3.54481	0.0003929	0.0051141	Group2-Group1
ENSG00000060237|WNK1	641.126	-1.21468	0.342744	-3.54398	0.000394129	0.00512038	Group2-Group1
ENSG00000135390|ATP5G2	1060.11	-1.07494	0.303358	-3.54348	0.000394887	0.00512038	Group2-Group1
ENSG00000197694|SPTAN1	826.576	-0.996438	0.281209	-3.54341	0.000394991	0.00512038	Group2-Group1
ENSG00000244462|RBM12	265.724	-1.60228	0.452125	-3.5439	0.000394254	0.00512038	Group2-Group1
ENSG00000243943|ZNF512	200.345	-1.548	0.436908	-3.54309	0.000395473	0.00512181	Group2-Group1
ENSG00000246223|LINC01550	404.672	-1.41658	0.399896	-3.54237	0.000396555	0.00513098	Group2-Group1
ENSG00000109270|LAMTOR3	120.045	1.59695	0.45088	3.54184	0.000397341	0.00513634	Group2-Group1
ENSG00000105726|ATP13A1	301.314	-1.26283	0.356779	-3.53952	0.000400851	0.00517684	Group2-Group1
ENSG00000111859|NEDD9	182.795	-1.4046	0.396888	-3.53902	0.000401612	0.00518181	Group2-Group1
ENSG00000138942|RNF185	97.1324	-2.06966	0.585093	-3.53733	0.0004042	0.00521031	Group2-Group1
ENSG00000103549|RNF40	163.988	-1.50195	0.424679	-3.53667	0.000405199	0.00521832	Group2-Group1
ENSG00000101307|SIRPB1	49.9808	-2.73259	0.772946	-3.53529	0.000407323	0.00523587	Group2-Group1
ENSG00000173418|NAA20	300.757	1.14511	0.323887	3.53552	0.00040697	0.00523587	Group2-Group1
ENSG00000239857|GET4	287.021	1.26717	0.358462	3.53502	0.000407743	0.00523638	Group2-Group1
ENSG00000074603|DPP8	480.755	1.09468	0.309724	3.53439	0.000408724	0.00524408	Group2-Group1
ENSG00000164934|DCAF13	352.646	1.1289	0.319598	3.53227	0.000412013	0.00528137	Group2-Group1
ENSG00000136161|RCBTB2	277.303	1.34858	0.381924	3.53101	0.000413982	0.00530167	Group2-Group1
ENSG00000134996|OSTF1	687.984	1.21367	0.343801	3.53015	0.000415318	0.00531384	Group2-Group1
ENSG00000048991|R3HDM1	104.357	-1.68261	0.476794	-3.52901	0.000417111	0.00533182	Group2-Group1
ENSG00000116793|PHTF1	54.4128	-2.4618	0.698056	-3.52665	0.000420855	0.00537469	Group2-Group1
ENSG00000158604|TMED4	1283.38	-0.986507	0.279883	-3.52471	0.00042394	0.00540406	Group2-Group1
ENSG00000161671|EMC10	246.646	-1.25668	0.356509	-3.52495	0.000423562	0.00540406	Group2-Group1
ENSG00000089053|ANAPC5	1609.34	0.909444	0.258114	3.52342	0.00042602	0.00542555	Group2-Group1
ENSG00000225573|RPL35P5	32.5061	-4.2779	1.21464	-3.52195	0.000428384	0.00545061	Group2-Group1
ENSG00000134242|PTPN22	227.699	-1.82593	0.518794	-3.51956	0.000432261	0.0054898	Group2-Group1
ENSG00000156482|RPL30	3430.43	1.23581	0.351122	3.51961	0.000432179	0.0054898	Group2-Group1
ENSG00000028277|POU2F2	131.394	-1.53565	0.436357	-3.51926	0.000432757	0.00549103	Group2-Group1
ENSG00000086062|B4GALT1	713.568	-1.63276	0.464026	-3.51868	0.000433697	0.00549789	Group2-Group1
ENSG00000081320|STK17B	3121.5	-1.01774	0.289283	-3.51814	0.000434576	0.00550396	Group2-Group1
ENSG00000102879|CORO1A	5227.57	-0.939447	0.267144	-3.51664	0.000437053	0.00552554	Group2-Group1
ENSG00000108883|EFTUD2	359.133	-1.16249	0.33057	-3.51662	0.000437082	0.00552554	Group2-Group1
ENSG00000072415|MPP5	63.2342	2.16424	0.615488	3.5163	0.000437607	0.00552709	Group2-Group1
ENSG00000126254|RBM42	129.643	-1.49471	0.425175	-3.51551	0.000438905	0.00553841	Group2-Group1
ENSG00000110583|NAA40	96.1141	-1.74437	0.496465	-3.51358	0.000442114	0.00557379	Group2-Group1
ENSG00000172508|CARNS1	52.4444	-2.21669	0.631271	-3.51148	0.000445627	0.00561294	Group2-Group1
ENSG00000214194|LINC00998	64.2469	2.19281	0.624693	3.51021	0.000447745	0.00562932	Group2-Group1
ENSG00000248334|WHAMMP2	89.9013	1.81732	0.517698	3.51038	0.000447462	0.00562932	Group2-Group1
ENSG00000168256|NKIRAS2	101.236	-1.86405	0.53108	-3.50993	0.000448232	0.0056303	Group2-Group1
ENSG00000137656|BUD13	52.389	-2.34343	0.667757	-3.50941	0.000449102	0.00563608	Group2-Group1
ENSG00000230795|HLA-K	35.7554	2.95414	0.841853	3.50909	0.000449649	0.00563781	Group2-Group1
ENSG00000004534|RBM6	1534.74	-0.91351	0.26037	-3.5085	0.000450639	0.00564509	Group2-Group1
ENSG00000106105|GARS	350.503	-1.18037	0.336485	-3.50796	0.000451562	0.0056515	Group2-Group1
ENSG00000125149|C16orf70	114.564	-1.56321	0.445751	-3.50691	0.000453346	0.00566867	Group2-Group1
ENSG00000198561|CTNND1	35.6846	-3.15861	0.900804	-3.50643	0.000454155	0.00567364	Group2-Group1
ENSG00000111011|RSRC2	610.292	0.999036	0.285063	3.50462	0.000457257	0.00570722	Group2-Group1
ENSG00000172428|MYEOV2	149.304	1.40237	0.400286	3.50343	0.00045931	0.00572764	Group2-Group1
ENSG00000100804|PSMB5	224.032	1.27838	0.364934	3.50305	0.000459964	0.00573061	Group2-Group1
ENSG00000242802|AP5Z1	186.198	-1.3964	0.398718	-3.50223	0.000461375	0.005743	Group2-Group1
ENSG00000129472|RAB2B	60.8184	-2.13779	0.610747	-3.50028	0.000464764	0.00577473	Group2-Group1
ENSG00000261845|	6.59535	7.50318	2.14358	3.50029	0.000464744	0.00577473	Group2-Group1
ENSG00000117385|P3H1	109.288	-1.67875	0.479991	-3.49747	0.000469702	0.00583082	Group2-Group1
ENSG00000182944|EWSR1	1444.16	-1.01235	0.28959	-3.49582	0.000472611	0.00586165	Group2-Group1
ENSG00000131495|NDUFA2	201.156	1.26129	0.36114	3.49253	0.000478462	0.00592888	Group2-Group1
ENSG00000105519|CAPS	199.39	-1.93021	0.552706	-3.49228	0.000478909	0.00592908	Group2-Group1
ENSG00000214300|SPDYE3	28.4564	-3.16148	0.905502	-3.49141	0.000480477	0.00594315	Group2-Group1
ENSG00000188868|ZNF563	84.9803	1.82462	0.522766	3.49032	0.000482441	0.00596208	Group2-Group1
ENSG00000140941|MAP1LC3B	1066.78	1.02889	0.294806	3.49005	0.000482922	0.00596268	Group2-Group1
ENSG00000136888|ATP6V1G1	1223.36	1.08561	0.311262	3.48776	0.000487087	0.00600871	Group2-Group1
ENSG00000213799|ZNF845	92.4625	2.06979	0.59356	3.48707	0.000488339	0.00601876	Group2-Group1
ENSG00000104267|CA2	14.0155	-5.67574	1.62796	-3.48642	0.000489537	0.00602814	Group2-Group1
ENSG00000139083|ETV6	144.12	-1.84954	0.530573	-3.48592	0.000490446	0.00603393	Group2-Group1
ENSG00000118922|KLF12	369.388	-1.09563	0.314404	-3.48479	0.000492526	0.00605411	Group2-Group1
ENSG00000278768|BACE1-AS	50.4428	-2.84107	0.816231	-3.48072	0.000500062	0.00614126	Group2-Group1
ENSG00000108588|CCDC47	373.744	1.21817	0.3501	3.47949	0.000502361	0.00616399	Group2-Group1
ENSG00000263264|	188.441	1.57181	0.451872	3.47844	0.000504341	0.00618278	Group2-Group1
ENSG00000112983|BRD8	406.991	-1.31445	0.377936	-3.47798	0.000505213	0.00618796	Group2-Group1
ENSG00000175567|UCP2	3706.89	-1.06149	0.305239	-3.47756	0.000505999	0.00619208	Group2-Group1
ENSG00000204681|GABBR1	149.535	-1.45143	0.417402	-3.47729	0.000506511	0.00619284	Group2-Group1
ENSG00000167182|SP2	52.5957	-2.47049	0.710755	-3.47587	0.000509196	0.00622015	Group2-Group1
ENSG00000263620|	19.4513	-5.50362	1.58354	-3.47552	0.000509855	0.00622268	Group2-Group1
ENSG00000047932|GOPC	196.337	1.34191	0.386169	3.47494	0.000510975	0.00622531	Group2-Group1
ENSG00000157778|PSMG3	222.517	-1.38379	0.398199	-3.47512	0.00051062	0.00622531	Group2-Group1
ENSG00000136738|STAM	110.926	-1.81539	0.522587	-3.47385	0.000513046	0.00624501	Group2-Group1
ENSG00000211751|TRBC1	6380.45	1.15724	0.333306	3.47201	0.000516583	0.0062825	Group2-Group1
ENSG00000198658|ABHD17AP1	6.88986	7.13387	2.0549	3.47163	0.0005173	0.00628567	Group2-Group1
ENSG00000214253|FIS1	382.433	1.26291	0.363817	3.47127	0.000518006	0.0062887	Group2-Group1
ENSG00000204524|ZNF805	30.6935	3.02606	0.871886	3.47071	0.00051909	0.00629631	Group2-Group1
ENSG00000146830|GIGYF1	286.581	-1.42051	0.409331	-3.47032	0.000519835	0.0062998	Group2-Group1
ENSG00000099821|POLRMT	188.718	-1.42416	0.410667	-3.46791	0.000524519	0.00635097	Group2-Group1
ENSG00000227081|	1494.85	1.40402	0.404898	3.46758	0.000525165	0.00635321	Group2-Group1
ENSG00000146731|CCT6A	875.677	0.958351	0.276522	3.46573	0.000528801	0.00639157	Group2-Group1
ENSG00000165487|MICU2	257.727	1.16901	0.337358	3.46519	0.000529854	0.00639868	Group2-Group1
ENSG00000114978|MOB1A	643.612	-1.15321	0.332952	-3.46358	0.000533038	0.00642973	Group2-Group1
ENSG00000258727|	70.0006	-2.55702	0.738293	-3.46342	0.000533359	0.00642973	Group2-Group1
ENSG00000149499|EML3	166.584	-1.35938	0.392616	-3.46236	0.000535458	0.00644939	Group2-Group1
ENSG00000124406|ATP8A1	134.537	1.46855	0.424247	3.46155	0.000537076	0.00646322	Group2-Group1
ENSG00000080802|CNOT4	174.719	-1.44374	0.417171	-3.46079	0.000538585	0.00647572	Group2-Group1
ENSG00000032389|TSSC1	183.994	1.32277	0.382437	3.45878	0.000542622	0.00651857	Group2-Group1
ENSG00000173208|ABCD2	182.19	1.27383	0.368354	3.45818	0.000543848	0.00652759	Group2-Group1
ENSG00000103932|RPAP1	176.794	-1.78749	0.517404	-3.45472	0.000550857	0.00660404	Group2-Group1
ENSG00000160392|C19orf47	21.4459	-4.23104	1.22477	-3.45457	0.000551176	0.00660404	Group2-Group1
ENSG00000168421|RHOH	2276.24	0.901581	0.261071	3.45339	0.000553593	0.00662723	Group2-Group1
ENSG00000141349|G6PC3	19.198	-4.05734	1.17553	-3.4515	0.000557487	0.00666805	Group2-Group1
ENSG00000110925|CSRNP2	64.878	-2.27389	0.658871	-3.45118	0.000558134	0.00666999	Group2-Group1
ENSG00000166716|ZNF592	117.575	-1.62416	0.470665	-3.45078	0.000558973	0.00667423	Group2-Group1
ENSG00000110025|SNX15	51.1401	-2.38729	0.691878	-3.45045	0.000559653	0.00667656	Group2-Group1
ENSG00000156599|ZDHHC5	74.3328	-1.90254	0.551512	-3.44969	0.000561237	0.00668966	Group2-Group1
ENSG00000108551|RASD1	11.5943	6.4586	1.87307	3.44813	0.000564481	0.0067225	Group2-Group1
ENSG00000054118|THRAP3	1407.9	-1.14112	0.331064	-3.44682	0.000567227	0.00674354	Group2-Group1
ENSG00000184787|UBE2G2	505.398	-1.14382	0.331845	-3.44686	0.00056715	0.00674354	Group2-Group1
ENSG00000178234|GALNT11	185.182	-1.37145	0.3985	-3.44154	0.000578419	0.00687066	Group2-Group1
ENSG00000134146|DPH6	70.1352	1.7794	0.517108	3.44106	0.000579434	0.00687678	Group2-Group1
ENSG00000064601|CTSA	276.865	-1.17199	0.340756	-3.43938	0.000583058	0.00691383	Group2-Group1
ENSG00000136802|LRRC8A	111.209	-1.58863	0.462242	-3.43681	0.000588617	0.0069682	Group2-Group1
ENSG00000186918|ZNF395	91.9946	-1.65705	0.482152	-3.43679	0.000588655	0.0069682	Group2-Group1
ENSG00000164751|PEX2	198.091	1.25838	0.366178	3.43652	0.000589247	0.00696921	Group2-Group1
ENSG00000230551|	162.707	-1.46735	0.427123	-3.43541	0.000591648	0.0069916	Group2-Group1
ENSG00000099995|SF3A1	293.695	-1.20839	0.351932	-3.43359	0.000595638	0.00702177	Group2-Group1
ENSG00000173889|PHC3	766.575	-1.28189	0.373326	-3.4337	0.000595409	0.00702177	Group2-Group1
ENSG00000196954|CASP4	547.558	-1.16353	0.33889	-3.43337	0.000596133	0.00702177	Group2-Group1
ENSG00000259529|	85.6338	-2.07822	0.60531	-3.43332	0.000596241	0.00702177	Group2-Group1
ENSG00000132510|KDM6B	80.1193	-1.81198	0.527927	-3.43226	0.00059858	0.00703764	Group2-Group1
ENSG00000186395|KRT10	92.6009	1.78981	0.521469	3.43224	0.000598611	0.00703764	Group2-Group1
ENSG00000239900|ADSL	764.051	1.00166	0.291953	3.43091	0.000601566	0.00706634	Group2-Group1
ENSG00000141568|FOXK2	164.349	-1.61959	0.472196	-3.4299	0.000603799	0.00708654	Group2-Group1
ENSG00000176393|RNPEP	75.5487	-1.89819	0.553642	-3.42855	0.000606812	0.00711583	Group2-Group1
ENSG00000010292|NCAPD2	136.915	-1.49621	0.436996	-3.42386	0.000617393	0.00723374	Group2-Group1
ENSG00000188536|HBA2	256.598	-13.4023	3.9151	-3.42325	0.000618779	0.00724381	Group2-Group1
ENSG00000168264|IRF2BP2	521.416	1.12429	0.32846	3.42292	0.000619529	0.00724643	Group2-Group1
ENSG00000126870|WDR60	154.738	1.31146	0.383176	3.42261	0.000620227	0.00724844	Group2-Group1
ENSG00000107798|LIPA	659.157	1.28084	0.374346	3.42155	0.000622658	0.00726824	Group2-Group1
ENSG00000251022|THAP9-AS1	189.945	1.3535	0.395598	3.42141	0.000622977	0.00726824	Group2-Group1
ENSG00000166135|HIF1AN	270.802	-1.30608	0.381851	-3.4204	0.000625288	0.00728903	Group2-Group1
ENSG00000111790|FGFR1OP2	429.665	1.22398	0.357947	3.41945	0.00062748	0.00730839	Group2-Group1
ENSG00000132388|UBE2G1	407.199	-1.0807	0.316095	-3.41891	0.000628721	0.00731665	Group2-Group1
ENSG00000265401|	534.023	1.11091	0.325523	3.41269	0.000643247	0.00747937	Group2-Group1
ENSG00000012211|PRICKLE3	19.0047	-4.01453	1.17667	-3.41177	0.000645436	0.0074985	Group2-Group1
ENSG00000123338|NCKAP1L	657.271	-0.960963	0.281701	-3.41129	0.00064657	0.00750534	Group2-Group1
ENSG00000164916|FOXK1	466.783	-1.07627	0.315553	-3.41075	0.000647833	0.00751366	Group2-Group1
ENSG00000113141|IK	1109.12	-0.973292	0.285529	-3.40873	0.000652652	0.00755683	Group2-Group1
ENSG00000198730|CTR9	639.689	1.07038	0.313998	3.40887	0.000652317	0.00755683	Group2-Group1
ENSG00000213741|RPS29	2815.88	1.45084	0.425934	3.40625	0.000658615	0.00761343	Group2-Group1
ENSG00000256045|MTRNR2L10	9.7883	5.6523	1.6594	3.40624	0.000658647	0.00761343	Group2-Group1
ENSG00000170759|KIF5B	1104.87	0.965316	0.283669	3.40296	0.000666591	0.0076988	Group2-Group1
ENSG00000105618|PRPF31	653.24	0.962373	0.283017	3.40041	0.000672857	0.00775199	Group2-Group1
ENSG00000135698|MPHOSPH6	136.229	1.50406	0.442409	3.39971	0.000674575	0.00775199	Group2-Group1
ENSG00000156928|MALSU1	133.901	1.45996	0.429361	3.40031	0.000673104	0.00775199	Group2-Group1
ENSG00000163930|BAP1	398.001	-1.18062	0.347164	-3.40074	0.00067203	0.00775199	Group2-Group1
ENSG00000168538|TRAPPC11	130.895	-1.6672	0.490362	-3.39993	0.000674036	0.00775199	Group2-Group1
ENSG00000188554|NBR1	413.961	-1.11787	0.328772	-3.40014	0.000673518	0.00775199	Group2-Group1
ENSG00000160014|CALM3	303.353	-1.19154	0.350564	-3.39893	0.000676498	0.00776759	Group2-Group1
ENSG00000135535|CD164	1714.91	1.32403	0.389844	3.39632	0.000682993	0.00783564	Group2-Group1
ENSG00000122545|SEPT7	1966.21	1.01652	0.299391	3.3953	0.000685523	0.00785158	Group2-Group1
ENSG00000159840|ZYX	399.219	-1.41362	0.416337	-3.39537	0.00068535	0.00785158	Group2-Group1
ENSG00000277791|PSMB3	546.368	1.154	0.339997	3.39414	0.000688446	0.0078785	Group2-Group1
ENSG00000278330|	21.7705	-3.55942	1.04912	-3.39277	0.000691888	0.00791132	Group2-Group1
ENSG00000113552|GNPDA1	234.239	1.28823	0.379965	3.3904	0.000697903	0.00797062	Group2-Group1
ENSG00000124491|F13A1	88.0322	-1.70091	0.501704	-3.39027	0.000698232	0.00797062	Group2-Group1
ENSG00000196659|TTC30B	20.7449	3.51459	1.03772	3.38685	0.000707009	0.00806412	Group2-Group1
ENSG00000104774|MAN2B1	309.867	-1.14989	0.339806	-3.38395	0.000714507	0.00813997	Group2-Group1
ENSG00000272325|NUDT3	512.755	-1.30929	0.386927	-3.38382	0.000714842	0.00813997	Group2-Group1
ENSG00000166562|SEC11C	338.082	1.42132	0.420151	3.38287	0.000717315	0.00816139	Group2-Group1
ENSG00000206561|COLQ	26.1157	-3.25218	0.961797	-3.38135	0.000721297	0.00819992	Group2-Group1
ENSG00000267598|	25.9017	-4.64393	1.37355	-3.38097	0.000722301	0.00820455	Group2-Group1
ENSG00000038274|MAT2B	1817.18	1.07605	0.318344	3.38016	0.000724442	0.00822208	Group2-Group1
ENSG00000197620|CXorf40A	114.527	1.63283	0.483102	3.37988	0.000725168	0.00822355	Group2-Group1
ENSG00000257279|	22.7859	-3.7474	1.10898	-3.37913	0.000727166	0.00823941	Group2-Group1
ENSG00000278356|	19.3079	-3.91561	1.15913	-3.37805	0.000730012	0.00826487	Group2-Group1
ENSG00000166501|PRKCB	502.406	-1.10748	0.328043	-3.37602	0.000735436	0.00831943	Group2-Group1
ENSG00000144567|FAM134A	221.024	-1.22668	0.364085	-3.36922	0.000753804	0.00849928	Group2-Group1
ENSG00000171490|RSL1D1	1148.81	-1.06656	0.316525	-3.3696	0.000752768	0.00849928	Group2-Group1
ENSG00000175463|TBC1D10C	2946.66	0.873614	0.259269	3.36953	0.000752975	0.00849928	Group2-Group1
ENSG00000204084|INPP5B	160.674	-1.502	0.445786	-3.36933	0.000753511	0.00849928	Group2-Group1
ENSG00000135631|RAB11FIP5	23.8951	-3.54068	1.05126	-3.36802	0.000757093	0.00852241	Group2-Group1
ENSG00000170049|KCNAB3	21.264	-3.78637	1.12415	-3.3682	0.000756594	0.00852241	Group2-Group1
ENSG00000110944|IL23A	123.395	1.69026	0.5021	3.36638	0.000761629	0.00855446	Group2-Group1
ENSG00000155363|MOV10	278.525	-1.58503	0.470849	-3.36631	0.000761805	0.00855446	Group2-Group1
ENSG00000276334|	47.4426	-2.17843	0.647122	-3.36634	0.000761731	0.00855446	Group2-Group1
ENSG00000133393|FOPNL	167.111	1.28223	0.381081	3.36471	0.000766241	0.00859727	Group2-Group1
ENSG00000214389|RPS3AP26	172.856	1.61374	0.47999	3.36202	0.000773744	0.00867437	Group2-Group1
ENSG00000075089|ACTR6	178.576	1.28	0.380941	3.36009	0.000779163	0.00872665	Group2-Group1
ENSG00000158717|RNF166	398.235	-1.25258	0.372803	-3.35991	0.000779674	0.00872665	Group2-Group1
ENSG00000260097|SPDYE6	18.763	-5.11834	1.52384	-3.35884	0.00078269	0.00875328	Group2-Group1
ENSG00000204305|AGER	52.519	-2.24392	0.668274	-3.35778	0.0007857	0.00877981	Group2-Group1
ENSG00000088038|CNOT3	29.7866	-3.24304	0.965948	-3.35736	0.000786899	0.00878608	Group2-Group1
ENSG00000166199|ALKBH3	259.27	1.22754	0.365678	3.35688	0.000788267	0.00879422	Group2-Group1
ENSG00000197045|GMFB	111.649	1.44691	0.431346	3.35441	0.000795346	0.00886601	Group2-Group1
ENSG00000154451|GBP5	600.913	1.24888	0.372405	3.35356	0.000797803	0.00887186	Group2-Group1
ENSG00000172765|TMCC1	73.6357	-1.90976	0.569462	-3.35363	0.000797602	0.00887186	Group2-Group1
ENSG00000179335|CLK3	565.281	-0.992026	0.295802	-3.35368	0.000797432	0.00887186	Group2-Group1
ENSG00000215421|ZNF407	105.734	1.53137	0.456695	3.35316	0.000798946	0.00887739	Group2-Group1
ENSG00000104870|FCGRT	432.338	1.18656	0.353966	3.35218	0.000801778	0.00890168	Group2-Group1
ENSG00000164024|METAP1	239.075	-1.30498	0.38946	-3.35075	0.000805929	0.00894055	Group2-Group1
ENSG00000007255|TRAPPC6A	376.422	1.07202	0.320049	3.34955	0.000809417	0.00897201	Group2-Group1
ENSG00000143753|DEGS1	456.751	1.01092	0.301875	3.3488	0.000811636	0.00898938	Group2-Group1
ENSG00000198589|LRBA	362.796	1.1164	0.333405	3.34849	0.000812536	0.00899211	Group2-Group1
ENSG00000019582|CD74	2606.26	-1.11436	0.332855	-3.34789	0.000814299	0.00900438	Group2-Group1
ENSG00000116863|ADPRHL2	174.047	1.47365	0.440282	3.34707	0.000816695	0.00902363	Group2-Group1
ENSG00000168476|REEP4	61.1455	-1.92008	0.573743	-3.34658	0.000818146	0.00903241	Group2-Group1
ENSG00000160305|DIP2A	446.91	-1.16891	0.349314	-3.3463	0.000818976	0.00903433	Group2-Group1
ENSG00000057704|TMCC3	13.3128	-5.94412	1.7768	-3.34541	0.000821622	0.00904823	Group2-Group1
ENSG00000088832|FKBP1A	522.104	-1.05667	0.315869	-3.34528	0.000821986	0.00904823	Group2-Group1
ENSG00000159377|PSMB4	1318.16	-0.948562	0.283558	-3.34521	0.000822208	0.00904823	Group2-Group1
ENSG00000169375|SIN3A	551.762	-1.11818	0.334289	-3.34493	0.000823028	0.00905002	Group2-Group1
ENSG00000228492|RAB11FIP1P1	17.8525	-4.66992	1.39624	-3.34465	0.000823866	0.009052	Group2-Group1
ENSG00000243811|APOBEC3D	63.9905	-1.90719	0.570542	-3.34277	0.000829477	0.00910639	Group2-Group1
ENSG00000146386|ABRACL	362.643	1.15564	0.345761	3.34233	0.000830795	0.00910905	Group2-Group1
ENSG00000151743|AMN1	101.718	1.52432	0.456075	3.34224	0.000831042	0.00910905	Group2-Group1
ENSG00000140553|UNC45A	293.87	1.12608	0.337175	3.33975	0.000838545	0.00918397	Group2-Group1
ENSG00000130749|ZC3H4	150.707	-1.58664	0.475209	-3.33883	0.00084131	0.00920693	Group2-Group1
ENSG00000171067|C11orf24	39.8404	-2.65326	0.795308	-3.33614	0.000849499	0.00928916	Group2-Group1
ENSG00000053524|MCF2L2	10.3215	-6.09541	1.82723	-3.33587	0.000850332	0.00929089	Group2-Group1
ENSG00000164118|CEP44	75.3013	1.78032	0.533734	3.33559	0.000851192	0.00929291	Group2-Group1
ENSG00000102931|ARL2BP	691.642	1.13123	0.339179	3.33519	0.000852397	0.00929869	Group2-Group1
ENSG00000170092|SPDYE5	35.3618	-3.23496	0.970167	-3.33444	0.000854718	0.00931663	Group2-Group1
ENSG00000197635|DPP4	562.326	1.01174	0.303502	3.33356	0.000857433	0.00933883	Group2-Group1
ENSG00000167658|EEF2	9645.92	-1.16582	0.349918	-3.33168	0.000863233	0.00938715	Group2-Group1
ENSG00000170340|B3GNT2	239.284	1.19287	0.358017	3.33188	0.000862618	0.00938715	Group2-Group1
ENSG00000088888|MAVS	276.456	-1.20841	0.362776	-3.331	0.000865353	0.00940277	Group2-Group1
ENSG00000177954|RPS27	19907.4	1.13508	0.340913	3.32954	0.000869903	0.00944476	Group2-Group1
ENSG00000058673|ZC3H11A	669.817	0.989696	0.297309	3.32884	0.000872075	0.00946088	Group2-Group1
ENSG00000179833|SERTAD2	80.7851	-2.07884	0.624765	-3.32739	0.000876643	0.00950295	Group2-Group1
ENSG00000140368|PSTPIP1	492.353	1.09827	0.330125	3.32681	0.000878452	0.00951507	Group2-Group1
ENSG00000106399|RPA3	108.19	1.55532	0.467649	3.32583	0.000881568	0.00953553	Group2-Group1
ENSG00000166860|ZBTB39	23.0765	-3.97103	1.19402	-3.32578	0.000881727	0.00953553	Group2-Group1
ENSG00000102081|FMR1	119.816	1.62964	0.49008	3.32526	0.00088335	0.00954559	Group2-Group1
ENSG00000103111|MON1B	222.252	-1.32943	0.399876	-3.3246	0.000885458	0.00955896	Group2-Group1
ENSG00000130813|C19orf66	479.685	-1.13689	0.341982	-3.32442	0.000886011	0.00955896	Group2-Group1
ENSG00000166888|STAT6	965.565	-1.04396	0.314048	-3.32422	0.00088667	0.00955896	Group2-Group1
ENSG00000175866|BAIAP2	25.727	-3.36342	1.0119	-3.32386	0.0008878	0.00956365	Group2-Group1
ENSG00000099817|POLR2E	360.852	-1.11221	0.334677	-3.32325	0.000889766	0.00956985	Group2-Group1
ENSG00000182993|C12orf60	26.6294	-3.61528	1.08781	-3.32346	0.000889086	0.00956985	Group2-Group1
ENSG00000090612|ZNF268	148.937	1.41347	0.425816	3.31944	0.000901983	0.00968939	Group2-Group1
ENSG00000132475|H3F3B	16449.1	0.939563	0.283057	3.31935	0.000902288	0.00968939	Group2-Group1
ENSG00000111875|ASF1A	271.001	1.31311	0.395645	3.31891	0.000903702	0.00969089	Group2-Group1
ENSG00000181381|DDX60L	171.81	1.30586	0.393491	3.31865	0.000904539	0.00969089	Group2-Group1
ENSG00000254682|	121.136	-1.49834	0.451475	-3.31876	0.000904166	0.00969089	Group2-Group1
ENSG00000186063|AIDA	199.74	1.39864	0.421527	3.31803	0.00090656	0.00970499	Group2-Group1
ENSG00000092847|AGO1	420.904	-1.06268	0.320431	-3.3164	0.000911839	0.00975391	Group2-Group1
ENSG00000102908|NFAT5	181.126	-1.4861	0.448247	-3.31535	0.000915275	0.00977926	Group2-Group1
ENSG00000128699|ORMDL1	1161.35	0.986754	0.297661	3.31503	0.00091634	0.00977926	Group2-Group1
ENSG00000254858|MPV17L2	22.733	-3.82669	1.15429	-3.31518	0.000915842	0.00977926	Group2-Group1
ENSG00000162402|USP24	311.227	-1.10045	0.332078	-3.31384	0.00092025	0.00981339	Group2-Group1
ENSG00000166783|KIAA0430	300.452	-1.53437	0.463092	-3.3133	0.000922009	0.00982454	Group2-Group1
ENSG00000172209|GPR22	44.802	-2.62724	0.793105	-3.3126	0.000924341	0.00984177	Group2-Group1
ENSG00000004139|SARM1	74.0025	-1.89826	0.573509	-3.30991	0.00093327	0.00992916	Group2-Group1
ENSG00000099899|TRMT2A	397.488	1.02124	0.308621	3.30903	0.000936197	0.00995256	Group2-Group1
ENSG00000102934|PLLP	48.4622	-2.37605	0.718095	-3.30882	0.000936916	0.00995256	Group2-Group1
ENSG00000137496|IL18BP	78.7978	-2.02016	0.610659	-3.30816	0.000939113	0.00996821	Group2-Group1
ENSG00000213303|	58.1328	1.90287	0.575716	3.30522	0.000949019	0.0100656	Group2-Group1
ENSG00000119685|TTLL5	102.644	-1.56855	0.474751	-3.30393	0.00095338	0.0101041	Group2-Group1
ENSG00000240403|KIR3DL2	10.0046	-6.0966	1.84625	-3.30215	0.000959484	0.0101609	Group2-Group1
ENSG00000162300|ZFPL1	36.1952	-2.49586	0.756133	-3.30082	0.000964028	0.0102012	Group2-Group1
ENSG00000171617|ENC1	25.1479	5.22618	1.58361	3.30018	0.00096623	0.0102167	Group2-Group1
ENSG00000109321|AREG	45.2296	2.16647	0.656832	3.29836	0.00097253	0.0102754	Group2-Group1
ENSG00000180628|PCGF5	388.84	1.15957	0.351686	3.29719	0.000976581	0.0103103	Group2-Group1
ENSG00000213380|COG8	285.063	-1.33402	0.404916	-3.29456	0.000985753	0.0103991	Group2-Group1
ENSG00000149294|NCAM1	15.2798	-5.80908	1.76369	-3.29372	0.000988725	0.0104225	Group2-Group1
ENSG00000114423|CBLB	303.605	-1.32256	0.40166	-3.29272	0.00099222	0.0104433	Group2-Group1
ENSG00000132507|EIF5A	829.924	-1.15819	0.351726	-3.29286	0.000991736	0.0104433	Group2-Group1
ENSG00000173218|VANGL1	24.4825	-3.55365	1.07968	-3.29139	0.000996936	0.010485	Group2-Group1
ENSG00000197050|ZNF420	196.289	1.40729	0.427606	3.2911	0.000997966	0.0104878	Group2-Group1
ENSG00000175354|PTPN2	694.739	1.02035	0.31009	3.29048	0.00100016	0.0105028	Group2-Group1
ENSG00000105229|PIAS4	105.164	-1.68953	0.513574	-3.28975	0.00100277	0.0105222	Group2-Group1
ENSG00000131558|EXOC4	246.348	-1.67869	0.510681	-3.28716	0.00101202	0.0106112	Group2-Group1
ENSG00000136463|TACO1	120.444	1.39694	0.425029	3.28671	0.00101366	0.0106203	Group2-Group1
ENSG00000160953|MUM1	151.935	-1.51405	0.460787	-3.2858	0.00101695	0.0106466	Group2-Group1
ENSG00000260616|	10.7205	-5.50971	1.677	-3.28545	0.0010182	0.0106517	Group2-Group1
ENSG00000136167|LCP1	4547.26	-1.05216	0.32029	-3.28501	0.00101978	0.0106601	Group2-Group1
ENSG00000204161|C10orf128	39.5404	2.43563	0.741679	3.28394	0.00102365	0.0106924	Group2-Group1
ENSG00000120896|SORBS3	61.9813	-2.24214	0.683335	-3.28117	0.00103377	0.0107899	Group2-Group1
ENSG00000099956|SMARCB1	144.256	-1.37776	0.419932	-3.28091	0.00103473	0.0107918	Group2-Group1
ENSG00000244363|RPL7P23	22.8096	3.77284	1.15027	3.27995	0.00103825	0.0108203	Group2-Group1
ENSG00000090006|LTBP4	178.648	-1.76103	0.537033	-3.27918	0.00104111	0.0108337	Group2-Group1
ENSG00000161558|TMEM143	100.568	-1.58238	0.482534	-3.27932	0.00104058	0.0108337	Group2-Group1
ENSG00000196236|XPNPEP3	66.9964	-1.83882	0.560979	-3.27787	0.00104595	0.0108758	Group2-Group1
ENSG00000115649|CNPPD1	298.997	-1.10171	0.336141	-3.27752	0.00104723	0.0108809	Group2-Group1
ENSG00000038358|EDC4	344.626	-1.28954	0.393542	-3.27676	0.00105006	0.0109021	Group2-Group1
ENSG00000280143|	97.4995	-1.83467	0.560487	-3.27335	0.0010628	0.011026	Group2-Group1
ENSG00000103148|NPRL3	65.2413	-1.83864	0.562028	-3.27143	0.00107005	0.0110929	Group2-Group1
ENSG00000180370|PAK2	277.702	-1.32225	0.404249	-3.27089	0.00107211	0.0110976	Group2-Group1
ENSG00000187607|ZNF286A	194.817	-1.25065	0.382339	-3.27105	0.0010715	0.0110976	Group2-Group1
ENSG00000100938|GMPR2	427.94	1.0134	0.309863	3.27047	0.00107368	0.0111055	Group2-Group1
ENSG00000104897|SF3A2	22.224	-4.46988	1.367	-3.26984	0.00107609	0.0111137	Group2-Group1
ENSG00000196205|EEF1A1P5	4162.25	1.29805	0.396964	3.26995	0.00107568	0.0111137	Group2-Group1
ENSG00000177731|FLII	605.706	-1.08707	0.332562	-3.26879	0.0010801	0.0111467	Group2-Group1
ENSG00000123983|ACSL3	235.94	1.22849	0.375906	3.26808	0.00108278	0.011166	Group2-Group1
ENSG00000004975|DVL2	97.8628	-1.60336	0.490689	-3.26758	0.00108473	0.0111778	Group2-Group1
ENSG00000176986|SEC24C	376.388	-1.06058	0.324674	-3.26659	0.0010885	0.0112082	Group2-Group1
ENSG00000136930|PSMB7	445.498	1.01892	0.311992	3.26587	0.00109128	0.01122	Group2-Group1
ENSG00000174206|C12orf66	65.7438	-1.8387	0.562989	-3.26597	0.00109091	0.01122	Group2-Group1
ENSG00000197119|SLC25A29	31.1331	3.32529	1.02096	3.25702	0.00112588	0.0115671	Group2-Group1
ENSG00000166260|COX11	289.679	1.13673	0.349048	3.25666	0.00112732	0.0115733	Group2-Group1
ENSG00000168283|BMI1	198.467	1.31948	0.405211	3.25627	0.00112886	0.0115804	Group2-Group1
ENSG00000164032|H2AFZ	1110.28	0.893643	0.2745	3.25553	0.0011318	0.0115934	Group2-Group1
ENSG00000172493|AFF1	191.182	-1.54533	0.474677	-3.25554	0.00113177	0.0115934	Group2-Group1
ENSG00000178467|P4HTM	272.032	-1.14381	0.351455	-3.25451	0.00113586	0.0116264	Group2-Group1
ENSG00000127528|KLF2	361.52	1.10751	0.340329	3.25424	0.00113695	0.0116288	Group2-Group1
ENSG00000128590|DNAJB9	436.095	1.06582	0.327715	3.25229	0.00114481	0.0117005	Group2-Group1
ENSG00000013810|TACC3	576.57	-1.16716	0.358906	-3.252	0.00114594	0.0117034	Group2-Group1
ENSG00000273729|	35.4167	-2.72816	0.839293	-3.25055	0.00115182	0.0117547	Group2-Group1
ENSG00000135269|TES	712.128	-0.930762	0.286362	-3.2503	0.00115283	0.0117563	Group2-Group1
ENSG00000131591|C1orf159	55.8805	-2.7158	0.835622	-3.25003	0.00115393	0.0117588	Group2-Group1
ENSG00000154059|IMPACT	127.236	1.39076	0.427992	3.24949	0.00115613	0.0117697	Group2-Group1
ENSG00000156398|SFXN2	49.4072	-2.04427	0.629133	-3.24935	0.00115671	0.0117697	Group2-Group1
ENSG00000024048|UBR2	522.349	-0.981104	0.30198	-3.24891	0.00115849	0.0117791	Group2-Group1
ENSG00000182782|HCAR2	15.4909	5.35262	1.64774	3.24847	0.00116029	0.0117887	Group2-Group1
ENSG00000153944|MSI2	194.369	-1.35423	0.417241	-3.24567	0.00117174	0.0118963	Group2-Group1
ENSG00000114520|SNX4	230.775	1.1795	0.363523	3.24465	0.00117597	0.0119304	Group2-Group1
ENSG00000142675|CNKSR1	15.9865	-4.20379	1.29592	-3.24387	0.00117918	0.0119541	Group2-Group1
ENSG00000179222|MAGED1	123.986	-1.88565	0.581378	-3.24342	0.00118103	0.0119641	Group2-Group1
ENSG00000115520|COQ10B	271.106	1.11354	0.343389	3.24281	0.00118357	0.0119811	Group2-Group1
ENSG00000065809|FAM107B	1132.57	0.932529	0.287805	3.24015	0.00119468	0.0120847	Group2-Group1
ENSG00000111676|ATN1	31.3988	-3.37819	1.04392	-3.23607	0.00121189	0.0122497	Group2-Group1
ENSG00000167613|LAIR1	257.697	-1.29761	0.401057	-3.23547	0.00121444	0.0122665	Group2-Group1
ENSG00000223722|	14.8217	4.72043	1.45911	3.23514	0.00121581	0.0122713	Group2-Group1
ENSG00000117713|ARID1A	381.888	-1.16015	0.358785	-3.23355	0.00122263	0.0123311	Group2-Group1
ENSG00000110697|PITPNM1	102.416	-1.91927	0.593981	-3.23119	0.00123274	0.012424	Group2-Group1
ENSG00000281100|	18.0445	-4.26154	1.31976	-3.22904	0.00124208	0.0125089	Group2-Group1
ENSG00000110768|GTF2H1	278.102	1.20671	0.37387	3.22762	0.00124826	0.012562	Group2-Group1
ENSG00000110719|TCIRG1	722.004	-1.10834	0.343417	-3.22738	0.00124928	0.012563	Group2-Group1
ENSG00000135426|TESPA1	646.379	-1.19828	0.371482	-3.22569	0.0012567	0.0126285	Group2-Group1
ENSG00000137073|UBAP2	137.48	-1.32043	0.409461	-3.22481	0.00126057	0.0126581	Group2-Group1
ENSG00000198677|TTC37	460.499	0.980773	0.304188	3.22424	0.00126309	0.0126742	Group2-Group1
ENSG00000254986|DPP3	141.676	-1.42753	0.442834	-3.22362	0.00126581	0.0126922	Group2-Group1
ENSG00000151929|BAG3	49.9519	-2.06767	0.641577	-3.22279	0.00126949	0.0127199	Group2-Group1
ENSG00000227766|HCG4P5	24.5941	3.85422	1.19606	3.22244	0.00127104	0.0127261	Group2-Group1
ENSG00000139055|ERP27	214.656	-1.48002	0.45953	-3.22072	0.00127867	0.0127932	Group2-Group1
ENSG00000138660|AP1AR	114.287	1.43236	0.445106	3.21802	0.00129078	0.012905	Group2-Group1
ENSG00000129933|MAU2	247.396	-1.21991	0.379178	-3.21724	0.00129429	0.0129307	Group2-Group1
ENSG00000127328|RAB3IP	87.4001	-1.70349	0.529537	-3.21694	0.00129565	0.0129349	Group2-Group1
ENSG00000167548|KMT2D	157.896	-1.39926	0.435542	-3.21269	0.00131496	0.0131182	Group2-Group1
ENSG00000122862|SRGN	819.4	1.26706	0.394569	3.21126	0.00132155	0.0131744	Group2-Group1
ENSG00000127483|HP1BP3	1016.53	-0.88339	0.275274	-3.20913	0.00133138	0.0132607	Group2-Group1
ENSG00000128335|APOL2	388.797	-1.29133	0.402413	-3.20897	0.00133213	0.0132607	Group2-Group1
ENSG00000160326|SLC2A6	24.2201	-3.7327	1.16408	-3.20656	0.00134332	0.0133624	Group2-Group1
ENSG00000020633|RUNX3	212.058	-1.65307	0.515612	-3.20604	0.00134577	0.013369	Group2-Group1
ENSG00000188352|FOCAD	110.217	1.47732	0.460797	3.206	0.00134593	0.013369	Group2-Group1
ENSG00000132326|PER2	75.273	-1.83189	0.571543	-3.20517	0.00134981	0.0133852	Group2-Group1
ENSG00000171608|PIK3CD	948.529	-0.937431	0.292465	-3.20527	0.00134935	0.0133852	Group2-Group1
ENSG00000173120|KDM2A	317.224	-1.09417	0.341391	-3.20503	0.00135047	0.0133852	Group2-Group1
ENSG00000160688|FLAD1	279.922	-1.22663	0.383009	-3.2026	0.00136191	0.0134791	Group2-Group1
ENSG00000180304|OAZ2	327.585	1.20887	0.377461	3.20265	0.00136172	0.0134791	Group2-Group1
ENSG00000067057|PFKP	608.958	1.24681	0.389412	3.20177	0.00136585	0.0135083	Group2-Group1
ENSG00000156508|EEF1A1	79641.3	1.30974	0.409111	3.20144	0.00136743	0.0135143	Group2-Group1
ENSG00000006695|COX10	172.588	-1.35248	0.422647	-3.20001	0.00137423	0.0135717	Group2-Group1
ENSG00000072818|ACAP1	1742.78	-0.905483	0.283195	-3.19738	0.00138682	0.0136863	Group2-Group1
ENSG00000198792|TMEM184B	79.242	-1.71087	0.535229	-3.19651	0.00139099	0.0137176	Group2-Group1
ENSG00000143458|GABPB2	376.657	-1.09097	0.341399	-3.19557	0.00139556	0.0137528	Group2-Group1
ENSG00000138646|HERC5	125.844	1.33941	0.419345	3.19405	0.00140294	0.0138057	Group2-Group1
ENSG00000161265|U2AF1L4	412.042	-1.14668	0.358987	-3.1942	0.00140218	0.0138057	Group2-Group1
ENSG00000065989|PDE4A	17.4555	-3.95607	1.23902	-3.1929	0.00140851	0.0138507	Group2-Group1
ENSG00000185043|CIB1	855.931	0.916504	0.287134	3.19191	0.00141336	0.0138885	Group2-Group1
ENSG00000131437|KIF3A	170.698	1.28277	0.40204	3.19066	0.00141949	0.0139189	Group2-Group1
ENSG00000204316|MRPL38	244.386	-1.30617	0.409369	-3.19069	0.00141933	0.0139189	Group2-Group1
ENSG00000242995|	6.56638	6.78908	2.12764	3.19089	0.00141834	0.0139189	Group2-Group1
ENSG00000114942|EEF1B2	3240.61	1.08565	0.340332	3.18997	0.00142288	0.0139422	Group2-Group1
ENSG00000087502|ERGIC2	270.501	1.13134	0.354684	3.1897	0.00142418	0.0139451	Group2-Group1
ENSG00000105402|NAPA	333.344	-1.05657	0.331346	-3.18872	0.00142906	0.0139828	Group2-Group1
ENSG00000038427|VCAN	101.962	-2.13008	0.668368	-3.18698	0.00143765	0.0140469	Group2-Group1
ENSG00000163161|ERCC3	381.129	0.984322	0.308849	3.18707	0.00143722	0.0140469	Group2-Group1
ENSG00000168924|LETM1	225.027	-1.26745	0.397734	-3.18666	0.00143925	0.0140485	Group2-Group1
ENSG00000267645|	27.2057	-4.02367	1.26271	-3.18654	0.00143985	0.0140485	Group2-Group1
ENSG00000135655|USP15	958.332	0.85126	0.267211	3.18572	0.00144393	0.0140726	Group2-Group1
ENSG00000171970|ZNF57	49.1792	1.98207	0.62219	3.18563	0.00144437	0.0140726	Group2-Group1
ENSG00000138688|KIAA1109	456.618	0.948414	0.297802	3.18472	0.00144895	0.0141073	Group2-Group1
ENSG00000102575|ACP5	277.055	1.11836	0.351253	3.1839	0.00145303	0.0141282	Group2-Group1
ENSG00000253882|	134.144	-1.67744	0.526855	-3.18388	0.00145315	0.0141282	Group2-Group1
ENSG00000149150|SLC43A1	43.1366	-2.30988	0.72569	-3.18301	0.00145753	0.0141608	Group2-Group1
ENSG00000100038|TOP3B	143.296	-1.63166	0.51268	-3.18261	0.00145956	0.0141705	Group2-Group1
ENSG00000182473|EXOC7	591.675	-0.907216	0.28509	-3.18221	0.00146155	0.0141798	Group2-Group1
ENSG00000059573|ALDH18A1	177.431	-1.25728	0.39514	-3.18185	0.00146336	0.0141874	Group2-Group1
ENSG00000188529|SRSF10	972.006	0.859823	0.270326	3.18069	0.00146926	0.0142346	Group2-Group1
ENSG00000155393|HEATR3	34.5508	-3.00889	0.946423	-3.17922	0.00147671	0.0142967	Group2-Group1
ENSG00000267278|MAP3K14-AS1	28.9854	-2.96493	0.932856	-3.17833	0.00148125	0.0143306	Group2-Group1
ENSG00000106290|TAF6	150.785	-1.28881	0.405542	-3.17801	0.00148292	0.0143366	Group2-Group1
ENSG00000100299|ARSA	212.688	-1.44771	0.45558	-3.17774	0.00148428	0.0143397	Group2-Group1
ENSG00000233476|EEF1A1P6	420.082	1.35443	0.426352	3.17679	0.00148916	0.0143768	Group2-Group1
ENSG00000005812|FBXL3	135.671	1.30876	0.412227	3.17485	0.00149915	0.0144631	Group2-Group1
ENSG00000247626|MARS2	36.0575	-2.73259	0.860819	-3.17441	0.00150144	0.014475	Group2-Group1
ENSG00000108439|PNPO	41.153	-2.47279	0.779354	-3.17287	0.0015094	0.0145175	Group2-Group1
ENSG00000114316|USP4	738.463	-0.885265	0.279002	-3.17297	0.00150889	0.0145175	Group2-Group1
ENSG00000132718|SYT11	73.6065	-2.10774	0.664259	-3.17308	0.00150833	0.0145175	Group2-Group1
ENSG00000186635|ARAP1	207.381	-1.19473	0.376561	-3.17274	0.00151007	0.0145175	Group2-Group1
ENSG00000198286|CARD11	236.757	-1.3257	0.4182	-3.17002	0.00152428	0.0146439	Group2-Group1
ENSG00000158636|EMSY	167.986	-1.44833	0.456946	-3.16958	0.00152657	0.0146557	Group2-Group1
ENSG00000139546|TARBP2	108.333	-1.44137	0.454796	-3.16927	0.00152824	0.0146615	Group2-Group1
ENSG00000177971|IMP3	581.079	0.910141	0.287262	3.16833	0.00153316	0.0146985	Group2-Group1
ENSG00000106261|ZKSCAN1	277.707	-1.32913	0.419602	-3.16759	0.00153707	0.0147155	Group2-Group1
ENSG00000204160|ZDHHC18	60.4765	-1.89212	0.597298	-3.16779	0.00153601	0.0147155	Group2-Group1
ENSG00000146457|WTAP	705.476	-0.883987	0.279161	-3.16659	0.00154239	0.0147423	Group2-Group1
ENSG00000171109|MFN1	137.396	1.36866	0.432206	3.16669	0.00154185	0.0147423	Group2-Group1
ENSG00000226849|	8.6685	-5.9022	1.86398	-3.16646	0.00154308	0.0147423	Group2-Group1
ENSG00000205189|ZBTB10	83.5933	1.68186	0.531208	3.1661	0.00154495	0.0147499	Group2-Group1
ENSG00000037637|FBXO42	179.225	-1.43035	0.451814	-3.1658	0.00154655	0.0147549	Group2-Group1
ENSG00000123358|NR4A1	22.9465	-4.02007	1.27002	-3.16536	0.00154894	0.0147675	Group2-Group1
ENSG00000186468|RPS23	13759.8	1.24653	0.393871	3.16482	0.00155178	0.0147843	Group2-Group1
ENSG00000170242|USP47	831.072	0.963302	0.304403	3.16456	0.00155319	0.0147875	Group2-Group1
ENSG00000118971|CCND2	729.168	-1.00756	0.318565	-3.1628	0.00156261	0.0148669	Group2-Group1
ENSG00000120802|TMPO	672.8	1.01608	0.321333	3.16207	0.00156651	0.0148938	Group2-Group1
ENSG00000083799|CYLD	1873.32	0.892025	0.282274	3.16014	0.00157695	0.0149729	Group2-Group1
ENSG00000279092|	74.781	-2.26519	0.716803	-3.16012	0.00157702	0.0149729	Group2-Group1
ENSG00000105127|AKAP8	334.621	1.09658	0.347036	3.15984	0.00157854	0.0149771	Group2-Group1
ENSG00000136732|GYPC	489.85	-1.10679	0.350298	-3.15956	0.0015801	0.0149815	Group2-Group1
ENSG00000003249|DBNDD1	19.1481	-3.76948	1.19318	-3.15918	0.00158216	0.0149908	Group2-Group1
ENSG00000177885|GRB2	1338.58	-1.05079	0.3328	-3.15741	0.00159179	0.0150716	Group2-Group1
ENSG00000267534|S1PR2	74.7369	-1.72834	0.547466	-3.15698	0.00159413	0.0150834	Group2-Group1
ENSG00000221944|TIGD1	119.836	-1.53482	0.486364	-3.1557	0.00160114	0.0151394	Group2-Group1
ENSG00000125651|GTF2F1	322.674	-1.08056	0.342443	-3.15544	0.00160259	0.0151426	Group2-Group1
ENSG00000116580|GON4L	469.427	-1.00608	0.318967	-3.1542	0.0016094	0.0151966	Group2-Group1
ENSG00000130935|NOL11	298.34	1.0447	0.331277	3.15355	0.00161299	0.0152178	Group2-Group1
ENSG00000159314|ARHGAP27	225.949	-1.17731	0.373371	-3.15319	0.00161496	0.0152178	Group2-Group1
ENSG00000269955|C7orf55-LUC7L2	54.2044	-6.10679	1.93658	-3.15338	0.0016139	0.0152178	Group2-Group1
ENSG00000128923|FAM63B	233.974	1.26443	0.401131	3.15215	0.00162073	0.0152617	Group2-Group1
ENSG00000241860|	41.0355	-2.66955	0.847324	-3.15056	0.00162957	0.0153345	Group2-Group1
ENSG00000267838|	36.9375	-3.39914	1.07912	-3.14992	0.00163314	0.0153575	Group2-Group1
ENSG00000008083|JARID2	137.42	-1.33844	0.424954	-3.14962	0.00163483	0.0153629	Group2-Group1
ENSG00000265185|SNORD3B-1	9.18207	6.35649	2.01846	3.14918	0.00163731	0.0153757	Group2-Group1
ENSG00000086102|NFX1	369.513	-1.37113	0.436157	-3.14366	0.00166847	0.0156577	Group2-Group1
ENSG00000130255|RPL36	1838.22	1.37213	0.436852	3.14094	0.00168405	0.0157931	Group2-Group1
ENSG00000149541|B3GAT3	301.346	-1.05573	0.336187	-3.14032	0.00168765	0.0158161	Group2-Group1
ENSG00000140299|BNIP2	975.721	0.968063	0.308355	3.13945	0.00169268	0.0158524	Group2-Group1
ENSG00000147421|HMBOX1	121.923	-1.79751	0.572772	-3.13825	0.00169957	0.0159062	Group2-Group1
ENSG00000166788|SAAL1	141.999	1.36372	0.434728	3.13695	0.00170716	0.0159663	Group2-Group1
ENSG00000100503|NIN	327.918	1.09305	0.348588	3.13565	0.00171476	0.0160157	Group2-Group1
ENSG00000163719|MTMR14	329.307	-1.15652	0.368831	-3.13565	0.00171476	0.0160157	Group2-Group1
ENSG00000156990|RPUSD3	176.786	-1.27412	0.406563	-3.13388	0.00172512	0.0161015	Group2-Group1
ENSG00000230076|	450.899	7.79868	2.48925	3.13295	0.00173058	0.0161415	Group2-Group1
ENSG00000131759|RARA	20.7182	-3.8063	1.21619	-3.12969	0.00174992	0.0163109	Group2-Group1
ENSG00000147138|GPR174	67.2166	-2.04816	0.654746	-3.12817	0.00175896	0.016384	Group2-Group1
ENSG00000101856|PGRMC1	131.64	1.37163	0.438647	3.12697	0.0017662	0.0164404	Group2-Group1
ENSG00000047849|MAP4	451.221	-1.08453	0.346924	-3.12614	0.00177116	0.016465	Group2-Group1
ENSG00000167861|HID1	19.9697	-3.69562	1.18217	-3.12613	0.00177125	0.016465	Group2-Group1
ENSG00000153914|SREK1	513.271	1.01634	0.325222	3.12506	0.00177768	0.0165137	Group2-Group1
ENSG00000004766|VPS50	168.148	1.27781	0.408973	3.12443	0.00178151	0.016514	Group2-Group1
ENSG00000116221|MRPL37	244.536	-1.35304	0.433028	-3.1246	0.00178048	0.016514	Group2-Group1
ENSG00000116521|SCAMP3	245.782	-1.27665	0.408611	-3.12437	0.00178185	0.016514	Group2-Group1
ENSG00000119699|TGFB3	15.9054	-4.38903	1.40482	-3.12426	0.0017825	0.016514	Group2-Group1
ENSG00000197111|PCBP2	960.865	-0.894677	0.286398	-3.12389	0.00178476	0.0165238	Group2-Group1
ENSG00000101236|RNF24	93.7868	-1.9888	0.637113	-3.12158	0.00179882	0.0166315	Group2-Group1
ENSG00000198771|RCSD1	680.49	-1.00158	0.320845	-3.12168	0.00179819	0.0166315	Group2-Group1
ENSG00000115459|ELMOD3	214.938	-1.20644	0.386526	-3.12123	0.00180098	0.0166404	Group2-Group1
ENSG00000151612|ZNF827	117.642	-1.49135	0.478005	-3.11995	0.00180884	0.0167017	Group2-Group1
ENSG00000187325|TAF9B	142.467	-1.58698	0.508765	-3.11928	0.00181294	0.0167283	Group2-Group1
ENSG00000185504|FAAP100	232.678	-1.40805	0.45147	-3.11882	0.00181579	0.0167434	Group2-Group1
ENSG00000243725|TTC4	197.851	1.28133	0.41098	3.11773	0.00182248	0.0167939	Group2-Group1
ENSG00000181061|HIGD1A	306.71	1.15649	0.371274	3.11492	0.00183994	0.0169435	Group2-Group1
ENSG00000147224|PRPS1	354.953	1.01683	0.326561	3.11376	0.00184719	0.0169957	Group2-Group1
ENSG00000160785|SLC25A44	60.2971	-1.8803	0.603895	-3.11362	0.00184808	0.0169957	Group2-Group1
ENSG00000142875|PRKACB	716.586	-0.920807	0.295787	-3.11307	0.00185151	0.0170158	Group2-Group1
ENSG00000196396|PTPN1	356.62	-1.09945	0.353245	-3.11243	0.00185555	0.0170416	Group2-Group1
ENSG00000177600|RPLP2	2731.95	1.15596	0.37147	3.11186	0.00185915	0.0170632	Group2-Group1
ENSG00000132541|HRSP12	40.694	2.10477	0.676421	3.11162	0.00186064	0.0170645	Group2-Group1
ENSG00000224631|	943.621	2.56558	0.824562	3.11144	0.00186176	0.0170645	Group2-Group1
ENSG00000164073|MFSD8	199.121	1.21678	0.391172	3.11061	0.00186701	0.0171012	Group2-Group1
ENSG00000137802|MAPKBP1	45.3875	-2.03674	0.654946	-3.10979	0.00187223	0.0171148	Group2-Group1
ENSG00000225972|MTND1P23	192.644	-4.20545	1.35224	-3.10998	0.00187101	0.0171148	Group2-Group1
ENSG00000259436|	22.5549	-3.65702	1.17595	-3.10983	0.00187193	0.0171148	Group2-Group1
ENSG00000101246|ARFRP1	563.229	1.01354	0.32596	3.10941	0.00187464	0.0171255	Group2-Group1
ENSG00000110934|BIN2	2401.17	-0.807874	0.259867	-3.10879	0.00187853	0.0171497	Group2-Group1
ENSG00000214114|MYCBP	187.848	1.2318	0.396446	3.10711	0.00188927	0.0172363	Group2-Group1
ENSG00000053770|AP5M1	307.272	1.03723	0.334136	3.10421	0.0019079	0.0173832	Group2-Group1
ENSG00000213542|	11.7844	5.12036	1.64949	3.10421	0.00190787	0.0173832	Group2-Group1
ENSG00000124767|GLO1	258.41	1.2485	0.402284	3.10354	0.00191222	0.0174111	Group2-Group1
ENSG00000124802|EEF1E1	145.261	1.26581	0.408067	3.10197	0.00192236	0.0174918	Group2-Group1
ENSG00000051825|MPHOSPH9	235.314	1.12169	0.361672	3.1014	0.00192605	0.0175138	Group2-Group1
ENSG00000263986|	115.241	-2.08416	0.672169	-3.10065	0.00193094	0.0175467	Group2-Group1
ENSG00000108384|RAD51C	130.624	1.4095	0.454688	3.09992	0.00193574	0.0175787	Group2-Group1
ENSG00000134109|EDEM1	455.973	-1.1865	0.383096	-3.09713	0.00195404	0.0177332	Group2-Group1
ENSG00000189180|ZNF33A	258.039	1.16509	0.376228	3.09676	0.00195646	0.0177435	Group2-Group1
ENSG00000111711|GOLT1B	137.089	1.45645	0.470408	3.09614	0.00196059	0.0177693	Group2-Group1
ENSG00000161381|PLXDC1	239.149	-1.40013	0.452351	-3.09523	0.00196657	0.0178117	Group2-Group1
ENSG00000074935|TUBE1	245.964	1.16252	0.375914	3.09251	0.00198472	0.0179643	Group2-Group1
ENSG00000179820|MYADM	237.925	-1.22727	0.396931	-3.0919	0.00198879	0.0179892	Group2-Group1
ENSG00000145901|TNIP1	162.765	-1.58634	0.513416	-3.08978	0.00200303	0.0181062	Group2-Group1
ENSG00000050426|LETMD1	460.563	-0.985182	0.318892	-3.08939	0.00200566	0.018118	Group2-Group1
ENSG00000006712|PAF1	173.682	-1.48308	0.480233	-3.08825	0.00201339	0.018164	Group2-Group1
ENSG00000165959|CLMN	9.26004	-5.82137	1.88498	-3.08829	0.00201312	0.018164	Group2-Group1
ENSG00000182551|ADI1	639.186	1.02993	0.333707	3.08634	0.00202639	0.0182694	Group2-Group1
ENSG00000172732|MUS81	233.419	-1.13248	0.366975	-3.08598	0.0020288	0.0182791	Group2-Group1
ENSG00000130338|TULP4	459.578	-0.950455	0.308065	-3.08525	0.00203384	0.0183126	Group2-Group1
ENSG00000237943|PRKCQ-AS1	493.839	0.935664	0.303426	3.08367	0.00204468	0.0183981	Group2-Group1
ENSG00000127870|RNF6	299.281	1.20385	0.3905	3.08285	0.00205032	0.0184368	Group2-Group1
ENSG00000154518|ATP5G3	432.376	1.0083	0.327196	3.08164	0.00205866	0.0184997	Group2-Group1
ENSG00000132716|DCAF8	682.51	-0.95252	0.309116	-3.08143	0.00206009	0.0185005	Group2-Group1
ENSG00000107021|TBC1D13	125.597	-1.73343	0.562691	-3.08061	0.00206578	0.0185355	Group2-Group1
ENSG00000113595|TRIM23	76.5772	1.8283	0.593513	3.08048	0.00206668	0.0185355	Group2-Group1
ENSG00000211795|TRAV8-6	37.7467	-2.8344	0.920256	-3.08001	0.00206992	0.0185525	Group2-Group1
ENSG00000148481|FAM188A	65.8508	1.76939	0.574734	3.07862	0.00207962	0.0186273	Group2-Group1
ENSG00000057663|ATG5	338.388	0.986175	0.320592	3.0761	0.00209725	0.0187365	Group2-Group1
ENSG00000115677|HDLBP	438.433	-0.937596	0.304752	-3.07659	0.00209383	0.0187365	Group2-Group1
ENSG00000215492|HNRNPA1P7	82.427	5.14816	1.67357	3.07616	0.00209686	0.0187365	Group2-Group1
ENSG00000235706|DICER1-AS1	28.7572	-3.06981	0.997894	-3.07629	0.00209597	0.0187365	Group2-Group1
ENSG00000283041|	2344.85	0.92934	0.302241	3.07483	0.00210621	0.0188043	Group2-Group1
ENSG00000232810|TNF	60.3877	-1.90692	0.620268	-3.07434	0.00210967	0.0188229	Group2-Group1
ENSG00000113575|PPP2CA	1011.64	1.00045	0.325687	3.0718	0.00212775	0.018972	Group2-Group1
ENSG00000186625|KATNA1	207.579	1.1011	0.358516	3.07128	0.00213144	0.0189926	Group2-Group1
ENSG00000092439|TRPM7	368.8	1.02413	0.33357	3.07022	0.00213902	0.0190478	Group2-Group1
ENSG00000116747|TROVE2	880.481	0.971222	0.316366	3.06994	0.00214105	0.0190536	Group2-Group1
ENSG00000136206|SPDYE1	46.0153	-2.70719	0.881905	-3.06971	0.00214264	0.0190554	Group2-Group1
ENSG00000155366|RHOC	54.1939	-2.50578	0.81643	-3.06919	0.0021464	0.0190765	Group2-Group1
ENSG00000137200|CMTR1	126.064	-1.38201	0.450322	-3.06894	0.00214822	0.0190793	Group2-Group1
ENSG00000189283|FHIT	230.589	-1.39209	0.453632	-3.06876	0.00214948	0.0190793	Group2-Group1
ENSG00000120616|EPC1	640.252	0.901595	0.294034	3.06629	0.00216732	0.0192252	Group2-Group1
ENSG00000153113|CAST	626.314	-0.990457	0.323424	-3.06241	0.00219564	0.0194639	Group2-Group1
ENSG00000261526|	264.5	1.064	0.347583	3.06115	0.00220485	0.019533	Group2-Group1
ENSG00000185842|DNAH14	8.02142	-5.86705	1.91709	-3.06039	0.00221048	0.0195702	Group2-Group1
ENSG00000012174|MBTPS2	27.5279	-3.10207	1.01388	-3.05959	0.0022164	0.0196053	Group2-Group1
ENSG00000106992|AK1	46.3896	-2.067	0.675606	-3.05947	0.00221729	0.0196053	Group2-Group1
ENSG00000174483|BBS1	62.3981	-1.70914	0.558762	-3.05879	0.00222233	0.0196372	Group2-Group1
ENSG00000204860|FAM201A	17.5807	3.87692	1.26781	3.05797	0.00222841	0.0196784	Group2-Group1
ENSG00000155099|TMEM55A	62.0223	-1.77487	0.580576	-3.05708	0.00223507	0.0197245	Group2-Group1
ENSG00000143337|TOR1AIP1	204.847	-1.20644	0.394741	-3.05629	0.00224095	0.0197258	Group2-Group1
ENSG00000162783|IER5	43.0269	2.0763	0.679238	3.0568	0.00223712	0.0197258	Group2-Group1
ENSG00000165283|STOML2	341.461	0.961774	0.314686	3.05629	0.00224091	0.0197258	Group2-Group1
ENSG00000275714|HIST1H3A	20.7437	3.13998	1.02735	3.0564	0.00224015	0.0197258	Group2-Group1
ENSG00000095002|MSH2	346.41	1.0021	0.327929	3.05583	0.00224439	0.0197435	Group2-Group1
ENSG00000072518|MARK2	39.1689	-2.1502	0.703828	-3.05501	0.00225052	0.0197848	Group2-Group1
ENSG00000177981|ASB8	228.747	-1.18101	0.386838	-3.05297	0.00226585	0.0199068	Group2-Group1
ENSG00000151065|DCP1B	98.8916	-1.57556	0.516247	-3.05196	0.00227353	0.0199488	Group2-Group1
ENSG00000167333|TRIM68	65.802	-1.84768	0.605386	-3.05207	0.00227266	0.0199488	Group2-Group1
ENSG00000004700|RECQL	514.466	0.917186	0.300549	3.0517	0.00227549	0.0199533	Group2-Group1
ENSG00000105656|ELL	57.2308	-1.78092	0.583745	-3.05084	0.002282	0.0199849	Group2-Group1
ENSG00000147905|ZCCHC7	350.234	-1.06921	0.350461	-3.05088	0.00228175	0.0199849	Group2-Group1
ENSG00000061273|HDAC7	257.209	-1.07613	0.352848	-3.04983	0.00228971	0.0200397	Group2-Group1
ENSG00000147121|KRBOX4	277.45	1.1718	0.384343	3.04883	0.00229737	0.020094	Group2-Group1
ENSG00000156256|USP16	479.773	0.979506	0.321298	3.04859	0.0022992	0.0200972	Group2-Group1
ENSG00000135845|PIGC	449.021	0.947517	0.310891	3.04774	0.00230566	0.0201409	Group2-Group1
ENSG00000100483|VCPKMT	97.907	1.51895	0.498475	3.04718	0.00230997	0.0201595	Group2-Group1
ENSG00000138363|ATIC	657.349	0.852701	0.279859	3.04689	0.00231219	0.0201595	Group2-Group1
ENSG00000162063|CCNF	18.0122	-3.92403	1.28784	-3.047	0.0023114	0.0201595	Group2-Group1
ENSG00000254363|	16.2789	-3.87192	1.27086	-3.04669	0.00231375	0.0201604	Group2-Group1
ENSG00000153832|FBXO36	12.3224	-5.18285	1.70186	-3.04541	0.00232367	0.0202212	Group2-Group1
ENSG00000258917|ZMYND19P1	21.0971	2.97413	0.976548	3.04555	0.00232252	0.0202212	Group2-Group1
ENSG00000275993|	83.5917	2.22433	0.730553	3.04472	0.002329	0.0202548	Group2-Group1
ENSG00000147853|AK3	123.951	-1.35873	0.446501	-3.04306	0.00234188	0.0203454	Group2-Group1
ENSG00000253738|OTUD6B-AS1	186.174	1.19852	0.393861	3.04299	0.00234237	0.0203454	Group2-Group1
ENSG00000145390|USP53	66.6919	1.6671	0.547939	3.04249	0.00234626	0.0203656	Group2-Group1
ENSG00000265261|	8.18283	-5.98944	1.96871	-3.04231	0.00234766	0.0203656	Group2-Group1
ENSG00000107815|C10orf2	26.5853	2.4714	0.812688	3.04102	0.00235782	0.020428	Group2-Group1
ENSG00000171444|MCC	38.8323	-2.70098	0.888148	-3.04114	0.00235687	0.020428	Group2-Group1
ENSG00000005700|IBTK	222.912	1.2142	0.399311	3.04074	0.00235997	0.0204338	Group2-Group1
ENSG00000175054|ATR	285.439	1.04765	0.344649	3.03977	0.00236762	0.0204871	Group2-Group1
ENSG00000130684|ZNF337	294.37	1.06823	0.351482	3.03923	0.00237187	0.0204981	Group2-Group1
ENSG00000187051|RPS19BP1	307.694	1.03843	0.341664	3.03932	0.00237115	0.0204981	Group2-Group1
ENSG00000091317|CMTM6	858.7	1.02796	0.338288	3.0387	0.00237598	0.0205207	Group2-Group1
ENSG00000196998|WDR45	267.881	-1.23449	0.406397	-3.03764	0.0023844	0.0205677	Group2-Group1
ENSG00000247556|OIP5-AS1	334.023	0.990751	0.326143	3.03778	0.00238326	0.0205677	Group2-Group1
ENSG00000138381|ASNSD1	348.27	1.03039	0.339418	3.03575	0.00239938	0.0206758	Group2-Group1
ENSG00000271614|LINC00936	147.605	1.25381	0.41305	3.03549	0.00240143	0.0206758	Group2-Group1
ENSG00000279406|	7.64236	-5.89334	1.94148	-3.03549	0.00240144	0.0206758	Group2-Group1
ENSG00000023041|ZDHHC6	383.177	0.968752	0.319216	3.03478	0.00240708	0.0207114	Group2-Group1
ENSG00000149792|MRPL49	334.675	-1.11947	0.368993	-3.03385	0.00241456	0.0207628	Group2-Group1
ENSG00000119335|SET	4860.46	-0.964158	0.318111	-3.03089	0.00243835	0.0209543	Group2-Group1
ENSG00000119965|C10orf88	76.9573	1.94842	0.642969	3.03035	0.00244268	0.0209784	Group2-Group1
ENSG00000213024|NUP62	350.245	-1.18234	0.390223	-3.02991	0.00244629	0.0209963	Group2-Group1
ENSG00000134248|LAMTOR5	457.531	1.13077	0.373657	3.02624	0.00247619	0.0212346	Group2-Group1
ENSG00000142676|RPL11	20800.8	0.939557	0.31049	3.02604	0.00247777	0.0212346	Group2-Group1
ENSG00000163840|DTX3L	213.29	-1.19007	0.39329	-3.02593	0.00247868	0.0212346	Group2-Group1
ENSG00000180353|HCLS1	3666.56	0.740331	0.244695	3.02553	0.00248199	0.0212497	Group2-Group1
ENSG00000122643|NT5C3A	355.119	1.03152	0.341014	3.02487	0.00248738	0.0212826	Group2-Group1
ENSG00000152558|TMEM123	2526.94	1.0237	0.338585	3.02346	0.00249905	0.0213692	Group2-Group1
ENSG00000119705|SLIRP	94.6884	1.43836	0.475793	3.02307	0.00250221	0.021383	Group2-Group1
ENSG00000230358|SPDYE21P	8.17066	-5.7112	1.88974	-3.02222	0.00250928	0.0214301	Group2-Group1
ENSG00000271553|	9.97689	-5.50725	1.82247	-3.02186	0.00251228	0.0214423	Group2-Group1
ENSG00000254004|ZNF260	69.6009	2.04256	0.675971	3.02166	0.00251389	0.0214428	Group2-Group1
ENSG00000172830|SSH3	24.2792	-3.19518	1.05766	-3.021	0.00251938	0.0214764	Group2-Group1
ENSG00000101266|CSNK2A1	245.904	-1.06099	0.351252	-3.02058	0.00252289	0.021493	Group2-Group1
ENSG00000136159|NUDT15	64.5391	1.69691	0.561902	3.01993	0.00252832	0.0215259	Group2-Group1
ENSG00000235288|	7.707	-5.98714	1.98279	-3.01956	0.00253141	0.0215389	Group2-Group1
ENSG00000081087|OSTM1	138.093	-1.24442	0.412267	-3.01847	0.00254056	0.0216034	Group2-Group1
ENSG00000170185|USP38	211.064	1.12376	0.372535	3.01651	0.00255701	0.0217299	Group2-Group1
ENSG00000135241|PNPLA8	249.012	1.11267	0.368884	3.01631	0.00255875	0.0217312	Group2-Group1
ENSG00000181027|FKRP	46.1321	-2.00138	0.663564	-3.01611	0.00256044	0.0217322	Group2-Group1
ENSG00000177125|ZBTB34	31.3836	2.52884	0.838663	3.01532	0.00256704	0.0217748	Group2-Group1
ENSG00000160219|GAB3	133.795	-1.89591	0.629248	-3.01298	0.00258695	0.0219301	Group2-Group1
ENSG00000064607|SUGP2	373.134	-1.05866	0.351394	-3.01273	0.00258905	0.0219344	Group2-Group1
ENSG00000142089|IFITM3	216.607	1.74488	0.579582	3.01059	0.00260745	0.0220767	Group2-Group1
ENSG00000104221|BRF2	92.7033	1.8768	0.62366	3.00933	0.00261825	0.0221545	Group2-Group1
ENSG00000079999|KEAP1	221.709	1.06268	0.35324	3.00839	0.00262637	0.0222096	Group2-Group1
ENSG00000031003|FAM13B	283.939	1.14641	0.381132	3.00792	0.0026304	0.02223	Group2-Group1
ENSG00000155957|TMBIM4	420.571	1.06536	0.354295	3.00698	0.00263854	0.0222852	Group2-Group1
ENSG00000215114|UBXN2B	140.495	-1.39533	0.46418	-3.006	0.00264707	0.0223435	Group2-Group1
ENSG00000263731|	49.2135	-1.99614	0.664282	-3.00495	0.00265623	0.022407	Group2-Group1
ENSG00000243896|OR2A7	10.2452	-5.42951	1.80743	-3.004	0.00266455	0.0224634	Group2-Group1
ENSG00000158545|ZC3H18	100.939	-1.55121	0.516568	-3.00291	0.00267408	0.02253	Group2-Group1
ENSG00000145241|CENPC	344.626	0.966609	0.321985	3.00203	0.00268182	0.0225814	Group2-Group1
ENSG00000100767|PAPLN	15.5258	-3.85992	1.28614	-3.00116	0.0026895	0.0226323	Group2-Group1
ENSG00000134283|PPHLN1	810.945	0.856071	0.28528	3.00081	0.0026926	0.0226445	Group2-Group1
ENSG00000166532|RIMKLB	135.034	-1.31167	0.437453	-2.99842	0.00271385	0.0228092	Group2-Group1
ENSG00000055130|CUL1	721.782	0.994145	0.331748	2.99668	0.00272933	0.0229254	Group2-Group1
ENSG00000033627|ATP6V0A1	50.0627	-1.97055	0.657674	-2.99624	0.00273331	0.0229308	Group2-Group1
ENSG00000151135|TMEM263	301.127	1.21938	0.406953	2.99638	0.00273208	0.0229308	Group2-Group1
ENSG00000231767|	64.4038	2.1451	0.716186	2.99517	0.00274293	0.0229975	Group2-Group1
ENSG00000166685|COG1	341.89	-1.04546	0.349125	-2.9945	0.00274895	0.0230339	Group2-Group1
ENSG00000166710|B2M	130639	2.50048	0.835168	2.99398	0.0027536	0.0230589	Group2-Group1
ENSG00000235655|H3F3AP4	604.203	1.034	0.345462	2.9931	0.00276161	0.0231119	Group2-Group1
ENSG00000125430|HS3ST3B1	211.744	-1.15432	0.385758	-2.99234	0.00276851	0.0231556	Group2-Group1
ENSG00000020426|MNAT1	96.4036	1.42214	0.475413	2.99138	0.00277716	0.0232138	Group2-Group1
ENSG00000099783|HNRNPM	1369.73	0.787069	0.263181	2.9906	0.0027843	0.0232594	Group2-Group1
ENSG00000184465|WDR27	77.9373	1.51873	0.50789	2.99027	0.00278732	0.0232705	Group2-Group1
ENSG00000156510|HKDC1	88.1692	1.53707	0.514616	2.98684	0.00281881	0.0235182	Group2-Group1
ENSG00000162704|ARPC5	1523.38	1.00399	0.336158	2.98666	0.00282041	0.0235182	Group2-Group1
ENSG00000140577|CRTC3	430.297	-1.0417	0.348943	-2.9853	0.00283297	0.0236086	Group2-Group1
ENSG00000082898|XPO1	374.541	1.0471	0.350844	2.98451	0.00284031	0.0236412	Group2-Group1
ENSG00000254806|SYS1-DBNDD2	7.3884	-5.7984	1.94277	-2.98461	0.00283942	0.0236412	Group2-Group1
ENSG00000198168|SVIP	182.951	1.20396	0.403471	2.98402	0.00284492	0.0236624	Group2-Group1
ENSG00000212978|	19.4533	-3.11805	1.04497	-2.98387	0.00284629	0.0236624	Group2-Group1
ENSG00000107331|ABCA2	70.4926	-2.0171	0.676056	-2.98363	0.00284853	0.0236667	Group2-Group1
ENSG00000127184|COX7C	718.326	0.92741	0.310854	2.98342	0.00285044	0.0236683	Group2-Group1
ENSG00000064995|TAF11	176.899	1.11879	0.375039	2.98314	0.00285312	0.0236762	Group2-Group1
ENSG00000068366|ACSL4	82.0295	1.60829	0.539417	2.98154	0.00286802	0.023758	Group2-Group1
ENSG00000173327|MAP3K11	143.319	-1.42193	0.476946	-2.98133	0.00287002	0.023758	Group2-Group1
ENSG00000177272|KCNA3	242.994	-1.29013	0.432739	-2.98132	0.0028701	0.023758	Group2-Group1
ENSG00000226210|	64.6627	-2.35537	0.789916	-2.9818	0.00286561	0.023758	Group2-Group1
ENSG00000277701|	71.0574	2.18975	0.734531	2.98116	0.0028716	0.023758	Group2-Group1
ENSG00000248487|ABHD14A	322.344	0.999124	0.335411	2.97881	0.00289374	0.0239268	Group2-Group1
ENSG00000134717|BTF3L4	202.466	-1.2581	0.422427	-2.97825	0.00289895	0.0239555	Group2-Group1
ENSG00000138311|ZNF365	24.2285	-3.37322	1.13284	-2.97766	0.00290458	0.0239876	Group2-Group1
ENSG00000075426|FOSL2	83.2235	-2.59214	0.870639	-2.97728	0.00290816	0.0240028	Group2-Group1
ENSG00000095321|CRAT	75.6918	-1.64978	0.554311	-2.97627	0.00291782	0.0240537	Group2-Group1
ENSG00000161847|RAVER1	62.1784	-2.41543	0.811553	-2.97631	0.00291739	0.0240537	Group2-Group1
ENSG00000104325|DECR1	409.251	1.00908	0.339102	2.97574	0.00292279	0.0240802	Group2-Group1
ENSG00000044574|HSPA5	3160.25	0.762724	0.256573	2.97274	0.00295154	0.0242529	Group2-Group1
ENSG00000160404|TOR2A	54.3636	-2.02668	0.68178	-2.97264	0.00295255	0.0242529	Group2-Group1
ENSG00000164086|DUSP7	46.1228	-2.41634	0.812777	-2.97295	0.00294956	0.0242529	Group2-Group1
ENSG00000175792|RUVBL1	222.429	1.04513	0.351556	2.97286	0.00295036	0.0242529	Group2-Group1
ENSG00000229124|VIM-AS1	93.3623	1.57445	0.529543	2.97323	0.00294688	0.0242529	Group2-Group1
ENSG00000135414|GDF11	66.1905	-1.9253	0.647724	-2.9724	0.00295478	0.0242567	Group2-Group1
ENSG00000197879|MYO1C	42.6646	-2.02969	0.682965	-2.97188	0.00295979	0.0242833	Group2-Group1
ENSG00000100097|LGALS1	217.707	-1.50415	0.506265	-2.97107	0.00296766	0.0243189	Group2-Group1
ENSG00000163002|NUP35	91.243	1.44732	0.487109	2.97124	0.00296598	0.0243189	Group2-Group1
ENSG00000117298|ECE1	297.067	-1.0149	0.341712	-2.97006	0.00297744	0.024358	Group2-Group1
ENSG00000140443|IGF1R	404.387	-1.13711	0.38284	-2.9702	0.00297604	0.024358	Group2-Group1
ENSG00000164038|SLC9B2	37.5135	-2.16353	0.728453	-2.97003	0.00297774	0.024358	Group2-Group1
ENSG00000204977|TRIM13	200.076	-1.11259	0.374665	-2.96956	0.00298225	0.0243805	Group2-Group1
ENSG00000279232|	14.0972	-4.83689	1.62899	-2.96925	0.00298525	0.0243905	Group2-Group1
ENSG00000101082|SLA2	229.598	-1.34435	0.453189	-2.96643	0.0030128	0.0245718	Group2-Group1
ENSG00000196712|NF1	76.3326	-1.6463	0.55493	-2.96667	0.00301042	0.0245718	Group2-Group1
ENSG00000226085|UQCRFS1P1	231.305	1.07798	0.36338	2.96653	0.00301184	0.0245718	Group2-Group1
ENSG00000112237|CCNC	289.223	1.03719	0.349794	2.96514	0.00302541	0.0246556	Group2-Group1
ENSG00000183688|FAM101B	428.147	-1.48153	0.499669	-2.96502	0.00302665	0.0246556	Group2-Group1
ENSG00000188647|PTAR1	145.993	1.24309	0.419337	2.96443	0.00303248	0.0246885	Group2-Group1
ENSG00000242299|	222.971	1.2967	0.43775	2.96221	0.00305444	0.0248525	Group2-Group1
ENSG00000070814|TCOF1	327.838	-1.11367	0.376134	-2.96082	0.00306822	0.0249352	Group2-Group1
ENSG00000210082|MT-RNR2	203656	3.4443	1.16324	2.96096	0.00306682	0.0249352	Group2-Group1
ENSG00000279865|	19.2829	3.50436	1.18373	2.96043	0.00307207	0.0249517	Group2-Group1
ENSG00000092108|SCFD1	312.558	0.992791	0.335489	2.95923	0.00308406	0.0250344	Group2-Group1
ENSG00000132382|MYBBP1A	193.813	-1.16562	0.394004	-2.95841	0.00309232	0.0250866	Group2-Group1
ENSG00000226084|	240.107	1.36936	0.46296	2.95784	0.00309807	0.0251185	Group2-Group1
ENSG00000280543|ASAP1-IT2	15.8109	-4.25745	1.43949	-2.95761	0.00310032	0.0251219	Group2-Group1
ENSG00000154511|FAM69A	103.156	-1.41708	0.479171	-2.95735	0.00310293	0.0251283	Group2-Group1
ENSG00000096433|ITPR3	201.023	-1.35113	0.456932	-2.95695	0.00310695	0.025146	Group2-Group1
ENSG00000174943|KCTD13	90.9012	-1.55757	0.526846	-2.95641	0.00311243	0.0251756	Group2-Group1
ENSG00000105486|LIG1	312.698	-1.00153	0.3388	-2.9561	0.00311552	0.0251858	Group2-Group1
ENSG00000211785|TRAV12-1	33.9536	-2.40773	0.814571	-2.95583	0.00311828	0.0251933	Group2-Group1
ENSG00000088451|TGDS	140.153	1.27124	0.430109	2.95563	0.00312036	0.0251953	Group2-Group1
ENSG00000170989|S1PR1	752.431	-1.04076	0.352294	-2.95425	0.00313434	0.0252934	Group2-Group1
ENSG00000103356|EARS2	74.406	-1.66218	0.562903	-2.95287	0.00314834	0.0253914	Group2-Group1
ENSG00000137413|TAF8	115.37	-1.40077	0.474436	-2.9525	0.00315215	0.0254073	Group2-Group1
ENSG00000055950|MRPL43	263.465	0.983914	0.333325	2.95182	0.0031591	0.0254429	Group2-Group1
ENSG00000122224|LY9	672.667	-1.02761	0.348173	-2.95142	0.00316312	0.0254429	Group2-Group1
ENSG00000196313|POM121	271.124	-1.23136	0.417238	-2.95122	0.00316521	0.0254429	Group2-Group1
ENSG00000196562|SULF2	56.1875	-2.50925	0.850258	-2.95116	0.00316581	0.0254429	Group2-Group1
ENSG00000242616|GNG10	120.572	1.29725	0.439536	2.9514	0.00316338	0.0254429	Group2-Group1
ENSG00000182831|C16orf72	322.31	-1.20897	0.409775	-2.95034	0.00317429	0.0254962	Group2-Group1
ENSG00000092330|TINF2	523.38	-0.98753	0.33479	-2.9497	0.00318082	0.0255337	Group2-Group1
ENSG00000175611|LINC00476	139.67	1.21083	0.410646	2.9486	0.0031922	0.0256101	Group2-Group1
ENSG00000075239|ACAT1	245.738	1.04072	0.35333	2.94545	0.00322485	0.0258375	Group2-Group1
ENSG00000082146|STRADB	250.116	1.00596	0.341556	2.94523	0.00322719	0.0258375	Group2-Group1
ENSG00000113369|ARRDC3	2777.69	1.08668	0.368998	2.94496	0.00322997	0.0258375	Group2-Group1
ENSG00000139318|DUSP6	140.311	1.84762	0.627421	2.94478	0.0032318	0.0258375	Group2-Group1
ENSG00000233927|RPS28	4078.26	1.15433	0.39199	2.9448	0.00323161	0.0258375	Group2-Group1
ENSG00000261219|	8.7012	-5.31842	1.80554	-2.94561	0.00322323	0.0258375	Group2-Group1
ENSG00000108639|SYNGR2	597.467	-1.10381	0.374914	-2.94416	0.00323832	0.0258527	Group2-Group1
ENSG00000125944|HNRNPR	1386.49	0.793212	0.269493	2.94335	0.00324685	0.0258527	Group2-Group1
ENSG00000127666|TICAM1	31.1812	-2.60939	0.886418	-2.94374	0.00324268	0.0258527	Group2-Group1
ENSG00000133195|SLC39A11	156.51	-1.19236	0.40504	-2.9438	0.00324209	0.0258527	Group2-Group1
ENSG00000160094|ZNF362	80.6211	-1.52962	0.519575	-2.94398	0.00324024	0.0258527	Group2-Group1
ENSG00000170430|MGMT	187.24	1.0768	0.365828	2.94347	0.00324553	0.0258527	Group2-Group1
ENSG00000174840|PDE12	107.79	-1.32805	0.451189	-2.94344	0.00324584	0.0258527	Group2-Group1
ENSG00000145779|TNFAIP8	1085.3	0.915243	0.311005	2.94286	0.00325199	0.0258787	Group2-Group1
ENSG00000165271|NOL6	105.555	-1.54818	0.52612	-2.94264	0.00325429	0.025882	Group2-Group1
ENSG00000104980|TIMM44	338.94	-1.06245	0.361191	-2.94153	0.00326597	0.0259001	Group2-Group1
ENSG00000187239|FNBP1	638.218	-0.913475	0.310531	-2.94165	0.00326467	0.0259001	Group2-Group1
ENSG00000198160|MIER1	404.999	-1.26367	0.429567	-2.94174	0.00326373	0.0259001	Group2-Group1
ENSG00000241973|PI4KA	265.547	-1.36394	0.46362	-2.94193	0.00326173	0.0259001	Group2-Group1
ENSG00000273437|	17.9997	-3.24192	1.10193	-2.94204	0.00326062	0.0259001	Group2-Group1
ENSG00000185088|RPS27L	192.211	1.12513	0.382562	2.94103	0.00327122	0.0259268	Group2-Group1
ENSG00000159658|EFCAB14	528.211	-0.872247	0.29668	-2.94003	0.00328179	0.0259957	Group2-Group1
ENSG00000073578|SDHA	1559.15	0.782113	0.266116	2.939	0.00329275	0.0260375	Group2-Group1
ENSG00000090581|GNPTG	195.943	-1.2212	0.415515	-2.93901	0.00329262	0.0260375	Group2-Group1
ENSG00000106991|ENG	45.0768	-2.03808	0.693398	-2.93926	0.00328993	0.0260375	Group2-Group1
ENSG00000205707|LYRM5	88.3241	1.42305	0.4843	2.93837	0.00329945	0.0260755	Group2-Group1
ENSG00000267520|	15.8661	4.30032	1.46395	2.93748	0.00330896	0.0261357	Group2-Group1
ENSG00000054116|TRAPPC3	528.691	0.908008	0.309341	2.9353	0.0033323	0.0262598	Group2-Group1
ENSG00000078668|VDAC3	909.933	0.907099	0.308995	2.93564	0.00332856	0.0262598	Group2-Group1
ENSG00000111752|PHC1	235.24	-1.32822	0.452443	-2.93566	0.00332842	0.0262598	Group2-Group1
ENSG00000243708|PLA2G4B	59.3786	-1.89143	0.644366	-2.93534	0.00333184	0.0262598	Group2-Group1
ENSG00000139644|TMBIM6	3822.49	-0.761382	0.259473	-2.93434	0.00334254	0.0263103	Group2-Group1
ENSG00000174738|NR1D2	143.542	1.30529	0.444814	2.93446	0.00334126	0.0263103	Group2-Group1
ENSG00000061337|LZTS1	12.2877	-5.02931	1.71408	-2.93411	0.00334507	0.0263152	Group2-Group1
ENSG00000068120|COASY	261.289	-1.12805	0.384632	-2.9328	0.00335922	0.0263985	Group2-Group1
ENSG00000085872|CHERP	85.8634	-1.4883	0.507478	-2.93273	0.00335992	0.0263985	Group2-Group1
ENSG00000120686|UFM1	558.763	0.914407	0.311808	2.9326	0.00336141	0.0263985	Group2-Group1
ENSG00000110013|SIAE	33.5576	-2.30296	0.78567	-2.93121	0.00337644	0.0265014	Group2-Group1
ENSG00000010295|IFFO1	221.161	-1.1217	0.383091	-2.92802	0.00341126	0.0267594	Group2-Group1
ENSG00000115128|SF3B6	225.936	1.24915	0.42668	2.92759	0.00341597	0.0267811	Group2-Group1
ENSG00000135185|TMEM243	400.699	1.05041	0.359136	2.92484	0.00344638	0.026975	Group2-Group1
ENSG00000175324|LSM1	153.988	1.21196	0.41435	2.92498	0.00344484	0.026975	Group2-Group1
ENSG00000260966|	15.101	3.34859	1.14489	2.92482	0.00344657	0.026975	Group2-Group1
ENSG00000177042|TMEM80	166.868	-1.3637	0.466344	-2.92423	0.0034531	0.0270107	Group2-Group1
ENSG00000104613|INTS10	664.022	0.862412	0.294963	2.9238	0.00345792	0.027026	Group2-Group1
ENSG00000144134|RABL2A	89.71	-1.73945	0.594984	-2.92352	0.00346094	0.027026	Group2-Group1
ENSG00000159445|THEM4	490.692	-0.993882	0.339953	-2.92359	0.0034602	0.027026	Group2-Group1
ENSG00000258555|SPECC1L-ADORA2A	70.5603	2.53863	0.868414	2.9233	0.00346344	0.0270302	Group2-Group1
ENSG00000205336|ADGRG1	145.609	-12.9266	4.42243	-2.92296	0.00346716	0.0270439	Group2-Group1
ENSG00000175581|MRPL48	203.564	1.24761	0.427039	2.92154	0.0034831	0.0271528	Group2-Group1
ENSG00000081307|UBA5	314.282	0.935094	0.320292	2.9195	0.00350589	0.027315	Group2-Group1
ENSG00000132286|TIMM10B	219.229	-1.30432	0.446927	-2.91843	0.00351803	0.0273786	Group2-Group1
ENSG00000167895|TMC8	1298.41	-0.990092	0.339253	-2.91845	0.00351781	0.0273786	Group2-Group1
ENSG00000129932|DOHH	69.9138	1.73067	0.593121	2.9179	0.00352392	0.0274089	Group2-Group1
ENSG00000263276|	101.671	-1.91268	0.655716	-2.91694	0.00353488	0.0274787	Group2-Group1
ENSG00000260920|	11.2356	-5.46535	1.87406	-2.91631	0.00354198	0.0275183	Group2-Group1
ENSG00000119508|NR4A3	12.1279	4.31045	1.47837	2.91568	0.00354913	0.0275583	Group2-Group1
ENSG00000155304|HSPA13	142.258	1.22753	0.421173	2.91454	0.00356212	0.027628	Group2-Group1
ENSG00000187554|TLR5	40.7639	-2.08758	0.71626	-2.91456	0.0035619	0.027628	Group2-Group1
ENSG00000117091|CD48	990.361	0.921712	0.316357	2.91352	0.00357378	0.0277028	Group2-Group1
ENSG00000006015|C19orf60	784.206	0.915833	0.314531	2.91174	0.0035942	0.0278298	Group2-Group1
ENSG00000123146|ADGRE5	1096.26	-1.08546	0.372774	-2.91184	0.00359308	0.0278298	Group2-Group1
ENSG00000182446|NPLOC4	225.322	-1.14608	0.393734	-2.91079	0.00360517	0.027899	Group2-Group1
ENSG00000123810|B9D2	77.4491	1.64541	0.565432	2.91	0.00361434	0.0279542	Group2-Group1
ENSG00000128016|ZFP36	718.046	-1.44685	0.497252	-2.90969	0.00361784	0.0279585	Group2-Group1
ENSG00000138182|KIF20B	114.042	1.39677	0.480056	2.9096	0.00361895	0.0279585	Group2-Group1
ENSG00000005156|LIG3	155.391	-1.27623	0.439051	-2.90679	0.00365154	0.0281922	Group2-Group1
ENSG00000067533|RRP15	126.887	-1.45907	0.502009	-2.90647	0.00365534	0.0281922	Group2-Group1
ENSG00000069943|PIGB	132.869	1.23158	0.42372	2.90659	0.00365387	0.0281922	Group2-Group1
ENSG00000183621|ZNF438	17.3065	-3.77937	1.30056	-2.90596	0.00366126	0.028222	Group2-Group1
ENSG00000078177|N4BP2	249.375	1.02811	0.353815	2.90577	0.00366347	0.0282233	Group2-Group1
ENSG00000014138|POLA2	52.2225	-1.7653	0.608024	-2.90335	0.00369199	0.0284271	Group2-Group1
ENSG00000168288|MMADHC	442.382	0.970961	0.334591	2.90194	0.00370865	0.0285394	Group2-Group1
ENSG00000261884|	152.409	-1.32169	0.455624	-2.90084	0.00372162	0.0286232	Group2-Group1
ENSG00000125741|OPA3	44.4665	-1.96201	0.676555	-2.9	0.00373167	0.0286845	Group2-Group1
ENSG00000130827|PLXNA3	92.1107	-1.43444	0.494752	-2.89932	0.00373979	0.0287148	Group2-Group1
ENSG00000163931|TKT	1568.31	-0.885588	0.305445	-2.89934	0.00373952	0.0287148	Group2-Group1
ENSG00000136929|HEMGN	23.9761	-3.42622	1.18194	-2.89882	0.00374565	0.0287438	Group2-Group1
ENSG00000186575|NF2	471.826	-1.17956	0.406938	-2.89863	0.00374797	0.0287456	Group2-Group1
ENSG00000108262|GIT1	103.201	-1.66058	0.572927	-2.89842	0.00375052	0.0287491	Group2-Group1
ENSG00000113812|ACTR8	132.585	1.25021	0.431383	2.89814	0.00375384	0.0287586	Group2-Group1
ENSG00000185127|C6orf120	73.673	1.54074	0.531767	2.89739	0.00376276	0.0288109	Group2-Group1
ENSG00000144566|RAB5A	258.236	1.19004	0.41119	2.89412	0.0038022	0.0290967	Group2-Group1
ENSG00000067064|IDI1	379.351	1.15487	0.399109	2.89362	0.00380832	0.0291111	Group2-Group1
ENSG00000270629|NBPF14	303.054	1.03776	0.358631	2.89368	0.00380751	0.0291111	Group2-Group1
ENSG00000089060|SLC8B1	595.318	-1.12566	0.38924	-2.89195	0.00382856	0.0292496	Group2-Group1
ENSG00000091073|DTX2	75.1636	-2.12538	0.735282	-2.89057	0.00384547	0.0293625	Group2-Group1
ENSG00000165322|ARHGAP12	197.205	1.09836	0.380235	2.88864	0.00386915	0.0295269	Group2-Group1
ENSG00000121022|COPS5	552.459	0.863224	0.298878	2.88822	0.00387428	0.0295497	Group2-Group1
ENSG00000238083|LRRC37A2	342.924	-1.2382	0.429279	-2.88437	0.00392203	0.0298973	Group2-Group1
ENSG00000172638|EFEMP2	8.55086	5.16004	1.79063	2.8817	0.00395539	0.030135	Group2-Group1
ENSG00000185591|SP1	115.536	-1.40633	0.488343	-2.87981	0.00397916	0.0302993	Group2-Group1
ENSG00000269352|PTOV1-AS2	14.9844	-4.25859	1.47892	-2.87953	0.00398274	0.0303097	Group2-Group1
ENSG00000130640|TUBGCP2	322.503	-1.06191	0.368866	-2.87886	0.00399121	0.0303407	Group2-Group1
ENSG00000158615|PPP1R15B	206.126	1.10809	0.384898	2.87891	0.0039905	0.0303407	Group2-Group1
ENSG00000160973|FOXH1	6.33455	6.25858	2.17484	2.87772	0.00400565	0.0304336	Group2-Group1
ENSG00000115661|STK16	198.205	1.18045	0.410479	2.87579	0.00403023	0.0306035	Group2-Group1
ENSG00000197217|ENTPD4	369.948	-1.01292	0.352391	-2.87441	0.00404779	0.0307199	Group2-Group1
ENSG00000100226|GTPBP1	138.72	-1.2371	0.430751	-2.87196	0.00407936	0.0309123	Group2-Group1
ENSG00000137076|TLN1	581.043	0.981794	0.341845	2.87204	0.00407827	0.0309123	Group2-Group1
ENSG00000198093|ZNF649	61.3824	1.73368	0.603666	2.87192	0.00407987	0.0309123	Group2-Group1
ENSG00000273136|NBPF26	148.762	1.4451	0.503359	2.87092	0.00409275	0.0309928	Group2-Group1
ENSG00000025156|HSF2	257.941	1.15497	0.402504	2.86947	0.00411159	0.0310841	Group2-Group1
ENSG00000136811|ODF2	148.131	-1.4548	0.50694	-2.86976	0.00410781	0.0310841	Group2-Group1
ENSG00000204267|TAP2	280.342	-1.12476	0.391975	-2.86948	0.00411148	0.0310841	Group2-Group1
ENSG00000034533|ASTE1	267.286	1.04477	0.364321	2.86771	0.00413452	0.0312404	Group2-Group1
ENSG00000167996|FTH1	12564.4	1.10866	0.386653	2.86733	0.00413948	0.0312607	Group2-Group1
ENSG00000196652|ZKSCAN5	43.7165	-2.19675	0.766421	-2.86624	0.00415375	0.0313512	Group2-Group1
ENSG00000152527|PLEKHH2	27.4775	-2.53817	0.885827	-2.86531	0.00416605	0.0314266	Group2-Group1
ENSG00000184271|POU6F1	66.7505	-1.92709	0.6726	-2.86514	0.00416829	0.0314266	Group2-Group1
ENSG00000171425|ZNF581	136.654	-1.25081	0.4366	-2.86489	0.00417158	0.0314341	Group2-Group1
ENSG00000161911|TREML1	9.1949	-5.17418	1.80635	-2.86443	0.00417757	0.0314621	Group2-Group1
ENSG00000158941|CCAR2	169.344	-1.22997	0.429525	-2.86355	0.00418923	0.0315326	Group2-Group1
ENSG00000168234|TTC39C	839.415	-0.869082	0.303518	-2.86336	0.00419168	0.0315338	Group2-Group1
ENSG00000213190|MLLT11	76.8384	-1.46185	0.510645	-2.86274	0.00419993	0.0315786	Group2-Group1
ENSG00000106459|NRF1	209.767	1.03083	0.360126	2.86242	0.00420419	0.0315839	Group2-Group1
ENSG00000173200|PARP15	279.564	-0.960534	0.335576	-2.86234	0.00420522	0.0315839	Group2-Group1
ENSG00000146350|TBC1D32	42.6715	1.9234	0.672112	2.86172	0.00421343	0.0316283	Group2-Group1
ENSG00000101452|DHX35	93.7805	-1.60419	0.560688	-2.86111	0.0042216	0.0316724	Group2-Group1
ENSG00000133398|MED10	491.503	0.937762	0.327851	2.86033	0.00423199	0.031733	Group2-Group1
ENSG00000115738|ID2	616.06	2.76227	0.965845	2.85995	0.00423707	0.0317538	Group2-Group1
ENSG00000055483|USP36	383.326	-1.00278	0.350903	-2.85772	0.00426697	0.0319605	Group2-Group1
ENSG00000243302|	7.55884	-5.5217	1.9324	-2.85743	0.0042709	0.0319725	Group2-Group1
ENSG00000137309|HMGA1	149.824	-4.03495	1.41258	-2.85645	0.00428413	0.0320542	Group2-Group1
ENSG00000137221|TJAP1	101.956	-1.30591	0.457254	-2.85598	0.00429042	0.0320719	Group2-Group1
ENSG00000185115|NSMCE3	70.9875	1.55791	0.5455	2.85592	0.00429117	0.0320719	Group2-Group1
ENSG00000163818|LZTFL1	61.3427	1.69134	0.592361	2.85525	0.00430026	0.0321225	Group2-Group1
ENSG00000146904|EPHA1	131.928	1.30122	0.455803	2.85479	0.00430646	0.0321513	Group2-Group1
ENSG00000089335|ZNF302	262.83	1.18449	0.414969	2.85442	0.00431161	0.0321723	Group2-Group1
ENSG00000153283|CD96	1260.41	-0.771631	0.270353	-2.85416	0.00431501	0.0321784	Group2-Group1
ENSG00000250067|YJEFN3	15.0248	-4.1485	1.45357	-2.85401	0.0043171	0.0321784	Group2-Group1
ENSG00000100030|MAPK1	276.792	0.954442	0.334512	2.85324	0.00432763	0.0322395	Group2-Group1
ENSG00000155660|PDIA4	503.95	-0.921581	0.323061	-2.85265	0.0043356	0.0322814	Group2-Group1
ENSG00000160789|LMNA	312.456	1.13374	0.397473	2.85237	0.00433949	0.0322929	Group2-Group1
ENSG00000184117|NIPSNAP1	224.91	-1.04958	0.368002	-2.85212	0.00434293	0.0323009	Group2-Group1
ENSG00000132792|CTNNBL1	487.22	0.837817	0.293884	2.85085	0.00436031	0.0324128	Group2-Group1
ENSG00000185627|PSMD13	992.818	0.785739	0.275659	2.8504	0.00436639	0.0324404	Group2-Group1
ENSG00000071073|MGAT4A	1287.79	0.760952	0.267042	2.84956	0.00437794	0.0325087	Group2-Group1
ENSG00000154016|GRAP	874.762	1.18177	0.41475	2.84935	0.0043808	0.0325124	Group2-Group1
ENSG00000218426|	311.335	1.37992	0.484431	2.84855	0.00439195	0.0325776	Group2-Group1
ENSG00000143126|CELSR2	7.63104	-5.49731	1.93023	-2.848	0.00439946	0.0326157	Group2-Group1
ENSG00000162607|USP1	324.85	0.927859	0.325857	2.84744	0.00440719	0.0326554	Group2-Group1
ENSG00000160284|SPATC1L	25.8823	-2.98088	1.04697	-2.84715	0.00441125	0.0326679	Group2-Group1
ENSG00000232807|	10.8718	-4.94221	1.73685	-2.84551	0.00443407	0.0328193	Group2-Group1
ENSG00000197372|ZNF675	127.083	1.4397	0.506054	2.84496	0.00444171	0.0328582	Group2-Group1
ENSG00000071794|HLTF	136.042	1.30512	0.458855	2.8443	0.0044509	0.0329085	Group2-Group1
ENSG00000132294|EFR3A	196.922	1.06103	0.373077	2.84399	0.00445528	0.0329232	Group2-Group1
ENSG00000074842|MYDGF	381.738	0.978197	0.34401	2.84351	0.00446192	0.0329368	Group2-Group1
ENSG00000188785|ZNF548	267.597	-1.07633	0.378514	-2.84356	0.0044613	0.0329368	Group2-Group1
ENSG00000279649|	38.5695	-2.40342	0.845406	-2.84292	0.00447021	0.0329804	Group2-Group1
ENSG00000072401|UBE2D1	121.11	1.53252	0.539104	2.84271	0.00447319	0.0329847	Group2-Group1
ENSG00000196821|C6orf106	179.954	-1.2072	0.424942	-2.84086	0.00449925	0.0331591	Group2-Group1
ENSG00000100422|CERK	209.789	-1.05763	0.372339	-2.84051	0.00450412	0.0331772	Group2-Group1
ENSG00000001167|NFYA	190.658	1.20017	0.422855	2.83825	0.00453614	0.0333952	Group2-Group1
ENSG00000188706|ZDHHC9	19.9174	-2.89069	1.0187	-2.83762	0.00454515	0.0334437	Group2-Group1
ENSG00000135002|RFK	85.8437	1.40235	0.494335	2.83685	0.00455607	0.0335061	Group2-Group1
ENSG00000080845|DLGAP4	116.669	-1.39129	0.490642	-2.83564	0.00457334	0.0336152	Group2-Group1
ENSG00000126970|ZC4H2	58.2247	-1.86622	0.658681	-2.83326	0.00460755	0.0338061	Group2-Group1
ENSG00000135316|SYNCRIP	549.459	0.919833	0.324668	2.83315	0.00460915	0.0338061	Group2-Group1
ENSG00000231105|	25.6906	-2.59212	0.914811	-2.83351	0.00460405	0.0338061	Group2-Group1
ENSG00000234231|	8.45861	-5.22568	1.84426	-2.83348	0.00460444	0.0338061	Group2-Group1
ENSG00000144848|ATG3	543.957	0.855992	0.302338	2.83124	0.00463683	0.033991	Group2-Group1
ENSG00000106009|BRAT1	262.112	-1.04104	0.3679	-2.82968	0.00465952	0.0340848	Group2-Group1
ENSG00000132879|FBXO44	126.244	-1.27889	0.451975	-2.82955	0.0046613	0.0340848	Group2-Group1
ENSG00000183576|SETD3	246.144	1.08188	0.38238	2.82934	0.00466447	0.0340848	Group2-Group1
ENSG00000185829|ARL17A	277.723	-1.33691	0.472497	-2.82946	0.0046627	0.0340848	Group2-Group1
ENSG00000197249|SERPINA1	118.665	-1.98681	0.702139	-2.82965	0.00465986	0.0340848	Group2-Group1
ENSG00000244041|LINC01011	28.2713	-2.47073	0.873036	-2.83004	0.00465421	0.0340848	Group2-Group1
ENSG00000181847|TIGIT	174.011	1.07087	0.378526	2.82905	0.00466861	0.034097	Group2-Group1
ENSG00000178715|	20.9258	3.61961	1.27959	2.82871	0.00467353	0.0341148	Group2-Group1
ENSG00000088538|DOCK3	16.7734	3.47305	1.22797	2.8283	0.00467966	0.0341414	Group2-Group1
ENSG00000182179|UBA7	756.822	-1.01298	0.358663	-2.82432	0.00473808	0.0345494	Group2-Group1
ENSG00000100906|NFKBIA	2954.08	-0.94504	0.334748	-2.82313	0.00475567	0.0346442	Group2-Group1
ENSG00000179542|SLITRK4	5.93234	6.87138	2.43398	2.8231	0.00475613	0.0346442	Group2-Group1
ENSG00000050405|LIMA1	92.82	-1.93585	0.6859	-2.82235	0.00476732	0.0346969	Group2-Group1
ENSG00000134899|ERCC5	574.673	0.865102	0.306526	2.82228	0.0047684	0.0346969	Group2-Group1
ENSG00000198040|ZNF84	326.292	1.01346	0.359128	2.822	0.00477246	0.0347081	Group2-Group1
ENSG00000110852|CLEC2B	290.304	1.297	0.459904	2.82015	0.00480014	0.034891	Group2-Group1
ENSG00000101945|SUV39H1	52.3021	-1.94899	0.691212	-2.81968	0.00480722	0.034924	Group2-Group1
ENSG00000102786|INTS6	375.524	0.976187	0.346245	2.81936	0.00481199	0.0349402	Group2-Group1
ENSG00000158411|MITD1	291.262	0.94051	0.333652	2.81883	0.00481988	0.0349791	Group2-Group1
ENSG00000119686|FLVCR2	10.3965	-4.84523	1.71975	-2.81741	0.00484131	0.035116	Group2-Group1
ENSG00000058729|RIOK2	181.03	1.09354	0.388193	2.817	0.00484739	0.0351169	Group2-Group1
ENSG00000125650|PSPN	12.3569	-4.06668	1.44368	-2.81689	0.00484908	0.0351169	Group2-Group1
ENSG00000232187|FTH1P7	21.8108	3.09988	1.10039	2.81706	0.00484658	0.0351169	Group2-Group1
ENSG00000151702|FLI1	491.114	-0.954525	0.338972	-2.81594	0.0048635	0.0352028	Group2-Group1
ENSG00000141503|MINK1	111.142	-1.59529	0.566584	-2.81562	0.00486834	0.0352148	Group2-Group1
ENSG00000141580|WDR45B	504.607	0.937087	0.332832	2.81549	0.00487027	0.0352148	Group2-Group1
ENSG00000188206|	52.499	1.66273	0.59094	2.8137	0.00489752	0.0353933	Group2-Group1
ENSG00000132522|GPS2	613.11	-0.936254	0.332833	-2.81298	0.0049084	0.0354533	Group2-Group1
ENSG00000158156|XKR8	68.5386	-1.5344	0.545529	-2.81269	0.00491293	0.0354674	Group2-Group1
ENSG00000247595|SPTY2D1-AS1	8.92217	-5.05027	1.79585	-2.81219	0.00492054	0.0355037	Group2-Group1
ENSG00000197555|SIPA1L1	96.56	-1.38678	0.493262	-2.81144	0.00493204	0.0355681	Group2-Group1
ENSG00000064393|HIPK2	184.025	-1.15553	0.411283	-2.80957	0.00496075	0.0357563	Group2-Group1
ENSG00000111231|GPN3	96.4007	1.3406	0.477487	2.80762	0.00499086	0.0359546	Group2-Group1
ENSG00000143811|PYCR2	177.509	-1.1646	0.414873	-2.80712	0.00499867	0.0359732	Group2-Group1
ENSG00000165806|CASP7	119.538	1.28813	0.458878	2.80714	0.00499835	0.0359732	Group2-Group1
ENSG00000115970|THADA	212.042	1.04958	0.373973	2.80657	0.00500725	0.0360161	Group2-Group1
ENSG00000131473|ACLY	349.969	-0.964822	0.343814	-2.80623	0.00501249	0.036035	Group2-Group1
ENSG00000177485|ZBTB33	72.8081	-1.69678	0.604708	-2.80594	0.005017	0.0360485	Group2-Group1
ENSG00000090863|GLG1	3682.4	-0.842202	0.300381	-2.80378	0.00505079	0.0362207	Group2-Group1
ENSG00000174748|RPL15	9749.54	0.922455	0.329027	2.80359	0.00505375	0.0362207	Group2-Group1
ENSG00000175182|FAM131A	54.6231	-1.77598	0.633441	-2.80371	0.00505186	0.0362207	Group2-Group1
ENSG00000187231|SESTD1	18.821	-3.14834	1.12275	-2.80412	0.00504537	0.0362207	Group2-Group1
ENSG00000228784|LINC00954	142.873	-1.35048	0.481701	-2.80356	0.00505412	0.0362207	Group2-Group1
ENSG00000182952|HMGN4	455.769	1.06348	0.379363	2.80332	0.00505797	0.0362295	Group2-Group1
ENSG00000167657|DAPK3	170.632	1.08174	0.386003	2.80241	0.00507229	0.0363132	Group2-Group1
ENSG00000162599|NFIA	70.7065	-1.57992	0.563863	-2.80196	0.00507936	0.0363449	Group2-Group1
ENSG00000065559|MAP2K4	59.4084	-1.73268	0.618703	-2.80051	0.00510222	0.0364706	Group2-Group1
ENSG00000079785|DDX1	555.011	0.886177	0.316419	2.80064	0.00510008	0.0364706	Group2-Group1
ENSG00000196776|CD47	1463.87	0.76456	0.273078	2.79978	0.00511371	0.0365337	Group2-Group1
ENSG00000139579|NABP2	39.6244	-2.35057	0.839615	-2.79958	0.00511697	0.036538	Group2-Group1
ENSG00000114742|WDR48	517.854	0.807559	0.288584	2.79835	0.00513649	0.0366584	Group2-Group1
ENSG00000149016|TUT1	170.587	-1.11344	0.398092	-2.79694	0.00515892	0.0367994	Group2-Group1
ENSG00000279078|SND1-IT1	16.7314	-3.55381	1.27118	-2.79567	0.00517925	0.0369253	Group2-Group1
ENSG00000015479|MATR3	2329.37	0.768217	0.274809	2.79546	0.00518261	0.0369301	Group2-Group1
ENSG00000231177|LINC00852	52.353	-2.14095	0.766115	-2.79456	0.00519703	0.0369946	Group2-Group1
ENSG00000232956|SNHG15	457.532	0.977903	0.349914	2.79469	0.00519492	0.0369946	Group2-Group1
ENSG00000099968|BCL2L13	155.262	-1.1218	0.401614	-2.79324	0.00521831	0.0371259	Group2-Group1
ENSG00000185883|ATP6V0C	91.6658	-1.84917	0.662054	-2.79308	0.00522087	0.0371259	Group2-Group1
ENSG00000182841|RRP7BP	294.533	-0.97133	0.347856	-2.79234	0.00523289	0.0371922	Group2-Group1
ENSG00000165637|VDAC2	495.407	-0.83896	0.300483	-2.79204	0.00523772	0.0372073	Group2-Group1
ENSG00000198899|MT-ATP6	4857.28	-0.965337	0.345826	-2.79139	0.0052482	0.0372625	Group2-Group1
ENSG00000259788|	7.21851	5.27219	1.88941	2.79039	0.0052645	0.037359	Group2-Group1
ENSG00000066084|DIP2B	190.173	-1.08766	0.389886	-2.78968	0.00527596	0.037421	Group2-Group1
ENSG00000248527|MTATP6P1	621.298	-1.371	0.491605	-2.78883	0.00528993	0.0375007	Group2-Group1
ENSG00000186831|KRT17P2	6.10009	5.65081	2.02689	2.78792	0.0053047	0.0375861	Group2-Group1
ENSG00000185010|F8	19.1898	-3.49432	1.25367	-2.78727	0.00531543	0.0376427	Group2-Group1
ENSG00000256664|	12.3748	-4.44328	1.5943	-2.78698	0.0053202	0.0376572	Group2-Group1
ENSG00000070614|NDST1	9.27882	-5.20561	1.86798	-2.78676	0.00532377	0.0376631	Group2-Group1
ENSG00000008838|MED24	120.369	-1.52116	0.545962	-2.7862	0.00533303	0.0377092	Group2-Group1
ENSG00000115241|PPM1G	855.215	0.77794	0.279306	2.78526	0.00534845	0.0377988	Group2-Group1
ENSG00000261609|GAN	138.657	-1.26481	0.454235	-2.78448	0.00536134	0.0378705	Group2-Group1
ENSG00000124596|OARD1	225.761	1.00399	0.360625	2.78404	0.00536861	0.0379024	Group2-Group1
ENSG00000100099|HPS4	221.122	-1.25885	0.452237	-2.78362	0.00537562	0.0379325	Group2-Group1
ENSG00000253475|	10.3607	-4.48852	1.61353	-2.78181	0.00540574	0.0381254	Group2-Group1
ENSG00000261449|	21.9019	2.93031	1.05469	2.77836	0.00546347	0.0385129	Group2-Group1
ENSG00000236552|RPL13AP5	468.899	1.26565	0.455625	2.77783	0.0054724	0.0385561	Group2-Group1
ENSG00000085274|MYNN	188.345	1.03603	0.373103	2.77679	0.00548992	0.0386399	Group2-Group1
ENSG00000130724|CHMP2A	305.439	0.93677	0.337353	2.77682	0.00548928	0.0386399	Group2-Group1
ENSG00000117408|IPO13	41.9182	-1.97348	0.710888	-2.77608	0.00550185	0.0386663	Group2-Group1
ENSG00000131174|COX7B	356.939	0.926545	0.333762	2.77607	0.0055021	0.0386663	Group2-Group1
ENSG00000198952|SMG5	199.753	-1.28758	0.46377	-2.77633	0.00549767	0.0386663	Group2-Group1
ENSG00000243749|ZMYM6NB	318.624	0.887915	0.319876	2.77581	0.00550644	0.0386771	Group2-Group1
ENSG00000100300|TSPO	843.905	0.830688	0.29949	2.77368	0.00554263	0.0389115	Group2-Group1
ENSG00000125901|MRPS26	301.398	0.942056	0.339703	2.77318	0.00555119	0.0389517	Group2-Group1
ENSG00000137831|UACA	13.3306	3.86506	1.39383	2.77298	0.00555463	0.038956	Group2-Group1
ENSG00000273055|	13.9161	-3.67177	1.32447	-2.77226	0.00556691	0.0390222	Group2-Group1
ENSG00000101290|CDS2	822.329	-0.803169	0.289736	-2.77207	0.00557005	0.0390244	Group2-Group1
ENSG00000109445|ZNF330	195.204	1.05649	0.381189	2.77155	0.00557895	0.0390408	Group2-Group1
ENSG00000167378|IRGQ	71.6183	-1.5834	0.571264	-2.77176	0.00557545	0.0390408	Group2-Group1
ENSG00000189050|RNFT1	289.945	0.955576	0.344794	2.77144	0.00558091	0.0390408	Group2-Group1
ENSG00000151883|PARP8	578.105	-1.04555	0.377444	-2.77008	0.00560427	0.0391704	Group2-Group1
ENSG00000181513|ACBD4	67.0781	-1.58307	0.571499	-2.77003	0.00560512	0.0391704	Group2-Group1
ENSG00000227474|	6.09234	5.78109	2.08733	2.76961	0.00561228	0.0392005	Group2-Group1
ENSG00000257957|QRSL1P3	6.1252	-5.7083	2.06129	-2.76929	0.00561784	0.0392195	Group2-Group1
ENSG00000115275|MOGS	122.73	-1.4224	0.513679	-2.76904	0.00562223	0.0392303	Group2-Group1
ENSG00000185009|AP3M1	149.014	-1.57117	0.567993	-2.76618	0.00567166	0.0395551	Group2-Group1
ENSG00000112078|KCTD20	205.91	-1.14479	0.413899	-2.76586	0.00567729	0.0395743	Group2-Group1
ENSG00000116127|ALMS1	83.0847	-1.40017	0.506313	-2.76542	0.00568502	0.0396081	Group2-Group1
ENSG00000110696|C11orf58	1063.14	0.827089	0.299133	2.76495	0.00569308	0.0396442	Group2-Group1
ENSG00000124299|PEPD	302.603	-1.06296	0.384639	-2.76353	0.00571805	0.0397779	Group2-Group1
ENSG00000188452|CERKL	160.856	1.2837	0.464515	2.76353	0.00571795	0.0397779	Group2-Group1
ENSG00000160856|FCRL3	92.6868	-1.63494	0.591826	-2.76254	0.00573544	0.0398787	Group2-Group1
ENSG00000115652|UXS1	474.939	0.90828	0.329017	2.76059	0.00576977	0.0400971	Group2-Group1
ENSG00000104320|NBN	254.469	1.12616	0.40812	2.75937	0.00579124	0.0402261	Group2-Group1
ENSG00000072121|ZFYVE26	78.2145	-2.12321	0.769814	-2.75809	0.00581406	0.0403642	Group2-Group1
ENSG00000175395|ZNF25	114.529	1.32208	0.479694	2.75609	0.0058497	0.0405911	Group2-Group1
ENSG00000197566|ZNF624	33.9275	2.2109	0.802368	2.75547	0.00586086	0.0406481	Group2-Group1
ENSG00000100902|PSMA6	798.765	0.845517	0.306985	2.75426	0.00588245	0.0407773	Group2-Group1
ENSG00000115896|PLCL1	59.7969	1.90116	0.690306	2.75408	0.00588565	0.040779	Group2-Group1
ENSG00000144554|FANCD2	175.176	-1.39214	0.505909	-2.75177	0.00592745	0.0410477	Group2-Group1
ENSG00000182195|LDOC1	38.8927	-2.08683	0.758404	-2.75161	0.0059304	0.0410477	Group2-Group1
ENSG00000104805|NUCB1	558.27	-0.894201	0.325015	-2.75126	0.00593667	0.0410705	Group2-Group1
ENSG00000134644|PUM1	670.218	-0.86993	0.316275	-2.75055	0.00594957	0.041139	Group2-Group1
ENSG00000228502|EEF1A1P11	33.1743	2.34652	0.853244	2.75012	0.00595741	0.0411725	Group2-Group1
ENSG00000241556|	19.3994	3.52048	1.28035	2.74962	0.00596651	0.0412147	Group2-Group1
ENSG00000174282|ZBTB4	152.913	-1.1232	0.408601	-2.7489	0.00597956	0.0412842	Group2-Group1
ENSG00000134352|IL6ST	1641.83	0.808311	0.294102	2.74841	0.00598858	0.0413147	Group2-Group1
ENSG00000143420|ENSA	209.374	-1.07809	0.392272	-2.74833	0.00598999	0.0413147	Group2-Group1
ENSG00000185219|ZNF445	107.937	-1.62742	0.592453	-2.74692	0.00601584	0.0414722	Group2-Group1
ENSG00000111196|MAGOHB	77.4507	1.46829	0.534586	2.74659	0.00602179	0.0414925	Group2-Group1
[truncated: 27,120 more rows]

## Sheet: DEG2_CD8
Differentially expressed genes in CD8 T cells between ZIKV-infected and ZIKV-uninfected patients (FDR<0,05 and |log2FC|>0.58)
ENSGID	baseMean	log2FoldChange	lfcSE	stat	pvalue	padj	contrast
ENSG00000170345|FOS	36821.5	8.08294	0.586717	13.7766	3.52696e-43	3.35379e-39	Group2-Group1
ENSG00000197061|HIST1H4C	641.696	-6.11681	0.658844	-9.28416	1.62989e-20	7.74931e-17	Group2-Group1
ENSG00000120129|DUSP1	5563.74	4.77143	0.639846	7.45715	8.8417e-14	2.80252e-10	Group2-Group1
ENSG00000143443|C1orf56	894.182	-3.62838	0.491211	-7.38661	1.50624e-13	3.58072e-10	Group2-Group1
ENSG00000198851|CD3E	1629	-4.06344	0.55562	-7.31334	2.60573e-13	4.95558e-10	Group2-Group1
ENSG00000169429|CXCL8	71.2722	7.26451	1.03541	7.01607	2.28195e-12	3.6165e-09	Group2-Group1
ENSG00000070770|CSNK2A2	398.207	-4.04834	0.586908	-6.89774	5.28374e-12	7.17758e-09	Group2-Group1
ENSG00000070831|CDC42	2988.69	-2.69255	0.395394	-6.80979	9.77431e-12	1.1618e-08	Group2-Group1
ENSG00000188229|TUBB4B	391.315	3.83708	0.572779	6.69906	2.09759e-11	2.21622e-08	Group2-Group1
ENSG00000197183|NOL4L	632.55	-3.01754	0.45493	-6.63296	3.29011e-11	2.99113e-08	Group2-Group1
ENSG00000204622|HLA-J	129.825	4.69206	0.708179	6.62553	3.46014e-11	2.99113e-08	Group2-Group1
ENSG00000090104|RGS1	521.139	4.25973	0.647089	6.58291	4.61337e-11	3.65571e-08	Group2-Group1
ENSG00000139163|ETNK1	938.978	-3.23301	0.49633	-6.51383	7.32595e-11	5.35865e-08	Group2-Group1
ENSG00000111537|IFNG	119.051	5.09565	0.783808	6.50115	7.97101e-11	5.41403e-08	Group2-Group1
ENSG00000244687|UBE2V1	320.813	-3.87029	0.614305	-6.30027	2.97128e-10	1.88359e-07	Group2-Group1
ENSG00000204632|HLA-G	578.048	4.567	0.729598	6.25961	3.8594e-10	2.29369e-07	Group2-Group1
ENSG00000198695|MT-ND6	259.612	-4.85769	0.792901	-6.12647	8.98498e-10	5.02578e-07	Group2-Group1
ENSG00000204525|HLA-C	10868.8	3.46796	0.570288	6.08106	1.1939e-09	6.30712e-07	Group2-Group1
ENSG00000213654|GPSM3	347.703	-3.97526	0.657221	-6.04859	1.46119e-09	6.94723e-07	Group2-Group1
ENSG00000263934|SNORD3A	138.375	-6.05036	0.999778	-6.0517	1.43321e-09	6.94723e-07	Group2-Group1
ENSG00000096060|FKBP5	396.693	-3.29549	0.557808	-5.90794	3.4642e-09	1.56862e-06	Group2-Group1
ENSG00000168887|C2orf68	376.193	-3.36275	0.572039	-5.87854	4.13908e-09	1.78902e-06	Group2-Group1
ENSG00000150991|UBC	9599.95	3.37617	0.578498	5.83609	5.34389e-09	2.20935e-06	Group2-Group1
ENSG00000228253|MT-ATP8	152.789	-5.7331	0.985618	-5.81675	6.00019e-09	2.37733e-06	Group2-Group1
ENSG00000136490|LIMD2	707.099	-3.74645	0.650126	-5.76266	8.27982e-09	3.14931e-06	Group2-Group1
ENSG00000142669|SH3BGRL3	3415.03	-3.56727	0.621487	-5.7399	9.47305e-09	3.46459e-06	Group2-Group1
ENSG00000204642|HLA-F	2302.11	2.76798	0.489321	5.65677	1.54247e-08	5.43235e-06	Group2-Group1
ENSG00000206503|HLA-A	13362.5	3.36276	0.59729	5.63003	1.80174e-08	6.11885e-06	Group2-Group1
ENSG00000162511|LAPTM5	2904.75	-3.0472	0.543313	-5.60855	2.0403e-08	6.69008e-06	Group2-Group1
ENSG00000119801|YPEL5	1021.48	2.91954	0.534074	5.46654	4.58916e-08	1.45461e-05	Group2-Group1
ENSG00000220205|VAMP2	276.116	-3.18302	0.595207	-5.34774	8.90573e-08	2.73176e-05	Group2-Group1
ENSG00000106144|CASP2	175.943	-3.43266	0.648444	-5.29368	1.1988e-07	3.50252e-05	Group2-Group1
ENSG00000205352|PRR13	761.338	-2.90433	0.548904	-5.29115	1.21551e-07	3.50252e-05	Group2-Group1
ENSG00000125740|FOSB	380.103	3.67612	0.695669	5.28429	1.26195e-07	3.52937e-05	Group2-Group1
ENSG00000248672|LY75-CD302	41.7228	7.74921	1.47302	5.26076	1.43459e-07	3.89758e-05	Group2-Group1
ENSG00000276070|CCL4L2	123.304	4.6943	0.900469	5.21317	1.85638e-07	4.90343e-05	Group2-Group1
ENSG00000167552|TUBA1A	1084.09	3.19012	0.61291	5.20488	1.94122e-07	4.98895e-05	Group2-Group1
ENSG00000198712|MT-CO2	18010.3	-6.12364	1.18554	-5.16526	2.40101e-07	6.00821e-05	Group2-Group1
ENSG00000089280|FUS	901.408	2.1937	0.425834	5.15153	2.58363e-07	6.29943e-05	Group2-Group1
ENSG00000274012|	11907.2	-5.74999	1.12337	-5.11852	3.07937e-07	7.32044e-05	Group2-Group1
ENSG00000143549|TPM3	1845.01	-2.51409	0.493883	-5.09046	3.57199e-07	8.28439e-05	Group2-Group1
ENSG00000226221|RPL26P19	263.984	-3.19311	0.629052	-5.07607	3.85324e-07	8.72392e-05	Group2-Group1
ENSG00000198763|MT-ND2	3512.32	-3.11742	0.619164	-5.03488	4.78137e-07	0.000105735	Group2-Group1
ENSG00000131236|CAP1	1774.76	-2.24253	0.445844	-5.02984	4.90879e-07	0.000106086	Group2-Group1
ENSG00000115053|NCL	1299.6	2.01483	0.401303	5.02072	5.14787e-07	0.00010878	Group2-Group1
ENSG00000089159|PXN	302.881	-3.13068	0.624516	-5.01296	5.3598e-07	0.000110073	Group2-Group1
ENSG00000140497|SCAMP2	155.665	-3.49274	0.697141	-5.01009	5.44055e-07	0.000110073	Group2-Group1
ENSG00000168298|HIST1H1E	187.513	-3.46381	0.693935	-4.99155	5.98956e-07	0.000118656	Group2-Group1
ENSG00000234745|HLA-B	14615.4	2.88143	0.577754	4.9873	6.12287e-07	0.000118821	Group2-Group1
ENSG00000170160|CCDC144A	74.1317	-5.55672	1.12876	-4.92286	8.52863e-07	0.000162197	Group2-Group1
ENSG00000135486|HNRNPA1	3246.19	1.91476	0.389573	4.91502	8.87716e-07	0.000165516	Group2-Group1
ENSG00000021300|PLEKHB1	180.147	-3.44165	0.705369	-4.87922	1.06504e-06	0.000184208	Group2-Group1
ENSG00000188021|UBQLN2	215.066	-2.85159	0.586013	-4.86608	1.13831e-06	0.000184208	Group2-Group1
ENSG00000198786|MT-ND5	5102.17	-2.76352	0.568008	-4.86528	1.14294e-06	0.000184208	Group2-Group1
ENSG00000216490|IFI30	124.994	4.32642	0.887749	4.87348	1.09652e-06	0.000184208	Group2-Group1
ENSG00000275215|RNA5-8S5	139.989	-5.13986	1.0562	-4.86635	1.13676e-06	0.000184208	Group2-Group1
ENSG00000277739|RNA5-8S5	139.989	-5.13986	1.0562	-4.86635	1.13676e-06	0.000184208	Group2-Group1
ENSG00000278189|RNA5-8S5	139.989	-5.13986	1.0562	-4.86635	1.13676e-06	0.000184208	Group2-Group1
ENSG00000278233|RNA5-8S5	139.989	-5.13986	1.0562	-4.86635	1.13676e-06	0.000184208	Group2-Group1
ENSG00000171522|PTGER4	546.372	3.51577	0.726185	4.84143	1.28909e-06	0.000204299	Group2-Group1
ENSG00000277734|TRAC	2216.33	-2.22255	0.459627	-4.83555	1.32781e-06	0.000206986	Group2-Group1
ENSG00000213315|	120.13	-4.33384	0.897868	-4.82682	1.38734e-06	0.000212777	Group2-Group1
ENSG00000225630|MTND2P28	155.403	-4.2037	0.87445	-4.80725	1.53021e-06	0.000230964	Group2-Group1
ENSG00000100354|TNRC6B	1274.88	-2.28956	0.478926	-4.78061	1.74764e-06	0.000259661	Group2-Group1
ENSG00000135899|SP110	360.652	-2.36221	0.495037	-4.77178	1.82601e-06	0.000267131	Group2-Group1
ENSG00000067082|KLF6	4011.8	2.93062	0.614979	4.7654	1.88475e-06	0.000271547	Group2-Group1
ENSG00000237499|	184.566	2.90634	0.615705	4.72034	2.35449e-06	0.000334162	Group2-Group1
ENSG00000168310|IRF2	100.153	-3.67385	0.778982	-4.71622	2.40264e-06	0.00033598	Group2-Group1
ENSG00000062485|CS	127.471	-3.22731	0.687545	-4.69396	2.67971e-06	0.000368017	Group2-Group1
ENSG00000158373|HIST1H2BD	58.9096	-5.54297	1.18144	-4.69172	2.70914e-06	0.000368017	Group2-Group1
ENSG00000064666|CNN2	1436.89	-2.55914	0.54745	-4.67466	2.94448e-06	0.000394353	Group2-Group1
ENSG00000089327|FXYD5	740.669	-2.3278	0.500787	-4.64827	3.34727e-06	0.000442072	Group2-Group1
ENSG00000264443|	116.005	-4.03265	0.868913	-4.64102	3.46686e-06	0.000451595	Group2-Group1
ENSG00000094916|CBX5	358.399	-2.97785	0.64484	-4.61797	3.87519e-06	0.000489769	Group2-Group1
ENSG00000213178|	69.3743	-4.80381	1.04013	-4.61849	3.86537e-06	0.000489769	Group2-Group1
ENSG00000231925|TAPBP	642.461	-2.45874	0.53267	-4.61587	3.91445e-06	0.000489769	Group2-Group1
ENSG00000143614|GATAD2B	212.824	-2.67124	0.580419	-4.60227	4.17913e-06	0.000516095	Group2-Group1
ENSG00000143110|C1orf162	203.357	-2.72689	0.593823	-4.59209	4.38822e-06	0.000534969	Group2-Group1
ENSG00000164024|METAP1	115.147	-3.35971	0.733906	-4.57785	4.69771e-06	0.000551488	Group2-Group1
ENSG00000213809|KLRK1	4656.23	1.78939	0.390702	4.57993	4.65124e-06	0.000551488	Group2-Group1
ENSG00000228474|OST4	514.485	-2.47142	0.539522	-4.58076	4.63283e-06	0.000551488	Group2-Group1
ENSG00000099860|GADD45B	202.704	3.01255	0.66026	4.56267	5.05077e-06	0.000585705	Group2-Group1
ENSG00000124151|NCOA3	191.024	-2.82662	0.620902	-4.55245	5.30248e-06	0.000607485	Group2-Group1
ENSG00000166974|MAPRE2	261.315	-2.37686	0.527433	-4.50648	6.59124e-06	0.000746144	Group2-Group1
ENSG00000143569|UBAP2L	171.813	-3.04505	0.676715	-4.49975	6.80326e-06	0.000761084	Group2-Group1
ENSG00000105808|RASA4	116.72	-3.27956	0.731434	-4.48373	7.33489e-06	0.000811017	Group2-Group1
ENSG00000112245|PTP4A1	814.421	2.52687	0.56411	4.4794	7.48522e-06	0.000818126	Group2-Group1
ENSG00000178464|	519.603	-2.5916	0.58124	-4.45875	8.24398e-06	0.000890818	Group2-Group1
ENSG00000172209|GPR22	67.0313	-5.77677	1.29998	-4.44373	8.84109e-06	0.000944606	Group2-Group1
ENSG00000013441|CLK1	1317.41	2.14056	0.486433	4.40053	1.07988e-05	0.00113347	Group2-Group1
ENSG00000162894|FCMR	482.751	-2.34646	0.53334	-4.39956	1.08471e-05	0.00113347	Group2-Group1
ENSG00000263266|RPS7P1	313.831	-2.65997	0.606655	-4.38465	1.16171e-05	0.00120072	Group2-Group1
ENSG00000203485|INF2	51.1388	-6.57201	1.50086	-4.37884	1.19312e-05	0.00121238	Group2-Group1
ENSG00000211772|TRBC2	6231.37	2.21664	0.506329	4.37786	1.19848e-05	0.00121238	Group2-Group1
ENSG00000157514|TSC22D3	11517.7	2.44117	0.559006	4.36699	1.25973e-05	0.00124779	Group2-Group1
ENSG00000240509|RPL34P18	70.8543	-5.60228	1.28223	-4.36916	1.24725e-05	0.00124779	Group2-Group1
ENSG00000160932|LY6E	365.603	-2.57546	0.591539	-4.35383	1.33779e-05	0.00131145	Group2-Group1
ENSG00000146830|GIGYF1	254.577	-2.42676	0.559159	-4.34003	1.42464e-05	0.00138234	Group2-Group1
ENSG00000115875|SRSF7	1856.93	2.0398	0.470831	4.33234	1.47531e-05	0.00140287	Group2-Group1
ENSG00000169442|CD52	1355.35	-2.2128	0.510511	-4.33448	1.46102e-05	0.00140287	Group2-Group1
ENSG00000165280|VCP	951.452	1.84796	0.428375	4.31387	1.60418e-05	0.00151031	Group2-Group1
ENSG00000182220|ATP6AP2	575.339	-2.37322	0.551332	-4.30452	1.67351e-05	0.00155209	Group2-Group1
ENSG00000204619|PPP1R11	137.392	-2.80354	0.651573	-4.30272	1.68714e-05	0.00155209	Group2-Group1
ENSG00000214182|PTMAP5	167.115	-2.90246	0.674778	-4.30136	1.69753e-05	0.00155209	Group2-Group1
ENSG00000108798|ABI3	121.488	-3.69168	0.860149	-4.29191	1.7714e-05	0.00160421	Group2-Group1
ENSG00000269609|RPARP-AS1	135.366	-2.93492	0.686063	-4.27792	1.88647e-05	0.00169231	Group2-Group1
ENSG00000141543|EIF4A3	401.419	2.33922	0.549562	4.25652	2.07631e-05	0.0018452	Group2-Group1
ENSG00000046653|GPM6B	73.8104	-4.1151	0.96786	-4.25175	2.12104e-05	0.0018675	Group2-Group1
ENSG00000102144|PGK1	1618.26	1.70914	0.403612	4.23461	2.28945e-05	0.00199729	Group2-Group1
ENSG00000225339|	48.9834	6.58321	1.55923	4.22209	2.42044e-05	0.00209236	Group2-Group1
ENSG00000075785|RAB7A	273.304	-2.25618	0.536703	-4.20378	2.62495e-05	0.00223589	Group2-Group1
ENSG00000110848|CD69	4138.27	2.26651	0.539254	4.20304	2.6335e-05	0.00223589	Group2-Group1
ENSG00000006652|IFRD1	396.269	2.08716	0.497241	4.19748	2.69904e-05	0.00227126	Group2-Group1
ENSG00000118564|FBXL5	630.359	1.79968	0.430543	4.18003	2.91467e-05	0.00242677	Group2-Group1
ENSG00000123505|AMD1	298.081	2.14145	0.512498	4.17846	2.93488e-05	0.00242677	Group2-Group1
ENSG00000110321|EIF4G2	930.654	-1.74518	0.418529	-4.1698	3.04869e-05	0.00249487	Group2-Group1
ENSG00000198821|CD247	1484.48	1.7247	0.413773	4.16823	3.06973e-05	0.00249487	Group2-Group1
ENSG00000108654|DDX5	32612.9	1.81982	0.437061	4.16377	3.13032e-05	0.00252256	Group2-Group1
ENSG00000106066|CPVL	22.3267	7.40657	1.78702	4.14464	3.40344e-05	0.00271961	Group2-Group1
ENSG00000203879|GDI1	97.5337	-3.73305	0.903677	-4.13096	3.61254e-05	0.00286264	Group2-Group1
ENSG00000197019|SERTAD1	125.542	3.68272	0.893733	4.1206	3.77888e-05	0.0029697	Group2-Group1
ENSG00000283029|	13221.9	-6.25802	1.52004	-4.11702	3.83802e-05	0.00299146	Group2-Group1
ENSG00000131504|DIAPH1	254.464	-2.32294	0.566486	-4.10061	4.12054e-05	0.00317689	Group2-Group1
ENSG00000215472|RPL17-C18orf32	44.1396	-6.18918	1.50979	-4.09937	4.14275e-05	0.00317689	Group2-Group1
ENSG00000163600|ICOS	247.782	2.2974	0.561535	4.09129	4.28984e-05	0.00326337	Group2-Group1
ENSG00000106952|TNFSF8	103.918	-3.3338	0.815704	-4.08703	4.3694e-05	0.00329751	Group2-Group1
ENSG00000163788|SNRK	873.703	1.7944	0.439437	4.08341	4.43794e-05	0.00332286	Group2-Group1
ENSG00000276966|HIST1H4E	51.9794	-5.15735	1.26445	-4.07874	4.52809e-05	0.00336387	Group2-Group1
ENSG00000143376|SNX27	288.793	-2.38439	0.586454	-4.06577	4.78736e-05	0.00352892	Group2-Group1
ENSG00000198888|MT-ND1	4694.57	-5.20598	1.28231	-4.05986	4.91027e-05	0.00359167	Group2-Group1
ENSG00000219928|	67.3839	-4.92589	1.22078	-4.03502	5.45979e-05	0.00396314	Group2-Group1
ENSG00000155463|OXA1L	259.428	-2.23949	0.556477	-4.02441	5.71172e-05	0.00408367	Group2-Group1
ENSG00000267368|UPK3BL	90.6698	-4.56666	1.13463	-4.0248	5.70226e-05	0.00408367	Group2-Group1
ENSG00000131467|PSME3	151.128	-2.78138	0.696881	-3.99118	6.57446e-05	0.00466541	Group2-Group1
ENSG00000222328|RNU2-2P	204.425	-8.25819	2.07831	-3.97352	7.08179e-05	0.0049882	Group2-Group1
ENSG00000168003|SLC3A2	662.868	1.94689	0.491724	3.95932	7.51632e-05	0.00525535	Group2-Group1
ENSG00000258555|SPECC1L-ADORA2A	58.2354	-6.00652	1.52146	-3.94786	7.8852e-05	0.00547302	Group2-Group1
ENSG00000204310|AGPAT1	61.8101	-4.58626	1.16284	-3.94402	8.01256e-05	0.00552112	Group2-Group1
ENSG00000122566|HNRNPA2B1	2422.31	1.64634	0.418615	3.93283	8.39506e-05	0.00574306	Group2-Group1
ENSG00000069275|NUCKS1	441.013	-2.15279	0.549913	-3.91479	9.04847e-05	0.00611849	Group2-Group1
ENSG00000176476|SGF29	69.3594	-3.57793	0.914102	-3.91414	9.07253e-05	0.00611849	Group2-Group1
ENSG00000156508|EEF1A1	44861.9	1.81714	0.465108	3.90692	9.34817e-05	0.00625998	Group2-Group1
ENSG00000140368|PSTPIP1	346.346	1.95726	0.502188	3.89747	9.7202e-05	0.0064636	Group2-Group1
ENSG00000235437|LINC01278	69.6771	-3.60071	0.925776	-3.8894	0.000100492	0.00663596	Group2-Group1
ENSG00000198886|MT-ND4	13041.5	-4.59636	1.18487	-3.87921	0.000104794	0.00687235	Group2-Group1
ENSG00000204386|NEU1	163.498	2.41142	0.622529	3.8736	0.000107242	0.00698466	Group2-Group1
ENSG00000168066|SF1	348.88	-2.12551	0.549296	-3.86953	0.000109047	0.00705396	Group2-Group1
ENSG00000084754|HADHA	869.54	1.65387	0.428199	3.86237	0.000112291	0.00721467	Group2-Group1
ENSG00000159388|BTG2	352.174	2.25762	0.586455	3.8496	0.000118311	0.00755049	Group2-Group1
ENSG00000163162|RNF149	403.352	1.84258	0.480855	3.83188	0.00012717	0.00806172	Group2-Group1
ENSG00000167182|SP2	44.5309	-6.43394	1.68133	-3.82669	0.000129878	0.00817888	Group2-Group1
ENSG00000157978|LDLRAP1	684.222	-2.3258	0.609034	-3.81884	0.000134081	0.008388	Group2-Group1
ENSG00000131634|TMEM204	432.148	2.02268	0.530012	3.81629	0.000135471	0.00841959	Group2-Group1
ENSG00000105401|CDC37	1112.94	1.9477	0.511866	3.8051	0.000141747	0.0087524	Group2-Group1
ENSG00000151150|ANK3	49.6755	-4.26245	1.12365	-3.79338	0.00014861	0.00911698	Group2-Group1
ENSG00000171858|RPS21	520.817	-1.84411	0.486359	-3.79167	0.000149636	0.0091211	Group2-Group1
ENSG00000089053|ANAPC5	953.073	1.60088	0.422399	3.78997	0.000150663	0.0091252	Group2-Group1
ENSG00000177889|UBE2N	285.818	-1.96	0.517417	-3.78805	0.000151837	0.00913809	Group2-Group1
ENSG00000205937|RNPS1	428.24	-2.1249	0.561748	-3.78266	0.000155162	0.00927946	Group2-Group1
ENSG00000102158|MAGT1	146.633	-2.53069	0.670035	-3.77695	0.000158762	0.00943543	Group2-Group1
ENSG00000124575|HIST1H1D	93.0118	-3.30983	0.884583	-3.74169	0.00018279	0.010796	Group2-Group1
ENSG00000151923|TIAL1	262.344	-2.04254	0.548525	-3.72369	0.000196332	0.0115242	Group2-Group1
ENSG00000107290|SETX	475.056	1.67236	0.451871	3.70096	0.000214782	0.0125223	Group2-Group1
ENSG00000241945|PWP2	57.6633	-4.51239	1.21971	-3.69956	0.00021597	0.0125223	Group2-Group1
ENSG00000080603|SRCAP	69.0986	-4.37141	1.18271	-3.6961	0.000218937	0.0126174	Group2-Group1
ENSG00000213799|ZNF845	45.6799	3.46806	0.938905	3.69372	0.000220994	0.0126593	Group2-Group1
ENSG00000122644|ARL4A	194.11	2.73313	0.741041	3.68823	0.000225817	0.012858	Group2-Group1
ENSG00000168394|TAP1	1466.34	1.62758	0.442473	3.67838	0.000234719	0.0132067	Group2-Group1
ENSG00000211727|TRBV7-6	69.835	4.24946	1.15502	3.67911	0.000234048	0.0132067	Group2-Group1
ENSG00000077254|USP33	282.737	1.94884	0.531222	3.6686	0.000243879	0.0136415	Group2-Group1
ENSG00000148019|CEP78	201.456	1.96796	0.53699	3.6648	0.000247536	0.0137651	Group2-Group1
ENSG00000101161|PRPF6	415.01	1.6749	0.457825	3.65837	0.000253823	0.0140326	Group2-Group1
ENSG00000281255|	47.5728	-8.61158	2.35908	-3.6504	0.000261834	0.0143918	Group2-Group1
ENSG00000119922|IFIT2	61.7833	3.09508	0.849049	3.64536	0.000267021	0.0145926	Group2-Group1
ENSG00000140092|FBLN5	85.7759	-3.15036	0.865685	-3.63916	0.000273532	0.0148629	Group2-Group1
ENSG00000110077|MS4A6A	28.9869	5.98122	1.64634	3.63304	0.000280105	0.0150744	Group2-Group1
ENSG00000144580|RQCD1	447.63	-1.81458	0.499728	-3.63113	0.00028218	0.0150744	Group2-Group1
ENSG00000242299|	404.394	-1.91228	0.526622	-3.63121	0.000282093	0.0150744	Group2-Group1
ENSG00000115085|ZAP70	1752.56	1.71559	0.473067	3.62653	0.000287256	0.0152599	Group2-Group1
ENSG00000086061|DNAJA1	615.752	2.21735	0.614425	3.60882	0.000307595	0.0162495	Group2-Group1
ENSG00000101439|CST3	49.9529	3.32654	0.929842	3.57754	0.00034685	0.0182221	Group2-Group1
ENSG00000145495|MARCH6	860.706	-1.62225	0.45417	-3.57191	0.000354388	0.0184779	Group2-Group1
ENSG00000215301|DDX3X	1072.96	1.5902	0.445308	3.57101	0.000355606	0.0184779	Group2-Group1
ENSG00000203747|FCGR3A	463.117	2.40544	0.674272	3.56746	0.000360459	0.0185887	Group2-Group1
ENSG00000204287|HLA-DRA	167.336	2.63566	0.738985	3.5666	0.000361648	0.0185887	Group2-Group1
ENSG00000095564|BTAF1	576.215	1.84967	0.519586	3.55989	0.000371014	0.0189676	Group2-Group1
ENSG00000198840|MT-ND3	539.105	-2.55069	0.718691	-3.54907	0.000386589	0.0196582	Group2-Group1
ENSG00000127314|RAP1B	2067.01	1.45931	0.411926	3.54264	0.000396141	0.0199307	Group2-Group1
ENSG00000262074|SNORD3B-2	58.8432	-4.22663	1.19273	-3.54365	0.000394633	0.0199307	Group2-Group1
ENSG00000102007|PLP2	49.6667	-3.94331	1.11542	-3.53526	0.000407376	0.0203881	Group2-Group1
ENSG00000226084|	336.288	-1.8647	0.527771	-3.53316	0.00041062	0.0204429	Group2-Group1
ENSG00000138814|PPP3CA	544.124	-1.77748	0.504373	-3.52414	0.000424865	0.0210419	Group2-Group1
ENSG00000121316|PLBD1	31.4209	5.39674	1.53298	3.52043	0.000430849	0.0210839	Group2-Group1
ENSG00000124783|SSR1	610.707	-1.72609	0.490255	-3.52079	0.000430261	0.0210839	Group2-Group1
ENSG00000136732|GYPC	324.772	-2.11261	0.60026	-3.5195	0.000432364	0.0210839	Group2-Group1
ENSG00000165006|UBAP1	107.26	-2.50816	0.713498	-3.5153	0.000439262	0.0213109	Group2-Group1
ENSG00000165943|MOAP1	349.586	2.2919	0.653274	3.50833	0.000450922	0.0217656	Group2-Group1
ENSG00000197744|PTMAP2	129.841	-2.72224	0.777541	-3.50109	0.000463358	0.0221639	Group2-Group1
ENSG00000267469|	100.178	-2.72731	0.77905	-3.50082	0.000463836	0.0221639	Group2-Group1
ENSG00000183688|FAM101B	217.283	-2.32612	0.664881	-3.49855	0.0004678	0.0222415	Group2-Group1
ENSG00000205744|DENND1C	255.019	-1.96719	0.563231	-3.49269	0.000478186	0.0226222	Group2-Group1
ENSG00000102317|RBM3	914.272	1.59037	0.456063	3.48717	0.00048816	0.0228666	Group2-Group1
ENSG00000179262|RAD23A	155.83	-2.15251	0.617257	-3.48722	0.000488076	0.0228666	Group2-Group1
ENSG00000146757|ZNF92	88.573	2.52932	0.725604	3.48581	0.000490644	0.0228703	Group2-Group1
ENSG00000179715|PCED1B	139.913	-2.49929	0.718381	-3.47906	0.000503168	0.0233396	Group2-Group1
ENSG00000179818|PCBP1-AS1	246.253	-2.22154	0.639474	-3.47401	0.000512737	0.023668	Group2-Group1
ENSG00000124782|RREB1	72.1024	-3.01811	0.870366	-3.46764	0.000525058	0.0241197	Group2-Group1
ENSG00000115282|TTC31	101.529	-2.69314	0.777758	-3.46269	0.000534799	0.0244491	Group2-Group1
ENSG00000047249|ATP6V1H	113.541	2.27581	0.658388	3.45664	0.000546963	0.0247811	Group2-Group1
ENSG00000213939|	175.155	-2.35203	0.680469	-3.45648	0.000547274	0.0247811	Group2-Group1
ENSG00000189043|NDUFA4	497.554	-1.57345	0.456263	-3.44856	0.000563585	0.0253987	Group2-Group1
ENSG00000132507|EIF5A	675.447	-2.2375	0.650259	-3.44093	0.000579722	0.0260027	Group2-Group1
ENSG00000103187|COTL1	394.234	-1.75251	0.51095	-3.42991	0.00060378	0.0269547	Group2-Group1
ENSG00000146540|C7orf50	156.576	2.11889	0.618057	3.42831	0.000607351	0.0269874	Group2-Group1
ENSG00000163161|ERCC3	188.46	1.93001	0.563698	3.42384	0.000617419	0.0271807	Group2-Group1
ENSG00000200463|SNORD118	37.8145	-5.78452	1.68924	-3.42432	0.000616332	0.0271807	Group2-Group1
ENSG00000111540|RAB5B	63.693	-4.02338	1.17627	-3.42046	0.000625146	0.0272684	Group2-Group1
ENSG00000198918|RPL39	2459.75	-1.46586	0.428504	-3.42088	0.000624183	0.0272684	Group2-Group1
ENSG00000160633|SAFB	560.5	1.56285	0.457427	3.41661	0.000634057	0.0275308	Group2-Group1
ENSG00000088832|FKBP1A	322.498	-1.80323	0.529578	-3.40504	0.000661551	0.0283364	Group2-Group1
ENSG00000156976|EIF4A2	2344.88	1.34875	0.39602	3.40577	0.000659772	0.0283364	Group2-Group1
ENSG00000206341|HLA-H	895.241	4.58168	1.3446	3.40747	0.000655683	0.0283364	Group2-Group1
ENSG00000067533|RRP15	106.252	-2.78536	0.819327	-3.39957	0.000674925	0.0287796	Group2-Group1
ENSG00000197114|ZGPAT	319.309	1.91524	0.567412	3.3754	0.000737095	0.0312903	Group2-Group1
ENSG00000214485|RPL7P1	1308.67	-1.93982	0.575356	-3.37151	0.000747573	0.0315941	Group2-Group1
ENSG00000276085|CCL3L3	27.0879	5.3069	1.57623	3.36683	0.000760373	0.0319929	Group2-Group1
ENSG00000132196|HSD17B7	109.752	2.34849	0.698848	3.36052	0.000777966	0.0323043	Group2-Group1
ENSG00000151131|C12orf45	56.919	-3.22487	0.959246	-3.36188	0.000774136	0.0323043	Group2-Group1
ENSG00000234797|RPS3AP6	827.883	-1.96219	0.583727	-3.36149	0.000775225	0.0323043	Group2-Group1
ENSG00000158864|NDUFS2	557.035	1.56743	0.4682	3.34778	0.000814607	0.0336787	Group2-Group1
ENSG00000174444|RPL4	5316.78	1.44365	0.431463	3.34594	0.000820047	0.0337568	Group2-Group1
ENSG00000273802|HIST1H2BG	65.684	-3.08655	0.923013	-3.34399	0.000825822	0.033848	Group2-Group1
ENSG00000071859|FAM50A	110.841	2.24849	0.672889	3.34155	0.000833126	0.0339506	Group2-Group1
ENSG00000276216|	36.3985	-4.80412	1.43803	-3.34077	0.000835465	0.0339506	Group2-Group1
ENSG00000156304|SCAF4	68.6383	-3.05029	0.913565	-3.33888	0.00084116	0.0340366	Group2-Group1
ENSG00000078061|ARAF	91.9928	-2.63279	0.790384	-3.33102	0.000865287	0.0348645	Group2-Group1
ENSG00000141522|ARHGDIA	83.6499	-3.05928	0.920666	-3.3229	0.000890861	0.0356219	Group2-Group1
ENSG00000235297|FAUP1	79.8948	-3.06993	0.923933	-3.32268	0.000891578	0.0356219	Group2-Group1
ENSG00000073578|SDHA	887.725	1.51047	0.455871	3.31337	0.00092178	0.0364063	Group2-Group1
ENSG00000135046|ANXA1	2627.93	1.7708	0.534209	3.31481	0.000917057	0.0364063	Group2-Group1
ENSG00000177951|BET1L	95.1293	-2.63797	0.796224	-3.3131	0.000922696	0.0364063	Group2-Group1
ENSG00000108588|CCDC47	214.384	2.04356	0.61773	3.30818	0.000939045	0.0367464	Group2-Group1
ENSG00000141968|VAV1	224.644	1.8302	0.553149	3.3087	0.000937317	0.0367464	Group2-Group1
ENSG00000161960|EIF4A1	1860.63	1.48196	0.44839	3.30506	0.000949547	0.0368743	Group2-Group1
ENSG00000164919|COX6C	516.132	-1.53858	0.465545	-3.30491	0.00095007	0.0368743	Group2-Group1
ENSG00000075624|ACTB	57356.4	-1.82434	0.554141	-3.2922	0.000994081	0.0381068	Group2-Group1
ENSG00000082213|C5orf22	39.4605	-3.98103	1.2098	-3.29065	0.00099957	0.0381068	Group2-Group1
ENSG00000145632|PLK2	79.1674	7.46705	2.26906	3.29081	0.000998978	0.0381068	Group2-Group1
ENSG00000161654|LSM12	205.433	-2.13902	0.650158	-3.29	0.00100186	0.0381068	Group2-Group1
ENSG00000225840|	460.837	1.76816	0.537274	3.29099	0.000998348	0.0381068	Group2-Group1
ENSG00000170145|SIK2	23.7366	-6.30979	1.92027	-3.28588	0.00101663	0.0385145	Group2-Group1
ENSG00000135535|CD164	1314	1.38562	0.422664	3.27831	0.00104431	0.0394061	Group2-Group1
ENSG00000139842|CUL4A	313.713	1.67775	0.511955	3.27714	0.00104863	0.0394126	Group2-Group1
ENSG00000130844|ZNF331	230.55	1.8227	0.556565	3.27491	0.00105694	0.0395177	Group2-Group1
ENSG00000170458|CD14	43.0039	3.67087	1.12154	3.27306	0.00106389	0.0395177	Group2-Group1
ENSG00000230795|HLA-K	31.5534	3.7929	1.15859	3.27372	0.00106142	0.0395177	Group2-Group1
ENSG00000100982|PCIF1	139.82	-2.16233	0.662013	-3.2663	0.00108965	0.0401608	Group2-Group1
ENSG00000139083|ETV6	42.1926	-3.92187	1.20071	-3.26629	0.00108965	0.0401608	Group2-Group1
ENSG00000053254|FOXN3	220.355	-1.82025	0.557832	-3.26309	0.00110206	0.0403059	Group2-Group1
ENSG00000223547|ZNF844	35.3688	3.64164	1.11579	3.26372	0.00109961	0.0403059	Group2-Group1
ENSG00000155008|APOOL	71.8188	-2.79267	0.856439	-3.26079	0.00111103	0.0403295	Group2-Group1
ENSG00000171488|LRRC8C	102.447	-2.42149	0.742618	-3.26075	0.00111119	0.0403295	Group2-Group1
ENSG00000180596|HIST1H2BC	27.7859	-5.86383	1.79933	-3.2589	0.00111845	0.0404386	Group2-Group1
ENSG00000143368|SF3B4	43.0751	-4.17079	1.28371	-3.249	0.0011581	0.0417135	Group2-Group1
ENSG00000099875|MKNK2	295.567	-1.80618	0.557481	-3.23989	0.00119576	0.042524	Group2-Group1
ENSG00000131469|RPL27	1191.77	-1.32386	0.408486	-3.2409	0.00119151	0.042524	Group2-Group1
ENSG00000163041|H3F3A	1024.9	1.40617	0.433898	3.24079	0.001192	0.042524	Group2-Group1
ENSG00000181666|HKR1	181.89	1.93998	0.598901	3.23924	0.00119849	0.042524	Group2-Group1
ENSG00000044574|HSPA5	2293.95	1.63964	0.506595	3.23659	0.00120966	0.0427609	Group2-Group1
ENSG00000129636|ITFG1	195.727	1.74018	0.538897	3.22914	0.00124161	0.0437277	Group2-Group1
[truncated: 24,976 more rows]

## Sheet: DEG2_mDC
Differentially expressed genes in mDCs between ZIKV-infected and ZIKV-uninfected patients (FDR<0,05 and |log2FC|>0.58)
[truncated: 29,573 more rows]

[truncated: 3 more sheets: DEG2_M, DEG2_NK, DEG2_pDC]
