# Supplementary material for: Immune-profiling of ZIKV-infected patients identifies a distinct function of plasmacytoid dendritic cells for immune cross-regulation
Source: Nat Commun. 2020 May 15;11:2421. doi: 10.1038/s41467-020-16217-5 (PMC7229207; doi:10.1038/s41467-020-16217-5)
Supplement: Supplementary file 5 — Supplementary Data 2 [file 41467_2020_16217_MOESM5_ESM.xlsx]

## Sheet: Canonical pathways B cells
Supplementary Data 2: Enriched canonical pathways in B cells between ZIKV-infected and ZIKV-uninfected patients as determined by Ingenuity Pathways Analysis
Ingenuity Canonical Pathways	-log(p-value)	Ratio	z-score	Molecules
Oxidative Phosphorylation	28.3	0.578	#NUM!	NDUFA9,ATP5L,NDUFB8,MT-CO2,NDUFA1,NDUFB3,NDUFB10,NDUFS1,NDUFS6,MT-ND2,ATP5F1,NDUFA8,ATP5J,ATP5A1,ATP5O,SDHC,UQCR11,NDUFS5,ATP5C1,NDUFB11,ATP5B,NDUFA6,NDUFB7,UQCRC2,NDUFA12,MT-ND3,NDUFS3,NDUFB2,NDUFA4,COX7B,ATP5G1,ATP5H,COX6A1,COX6C,UQCRH,COX5B,ATP5E,NDUFA2,NDUFB9,MT-CYB,ATP5J2,NDUFB6,NDUFS2,ATP5I,NDUFAB1,COX4I1,NDUFS4,MT-CO1,SDHA,COX6B1,COX7A2L,MT-ND4,NDUFA13,MT-ND5,MT-ND1,NDUFV2,NDUFA11,UQCR10,C…
Mitochondrial Dysfunction	28.1	0.474	#NUM!	FURIN,NDUFA9,ATP5L,NCSTN,NDUFB8,MT-CO2,NDUFA1,CYB5R3,NDUFB3,NDUFB10,PDHA1,NDUFS1,NDUFS6,GPX4,MT-ND2,ATP5F1,NDUFA8,ATP5J,ATP5A1,ATP5O,UQCR11,SDHC,NDUFS5,ATP5C1,PRDX3,NDUFB11,ATP5B,NDUFA6,APH1A,NDUFB7,UQCRC2,NDUFA12,MT-ND3,NDUFS3,NDUFB2,HSD17B10,NDUFA4,COX7B,ATP5G1,ATP5H,COX6A1,COX6C,UQCRH,PRDX5,COX5B,RHOT2,ATP5E,NDUFA2,NDUFB9,PARK7,MT-CYB,ATP5J2,NDUFB6,NDUFS2,OGDH,ATP5I,NDUFAB1,COX4I1,NDUFS4,SDHA,…
Protein Ubiquitination Pathway	13.5	0.302	#NUM!	USP5,PSMA7,USP20,FBXW7,DNAJC3,PSMB8,HSPA5,SKP1,ELOB,PSMC5,HSPA4,USP7,UBE2B,DNAJC8,USP10,UCHL5,PSMA2,PSMC2,PSMA6,PSMB5,DNAJC9,HSPA9,USP9X,PSME2,PSMC4,BIRC6,PSMD6,THOP1,UBE2G2,PSMB7,UBE2L3,CBL,RBX1,PSMD12,HSPB11,PSMB1,PSMA4,ANAPC5,HSP90AA1,PSMD1,DNAJB6,PSMD4,B2M,PSMB3,USP21,PSMD7,PSMB10,PSMD9,CUL1,UBE2W,UBE2O,DNAJA1,USP39,TAP1,PSMD10,UBA52,DNAJC4,USP42,USP16,HSPE1,UBE2V1,USP47,PSMD14,PSMA3,AMFR,PSM…
EIF2 Signaling	13	0.317	-2.03	RPL11,RPS27,RPLP2,PDPK1,RPL35A,HSPA5,RPS11,MYC,RPS7,RPL13,EIF4G2,EIF5,PAIP1,RPL21,RPL19,ATF4,GSK3B,PABPC1,PIK3C2B,AKT2,RPL36AL,RPL7L1,EIF2B3,RPL12,EIF2S2,RPL28,RPL9,PTBP1,GAB1,EIF4A3,IRS1,PPP1R15A,RPS25,PIK3CD,RPS15A,RPL13A,RPSA,EIF3K,RPL36A,DDIT3,RPS18,PPP1CB,EIF2S1,RPL7,RPL14,RPL35,RPL18A,UBA52,RPS9,IGF1R,RPL18,RPL4,RPL34,ACTB,RPL30,RPS10,EIF3J,RPS21,RPL23,FAU,EIF3F,RPS16,AGO3,EIF4A1,RPS27L,EIF…
Regulation of Actin-based Motility by Rho	8.88	0.378	-1.061	RAC2,MYL6,ARPC1B,MYL5,ARPC5,RHOT2,PPP1CB,PIP4K2B,MYLK,RHOH,LIMK1,RHOG,BAIAP2,ARPC3,RHOF,MYL12B,ITGA4,MYL12A,ITGB1,ACTR2,CFL1,ARPC5L,ACTB,WASF1,GSN,WIPF1,PIP5K1A,WAS,PIP5K1C,ARPC2,PAK2,ARHGDIA,PIP4K2A,PIP4K2C
B Cell Receptor Signaling	7.84	0.279	-2.48	RAC2,MAP3K11,PDPK1,BCL6,PTEN,PAX5,CAMK2D,ATF4,GSK3B,ETS1,MAP3K9,PIK3C2B,CD19,AKT2,CFL1,CREB3,CREBBP,CD79A,TCF3,BCL2L1,NFKBID,GAB1,SYK,IRS1,VAV1,PIK3CD,MAP2K3,INPP5K,BCL2A1,RAP1B,BLNK,PTK2B,POU2F2,FCGR2B,NFATC1,EP300,NFAT5,CREB1,CD22,RPS6KB2,IGHM,RASSF5,PPP3CA,IGHD,CD79B,IKBKE,INPP5D,CALM1 (includes others),EBF1,DAPP1,FOXO1,MAP3K8,ELK1
RhoGDI Signaling	5.83	0.26	1.234	GDI1,MYL6,ARPC1B,MYL5,RHOT2,ARPC5,PIP4K2B,ARHGEF1,RHOH,GNG7,EP300,LIMK1,CDH7,RHOG,ARPC3,ARHGEF2,GNA13,RHOF,MYL12B,ITGA4,PRKCA,MYL12A,ITGB1,SRC,ACTR2,CFL1,WASF2,ARPC5L,ACTB,CREBBP,ARHGAP4,CDH6,WASF1,GNAI2,PIP5K1A,ARHGAP9,PIP5K1C,ARPC2,PAK2,CD44,ARHGDIA,ARHGEF18,PIP4K2A,PIP4K2C,MSN
Regulation of eIF4 and p70S6K Signaling	5.42	0.261	-2.111	EIF4EBP2,RPS27,PPP2CA,RPS18,PDPK1,PAIP2,EIF2S1,RPS11,RPS7,EIF4G2,PAIP1,RPS9,ITGA4,PABPC1,ITGB1,PIK3C2B,AKT2,PPP2R5D,RPS10,EIF2B3,EIF3J,RPS21,EIF2S2,FAU,EIF3F,RPS16,GAB1,IRS1,EIF4A3,AGO3,RPS27L,EIF4A1,EIF3I,EIF2B1,PIK3CD,RPS15A,RPS25,PPP2R1B,EIF3K,RPSA,RPS14
Antigen Presentation Pathway	5.23	0.421	#NUM!	B2M,PSMB9,PSMB5,CIITA,CANX,PSMB8,PSMB6,TAP1,NLRC5,HLA-DRB1,HLA-DMB,HLA-DOB,HLA-F,TAPBP,HLA-E,HLA-DRB5
Fc? Receptor-mediated Phagocytosis in Macrophages and Monocytes	5.14	0.301	-1.512	RAC2,PLD2,PTK2B,ARPC1B,ARPC5,PTEN,RAB11B,RPS6KB2,PRKCE,ARPC3,PRKCA,ACTR2,SRC,PXN,AKT2,PLD3,ARPC5L,ACTB,PLCG1,PLD1,INPP5D,PLA2G6,PIP5K1A,CBL,WAS,SYK,ARPC2,VAV1
RhoA Signaling	5.1	0.274	-1.219	PTK2B,MYL6,ARPC1B,MYL5,ARPC5,PPP1CB,PIP4K2B,MYLK,ARHGEF1,CDC42EP2,LIMK1,BAIAP2,IGF1R,ARPC3,GNA13,MYL12B,MYL12A,ACTR2,CFL1,ARPC5L,ACTB,SEPT7,ARHGAP4,WASF1,PLD1,RHPN2,PIP5K1A,ARHGAP9,PIP5K1C,ARPC2,LPAR5,PIP4K2A,PIP4K2C,MSN
mTOR Signaling	5.06	0.239	-3.272	PLD2,PRKAB1,PPP2CA,RPS27,RPS18,RHOT2,PDPK1,FKBP1A,RHOH,RPS11,RPS7,RHOG,EIF4G2,RPS9,TSC2,RPTOR,RPS6KB2,PRKCE,RHOF,PRKCA,EIF4B,PIK3C2B,AKT2,PLD3,PPP2R5D,RPS10,EIF3J,RPS21,PLD1,FAU,ATG13,EIF3F,RPS16,GAB1,IRS1,EIF4A3,RPS27L,EIF4A1,EIF3I,RPS25,PIK3CD,RPS15A,RPS6KA4,RPS6KA1,PPP2R1B,EIF3K,RPSA,RPS14
PI3K Signaling in B Lymphocytes	5.04	0.269	-1.061	BLNK,CD81,PLCB2,ATF7,PDPK1,FCGR2B,NFATC1,PTEN,CAMK2D,NFAT5,CREB1,ATF6B,ATF4,PPP3CA,CR2,AKT2,CD19,CD79B,CHP1,PLCG1,IKBKE,CD79A,ITPR1,INPP5D,FOS,NFKBID,CALM1 (includes others),CBL,DAPP1,CD180,IRS1,SYK,VAV1,PIK3CD,ELK1
Phospholipase C Signaling	4.8	0.225	-2.064	CD247,PLD2,PLCB2,CD3E,MYL6,MYL5,ARHGEF1,LCK,RHOG,HDAC7,ATF4,GNA13,JMJD7-PLA2G4B,ITGA4,PLD3,CREB3,CREBBP,CD79A,ITPR1,PLD1,HDAC5,PLA2G6,PLA2G2D,SYK,ARHGEF18,RAP1B,PEBP1,BLNK,RHOT2,PPP1CB,FCGR2B,RHOH,GNG7,NFATC1,EP300,NFAT5,AHNAK,CREB1,PRKCE,ARHGEF2,RHOF,MYL12B,PPP3CA,MYL12A,PRKCA,ITGB1,SRC,ADCY2,CD79B,HDAC1,CHP1,PLCG1,CALM1 (includes others),MEF2D
Nur77 Signaling in T Lymphocytes	4.67	0.339	#NUM!	CD247,CD3E,HDAC1,CHP1,SIN3B,NFATC1,EP300,CD28,CALM1 (includes others),HLA-DRB1,MEF2D,HLA-DMB,NR4A1,CD86,HLA-DOB,CYCS,MAPK7,HLA-DRB5,MAP2K5,PPP3CA
Remodeling of Epithelial Adherens Junctions	4.6	0.319	0.832	SRC,ACTR2,ARPC1B,ARPC5L,TUBB4B,ACTB,MAPRE1,ARPC5,RAB7A,RAB5B,IQGAP1,MAPRE2,TUBA1A,ARPC2,EXOC2,CBLL1,ZYX,ARPC3,TUBB4A,TUBA1C,HGS,DNM2
CD28 Signaling in T Helper Cells	4.48	0.258	0.962	CD247,ARPC1B,CD3E,ARPC5,PDPK1,NFATC1,CD28,LCK,HLA-DRB1,NFAT5,HLA-DMB,ARPC3,PPP3CA,ACTR2,PIK3C2B,AKT2,ARPC5L,CHP1,PLCG1,IKBKE,ITPR1,FOS,NFKBID,CALM1 (includes others),GAB1,WAS,ARPC2,SYK,IRS1,CD86,HLA-DOB,VAV1,PIK3CD,HLA-DRB5
Rac Signaling	4.39	0.265	-1.976	ABI2,MAP3K11,PTK2B,ARPC1B,ARPC5,PIP4K2B,IQGAP1,LIMK1,BAIAP2,ARPC3,NCKAP1,ITGA4,ITGB1,ACTR2,PIK3C2B,CFL1,ARPC5L,BRK1,WASF1,PLD1,PIP5K1A,GAB1,PIP5K1C,ARPC2,IRS1,PAK2,CD44,PIK3CD,ELK1,PIP4K2A,PIP4K2C
ERK/MAPK Signaling	4.16	0.226	-4.012	RAP1B,RAC2,PTK2B,PPP2CA,DUSP6,PPP1CB,BCAR1,NFATC1,DUSP2,EP300,MYC,ELF4,PPP1R7,CREB1,ATF4,PRKCE,JMJD7-PLA2G4B,ITGA4,PRKCA,ETS1,ITGB1,PIK3C2B,SRC,PXN,YWHAB,PPP2R5D,CREB3,CREBBP,YWHAZ,PLCG1,STAT3,ELF1,FOS,PLA2G6,H3F3A/H3F3B,ARAF,GAB1,PLA2G2D,IRS1,PAK2,PIK3CD,RPS6KA4,RPS6KA1,ELK1,PPP2R1B
Cell Cycle: G1/S Checkpoint Regulation	4.1	0.312	0.471	RPL11,TP53,E2F4,PAK1IP1,BMI1,SUV39H1,HDAC1,CUL1,CDK6,CDK4,SKP1,HDAC5,MYC,RB1,CDKN2D,FOXO1,HDAC7,RPL5,ATR,GSK3B
Systemic Lupus Erythematosus Signaling	4.04	0.218	#NUM!	CD247,CD3E,IL6,CD28,SNRPN,LCK,PRPF40A,PRPF40B,LSM3,HLA-F,PIK3C2B,SNRPA,AKT2,CD79A,CBL,GAB1,IRS1,CD72,SNRNP25,LSM1,SF3B4,CD86,PIK3CD,ZCRB1,KLK1,HLA-E,PRPF3,PRPF8,HNRNPA2B1,FCGR2B,SNRPG,NFATC1,NFAT5,CD22,IGHM,SNRPD2,SNRPD3,PRPF31,LSM10,SNRNP40,CD79B,PLCG1,TNFRSF13C,INPP5D,FOS,SNRPC,PRPF6,SNRNP200,LSM5
Cdc42 Signaling	4.01	0.234	0.365	CD247,B2M,FGD3,MAP3K11,MYL6,ARPC1B,CD3E,MYL5,ARPC5,PPP1CB,MYLK,CDC42EP2,IQGAP1,LIMK1,HLA-DRB1,BAIAP2,HLA-DMB,EXOC2,ARPC3,GSK3B,HLA-F,MYL12B,ITGA4,MYL12A,ITGB1,ACTR2,SRC,CFL1,ARPC5L,FOS,WIPF1,EXOC8,WAS,ARPC2,PAK2,HLA-DOB,VAV1,HLA-DRB5,HLA-E
Actin Cytoskeleton Signaling	3.94	0.216	-1.809	RAC2,MYH9,MYL6,ARPC5,MYL5,PIP4K2B,ARHGEF1,LIMK1,BAIAP2,GNA13,TMSB10/TMSB4X,ITGA4,PIK3C2B,ACTR2,CFL1,WASF1,GSN,PIP5K1A,GAB1,PIP5K1C,ARPC2,IRS1,CD14,VAV1,PIK3CD,PIP4K2A,PIP4K2C,ABI2,FGD3,ARPC1B,PPP1CB,MYLK,IQGAP1,BCAR1,FGF13,ARPC3,MYL12B,NCKAP1,MYL12A,ITGB1,PXN,WASF2,ARPC5L,ACTB,BRK1,WAS,PAK2,NCKAP1L,MSN
Glucocorticoid Receptor Signaling	3.93	0.205	#NUM!	CD247,CD3E,PRKAB1,PBX1,IL6,HSPA5,MNAT1,PGR,HMGB1,HSPA4,SUMO1,SMARCB1,SMARCC2,POLR2L,CREBZF,CXCL8,PIK3C2B,TAF9,STAT5A,AKT2,MED1,HSPA9,CREBBP,STAT3,ERCC2,MED14,NCOA3,BCL2L1,NFKBID,POU2F1,GAB1,IRS1,HSP90AA1,PIK3CD,ICAM1,ARID1A,POU2F2,TAF7,NFATC1,EP300,GTF2B,POLR2A,NFAT5,CREB1,FKBP5,PPP3CA,POLR2J2/POLR2J3,CCNH,TAF6,TAF5L,ACTB,CHP1,IKBKE,TSG101,POLR2G,FOS,JAK3,ELK1,HLTF
Signaling by Rho Family GTPases	3.8	0.21	-2.021	MAP3K11,MYL6,MYL5,ARPC5,PIP4K2B,ARHGEF1,CDC42EP2,LIMK1,RHOG,BAIAP2,GNA13,ITGA4,PIK3C2B,ACTR2,MAP3K9,CFL1,SEPT7,WASF1,PLD1,PIP5K1A,GAB1,PIP5K1C,ARPC2,IRS1,PIK3CD,ARHGEF18,PIP4K2A,PIP4K2C,PTK2B,ARPC1B,RHOT2,MYLK,IQGAP1,RHOH,GNG7,CDH7,ARPC3,ARHGEF2,RHOF,MYL12B,MYL12A,ITGB1,ARPC5L,ACTB,CDH6,GNAI2,FOS,WIPF1,WAS,PAK2,ELK1,MSN
Phagosome Maturation	3.78	0.236	#NUM!	B2M,ATP6V0C,ATP6V1D,ATP6V0B,PRDX5,PRDX1,TCIRG1,RAB5B,DYNLT1,TAP1,DYNC1LI1,DYNLL1,HLA-DRB1,CTSS,TUBB4A,TUBA1C,ATP6V1G1,BET1L,ACE,ATP6V0E2,VPS18,TUBB4B,VPS41,RAB7A,CANX,TSG101,ATP6V0A1,ATP6V1E1,TUBA1A,ATP6V1F,STX16,VPS37A,CTSC,HLA-DRB5,ATP6V0E1
Estrogen Receptor Signaling	3.61	0.242	#NUM!	TAF7,MNAT1,PGR,EP300,CTBP1,GTF2B,DDX5,POLR2A,MED15,MED10,MED21,MED16,POLR2L,POLR2J2/POLR2J3,SRC,TAF9,CCNH,PELP1,TAF6,MED1,TAF5L,CREBBP,RBFOX2,ERCC2,MED12,MED14,NCOA3,POLR2G,H3F3A/H3F3B,SPEN,MED24
iCOS-iCOSL Signaling in T Helper Cells	3.57	0.244	-0.784	CD247,CD3E,PDPK1,NFATC1,PTEN,CD28,LCK,HLA-DRB1,CAMK2D,NFAT5,HLA-DMB,ICOSLG/LOC102723996,PPP3CA,IL2RB,PIK3C2B,AKT2,CHP1,PLCG1,IKBKE,ITPR1,INPP5D,NFKBID,CALM1 (includes others),GAB1,IRS1,ICOS,HLA-DOB,PIK3CD,VAV1,HLA-DRB5
3-phosphoinositide Biosynthesis	3.55	0.216	#NUM!	PTPN23,PTPN2,NUDT9,MDP1,ACP1,PIP4K2B,ACP5,STYXL1,DUSP2,PTPRF,PTEN,SACM1L,CD28,SET,LCK,PTPRJ,PPP1R7,PTPN1,DUSP11,RNGTT,ALPL,PTPRN,PPP3CA,PIK3C2B,CD19,PPP2R5D,DOT1L,FIG4,ITPK1,TNS3,PIP5K1A,GAB1,PIP5K1C,IRS1,ICOS,CD86,VAV1,MTMR7,PIK3CD,PIP4K2A,THTPA,PIP4K2C,NUDT1
Sumoylation Pathway	3.54	0.26	0.218	GDI1,PIAS1,RHOT2,RAN,RHOH,SP100,EP300,CTBP1,RHOG,SP1,SUMO1,RFC2,RHOF,TP53,ETS1,CREBBP,HDAC1,RFC1,FOS,RNF4,PIAS4,ARHGDIA,PML,ISG20,RFC3
ERK5 Signaling	3.5	0.292	-2.524	SRC,YWHAB,CREBBP,CREB3,YWHAZ,EP300,MYC,FOS,GAB1,MEF2D,CREB1,RPS6KB2,ATF4,RPS6KA4,MAP3K8,RPS6KA1,MAPK7,GNA13,MAP2K5
Huntington's Disease Signaling	3.48	0.206	-2.558	PLCB2,PDPK1,HSPA5,GNG7,EP300,HSPA4,POLR2A,SP1,UBA52,HDAC7,CREB1,IGF1R,ATF4,TCERG1,PRKCE,BET1L,POLR2L,DNM2,PRKCA,SDHA,TP53,ATP5J,POLR2J2/POLR2J3,GRIN2B,PIK3C2B,AKT2,UBB,RCOR3,GRM1,PSMF1,HSPA9,CREBBP,CREB3,HDAC1,PSME2,ITPR1,PSME3,HDAC5,POLR2G,BCL2L1,GAB1,ATP5B,CACNA1B,CAPN1,CASP2,IRS1,DCTN1,STX16,PIK3CD,CYCS
Caveolar-mediated Endocytosis Signaling	3.42	0.282	#NUM!	ITGB1,B2M,COPZ1,FLNB,SRC,ARCN1,ITSN1,ACTB,COPA,COPB2,ITGB8,RAB5B,ITGAL,FLOT2,ITGA11,PTPN1,ITGA1,DNM2,ITGA4,PRKCA
Calcium-induced T Lymphocyte Apoptosis	3.41	0.288	0.728	CD247,CD3E,HDAC1,CHP1,PLCG1,ATP2A3,ITPR1,EP300,CALM1 (includes others),LCK,HLA-DRB1,MEF2D,HLA-DMB,NR4A1,PRKCE,HLA-DOB,HLA-DRB5,PPP3CA,PRKCA
Hereditary Breast Cancer Signaling	3.33	0.229	#NUM!	ARID1A,GADD45B,CDK4,PTEN,EP300,RB1,POLR2A,UBA52,XPC,HDAC7,SMARCB1,RFC2,SMARCC2,POLR2L,TP53,POLR2J2/POLR2J3,PIK3C2B,UBB,AKT2,FAAP100,ACTB,CREBBP,HDAC1,CDK6,RFC1,HDAC5,POLR2G,GAB1,IRS1,PIK3CD,ATR,HLTF,RFC3
Superpathway of Inositol Phosphate Compounds	3.33	0.205	#NUM!	PLCB2,PTPN23,PTPN2,NUDT9,MDP1,ACP1,PIP4K2B,ACP5,STYXL1,DUSP2,PTPRF,PTEN,SACM1L,CD28,SET,LCK,PTPRJ,PPP1R7,PTPN1,DUSP11,IP6K2,RNGTT,ALPL,PTPRN,PPP3CA,PIK3C2B,CD19,PPP2R5D,DOT1L,PLCG1,FIG4,INPP5D,ITPK1,TNS3,PIP5K1A,GAB1,PIP5K1C,IRS1,ICOS,CD86,VAV1,MTMR7,PIK3CD,INPP5K,PIP4K2A,PIP4K2C,THTPA,NUDT1
Ephrin Receptor Signaling	3.3	0.218	-2.263	RAP1B,RAC2,ITSN1,ARPC1B,ARPC5,ACP1,BCAR1,GNG7,EP300,LIMK1,CREB1,ATF4,ARPC3,GNA13,ITGA4,ITGB1,GRIN2B,SRC,ACTR2,AKT2,PXN,CFL1,ARPC5L,CXCR4,SH2D3C,CREB3,CREBBP,STAT3,GRIN3A,GNAI2,WIPF1,ABI1,WAS,ARPC2,PAK2,ADAM10,EPHA5,MAP4K4
p53 Signaling	3.26	0.243	-1.091	GADD45B,TP73,PLAGL1,PIAS1,CDK4,PTEN,EP300,SCO2,RB1,THBS1,GSK3B,HIPK2,TP53,PIK3C2B,PMAIP1,TP53INP1,AKT2,TP63,MED1,HDAC1,BCL2L1,GAB1,IRS1,ATR,PIK3CD,PML,PIDD1
Hypoxia Signaling in the Cardiovascular System	3.17	0.27	-0.632	TP53,COPS5,CREBBP,CREB3,BIRC6,UBE2W,UBE2O,UBE2L6,PTEN,EP300,UBE2G2,NFKBID,UBE2L3,UBE2B,SUMO1,CREB1,UBE2V1,HIF1AN,HSP90AA1,ATF4
Virus Entry via Endocytic Pathways	3.11	0.245	#NUM!	B2M,ITGB1,PIK3C2B,SRC,FLNB,RAC2,AP2A1,ITSN1,AP2B1,ACTB,PLCG1,ITGB8,AP1B1,ITGAL,AP2S1,AP1G2,GAB1,IRS1,PRKCE,ITGA1,PIK3CD,CXADR,DNM2,ITGA4,PRKCA
Reelin Signaling in Neurons	3.03	0.25	#NUM!	ITGB1,PAFAH1B2,MAP3K9,SRC,PIK3C2B,MAP3K11,CNR1,ARHGEF1,MAPK8IP3,FRK,ITGAL,APP,APBB1,LCK,GAB1,MAPT,IRS1,ARHGEF2,PIK3CD,ITGA1,MAP4K1,GSK3B,ITGA4
NRF2-mediated Oxidative Stress Response	2.97	0.207	-0.894	PRDX1,DNAJC3,DNAJA1,EP300,MAFG,SCARB1,DNAJC4,DNAJC8,VCP,ATF4,PRKCE,GSK3B,TXN,FKBP5,PRKCA,PIK3C2B,GSTM1,UBB,DNAJC9,ACTB,CREBBP,HERPUD1,JUNB,SOD1,DNAJB9,GSTO1,FOS,FTL,ERP29,GAB1,RBX1,DNAJB11,IRS1,PIK3CD,MAP2K3,MAPK7,DNAJB6,MAP2K5,GSTP1,FTH1
Interferon Signaling	2.96	0.333	2.714	OAS1,PTPN2,MX1,PIAS1,IFI35,PSMB8,TAP1,IFITM2,IFNAR1,MED14,IFITM1,ISG15
Actin Nucleation by ARP-WASP Complex	2.92	0.286	0.258	ITGB1,ACTR2,ARPC1B,ARPC5L,RHOT2,ARPC5,WASF1,RHOH,WIPF1,RHOG,WAS,ARPC2,BAIAP2,ARPC3,RHOF,ITGA4
Docosahexaenoic Acid (DHA) Signaling	2.82	0.288	#NUM!	PIK3C2B,AKT2,PDPK1,PNPLA2,APP,BCL2L1,FOXO1,GAB1,IRS1,BIK,BID,CYCS,PIK3CD,GSK3B,BCL2A1
PI3K/AKT Signaling	2.76	0.224	-0.816	PPP2CA,PDPK1,PTEN,GYS1,TSC2,RPS6KB2,GSK3B,ITGA4,MCL1,ITGB1,TP53,CDC37,AKT2,YWHAB,PPP2R5D,YWHAZ,IKBKE,INPP5D,BCL2L1,NFKBID,GAB1,FOXO1,HSP90AA1,PIK3CD,MAP3K8,INPP5K,JAK3,PPP2R1B
Granzyme A Signaling	2.7	0.4	#NUM!	SET,ANP32A,HIST1H1C,PRF1,CREBBP,HIST1H1D,HMGB2,EP300
Integrin Signaling	2.66	0.196	-2.53	RAP1B,RAC2,MAP3K11,ARPC1B,MYL5,ARPC5,RHOT2,PPP1CB,MYLK,ITGB8,BCAR1,RHOH,PTEN,RHOG,ITGA11,ARPC3,GSK3B,RHOF,MYL12B,ITGA4,MYL12A,ITGB1,PIK3C2B,ACTR2,SRC,AKT2,PXN,PARVA,ARPC5L,ACTB,PLCG1,GSN,ITGAL,WIPF1,GAB1,WAS,ARPC2,CAPN1,IRS1,PAK2,ZYX,ITGA1,PIK3CD
Th1 Pathway	2.55	0.215	-1.225	CD247,ICAM1,CD3E,KLRD1,NCSTN,LGALS9,IL6,NFATC1,CD28,NOTCH2,HLA-DRB1,HLA-DMB,IL27RA,ICOSLG/LOC102723996,PIK3C2B,STAT3,GAB1,APH1A,IRS1,ICOS,IL10RA,CD86,HLA-DOB,PIK3CD,VAV1,JAK3,NOTCH1,IFNAR1,HLA-DRB5
D-myo-inositol-5-phosphate Metabolism	2.47	0.205	#NUM!	PLCB2,PTPN2,PTPN23,NUDT9,MDP1,ACP1,PIP4K2B,ACP5,STYXL1,PTPRF,DUSP2,PTEN,SACM1L,SET,PTPRJ,PPP1R7,PTPN1,DUSP11,RNGTT,ALPL,PTPRN,PPP3CA,PPP2R5D,DOT1L,PLCG1,FIG4,ITPK1,TNS3,MTMR7,PIP4K2A,THTPA,PIP4K2C,NUDT1
G?q Signaling	2.47	0.205	-2.828	PLD2,PLCB2,PTK2B,GRK2,RHOT2,RHOH,GNG7,NFATC1,GYS1,RHOG,PRKCE,GSK3B,RHOF,PPP3CA,PRKCA,PIK3C2B,RGS2,AKT2,PLD3,GRM1,CHP1,RGS16,PLCG1,IKBKE,ITPR1,PLD1,CHRM5,NFKBID,CALM1 (includes others),GAB1,IRS1,PIK3CD,ELK1
Lipid Antigen Presentation by CD1	2.47	0.346	#NUM!	B2M,AP2A1,AP1G2,CD3E,AP2B1,CANX,PSAP,AP1B1,AP2S1
Clathrin-mediated Endocytosis Signaling	2.45	0.196	#NUM!	AP2A1,ARPC1B,AP2B1,ARPC5,GAK,NUMB,RAB5B,ITGB8,AP1B1,FGF13,AP1G2,UBA52,RAB11B,ARPC3,S100A8,LDLRAP1,HGS,DNM2,PPP3CA,ITGB1,PIK3C2B,ACTR2,SRC,UBB,EPN1,ARPC5L,ACTB,USP9X,CHP1,RAB7A,TSG101,AP2S1,CBL,GAB1,PIP5K1C,ARPC2,IRS1,PIK3CD,HIP1R
Protein Kinase A Signaling	2.44	0.174	-2.101	PLCB2,MYL6,PTPN23,PTPN14,PDE12,MYL5,ACP1,PTEN,GYS1,CAMK2D,PHKB,PPP1R7,ATF4,DUSP11,GNA13,GSK3B,PDE11A,GRK7,YWHAB,CREB3,CREBBP,YWHAZ,ITPR1,PDE4B,ANAPC7,TCF3,PTP4A1,NFKBID,H3F3A/H3F3B,ANAPC5,HIST1H1D,PDE6D,RAP1B,FLNB,HIST1H1C,PTPN2,PTK2B,DUSP6,PPP1CB,MYLK,GRK1,NFATC1,DUSP2,GNG7,PTPRF,EP300,AKAP2,NFAT5,PTPRJ,GLI3,PDE3B,PTPN1,CREB1,PRKCE,PTPRN,PTPRT,PPP3CA,MYL12B,PRKCA,MYL12A,PXN,ADCY2,CHP1,PLCG1,ANAP…
Polyamine Regulation in Colon Cancer	2.39	0.364	#NUM!	MYC,AZIN1,PSMF1,PSME2,SAT1,OAZ2,PSME3,ODC1
PKC? Signaling in T Lymphocytes	2.35	0.211	-0.2	CD247,RAC2,MAP3K11,CD3E,NFATC1,CD28,LCK,HLA-DRB1,CAMK2D,NFAT5,HLA-DMB,PPP3CA,PIK3C2B,MAP3K9,CHP1,PLCG1,IKBKE,FOS,NFKBID,POU2F1,GAB1,IRS1,CD86,HLA-DOB,PIK3CD,MAP3K8,VAV1,HLA-DRB5
Primary Immunodeficiency Signaling	2.26	0.271	#NUM!	BLNK,CD19,LCK,CD3E,IGLL1/IGLL5,ICOS,CIITA,IGHM,CD79A,JAK3,TNFRSF13C,TAP1,IGHD
CTLA4 Signaling in Cytotoxic T Lymphocytes	2.25	0.222	#NUM!	CD247,B2M,PIK3C2B,AP2A1,AKT2,CD3E,PPP2CA,PPP2R5D,AP2B1,PLCG1,AP1B1,AP2S1,CD28,LCK,AP1G2,GAB1,IRS1,SYK,CD86,PIK3CD,PPP2R1B,AP1G1
Role of NFAT in Regulation of the Immune Response	2.22	0.194	0.354	CD247,BLNK,PLCB2,CD3E,FCGR2B,NFATC1,GNG7,CD28,LCK,HLA-DRB1,NFAT5,HLA-DMB,GNA13,GSK3B,PPP3CA,PIK3C2B,AKT2,CD79B,CSNK1G3,CHP1,PLCG1,IKBKE,CD79A,ITPR1,GNAI2,FOS,NFKBID,CALM1 (includes others),GAB1,SYK,IRS1,MEF2D,HLA-DOB,CD86,PIK3CD,HLA-DRB5
Estrogen-Dependent Breast Cancer Signaling	2.17	0.234	-3	HSD17B10,STAT5A,SRC,PIK3C2B,AKT2,CREBBP,CREB3,EP300,FOS,GAB1,SP1,IRS1,CREB1,IGF1R,ATF4,PIK3CD,ELK1,HSD17B1
Prolactin Signaling	2.16	0.229	-3	STAT5A,PIK3C2B,CREBBP,PLCG1,PDPK1,STAT3,EP300,MYC,FOS,GAB1,SP1,IRS1,PRKCE,NMI,PIK3CD,PRLR,TCF7,SOCS5,PRKCA
Unfolded protein response	2.13	0.255	#NUM!	SCAP,DDIT3,HSPA9,DNAJC3,CANX,DNAJB9,HSPA5,HSPA4,SYVN1,SREBF2,VCP,PPP1R15A,ATF4,AMFR
Tumoricidal Function of Hepatic Natural Killer Cells	2.13	0.333	1.633	FADD,PRF1,SERPINB9,ICAM1,SRGN,BID,CYCS,ITGAL
Cyclins and Cell Cycle Regulation	2.11	0.231	0	TP53,E2F4,CCNH,PPP2CA,PPP2R5D,SUV39H1,HDAC1,CUL1,CDK6,CDK4,SKP1,HDAC5,RB1,CDKN2D,HDAC7,ATR,GSK3B,PPP2R1B
Assembly of RNA Polymerase II Complex	2.1	0.26	#NUM!	POLR2J2/POLR2J3,POLR2G,TAF9,CCNH,GTF2B,TAF6,POLR2A,TAF5L,DR1,TAF7,MNAT1,ERCC2,POLR2L
Apoptosis Signaling	2.09	0.222	-0.688	TP53,NAIP,BIRC6,PLCG1,IKBKE,BCL2L1,NFKBID,CASP2,CAPN1,BID,PRKCE,CYCS,SPTAN1,RPS6KA1,TNFRSF1B,BCL2A1,MAP4K4,BCL2L11,MCL1,PRKCA
ILK Signaling	2.09	0.189	-3.212	FLNB,MYH9,MYL6,PPP2CA,MYL5,RHOT2,PDPK1,ITGB8,RHOH,PTEN,EP300,MYC,RHOG,CREB1,ATF4,GSK3B,TMSB10/TMSB4X,RHOF,TESK1,ITGB1,PIK3C2B,AKT2,PXN,PARVA,LIMS2,CFL1,PPP2R5D,ACTB,CREB3,CREBBP,FOS,GAB1,IRS1,RSU1,PIK3CD,RPS6KA4,PPP2R1B
RAR Activation	2.07	0.189	#NUM!	ARID1A,PDPK1,MNAT1,PSMC5,PTEN,EP300,TNIP1,PNRC1,RARA,SMARCB1,RDH16,PRKCE,SMARCC2,SORBS3,MAPKAPK2,PRKCA,STAT5A,SRC,CCNH,AKT2,ADCY2,PRMT2,RDH11,MED1,ACTB,RELB,CREBBP,SMAD6,ERCC2,PRMT1,FOS,PIK3CD,PML,REL,HLTF,SCAND1
Axonal Guidance Signaling	2.07	0.166	#NUM!	RAC2,PLCB2,MYL6,ITSN1,MYL5,ARPC5,ADAM8,LIMK1,MICAL1,BAIAP2,ABLIM3,UNC5D,SRGAP2,TUBA1C,GNA13,GSK3B,ADAMTS5,ITGA4,PIK3C2B,ACTR2,AKT2,CFL1,COPS5,ADAM22,DPYSL5,SRGAP3,GAB1,ARPC2,IRS1,PIK3CD,RAP1B,ERAP2,ARPC1B,BMP3,ROBO1,BCAR1,NFATC1,GNG7,NFAT5,GLI3,SRGAP1,ARPC3,PRKCE,TUBB4A,PSMD14,RASSF5,ROBO2,SEMA4A,SHANK2,PPP3CA,MYL12B,ACE,PRKCA,MYL12A,ITGB1,PXN,ADAMTS13,CXCR4,TUBB4B,ARPC5L,CHP1,PLCG1,SLIT2,GNAI2,W…
FLT3 Signaling in Hematopoietic Progenitor Cells	2.04	0.224	-3.441	STAT6,STAT5A,PIK3C2B,AKT2,CREBBP,CREB3,PDPK1,STAT3,INPP5D,EP300,CBL,GAB1,IRS1,CREB1,ATF4,RPS6KA4,PIK3CD,RPS6KA1,ELK1
Small Cell Lung Cancer Signaling	2.04	0.224	#NUM!	TP53,PIK3C2B,AKT2,SUV39H1,CDK6,CDK4,IKBKE,PTEN,MYC,RB1,BCL2L1,PIAS3,NFKBID,GAB1,IRS1,BID,CYCS,PIK3CD,TRAF1
B Cell Development	2.02	0.286	#NUM!	CD19,HLA-DRB1,CD79B,HLA-DMB,CD86,HLA-DOB,IGHM,CD79A,HLA-DRB5,IGHD
Nucleotide Excision Repair Pathway	2.02	0.286	#NUM!	POLR2J2/POLR2J3,POLR2G,RPA3,CCNH,POLR2A,XPC,MNAT1,ERCC2,POLR2L,RPA2
Telomerase Signaling	1.95	0.207	-1.213	ETS1,TP53,PIK3C2B,AKT2,PPP2CA,PPP2R5D,HDAC1,DKC1,PDPK1,HDAC5,ELF1,MYC,RB1,ELF4,GAB1,SP1,IRS1,HDAC7,TPP1,HSP90AA1,PIK3CD,PPP2R1B,IL2RB
Wnt/Ca+ pathway	1.92	0.241	-2.496	PLCB2,CREB3,CREBBP,PLCG1,NFATC1,EP300,DVL2,NFAT5,FZD4,CREB1,ATF4,GSK3B,PPP3CA,PRKCA
D-myo-inositol (1,4,5,6)-Tetrakisphosphate Biosynthesis	1.92	0.196	#NUM!	PTPN2,PTPN23,NUDT9,MDP1,ACP1,ACP5,STYXL1,PTPRF,DUSP2,SACM1L,PTEN,SET,PTPRJ,PPP1R7,PTPN1,DUSP11,RNGTT,PTPRN,ALPL,PPP3CA,PPP2R5D,DOT1L,FIG4,ITPK1,TNS3,MTMR7,THTPA,NUDT1
D-myo-inositol (3,4,5,6)-tetrakisphosphate Biosynthesis	1.92	0.196	#NUM!	PTPN2,PTPN23,NUDT9,MDP1,ACP1,ACP5,STYXL1,PTPRF,DUSP2,SACM1L,PTEN,SET,PTPRJ,PPP1R7,PTPN1,DUSP11,RNGTT,PTPRN,ALPL,PPP3CA,PPP2R5D,DOT1L,FIG4,ITPK1,TNS3,MTMR7,THTPA,NUDT1
Neurotrophin/TRK Signaling	1.89	0.224	-2.84	PIK3C2B,CREBBP,CREB3,PLCG1,PDPK1,EP300,FOS,NTRK2,GAB1,NTRK3,IRS1,CREB1,ATF4,MAP2K3,PIK3CD,RPS6KA1,MAP2K5
CD27 Signaling in Lymphocytes	1.88	0.245	-1.155	MAP3K9,MAP3K11,IKBKE,NFKBID,FOS,BCL2L1,SIVA1,BID,CYCS,MAP3K8,MAP2K3,CD27,MAP2K5
3-phosphoinositide Degradation	1.87	0.191	#NUM!	PTPN2,PTPN23,NUDT9,MDP1,ACP1,ACP5,STYXL1,PTPRF,DUSP2,PTEN,SACM1L,SET,PTPRJ,PPP1R7,PTPN1,DUSP11,RNGTT,ALPL,PTPRN,PPP3CA,PPP2R5D,DOT1L,FIG4,INPP5D,ITPK1,TNS3,MTMR7,INPP5K,THTPA,NUDT1
p38 MAPK Signaling	1.87	0.202	-2.065	TP53,DDIT3,CREBBP,CREB3,EP300,MYC,FADD,PLA2G6,H3F3A/H3F3B,PLA2G2D,MEF2D,MAPT,CREB1,RPS6KB2,ATF4,RPS6KA4,MAP2K3,MAP4K1,RPS6KA1,EEF2K,TNFRSF1B,MAPKAPK2,ELK1,JMJD7-PLA2G4B
AMPK Signaling	1.85	0.182	-2.353	FOXO4,CAB39,ARID1A,PRKAB1,PPP2CA,PDPK1,EP300,GYS1,CRTC2,SMARCB1,CREB1,TSC2,RPTOR,ATF4,SMARCC2,EEF2K,PIK3C2B,SRC,AKT2,EEF2,PPP2R5D,ACTB,AK3,CREB3,CREBBP,PFKP,PPM1G,CHRM5,AK6,GAB1,FOXO1,IRS1,PIK3CD,MAP2K3,AK2,HLTF,PPP2R1B
p70S6K Signaling	1.85	0.197	-2.858	PIK3C2B,SRC,AKT2,PLCB2,CD19,CD79B,PPP2CA,YWHAB,EEF2,PPP2R5D,YWHAZ,PLCG1,PDPK1,CD79A,PLD1,GNAI2,GAB1,IRS1,SYK,MAPT,PRKCE,PIK3CD,EEF2K,BCAP31,PPP2R1B,PRKCA
Superpathway of Geranylgeranyldiphosphate Biosynthesis I (via Mevalonate)	1.83	0.353	#NUM!	FDPS,ACAT2,PMVK,IDI1,ACAT1,GGPS1
Crosstalk between Dendritic Cells and Natural Killer Cells	1.83	0.213	#NUM!	KLRD1,ACTB,CD69,LTB,TNFSF10,CD83,IL6,ITGAL,CD28,PRF1,HLA-DRB1,CAMK2D,CD86,TNFRSF1B,HLA-F,HLA-DRB5,CCR7,HLA-E,IL2RB
NGF Signaling	1.82	0.2	-3.266	RAP1B,TP53,PIK3C2B,MAP3K9,AKT2,MAP3K11,CREBBP,CREB3,PLCG1,PDPK1,IKBKE,EP300,RHOG,GAB1,IRS1,CREB1,RPS6KB2,ATF4,RPS6KA4,MAP3K8,PIK3CD,RPS6KA1,MAPK7,ELK1
Epithelial Adherens Junction Signaling	1.8	0.192	#NUM!	RAP1B,MYH9,MYL6,ARPC1B,MYL5,ARPC5,IQGAP1,PTEN,NOTCH2,BAIAP2,ARPC3,TUBB4A,TUBA1C,JUP,ACTR2,SRC,EPN1,AKT2,ARPC5L,TUBB4B,ACTB,WASF1,TCF3,TUBA1A,WAS,ARPC2,ZYX,NOTCH1
Th1 and Th2 Activation Pathway	1.8	0.184	#NUM!	CD247,ICAM1,CD3E,KLRD1,NCSTN,LGALS9,IL6,SPI1,NFATC1,CD28,NOTCH2,HLA-DRB1,HLA-DMB,IL27RA,ICOSLG/LOC102723996,IL2RB,STAT6,PIK3C2B,STAT5A,CXCR4,STAT3,GAB1,APH1A,IRS1,ICOS,IL10RA,CD86,HLA-DOB,VAV1,PIK3CD,JAK3,NOTCH1,IFNAR1,HLA-DRB5
RANK Signaling in Osteoclasts	1.79	0.206	-1.342	MAP3K9,SRC,PIK3C2B,AKT2,MAP3K11,PTK2B,CHP1,IKBKE,TNFRSF11A,GSN,NFATC1,FOS,NFKBID,CALM1 (includes others),CBL,GAB1,IRS1,MAP3K8,PIK3CD,ELK1,PPP3CA
Prostate Cancer Signaling	1.79	0.208	#NUM!	TP53,PIK3C2B,AKT2,SUV39H1,CREBBP,CREB3,PDPK1,PTEN,EP300,RB1,NFKBID,FOXO1,GAB1,IRS1,CREB1,HSP90AA1,ATF4,PIK3CD,GSK3B,GSTP1
2-oxobutanoate Degradation I	1.78	0.6	#NUM!	PCCA,DLD,PCCB
Trans, trans-farnesyl Diphosphate Biosynthesis	1.78	0.6	#NUM!	FDPS,IDI1,GGPS1
Germ Cell-Sertoli Cell Junction Signaling	1.76	0.185	#NUM!	RAC2,MAP3K11,RHOT2,PDPK1,IQGAP1,BCAR1,RHOH,LIMK1,RHOG,TUBB4A,TUBA1C,JUP,RHOF,ITGB1,MAP3K9,SRC,PIK3C2B,PXN,EPN1,CFL1,TUBB4B,ACTB,LAMC3,GSN,TUBA1A,GAB1,IRS1,PAK2,ZYX,PIK3CD,MAP3K8,MAP2K3
Molecular Mechanisms of Cancer	1.76	0.165	#NUM!	RAC2,PLCB2,SUV39H1,NCSTN,ARHGEF1,MYC,RB1,RHOG,CAMK2D,GNA13,GSK3B,HIPK2,ITGA4,TP53,PIK3C2B,AKT2,E2F4,CREBBP,CDK6,TCF3,BCL2L1,NFKBID,CBL,GAB1,IRS1,APH1A,PIK3CD,MAP2K3,ARHGEF18,NOTCH1,RAP1B,BMP3,RHOT2,CDK4,RHOH,EP300,SYNGAP1,BID,PRKCE,ARHGEF2,RHOF,PRKCA,ITGB1,NAIP,SRC,PMAIP1,ADCY2,HAT1,SMAD6,FADD,GNAI2,FOS,CDKN2D,FZD4,WNT10A,FOXO1,PAK2,CYCS,ATR,JAK3,ELK1,BCL2L11
Circadian Rhythm Signaling	1.73	0.273	#NUM!	GRIN2B,PER1,CREBBP,CREB3,CREB1,ATF4,CRY1,GRIN3A,EP300
Lymphotoxin ? Receptor Signaling	1.73	0.224	-1.265	PIK3C2B,AKT2,RELB,CREBBP,LTB,PDPK1,IKBKE,EP300,BCL2L1,NFKBID,GAB1,IRS1,CYCS,PIK3CD,TRAF1
fMLP Signaling in Neutrophils	1.7	0.195	-0.408	ACTR2,PIK3C2B,PLCB2,ARPC1B,ARPC5L,ARPC5,CHP1,ITPR1,NFATC1,GNG7,GNAI2,NFKBID,CALM1 (includes others),NFAT5,GAB1,WAS,ARPC2,IRS1,PRKCE,ARPC3,PIK3CD,ELK1,PPP3CA,PRKCA
TNFR1 Signaling	1.7	0.24	0.302	FADD,MAP4K2,TANK,NFKBID,NAIP,FOS,CASP2,PAK2,BID,TNFAIP3,IKBKE,CYCS
TCA Cycle II (Eukaryotic)	1.69	0.304	#NUM!	SDHA,CS,DLD,SDHC,MDH1,OGDH,FH
ATM Signaling	1.67	0.212	1.387	TP53,GADD45B,TP73,SUV39H1,CREBBP,CREB3,CBX5,EP300,USP7,BRAT1,CBX1,RAD17,CREB1,BID,ATF4,ATR,TLK1
Tec Kinase Signaling	1.64	0.182	-2.887	PTK2B,RHOT2,TNFSF10,RHOH,GNG7,LCK,RHOG,PRKCE,GNA13,RHOF,ITGA4,PRKCA,ITGB1,STAT6,STAT5A,SRC,PIK3C2B,ACTB,PLCG1,STAT3,FRK,GNAI2,FADD,FOS,GAB1,WAS,IRS1,PAK2,PIK3CD,VAV1,JAK3
14-3-3-mediated Signaling	1.64	0.191	-1.886	PIK3C2B,SRC,AKT2,PLCB2,TP73,TUBB4B,YWHAB,YWHAZ,PLCG1,FOS,CBL,TUBA1A,FOXO1,GAB1,IRS1,MAPT,TSC2,PRKCE,TUBB4A,TUBA1C,PIK3CD,RPS6KA1,GSK3B,ELK1,PRKCA
TREM1 Signaling	1.62	0.213	0	ITGB1,CXCL8,STAT5A,AKT2,ICAM1,CIITA,LAT2,PLCG1,CD83,IL6,STAT3,FCGR2B,NLRC5,TLR10,CD86,NOD1
GABA Receptor Signaling	1.62	0.217	#NUM!	AP2A1,UBB,ADCY2,GABRA4,AP2B1,AP1B1,AP2S1,ALDH9A1,GABRB2,GABRG3,AP1G2,GABRG1,UBA52,KCNQ3,GABARAP
Isoleucine Degradation I	1.62	0.357	#NUM!	HSD17B10,ECHS1,ACAT2,ACAT1,DLD
PTEN Signaling	1.61	0.193	1.706	ITGB1,FOXO4,RAC2,AKT2,PDPK1,PREX2,IKBKE,TNFRSF11A,BCAR1,INPP5D,PTEN,BCL2L1,NTRK2,CBL,FOXO1,NTRK3,RPS6KB2,IGF1R,PIK3CD,INPP5K,GSK3B,BCL2L11,ITGA4
IL-15 Signaling	1.57	0.211	#NUM!	STAT6,STAT5A,PIK3C2B,CXCL8,AKT2,PLCG1,IL6,STAT3,BCL2L1,LCK,GAB1,IRS1,SYK,PIK3CD,JAK3,IL2RB
IL-4 Signaling	1.54	0.202	#NUM!	STAT6,PIK3C2B,AKT2,IRF4,HMGA1,NFATC1,INPP5D,NFAT5,HLA-DRB1,GAB1,IRS1,HLA-DMB,RPS6KB2,HLA-DOB,PIK3CD,INPP5K,JAK3,HLA-DRB5
JAK/Stat Signaling	1.53	0.205	-0.728	STAT6,STAT5A,PIK3C2B,AKT2,PIAS1,IL6,STAT3,BCL2L1,PIAS3,FOS,PIAS4,GAB1,IRS1,PTPN1,PIK3CD,JAK3,SOCS5
TNFR2 Signaling	1.53	0.267	-0.378	TANK,NFKBID,NAIP,FOS,TNFAIP3,IKBKE,TNFRSF1B,TRAF1
Growth Hormone Signaling	1.53	0.205	-3	STAT5A,PIK3C2B,PLCG1,PDPK1,STAT3,FOS,GAB1,IRS1,RPS6KB2,IGF1R,PRKCE,RPS6KA4,PIK3CD,RPS6KA1,ELK1,SOCS5,PRKCA
Adipogenesis pathway	1.53	0.187	#NUM!	DGKD,DDIT3,SIN3B,RBBP7,FBXW7,MNAT1,CTBP1,HDAC7,TP53,ATG5,SAP18,CCNH,KAT7,TXNIP,HAT1,HDAC1,SAP130,ERCC2,HDAC5,EBF1,SIRT2,FZD4,FOXO1,RPS6KA1,TCF7
Chondroitin and Dermatan Biosynthesis	1.52	0.5	#NUM!	CHPF,CSGALNACT1,CHPF2
Non-Small Cell Lung Cancer Signaling	1.52	0.208	-1.508	TP53,PIK3C2B,AKT2,SUV39H1,CDK6,CDK4,PLCG1,PDPK1,ITPR1,RB1,GAB1,IRS1,PIK3CD,RASSF5,PRKCA,RASSF1
HGF Signaling	1.51	0.191	-2.065	ETS1,RAP1B,ITGB1,PIK3C2B,MAP3K9,PXN,AKT2,MAP3K11,PLCG1,STAT3,IL6,ELF1,ELF4,FOS,GAB1,IRS1,PRKCE,MAP3K8,PIK3CD,ELK1,ITGA4,PRKCA
Dopamine-DARPP32 Feedback in cAMP Signaling	1.44	0.178	-1.512	PLCB2,PPP2CA,PPP1CB,EP300,CACNA1E,PPP1R7,CREB1,PRKCE,ATF4,PPP3CA,PRKCA,GRIN2B,ADCY2,PPP2R5D,CSNK1G3,CREBBP,CREB3,CHP1,PLCG1,CACNA1C,ATP2A3,ITPR1,GRIN3A,GNAI2,CALM1 (includes others),KCNJ10,GUCY1A2,KCNJ6,PPP2R1B
CD40 Signaling	1.43	0.203	-1.5	PIK3C2B,ICAM1,TNFAIP3,IKBKE,STAT3,TANK,NFKBID,FOS,GAB1,IRS1,MAP2K3,PIK3CD,JAK3,MAPKAPK2,MAP2K5,TRAF1
IL-8 Signaling	1.43	0.173	-3.43	RAC2,PLD2,PLCB2,ICAM1,PTK2B,RHOT2,IQGAP1,RHOH,GNG7,LIMK1,RHOG,PRKCE,GNA13,RHOF,LASP1,MYL12B,PRKCA,CR2,CXCL8,SRC,PIK3C2B,AKT2,PLD3,IKBKE,PLD1,GNAI2,BCL2L1,FOS,ARAF,GAB1,IRS1,PAK2,PIK3CD,MAP4K4
Amyotrophic Lateral Sclerosis Signaling	1.42	0.189	#NUM!	TP53,NAIP,GRIN2B,PIK3C2B,GRIK3,GPX1,CACNA1C,RAB5B,SOD1,GRIN3A,BCL2L1,CACNA1E,GAB1,HECW1,CAPN1,IRS1,BID,PIK3CD,CYCS,PPP3CA,SSR4
Corticotropin Releasing Hormone Signaling	1.42	0.189	-2.668	RAP1B,ADCY2,CNR1,CREBBP,CREB3,ARPC5,PLCG1,ITPR1,EP300,GNAI2,CALM1 (includes others),FOS,GLI3,MEF2D,CREB1,GUCY1A2,NR4A1,ATF4,PRKCE,ELK1,PRKCA
Type I Diabetes Mellitus Signaling	1.42	0.189	0.905	CD247,CD3E,PIAS1,IKBKE,FADD,CD28,NFKBID,PRF1,HLA-DRB1,HLA-DMB,CD86,BID,HLA-DOB,MAP2K3,CYCS,TNFRSF1B,HLA-F,SOCS5,PTPRN,HLA-DRB5,HLA-E
Leukocyte Extravasation Signaling	1.42	0.171	-3.307	RAP1B,RAC2,CD99,ICAM1,PTK2B,MYL6,CLDN15,BCAR1,RHOH,CYBA,SIPA1,PRKCE,RASSF5,ITGA4,MMP19,PRKCA,ITGB1,SRC,PIK3C2B,PXN,CXCR4,ACTB,ARHGAP4,PLCG1,ITGAL,GNAI2,WIPF1,ARHGAP9,GAB1,WAS,IRS1,CD44,PIK3CD,ITGA1,VAV1,MSN
G-Protein Coupled Receptor Signaling	1.42	0.165	#NUM!	PLCB2,PTK2B,GRK2,PTGER3,DUSP6,PDE12,PDPK1,OPRL1,EP300,SYNGAP1,LTB4R,CAMK2D,PDE3B,CREB1,ATF4,PRKCE,PDE11A,PRKCA,PIK3C2B,SRC,AKT2,RGS2,ADCY2,GRM1,CNR1,CREB3,CREBBP,RGS16,IKBKE,PDE4B,STAT3,XCR1,CHRM5,S1PR3,GNAI2,NFKBID,GAB1,IRS1,PDE8B,HTR1F,PIK3CD,MAP3K8,RPS6KA1,MC1R,PDE6D
T Helper Cell Differentiation	1.42	0.205	#NUM!	STAT6,IL6,STAT3,BCL6,CD28,HLA-DRB1,HLA-DMB,ICOS,IL10RA,CD86,HLA-DOB,CXCR5,TNFRSF1B,ICOSLG/LOC102723996,HLA-DRB5
Induction of Apoptosis by HIV1	1.4	0.213	0.832	TP53,NAIP,CXCR4,SLC25A3,IKBKE,FADD,NFKBID,BCL2L1,SLC25A6,BID,CYCS,TNFRSF1B,TRAF1
S-methyl-5-thio-?-D-ribose 1-phosphate Degradation	1.36	0.667	#NUM!	MRI1,ADI1
NF-?B Activation by Viruses	1.35	0.195	-2.668	ITGB1,PIK3C2B,AKT2,IKBKE,ITGAL,TNFRSF14,NFKBID,LCK,GAB1,IRS1,PRKCE,ITGA1,PIK3CD,CXCR5,ITGA4,PRKCA,CR2
autophagy	1.35	0.21	#NUM!	STX17,ATG5,VPS18,VPS41,ATG3,ATG13,WDFY3,ATG9A,CTSS,ATG4A,MAP1LC3B,CTSC,ACE
Role of IL-17F in Allergic Inflammatory Airway Diseases	1.34	0.227	-1	CXCL8,CREBBP,CREB3,CREB1,ATF4,RPS6KA4,IL6,RPS6KA1,IL17RA,EP300
D-myo-inositol (1,4,5)-Trisphosphate Biosynthesis	1.33	0.259	#NUM!	PIP5K1A,PLCB2,PIP5K1C,PLCG1,PIP4K2B,PIP4K2A,PIP4K2C
Communication between Innate and Adaptive Immune Cells	1.33	0.191	#NUM!	B2M,CXCL8,CD79B,CD79A,CD83,IL6,TNFRSF13C,TNFRSF17,CD28,TLR10,HLA-DRB1,CD86,IGHM,HLA-F,HLA-DRB5,CCR7,HLA-E,IGHD
Acetyl-CoA Biosynthesis I (Pyruvate Dehydrogenase Complex)	1.32	0.429	#NUM!	PDHA1,DLD,PDHB
ErbB2-ErbB3 Signaling	1.31	0.203	-3.207	STAT5A,PIK3C2B,PDPK1,STAT3,PTEN,MYC,FOXO1,GAB1,SP1,IRS1,PIK3CD,GSK3B,JAK3,ELK1
Cardiac Hypertrophy Signaling	1.31	0.165	-2.137	PLCB2,MAP3K11,MYL6,MYL5,RHOT2,IL6,RHOH,GNG7,EP300,RHOG,CACNA1E,CREB1,IGF1R,GNA13,GSK3B,RHOF,MAPKAPK2,PPP3CA,MYL12B,MYL12A,MAP3K9,PIK3C2B,ADCY2,CHP1,CREBBP,PLCG1,CACNA1C,EIF2B3,GNAI2,CALM1 (includes others),GAB1,IRS1,MEF2D,EIF2B1,PIK3CD,MAP3K8,MAP2K3,RPS6KA1,ELK1
Cholecystokinin/Gastrin-mediated Signaling	1.31	0.188	-2.982	SRC,PLCB2,PXN,PTK2B,RHOT2,ITPR1,BCAR1,RHOH,FOS,RHOG,MEF2D,PRKCE,MAP2K3,MAPK7,GNA13,RHOF,ELK1,MAP2K5,PRKCA
Synaptic Long Term Potentiation	1.3	0.182	-1.964	RAP1B,GRIN2B,PLCB2,GRM1,CREBBP,CREB3,CHP1,PLCG1,CACNA1C,PPP1CB,ITPR1,GRIN3A,EP300,CALM1 (includes others),CAMK2D,PPP1R7,CREB1,PRKCE,ATF4,RPS6KA1,PPP3CA,PRKCA
Insulin Receptor Signaling	1.29	0.177	-0.6	FOXO4,PPP1CB,PDPK1,PTPRF,PTEN,GYS1,PPP1R7,PDE3B,TSC2,PTPN1,RPS6KB2,RPTOR,GSK3B,PIK3C2B,AKT2,EIF2B3,VAMP2,INPP5D,CBL,GAB1,FOXO1,IRS1,EIF2B1,PIK3CD,INPP5K
Aldosterone Signaling in Epithelial Cells	1.29	0.173	-2.84	PLCB2,PIP4K2B,DNAJC3,PDPK1,HSPA5,DNAJA1,HSPA4,DNAJC4,DNAJC8,HSPE1,PRKCE,PRKCA,PIK3C2B,DNAJC9,HSPA9,PLCG1,ITPR1,DNAJB9,PIP5K1A,GAB1,PIP5K1C,DNAJB11,IRS1,HSPB11,HSP90AA1,PIK3CD,DNAJB6,PIP4K2A,PIP4K2C
tRNA Charging	1.29	0.231	#NUM!	LARS,TARS2,FARS2,KARS,HARS,DARS,TARS,SARS,EPRS
Cleavage and Polyadenylation of Pre-mRNA	1.26	0.333	#NUM!	CPSF6,NUDT21,CPSF1,CPSF3
IL-3 Signaling	1.26	0.193	-2	STAT6,STAT5A,PIK3C2B,AKT2,CHP1,STAT3,INPP5D,FOS,FOXO1,GAB1,IRS1,PRKCE,PIK3CD,ELK1,PPP3CA,PRKCA
Renal Cell Carcinoma Signaling	1.26	0.193	-1.414	ETS1,PIK3C2B,UBB,AKT2,CREBBP,ELOB,EP300,FOS,GAB1,UBA52,RBX1,IRS1,PAK2,EGLN3,PIK3CD,FH
Superpathway of Cholesterol Biosynthesis	1.25	0.25	#NUM!	FDPS,EBP,ACAT2,PMVK,IDI1,ACAT1,GGPS1
IL-2 Signaling	1.25	0.203	-1.941	STAT5A,PIK3C2B,AKT2,PTK2B,FOS,LCK,GAB1,IRS1,SYK,PIK3CD,JAK3,ELK1,IL2RB
FGF Signaling	1.23	0.189	-2.668	PIK3C2B,AKT2,CREBBP,CREB3,PLCG1,ITPR1,STAT3,FGF13,EP300,GAB1,IRS1,CREB1,ATF4,MAP2K3,PIK3CD,MAPKAPK2,PRKCA
Th2 Pathway	1.23	0.173	-2.837	CD247,STAT6,PIK3C2B,STAT5A,ICAM1,CD3E,CXCR4,NCSTN,SPI1,CD28,NOTCH2,HLA-DRB1,GAB1,IRS1,APH1A,HLA-DMB,ICOS,HLA-DOB,CD86,VAV1,PIK3CD,JAK3,NOTCH1,ICOSLG/LOC102723996,HLA-DRB5,IL2RB
Chemokine Signaling	1.22	0.197	-2.138	SRC,PLCB2,CAMK1D,CFL1,PTK2B,CXCR4,PLCG1,PPP1CB,LIMK1,GNAI2,CALM1 (includes others),FOS,CAMK2D,PRKCA
CREB Signaling in Neurons	1.2	0.168	-3.674	PLCB2,GNG7,EP300,GTF2B,CAMK2D,POLR2A,CREB1,ATF4,PRKCE,GNA13,POLR2L,PRKCA,POLR2J2/POLR2J3,GRIN2B,PIK3C2B,AKT2,ADCY2,GRM1,CREB3,CREBBP,GRIK3,PLCG1,ITPR1,POLR2G,GNAI2,CALM1 (includes others),GAB1,IRS1,PIK3CD,RPS6KA1,ELK1
Dendritic Cell Maturation	1.2	0.167	-0.365	B2M,PLCB2,ICAM1,LTB,CD83,IL6,FCGR2B,EP300,HLA-DRB1,CREB1,HLA-DMB,ATF4,IL23A,TNFRSF1B,PIK3C2B,AKT2,RELB,CREB3,CREBBP,PLCG1,CD58,IKBKE,NFKBID,GAB1,IRS1,CD86,HLA-DOB,PIK3CD,IRF8,IFNAR1,CCR7,HLA-DRB5
Chronic Myeloid Leukemia Signaling	1.2	0.183	#NUM!	TP53,STAT5A,PIK3C2B,AKT2,E2F4,SUV39H1,HDAC1,CDK6,CDK4,IKBKE,HDAC5,CTBP1,MYC,RB1,BCL2L1,GAB1,IRS1,HDAC7,PIK3CD
SAPK/JNK Signaling	1.2	0.183	-2.183	TP53,MAP4K2,MAP3K9,PIK3C2B,RAC2,MAP3K11,MAPK8IP3,NFATC1,GNG7,FADD,MINK1,LCK,GAB1,IRS1,PIK3CD,MAP4K1,GNA13,ELK1,MAP4K4
G?12/13 Signaling	1.19	0.176	-1.706	SRC,PIK3C2B,PXN,AKT2,PTK2B,MYL6,MYL5,CDH6,IKBKE,ARHGEF1,NFKBID,CDH7,GAB1,MEF2D,IRS1,LPAR5,PIK3CD,VAV1,MAPK7,GNA13,ELK1,MYL12B,MYL12A
CXCR4 Signaling	1.19	0.17	-2.887	PLCB2,MYL6,MYL5,RHOT2,BCAR1,RHOH,GNG7,RHOG,PRKCE,GNA13,RHOF,MYL12B,PRKCA,MYL12A,SRC,PIK3C2B,ADCY2,PXN,AKT2,CXCR4,ITPR1,GNAI2,FOS,GAB1,IRS1,PAK2,PIK3CD,ELK1
Androgen Signaling	1.19	0.18	-1.134	POLR2J2/POLR2J3,SRC,CCNH,KAT7,CREBBP,ERCC2,MNAT1,GNG7,EP300,POLR2G,GNAI2,HSPA4,CALM1 (includes others),GTF2B,POLR2A,HSP90AA1,PRKCE,GNA13,POLR2L,PRKCA
Fc?RIIB Signaling in B Lymphocytes	1.18	0.208	-0.632	BLNK,PIK3C2B,GAB1,CD79B,IRS1,SYK,PDPK1,CD79A,PIK3CD,FCGR2B,INPP5D
Cell Cycle Regulation by BTG Family Proteins	1.17	0.229	-2	RB1,E2F4,PPP2CA,PPP2R5D,CDK4,BTG1,PPP2R1B,PRMT1
B Cell Activating Factor Signaling	1.17	0.22	-1.134	NFKBID,FOS,NFAT5,IKBKE,ELK1,TNFRSF13C,NFATC1,TRAF1,TNFRSF17
Purine Ribonucleosides Degradation to Ribose-1-phosphate	1.16	0.375	#NUM!	ADA2,PNP,PGM2
Glioma Signaling	1.15	0.179	-2.357	TP53,PIK3C2B,E2F4,AKT2,CAMK1D,SUV39H1,CDK6,CDK4,PLCG1,PTEN,RB1,CALM1 (includes others),CDKN2D,CAMK2D,GAB1,IRS1,IGF1R,PRKCE,PIK3CD,PRKCA
FAK Signaling	1.14	0.182	#NUM!	ITGB1,SRC,PIK3C2B,PXN,AKT2,ACTB,PLCG1,PDPK1,BCAR1,PTEN,GAB1,WAS,CAPN1,IRS1,PAK2,PIK3CD,TNS1,ITGA4
Role of IL-17A in Psoriasis	1.14	0.308	#NUM!	CXCL8,S100A9,S100A8,IL17RA
Mevalonate Pathway I	1.14	0.308	#NUM!	ACAT2,PMVK,IDI1,ACAT1
Glioblastoma Multiforme Signaling	1.14	0.169	-1.877	TP53,PIK3C2B,SRC,AKT2,PLCB2,E2F4,RHOT2,CDK4,CDK6,PLCG1,ITPR1,TCF3,RHOH,PTEN,MYC,RB1,RHOG,FZD4,FOXO1,WNT10A,GAB1,IRS1,TSC2,IGF1R,PIK3CD,GSK3B,RHOF
Acute Myeloid Leukemia Signaling	1.12	0.183	-3.357	STAT5A,PIK3C2B,AKT2,STAT3,TCF3,SPI1,MYC,ARAF,GAB1,RARA,IRS1,RPS6KB2,MAP2K3,PIK3CD,JUP,PML,MAP2K5
Death Receptor Signaling	1.12	0.183	0	PARP6,NAIP,PARP10,ACTB,TNFSF10,IKBKE,LIMK1,TANK,FADD,NFKBID,PARP15,CASP2,BID,CYCS,SPTAN1,TNFRSF1B,MAP4K4
Graft-versus-Host Disease Signaling	1.12	0.208	#NUM!	CD28,PRF1,HLA-DRB1,HLA-DMB,CD86,HLA-DOB,IL6,HLA-F,HLA-DRB5,HLA-E
Regulation of IL-2 Expression in Activated and Anergic T Lymphocytes	1.12	0.188	#NUM!	CD247,CD3E,CHP1,TOB1,PLCG1,IKBKE,NFATC1,CALM1 (includes others),NFKBID,FOS,CD28,NFAT5,VAV1,ELK1,PPP3CA
Superpathway of Methionine Degradation	1.11	0.222	#NUM!	PCCA,MGMT,DLD,PCCB,MAT2B,GOT2,SUOX,PRMT1
Arsenate Detoxification I (Glutaredoxin)	1.09	0.5	#NUM!	PNP,GSTO1
Methylmalonyl Pathway	1.09	0.5	#NUM!	PCCA,PCCB
Ascorbate Recycling (Cytosolic)	1.09	0.5	#NUM!	GLRX,GSTO1
Geranylgeranyldiphosphate Biosynthesis	1.09	0.5	#NUM!	FDPS,GGPS1
Role of CHK Proteins in Cell Cycle Checkpoint Control	1.09	0.2	0.378	TP53,E2F4,PPP2CA,RAD17,PPP2R5D,RFC2,TLK1,ATR,RFC1,PPP2R1B,RFC3
Erythropoietin Signaling	1.08	0.185	#NUM!	STAT5A,SRC,PIK3C2B,AKT2,PLCG1,PDPK1,NFKBID,FOS,CBL,GAB1,IRS1,PRKCE,PIK3CD,ELK1,PRKCA
Cell Cycle: G2/M DNA Damage Checkpoint Regulation	1.07	0.204	-0.632	TOP2B,TP53,YWHAB,CUL1,YWHAZ,ATR,RPS6KA1,HIPK2,SKP1,EP300
Neuregulin Signaling	1.07	0.182	-3.051	ITGB1,SRC,STAT5A,AKT2,DCN,PLCG1,PDPK1,PTEN,MYC,RPS6KB2,HSP90AA1,PRKCE,ELK1,RNF41,ITGA4,PRKCA
Neuropathic Pain Signaling In Dorsal Horn Neurons	1.06	0.174	-3.578	SRC,PIK3C2B,GRIN2B,PLCB2,CAMK1D,GRM1,PLCG1,ITPR1,GRIN3A,FOS,NTRK2,CAMK2D,GAB1,IRS1,CREB1,PRKCE,KCNQ3,PIK3CD,ELK1,PRKCA
GNRH Signaling	1.05	0.171	-2.985	SRC,MAP3K9,ADCY2,PLCB2,MAP3K11,CREBBP,CREB3,ITPR1,EP300,GNAI2,FOS,CAMK2D,PAK2,CREB1,ATF4,PRKCE,MAP2K3,MAP3K8,MAPK7,ELK1,DNM2,PRKCA
Role of Tissue Factor in Cancer	1.03	0.171	#NUM!	ITGB1,TP53,STAT5A,SRC,PIK3C2B,CXCL8,AKT2,PTK2B,CFL1,FRK,PTEN,LIMK1,BCL2L1,LCK,GAB1,IRS1,RPS6KA4,PIK3CD,RPS6KA1,GNA13,PRKCA
Myc Mediated Apoptosis Signaling	1	0.186	#NUM!	MYC,TP53,FADD,PIK3C2B,AKT2,GAB1,YWHAB,IRS1,YWHAZ,IGF1R,BID,PIK3CD,CYCS
Chondroitin Sulfate Biosynthesis	1	0.193	#NUM!	B4GALT7,XYLT2,CHST5,SULT1C2,CHPF,CHST9,SULT1A1,CHST3,CSGALNACT1,SULT1B1,CHPF2
Notch Signaling	1	0.211	-1.633	MAML1,FURIN,NOTCH2,APH1A,NUMB,NCSTN,DTX2,NOTCH1
Cytotoxic T Lymphocyte-mediated Apoptosis of Target Cells	0.992	0.219	0.816	CD247,FADD,B2M,PRF1,CD3E,BID,CYCS
Fatty Acid ?-oxidation I	0.992	0.219	#NUM!	HSD17B10,ECHS1,SCP2,ACSL6,ACADM,SLC27A4,ACAA2
Antiproliferative Role of TOB in T Cell Signaling	0.991	0.231	#NUM!	PABPC1,RB1,CUL1,TOB1,RPS6KA1,SKP1
Glycolysis I	0.991	0.231	#NUM!	PGK1,ENO1,GPI,TPI1,PGAM1,PFKP
Production of Nitric Oxide and Reactive Oxygen Species in Macrophages	0.991	0.16	-3.157	RAP1B,MAP3K11,PPP2CA,RHOT2,PPP1CB,RHOH,SPI1,RHOG,PPP1R7,CYBA,PRKCE,S100A8,RHOF,TNFRSF1B,PRKCA,PIK3C2B,MAP3K9,AKT2,PPP2R5D,CREBBP,PLCG1,IKBKE,FOS,NFKBID,GAB1,IRS1,MAP3K8,PIK3CD,IRF8,JAK3,PPP2R1B
TR/RXR Activation	0.959	0.173	#NUM!	PIK3C2B,RAB3B,AKT2,UCP2,MED1,BCL3,PFKP,NCOA3,EP300,ENO1,COL6A3,SCARB1,GAB1,SREBF2,PDE3B,IRS1,PIK3CD
Role of BRCA1 in DNA Damage Response	0.952	0.179	-0.816	TP53,E2F4,ARID1A,FAAP100,ACTB,RFC1,RB1,POU2F1,SMARCB1,RFC2,SMARCC2,ATR,HLTF,RFC3
IL-17A Signaling in Airway Cells	0.952	0.179	-1.387	PIK3C2B,AKT2,IKBKE,IL6,STAT3,IL17RA,PTEN,NFKBID,GAB1,IRS1,MUC5B,PIK3CD,GSK3B,JAK3
Glutaryl-CoA Degradation	0.951	0.267	#NUM!	HSD17B10,ACAT2,PARK7,ACAT1
Breast Cancer Regulation by Stathmin1	0.95	0.158	#NUM!	PLCB2,CAMK1D,PPP2CA,PPP1CB,ARHGEF1,GNG7,LIMK1,CAMK2D,PPP1R7,PRKCE,ARHGEF2,TUBB4A,TUBA1C,GNA13,PRKCA,TP53,PIK3C2B,E2F4,ADCY2,TUBB4B,PPP2R5D,ITPR1,TSG101,GNAI2,CALM1 (includes others),TUBA1A,GAB1,IRS1,UHMK1,PIK3CD,ARHGEF18,PPP2R1B
April Mediated Signaling	0.949	0.205	0	NFKBID,FOS,NFAT5,IKBKE,ELK1,NFATC1,TRAF1,TNFRSF17
HMGB1 Signaling	0.942	0.165	-1.706	CXCL8,PIK3C2B,AKT2,ICAM1,KAT7,HAT1,RHOT2,RBBP7,IL6,RHOH,HMGB1,FOS,RHOG,GAB1,SP1,IRS1,MAP2K3,PIK3CD,RHOF,TNFRSF1B,ELK1,MAP2K5
Endoplasmic Reticulum Stress Pathway	0.93	0.238	#NUM!	DDIT3,ATF4,DNAJC3,HSPA5,EIF2S1
Inflammasome pathway	0.93	0.238	0.447	CXCL8,NAIP,NLRP1,AIM2,PYCARD
Thrombin Signaling	0.929	0.157	-3.157	PLCB2,CAMK1D,MYL6,MYL5,RHOT2,PPP1CB,PDPK1,MYLK,ARHGEF1,RHOH,GNG7,CAMK2D,RHOG,CREB1,PRKCE,ARHGEF2,GNA13,RHOF,MYL12B,PRKCA,MYL12A,SRC,PIK3C2B,ADCY2,AKT2,PLCG1,ITPR1,GNAI2,GAB1,IRS1,PIK3CD,ELK1
2-ketoglutarate Dehydrogenase Complex	0.908	0.4	#NUM!	DLD,OGDH
Folate Polyglutamylation	0.908	0.4	#NUM!	FPGS,MTHFD1
Methylthiopropionate Biosynthesis	0.897	1	#NUM!	ADI1
Xanthine and Xanthosine Salvage	0.897	1	#NUM!	PNP
Adenine and Adenosine Salvage VI	0.897	1	#NUM!	ADK
Sulfite Oxidation IV	0.897	1	#NUM!	SUOX
Semaphorin Signaling in Neurons	0.897	0.189	#NUM!	ITGB1,CRMP1,RHOG,CFL1,RHOT2,PAK2,DPYSL5,RHOF,RHOH,LIMK1
Ephrin B Signaling	0.894	0.178	-0.707	RAC2,PXN,ITSN1,CFL1,CXCR4,ACP1,GNG7,LIMK1,GNAI2,CBL,ABI1,VAV1,GNA13
Role of JAK2 in Hormone-like Cytokine Signaling	0.883	0.206	#NUM!	STAT5A,IRS1,PTPN1,PRLR,STAT3,HLTF,SOCS5
HIPPO signaling	0.879	0.172	0	PPP2CA,YWHAB,FAT4,PPP2R5D,CUL1,YWHAZ,PPP1CB,SKP1,TEAD1,PPP1R7,CD44,TAZ,PPP2R1B,LATS1,RASSF1
Autoimmune Thyroid Disease Signaling	0.875	0.191	#NUM!	CD28,PRF1,HLA-DRB1,HLA-DMB,CD86,HLA-DOB,HLA-F,HLA-DRB5,HLA-E
PAK Signaling	0.871	0.168	-1.5	ITGB1,PIK3C2B,PXN,MYL6,CFL1,PTK2B,PAK1IP1,MYL5,MYLK,LIMK1,GAB1,IRS1,PAK2,PIK3CD,MYL12B,ITGA4,MYL12A
Granzyme B Signaling	0.87	0.25	#NUM!	PRF1,NUMA1,BID,CYCS
Vitamin-C Transport	0.87	0.25	#NUM!	SELENOT,TXN,GLRX,GSTO1
Natural Killer Cell Signaling	0.867	0.164	#NUM!	CD247,PIK3C2B,RAC2,AKT2,LAIR1,KLRD1,PLCG1,SH3BP2,LILRB1,INPP5D,LCK,GAB1,IRS1,SYK,PAK2,PRKCE,PIK3CD,VAV1,INPP5K,PRKCA
STAT3 Pathway	0.86	0.176	-2.496	MYC,MAP3K9,SRC,PIAS3,NTRK2,MAP3K11,PTPN2,NTRK3,IGF1R,STAT3,TNFRSF11A,SOCS5,NDUFA13
Calcium Signaling	0.857	0.156	-1.886	RAP1B,MYH9,CHRFAM7A,CAMK1D,MYL6,MYL5,NFATC1,EP300,NFAT5,CAMK2D,CREB1,HDAC7,ATF4,PPP3CA,GRIN2B,TP63,CREBBP,CREB3,CHP1,HDAC1,TPM3,ATP2A3,ITPR1,GRIN3A,HDAC5,CALM1 (includes others),MEF2D,ATP2B4
Wnt/?-catenin Signaling	0.854	0.157	-1.886	PPP2CA,MARK2,TLE1,BCL9,EP300,MYC,UBA52,RARA,MAP4K1,GSK3B,SOX4,TP53,SRC,UBB,AKT2,PPARD,PPP2R5D,CSNK1G3,HDAC1,CREBBP,TCF3,DVL2,FZD4,WNT10A,SOX6,CD44,PPP2R1B
Role of PKR in Interferon Induction and Antiviral Response	0.854	0.195	#NUM!	TP53,FADD,NFKBID,BID,IKBKE,CYCS,MAP2K3,EIF2S1
HER-2 Signaling in Breast Cancer	0.849	0.17	#NUM!	TP53,ITGB1,PIK3C2B,AKT2,CDK6,PLCG1,ITGB8,FOXO1,GAB1,IRS1,TSC2,PRKCE,PIK3CD,GSK3B,PRKCA
T Cell Receptor Signaling	0.842	0.165	#NUM!	CD247,PIK3C2B,CD3E,PLCG1,IKBKE,NFATC1,CD28,CALM1 (includes others),FOS,LCK,NFAT5,CBL,GAB1,IRS1,VAV1,PIK3CD,ELK1,PPP3CA
EGF Signaling	0.834	0.176	-2.309	PIK3C2B,SRC,FOS,AKT2,GAB1,IRS1,PLCG1,PIK3CD,ITPR1,STAT3,ELK1,PRKCA
TWEAK Signaling	0.834	0.2	2.646	FADD,NFKBID,NAIP,BID,IKBKE,CYCS,TRAF1
IL-17A Signaling in Fibroblasts	0.834	0.2	#NUM!	NFKBID,FOS,IKBKE,IL6,GSK3B,NFKBIZ,IL17RA
VEGF Signaling	0.816	0.165	-2.887	SRC,PIK3C2B,PXN,AKT2,PTK2B,ACTB,PLCG1,EIF2B3,EIF2S1,EIF2S2,BCL2L1,FOXO1,GAB1,IRS1,EIF2B1,PIK3CD,PRKCA
IL-10 Signaling	0.801	0.174	#NUM!	NFKBID,FOS,SP1,IL10RA,CD14,IKBKE,MAP2K3,IL6,STAT3,ELK1,FCGR2B,MAP4K4
RAN Signaling	0.796	0.235	#NUM!	KPNB1,RAN,KPNA2,KPNA1
Cancer Drug Resistance By Drug Efflux	0.793	0.184	#NUM!	TP53,FOXO4,AKT2,FOXO1,ARAF,YBX1,ABCC10,PIK3CD,PTEN
Altered T Cell and B Cell Signaling in Rheumatoid Arthritis	0.791	0.167	#NUM!	CD79B,RELB,LTB,CD79A,IL6,TNFRSF13C,TNFRSF17,CD28,TLR10,HLA-DRB1,HLA-DMB,CD86,HLA-DOB,IL23A,HLA-DRB5
PDGF Signaling	0.791	0.167	-3.357	SRC,PIK3C2B,PLCG1,ACP1,STAT3,INPP5D,MYC,FOS,GAB1,IRS1,PIK3CD,INPP5K,JAK3,ELK1,PRKCA
Melanocyte Development and Pigmentation Signaling	0.79	0.165	-3.5	SRC,PIK3C2B,ADCY2,CREBBP,CREB3,PLCG1,EP300,GAB1,IRS1,CREB1,RPS6KB2,ATF4,RPS6KA4,PIK3CD,MC1R,RPS6KA1
Aryl Hydrocarbon Receptor Signaling	0.775	0.157	-0.5	TP53,GSTM1,SRC,NFIC,TP73,MED1,CDK6,CDK4,IL6,GSTO1,NCOA3,ALDH9A1,EP300,MYC,RB1,FOS,SP1,RARA,NEDD8,HSP90AA1,ATR,GSTP1
Tryptophan Degradation III (Eukaryotic)	0.745	0.208	#NUM!	HSD17B10,ACAT2,PARK7,ACAT1,KYNU
Endometrial Cancer Signaling	0.742	0.172	#NUM!	TP53,MYC,PIK3C2B,AKT2,GAB1,IRS1,PDPK1,PIK3CD,GSK3B,ELK1,PTEN
UVA-Induced MAPK Signaling	0.739	0.16	-3	TP53,PIK3C2B,PARP6,PLCB2,PARP10,PLCG1,BCL2L1,FOS,PARP15,GAB1,IRS1,RPS6KB2,RPS6KA4,CYCS,PIK3CD,RPS6KA1,PRKCA
Role of JAK1 and JAK3 in ?c Cytokine Signaling	0.739	0.169	#NUM!	BLNK,PIK3C2B,STAT6,STAT5A,GAB1,PTK2B,IRS1,SYK,PIK3CD,STAT3,JAK3,IL2RB
VDR/RXR Activation	0.737	0.167	#NUM!	SERPINB1,MED1,PPARD,KLF4,NCOA3,PSMC5,EP300,GTF2B,FOXO1,SP1,PRKCE,CD14,PRKCA
cAMP-mediated signaling	0.714	0.148	-4.131	GRK2,CAMK1D,PTGER3,DUSP6,PDE12,EP300,OPRL1,AKAP2,LTB4R,CAMK2D,PDE3B,CREB1,ATF4,PDE11A,PPP3CA,SRC,RGS2,ADCY2,CNR1,CREB3,CREBBP,STAT3,PDE4B,XCR1,CHRM5,GNAI2,S1PR3,CALM1 (includes others),PDE8B,HTR1F,RPS6KA1,MC1R,PDE6D
Thrombopoietin Signaling	0.71	0.169	-2.714	MYC,PIK3C2B,STAT5A,FOS,GAB1,IRS1,PLCG1,PRKCE,PIK3CD,STAT3,PRKCA
Pyridoxal 5'-phosphate Salvage Pathway	0.71	0.169	#NUM!	MAP3K9,AKT2,ARAF,PAK2,CDK6,CDK4,PRKCE,MAP2K3,MAP3K8,MAPK7,LIMK1
IL-9 Signaling	0.691	0.178	-2.121	PIK3C2B,STAT5A,GAB1,IRS1,BCL3,PIK3CD,STAT3,JAK3
iNOS Signaling	0.691	0.178	0	NFKBID,CALM1 (includes others),FOS,CREBBP,CD14,IKBKE,HMGA1,JAK3
Dermatan Sulfate Biosynthesis	0.681	0.169	#NUM!	B4GALT7,XYLT2,CHST5,SULT1C2,CHPF,SULT1A1,CHST3,CSGALNACT1,SULT1B1,CHPF2
NF-?B Signaling	0.68	0.149	-1.569	TNFAIP3,EP300,TNFRSF17,TANK,TLR10,TNIP1,LCK,UBE2V1,IGF1R,GSK3B,TNFRSF1B,PIK3C2B,AKT2,RELB,CREBBP,HDAC1,TNFRSF11A,FADD,NFKBID,NTRK2,ARAF,GAB1,NTRK3,IRS1,MAP3K8,PIK3CD,MAP4K4
GM-CSF Signaling	0.68	0.164	-2.714	ETS1,BCL2L1,PIK3C2B,AKT2,CAMK2D,GAB1,IRS1,PIK3CD,STAT3,ELK1,BCL2A1,PPP3CA
GADD45 Signaling	0.67	0.211	#NUM!	TP53,GADD45B,CDK4,ATR
DNA damage-induced 14-3-3? Signaling	0.67	0.211	#NUM!	TP53,AKT2,RAD17,ATR
Tight Junction Signaling	0.669	0.15	#NUM!	AKT2,MYH9,MYL6,CLDN15,PPP2CA,PPP2R5D,ACTB,HSF1,MYL5,MARK2,CDK4,CPSF1,SYMPK,MYLK,PTEN,CPSF6,FOS,NUDT21,STX16,ARHGEF2,CPSF3,SPTAN1,TNFRSF1B,BET1L,PPP2R1B
Netrin Signaling	0.661	0.179	#NUM!	RAC2,NFAT5,CHP1,ABLIM3,UNC5D,NFATC1,PPP3CA
Thioredoxin Pathway	0.659	0.286	#NUM!	SELENOT,TXN
Adenine and Adenosine Salvage III	0.659	0.286	#NUM!	ADA2,PNP
Glycoaminoglycan-protein Linkage Region Biosynthesis	0.659	0.286	#NUM!	B4GALT7,XYLT2
Aspartate Degradation II	0.659	0.286	#NUM!	MDH1,GOT2
Assembly of RNA Polymerase III Complex	0.654	0.231	#NUM!	GTF3C5,SF3A1,GTF3A
Choline Biosynthesis III	0.654	0.231	#NUM!	PLD2,PLD3,PLD1
Oleate Biosynthesis II (Animals)	0.654	0.231	#NUM!	SCD,UFSP2,PTPRT
Ephrin A Signaling	0.651	0.167	#NUM!	PIK3C2B,GAB1,CFL1,IRS1,ADAM10,EPHA5,VAV1,PIK3CD,BCAR1,LIMK1
Gluconeogenesis I	0.644	0.192	#NUM!	PGK1,ENO1,GPI,PGAM1,MDH1
Sphingosine-1-phosphate Signaling	0.636	0.152	-2.828	PIK3C2B,ADCY2,PLCB2,AKT2,PTK2B,S1PR5,RHOT2,PLCG1,RHOH,ASAH1,GNAI2,S1PR3,RHOG,GAB1,CASP2,IRS1,PIK3CD,GNA13,RHOF
HIF1? Signaling	0.63	0.153	#NUM!	TP53,PIK3C2B,AKT2,COPS5,CREBBP,ELOB,NAA10,LDHB,EP300,P4HTM,GAB1,RBX1,IRS1,HSP90AA1,EGLN3,PIK3CD,MAPK7,MMP19
Pancreatic Adenocarcinoma Signaling	0.63	0.153	-3.606	TP53,PIK3C2B,PLD2,AKT2,E2F4,PLD3,SUV39H1,CDK4,STAT3,PLD1,RB1,BCL2L1,GAB1,IRS1,PIK3CD,JAK3,ELK1,NOTCH1
Guanine and Guanosine Salvage I	0.625	0.5	#NUM!	PNP
Spermine Biosynthesis	0.625	0.5	#NUM!	AMD1
Proline Degradation	0.625	0.5	#NUM!	LOC102724788/PRODH
Uridine-5'-phosphate Biosynthesis	0.625	0.5	#NUM!	CAD
Spermidine Biosynthesis I	0.625	0.5	#NUM!	AMD1
Sulfate Activation for Sulfonation	0.625	0.5	#NUM!	PAPSS1
Adenine and Adenosine Salvage I	0.625	0.5	#NUM!	PNP
GDP-L-fucose Biosynthesis I (from GDP-D-mannose)	0.625	0.5	#NUM!	TSTA3
Putrescine Biosynthesis III	0.625	0.5	#NUM!	ODC1
Formaldehyde Oxidation II (Glutathione-dependent)	0.625	0.5	#NUM!	ESD
Cell Cycle Control of Chromosomal Replication	0.624	0.175	#NUM!	TOP2B,RPA3,ORC3,CDK6,CDK4,POLA2,RPA2
nNOS Signaling in Neurons	0.621	0.17	0.447	GRIN2B,CALM1 (includes others),CAPN1,CHP1,PRKCE,PPP3CA,GRIN3A,PRKCA
DNA Methylation and Transcriptional Repression Signaling	0.616	0.2	#NUM!	SAP18,HDAC1,RBBP7,SAP130
Fc Epsilon RI Signaling	0.61	0.151	-2.357	PIK3C2B,RAC2,AKT2,PLCG1,PDPK1,INPP5D,PLA2G6,PLA2G2D,GAB1,IRS1,SYK,PRKCE,MAP2K3,VAV1,PIK3CD,INPP5K,JMJD7-PLA2G4B,PRKCA
Role of NFAT in Cardiac Hypertrophy	0.604	0.145	#NUM!	PIK3C2B,SRC,AKT2,ADCY2,PLCB2,CAMK1D,HDAC1,CHP1,PLCG1,IL6,ITPR1,GNG7,EP300,HDAC5,GNAI2,CALM1 (includes others),CAMK2D,GAB1,MEF2D,IRS1,HDAC7,IGF1R,PRKCE,MAP2K3,PIK3CD,GSK3B,PPP3CA,PRKCA
Phospholipases	0.593	0.161	#NUM!	PNPLA8,PAFAH1B2,PLA2G6,PLD2,PLCB2,PLD3,PLA2G2D,PLCG1,LIPG,PLD1
Melanoma Signaling	0.59	0.164	#NUM!	TP53,RB1,PIK3C2B,AKT2,GAB1,IRS1,CDK4,PIK3CD,PTEN
DNA Double-Strand Break Repair by Non-Homologous End Joining	0.589	0.214	#NUM!	XRCC6,XRCC4,XRCC5
Paxillin Signaling	0.584	0.15	-3.051	ITGB1,SRC,PIK3C2B,PXN,PARVA,PTK2B,ACTB,ITGB8,BCAR1,ITGAL,GAB1,ITGA11,IRS1,PAK2,ITGA1,PIK3CD,ITGA4
IGF-1 Signaling	0.577	0.151	-2.496	PIK3C2B,PXN,AKT2,YWHAB,YWHAZ,PDPK1,STAT3,FOS,FOXO1,GAB1,IRS1,RPS6KB2,IGF1R,PIK3CD,ELK1,SOCS5
Osteoarthritis Pathway	0.572	0.143	-0.426	PRKAB1,EP300,HMGB1,GLI3,SP1,CREB1,ATF4,S100A8,MYBBP1A,TNFRSF1B,ALPL,ADAMTS5,ITGA4,ITGB1,CXCL8,EPAS1,PPARD,DCN,CREBBP,CREB3,SMAD6,ANXA2,ACAN,TCF3,FADD,S1PR3,FZD4,S100A9,CASP2,NOTCH1
Citrulline Biosynthesis	0.57	0.25	#NUM!	LOC102724788/PRODH,OAT
Activation of IRF by Cytosolic Pattern Recognition Receptors	0.566	0.159	1.265	FADD,TANK,NFKBID,CREBBP,MAVS,IKBKE,IL6,ADAR,IFNAR1,ISG15
Role of Osteoblasts, Osteoclasts and Chondrocytes in Rheumatoid Arthritis	0.565	0.142	#NUM!	PTK2B,BMP3,ACP5,IL6,NFATC1,NFAT5,GSK3B,TNFRSF1B,ALPL,ADAMTS5,PPP3CA,ITGB1,NAIP,SRC,PIK3C2B,AKT2,CHP1,SMAD6,IKBKE,GSN,TNFRSF11A,TCF3,FOS,NFKBID,CALM1 (includes others),FZD4,CBL,GAB1,WNT10A,FOXO1,IRS1,PIK3CD,MAP2K3
IL-17 Signaling	0.558	0.153	#NUM!	PIK3C2B,CXCL8,AKT2,IL6,IL17RA,GAB1,IRS1,MUC5B,PIK3CD,MAP2K3,GSK3B,MAPKAPK2,ELK1
Chondroitin Sulfate Biosynthesis (Late Stages)	0.558	0.163	#NUM!	CHST5,SULT1C2,CHPF,CHST9,SULT1A1,CHST3,CSGALNACT1,SULT1B1
IL-15 Production	0.557	0.179	#NUM!	MAP3K11,PTK2B,IL6,JAK3,FRK
Xenobiotic Metabolism Signaling	0.549	0.139	#NUM!	MAP3K11,CAMK1D,PPP2CA,CES2,IL6,EP300,CHST5,CAMK2D,SUMO1,CHST3,PRKCE,PRKCA,MAP3K9,PIK3C2B,GSTM1,SULT1C2,MED1,PPP2R5D,MGMT,CREBBP,GSTO1,ALDH9A1,ESD,HDAC5,FTL,GAB1,RBX1,IRS1,SULT1A1,HSP90AA1,PIK3CD,MAP3K8,MAP2K3,MAPK7,ABCC3,PPP2R1B,SULT1B1,SCAND1,MAP2K5,GSTP1
Ceramide Signaling	0.543	0.151	1.387	PIK3C2B,AKT2,S1PR5,PPP2CA,CNKSR1,PPP2R5D,S1PR3,FOS,GAB1,IRS1,CYCS,PIK3CD,TNFRSF1B,PPP2R1B
CCR3 Signaling in Eosinophils	0.541	0.146	#NUM!	PIK3C2B,PLCB2,CFL1,PPP1CB,MYLK,ITPR1,GNG7,LIMK1,GNAI2,CALM1 (includes others),PLA2G6,PLA2G2D,GAB1,IRS1,PAK2,PRKCE,PIK3CD,JMJD7-PLA2G4B,PRKCA
Antioxidant Action of Vitamin C	0.537	0.148	1.732	PNPLA8,PAFAH1B2,STAT5A,PLCB2,PLD2,PLD3,PLCG1,IKBKE,GLRX,PLD1,GSTO1,PLA2G6,NFKBID,PLA2G2D,SELENOT,TXN
Endothelin-1 Signaling	0.536	0.142	-2.746	PAFAH1B2,PLD2,PLCB2,MYC,PRKCE,ECE1,GNA13,PRKCA,PNPLA8,SRC,PIK3C2B,ADCY2,PLD3,PLCG1,ITPR1,PLD1,GNAI2,FOS,PLA2G6,ARAF,GAB1,PLA2G2D,IRS1,CASP2,GUCY1A2,PIK3CD,MAPK7
Regulation of Cellular Mechanics by Calpain Protease	0.534	0.158	-0.816	ITGB1,RB1,SRC,PXN,CAPN1,CDK6,CDK4,CAST,ITGA4
Phagosome Formation	0.533	0.146	#NUM!	ITGB1,PIK3C2B,PLCB2,RHOT2,PLCG1,FCGR2B,RHOH,INPP5D,TLR10,RHOG,GAB1,IRS1,SYK,PRKCE,PIK3CD,RHOF,ITGA4,PRKCA
Telomere Extension by Telomerase	0.532	0.2	#NUM!	XRCC6,HNRNPA2B1,XRCC5
MIF Regulation of Innate Immunity	0.524	0.163	-0.378	TP53,NFKBID,PLA2G6,FOS,PLA2G2D,CD14,JMJD7-PLA2G4B
Role of p14/p19ARF in Tumor Suppression	0.524	0.163	1.134	TP53,RB1,PIK3C2B,GAB1,IRS1,SF3A1,PIK3CD
UVC-Induced MAPK Signaling	0.524	0.163	-1.633	TP53,SRC,FOS,ARAF,PRKCE,ATR,PRKCA
Cellular Effects of Sildenafil (Viagra)	0.523	0.145	#NUM!	ADCY2,PLCB2,MYH9,MYL6,ACTB,MYL5,PLCG1,CACNA1C,PPP1CB,MYLK,ITPR1,PDE4B,CALM1 (includes others),CACNA1E,PDE3B,GUCY1A2,KCNQ3,MYL12B,MYL12A
Melatonin Signaling	0.522	0.153	-1.897	GNAI2,CALM1 (includes others),PLCB2,CAMK2D,ARAF,RORA,PLCG1,PRKCE,MAP2K3,MAP2K5,PRKCA
LPS-stimulated MAPK Signaling	0.515	0.149	-1.941	PIK3C2B,IKBKE,NFKBID,FOS,GAB1,IRS1,CREB1,PRKCE,CD14,PIK3CD,MAP2K3,ELK1,PRKCA
PEDF Signaling	0.515	0.149	-2.309	TP53,PIK3C2B,AKT2,WASF2,IKBKE,PNPLA2,NFKBID,BCL2L1,GAB1,IRS1,PIK3CD,TCF7,ELK1
Amyloid Processing	0.501	0.157	#NUM!	AKT2,APH1A,MAPT,CAPN1,NCSTN,PRKCE,GSK3B,APP
Leucine Degradation I	0.497	0.222	#NUM!	MCCC1,ACADM
Ketolysis	0.497	0.222	#NUM!	ACAT2,ACAT1
Folate Transformations I	0.497	0.222	#NUM!	MTHFR,MTHFD1
Role of RIG1-like Receptors in Antiviral Innate Immunity	0.494	0.159	1	FADD,TANK,NFKBID,CREBBP,MAVS,IKBKE,EP300
Sertoli Cell-Sertoli Cell Junction Signaling	0.493	0.14	#NUM!	MAP3K11,CLDN15,SYMPK,BCAR1,PTEN,SPTB,TUBA1C,TUBB4A,GSK3B,JUP,ITGA4,ITGB1,SRC,MAP3K9,EPN1,AKT2,TUBB4B,ACTB,TUBA1A,WAS,GUCY1A2,MAP2K3,MAP3K8,SPTAN1,ELK1
Mitotic Roles of Polo-Like Kinase	0.491	0.152	2	PPP2CA,PLK2,PPP2R5D,CAPN1,ANAPC5,HSP90AA1,ANAPC7,PPP2R1B,ANAPC13,RAD21
P2Y Purigenic Receptor Signaling Pathway	0.49	0.143	-2.982	PIK3C2B,ADCY2,PLCB2,AKT2,CREBBP,CREB3,PLCG1,GNG7,EP300,MYC,GNAI2,FOS,GAB1,IRS1,CREB1,ATF4,PRKCE,PIK3CD,PRKCA
Macropinocytosis Signaling	0.485	0.148	-2.333	ITGB1,PIK3C2B,SRC,GAB1,ABI1,IRS1,PLCG1,CD14,PRKCE,PIK3CD,ITGB8,PRKCA
Gap Junction Signaling	0.485	0.14	#NUM!	SRC,PIK3C2B,ADCY2,PLCB2,AKT2,TUBB4B,CSNK1G3,ACTB,PLCG1,ITPR1,GNAI2,TUBA1A,GAB1,SP1,IRS1,GUCY1A2,PRKCE,PIK3CD,TUBB4A,TUBA1C,MAPK7,MAP2K5,PPP3CA,PRKCA
Mismatch Repair in Eukaryotes	0.48	0.188	#NUM!	RFC2,RFC1,RFC3
L-carnitine Biosynthesis	0.476	0.333	#NUM!	ALDH9A1
Diphthamide Biosynthesis	0.476	0.333	#NUM!	EEF2
Methylglyoxal Degradation I	0.476	0.333	#NUM!	GLO1
Coenzyme A Biosynthesis	0.476	0.333	#NUM!	PPCS
1,25-dihydroxyvitamin D3 Biosynthesis	0.476	0.333	#NUM!	POR
Tetrahydrobiopterin Biosynthesis I	0.476	0.333	#NUM!	PTS
D-glucuronate Degradation I	0.476	0.333	#NUM!	CRYL1
Inosine-5'-phosphate Biosynthesis II	0.476	0.333	#NUM!	ADSL
Hypusine Biosynthesis	0.476	0.333	#NUM!	EIF5A
1D-myo-inositol Hexakisphosphate Biosynthesis V (from Ins(1,3,4)P3)	0.476	0.333	#NUM!	ITPK1
Oxidized GTP and dGTP Detoxification	0.476	0.333	#NUM!	NUDT1
Tetrahydrobiopterin Biosynthesis II	0.476	0.333	#NUM!	PTS
Glutamate Degradation II	0.476	0.333	#NUM!	GOT2
S-adenosyl-L-methionine Biosynthesis	0.476	0.333	#NUM!	MAT2B
Aspartate Biosynthesis	0.476	0.333	#NUM!	GOT2
IL-6 Signaling	0.449	0.141	-0.728	CXCL8,PIK3C2B,AKT2,IKBKE,STAT3,IL6,FOS,NFKBID,GAB1,IRS1,CD14,MAP2K3,PIK3CD,TNFRSF1B,MAPKAPK2,ELK1,MAP4K4,MCL1
Nitric Oxide Signaling in the Cardiovascular System	0.447	0.142	-1.807	PIK3C2B,AKT2,CACNA1C,ATP2A3,SLC7A1,ITPR1,CALM1 (includes others),CACNA1E,GAB1,PDE3B,IRS1,GUCY1A2,HSP90AA1,PRKCE,PIK3CD,PRKCA
ErbB Signaling	0.446	0.143	#NUM!	PIK3C2B,PLCG1,PDPK1,FOS,FOXO1,GAB1,IRS1,PAK2,PRKCE,PIK3CD,MAP2K3,GSK3B,ELK1,PRKCA
Estrogen-mediated S-phase Entry	0.441	0.167	0	MYC,RB1,E2F4,CDK4
Glutathione Redox Reactions I	0.441	0.167	#NUM!	GSTM1,GPX1,GPX4,GSTP1
Superpathway of D-myo-inositol (1,4,5)-trisphosphate Metabolism	0.441	0.167	#NUM!	IMPA1,INPP5K,INPP5D,PTEN
Role of Oct4 in Mammalian Embryonic Stem Cell Pluripotency	0.439	0.152	#NUM!	TP53,RB1,PHB,CCNF,BMI1,RARA,WWP2
Mouse Embryonic Stem Cell Pluripotency	0.438	0.142	-2.84	TP53,PIK3C2B,AKT2,CREBBP,STAT3,TCF3,LIFR,MYC,DVL2,FZD4,GAB1,IRS1,PIK3CD,GSK3B,JAK3
Toll-like Receptor Signaling	0.435	0.145	0	FOS,TLR10,UBB,TICAM1,UBA52,CD14,TNFAIP3,MAP2K3,ELK1,MAP4K4,TRAF1
Ubiquinol-10 Biosynthesis (Eukaryotic)	0.435	0.176	#NUM!	MICAL1,MICAL2,ECHDC1
?-linolenate Biosynthesis II (Animals)	0.435	0.176	#NUM!	ACSL6,CYB5R3,SLC27A4
Ketogenesis	0.435	0.2	#NUM!	ACAT2,ACAT1
Calcium Transport I	0.435	0.2	#NUM!	ATP2A3,ATP2B4
Pregnenolone Biosynthesis	0.435	0.2	#NUM!	MICAL1,MICAL2
tRNA Splicing	0.429	0.154	#NUM!	PDE3B,PDE12,PDE8B,PDE4B,PDE11A,PDE6D
CDK5 Signaling	0.428	0.141	-1.941	ITGB1,LAMA5,ADCY2,PPP2CA,PPP2R5D,PPP1CB,FOSB,NTRK2,PPP1R7,CAPN1,MAPT,LAMA1,MAPK7,PPP2R1B
Cardiac ?-adrenergic Signaling	0.428	0.139	-2.84	ADCY2,GRK2,PPP2CA,GRK3,PPP2R5D,PDE12,CACNA1C,PPP1CB,ATP2A3,PDE4B,GNG7,AKAP2,CACNA1E,PDE3B,PPP1R7,PDE8B,PDE11A,PPP2R1B,PDE6D
CCR5 Signaling in Macrophages	0.425	0.145	#NUM!	CD247,GNAI2,CALM1 (includes others),FOS,PTK2B,CD3E,PLCG1,PRKCE,GNG7,PRKCA
Role of IL-17A in Arthritis	0.425	0.145	#NUM!	CXCL8,NFKBID,PIK3C2B,GAB1,IRS1,MAP2K3,PIK3CD,RPS6KA1,MAPKAPK2,IL17RA
eNOS Signaling	0.422	0.137	-3.9	PIK3C2B,ADCY2,AKT2,PRKAB1,HSPA9,PLCG1,PDPK1,SLC7A1,ITPR1,HSPA5,CHRM5,CALM1 (includes others),HSPA4,NOSIP,GAB1,IRS1,LPAR5,GUCY1A2,HSP90AA1,PRKCE,PIK3CD,DNM2,PRKCA
Retinoic acid Mediated Apoptosis Signaling	0.414	0.145	0.333	FADD,PARP6,PARP15,RARA,PARP10,BID,TNFSF10,CYCS,IFNAR1
Relaxin Signaling	0.404	0.136	-1.941	RAP1B,PIK3C2B,ADCY2,AKT2,PDE12,PDE4B,GNG7,GNAI2,FOS,NFKBID,GAB1,PDE3B,IRS1,CREB1,GUCY1A2,PDE8B,PIK3CD,GNA13,PDE11A,ELK1,PDE6D
Thyroid Cancer Signaling	0.402	0.15	#NUM!	TP53,MYC,CXCL8,NTRK2,NTRK3,TCF3
Retinol Biosynthesis	0.402	0.15	#NUM!	RDH11,LIPG,CES2,PNPLA2,ESD,DHRS4
Angiopoietin Signaling	0.397	0.141	-0.378	NFKBID,PIK3C2B,STAT5A,AKT2,TNIP1,FOXO1,GAB1,IRS1,PAK2,IKBKE,PIK3CD
Valine Degradation I	0.394	0.167	#NUM!	HIBCH,ECHS1,DLD
D-myo-inositol (1,4,5)-trisphosphate Degradation	0.394	0.167	#NUM!	IMPA1,INPP5K,INPP5D
CNTF Signaling	0.393	0.143	-3	LIFR,PIK3C2B,GAB1,IRS1,RPS6KB2,RPS6KA4,PIK3CD,RPS6KA1,STAT3
Assembly of RNA Polymerase I Complex	0.382	0.182	#NUM!	POLR1D,TAF1C
Role of Macrophages, Fibroblasts and Endothelial Cells in Rheumatoid Arthritis	0.379	0.132	#NUM!	PLCB2,ICAM1,LTB,IL6,IL17RA,NFATC1,EP300,MYC,TLR10,CAMK2D,NFAT5,CREB1,ATF4,PRKCE,GSK3B,TNFRSF1B,MAPKAPK2,PPP3CA,PRKCA,TRAF1,CXCL8,PIK3C2B,SRC,AKT2,CHP1,CREB3,CREBBP,PLCG1,IKBKE,STAT3,TCF3,IL16,CALM1 (includes others),NFKBID,FOS,FZD4,GAB1,WNT10A,IRS1,PIK3CD,MAP2K3
Heme Degradation	0.378	0.25	#NUM!	HMOX2
PRPP Biosynthesis I	0.378	0.25	#NUM!	PRPS1
Branched-chain ?-keto acid Dehydrogenase Complex	0.378	0.25	#NUM!	DLD
Heme Biosynthesis from Uroporphyrinogen-III I	0.378	0.25	#NUM!	UROD
Spermine and Spermidine Degradation I	0.378	0.25	#NUM!	SAT1
Glutathione Redox Reactions II	0.378	0.25	#NUM!	GLRX
Arginine Degradation I (Arginase Pathway)	0.378	0.25	#NUM!	OAT
L-cysteine Degradation I	0.378	0.25	#NUM!	GOT2
Salvage Pathways of Pyrimidine Ribonucleotides	0.368	0.137	#NUM!	MAP3K9,AKT2,APOBEC3F,ARAF,PAK2,CDK6,CDK4,PRKCE,MAP2K3,MAP3K8,MAPK7,APOBEC3G,LIMK1
ErbB4 Signaling	0.367	0.139	-2.828	PIK3C2B,GAB1,APH1A,IRS1,PLCG1,PDPK1,NCSTN,PRKCE,PIK3CD,PRKCA
Oncostatin M Signaling	0.362	0.147	-2	STAT5A,EPAS1,STAT3,ELK1,JAK3
Inhibition of Angiogenesis by TSP1	0.362	0.147	#NUM!	TP53,HSPG2,AKT2,THBS1,GUCY1A2
1D-myo-inositol Hexakisphosphate Biosynthesis II (Mammalian)	0.357	0.158	#NUM!	ITPK1,INPP5K,INPP5D
D-myo-inositol (1,3,4)-trisphosphate Biosynthesis	0.357	0.158	#NUM!	INPP5K,INPP5D,PTEN
G Beta Gamma Signaling	0.357	0.136	-3.464	GNAI2,SRC,AKT2,ADCY2,PLCG1,PDPK1,PRKCE,KCNJ6,GNA13,GNG7,DNM2,PRKCA
VEGF Family Ligand-Receptor Interactions	0.357	0.136	-2.887	PLA2G6,PIK3C2B,FOS,AKT2,GAB1,PLA2G2D,IRS1,PLCG1,PRKCE,PIK3CD,JMJD7-PLA2G4B,PRKCA
Regulation of the Epithelial-Mesenchymal Transition Pathway	0.355	0.132	#NUM!	ETS1,PIK3C2B,AKT2,NCSTN,BCL9,STAT3,TCF3,FGF13,MAML1,PYGO2,DVL2,NOTCH2,FZD4,ARAF,WNT10A,GAB1,IRS1,APH1A,PIK3CD,MAP2K3,GSK3B,JAK3,NOTCH1,HMGA2,MAP2K5
MIF-mediated Glucocorticoid Regulation	0.336	0.143	-1.342	NFKBID,PLA2G6,PLA2G2D,CD14,JMJD7-PLA2G4B
UVB-Induced MAPK Signaling	0.336	0.136	#NUM!	TP53,PIK3C2B,FOS,H3F3A/H3F3B,GAB1,IRS1,PRKCE,PIK3CD,PRKCA
Creatine-phosphate Biosynthesis	0.308	0.2	#NUM!	MAP4K4
Tetrahydrofolate Salvage from 5,10-methenyltetrahydrofolate	0.308	0.2	#NUM!	MTHFD1
Eumelanin Biosynthesis	0.308	0.2	#NUM!	DDT
Myo-inositol Biosynthesis	0.308	0.2	#NUM!	IMPA1
Fatty Acid Activation	0.297	0.154	#NUM!	ACSL6,SLC27A4
NAD Phosphorylation and Dephosphorylation	0.297	0.154	#NUM!	ACP1,ACP5
Histidine Degradation VI	0.297	0.154	#NUM!	MICAL1,MICAL2
Methionine Degradation I (to Homocysteine)	0.294	0.143	#NUM!	MGMT,MAT2B,PRMT1
Pyrimidine Ribonucleotides De Novo Biosynthesis	0.29	0.133	#NUM!	ENTPD4,ENTPD1,NUDT9,CAD,RECQL,DDX3X
Agrin Interactions at Neuromuscular Junction	0.287	0.13	-2.333	ITGB1,RAC2,SRC,PXN,ACTB,PAK2,ITGA1,ITGAL,ITGA4
Glioma Invasiveness Signaling	0.272	0.129	-2.333	PIK3C2B,RHOG,GAB1,IRS1,RHOT2,CD44,PIK3CD,RHOF,RHOH
Leptin Signaling in Obesity	0.271	0.128	-2.828	PIK3C2B,AKT2,ADCY2,PLCB2,FOXO1,GAB1,PDE3B,IRS1,PLCG1,PIK3CD,STAT3
Superpathway of Citrulline Metabolism	0.263	0.143	#NUM!	LOC102724788/PRODH,OAT
Glycogen Degradation III	0.263	0.143	#NUM!	GAA,PGM2
Colanic Acid Building Blocks Biosynthesis	0.263	0.143	#NUM!	TSTA3,GPI
Arginine Biosynthesis IV	0.255	0.167	#NUM!	OAT
Proline Biosynthesis II (from Arginine)	0.255	0.167	#NUM!	OAT
Pyruvate Fermentation to Lactate	0.255	0.167	#NUM!	LDHB
Arginine Degradation VI (Arginase 2 Pathway)	0.255	0.167	#NUM!	OAT
Pentose Phosphate Pathway (Non-oxidative Branch)	0.255	0.167	#NUM!	TALDO1
Glycine Cleavage Complex	0.255	0.167	#NUM!	DLD
Selenocysteine Biosynthesis II (Archaea and Eukaryotes)	0.255	0.167	#NUM!	SARS
Glycogen Biosynthesis II (from UDP-D-Glucose)	0.255	0.167	#NUM!	GYS1
Rapoport-Luebering Glycolytic Shunt	0.255	0.167	#NUM!	PGAM1
Lactose Degradation III	0.255	0.167	#NUM!	PSAP
GDP-mannose Biosynthesis	0.255	0.167	#NUM!	GPI
Hematopoiesis from Pluripotent Stem Cells	0.254	0.128	#NUM!	CD247,CXCL8,CD3E,IGHM,IL6,IGHD
Cysteine Biosynthesis III (mammalia)	0.243	0.13	#NUM!	MGMT,MAT2B,PRMT1
NAD biosynthesis II (from tryptophan)	0.234	0.133	#NUM!	NADSYN1,KYNU
Chondroitin Sulfate Degradation (Metazoa)	0.234	0.133	#NUM!	MGEA5,HEXA
NAD Biosynthesis from 2-amino-3-carboxymuconate Semialdehyde	0.213	0.143	#NUM!	NADSYN1
NAD Salvage Pathway III	0.213	0.143	#NUM!	NMRK1
Ceramide Degradation	0.213	0.143	#NUM!	ASAH1

## Sheet: Canonical pathways CD4
Enriched canonical pathways in CD4 T cells between ZIKV-infected and ZIKV-uninfected patients as determined by Ingenuity Pathways Analysis
Ingenuity Canonical Pathways	-log(p-value)	Ratio	z-score	Molecules
Protein Ubiquitination Pathway	10.4	0.219	#NUM!	USP5,UBR2,HLA-B,USP20,HSPA5,UBE2D4,DNAJC16,BIRC3,PSMA6,PSMB5,USP38,USP36,HSPA9,USP9X,PSMD6,UBE2G2,PSMB7,UBE2G1,BAP1,HSPA13,ANAPC5,PSMB1,HSP90AA1,TAP2,PSMB3,B2M,USP24,HLA-A,USP53,USP11,CUL1,UBE2Z,DNAJA1,UBE2O,USP39,TAP1,UBE2V1,USP47,USP16,PSMB4,PSMB9,UBB,USP15,PSMD13,PSMA1,USP1,DNAJB9,USP33,UBE2D1,HSPA2,UBE2T,HLA-C,USP4,USP22,RPS27A,BTRC,UBA1,UBC
Glucocorticoid Receptor Signaling	8.93	0.201	#NUM!	CD247,MAP2K4,PRKACB,TAF11,MAPK1,CD3E,PRKAB1,SGK1,ARID2,HSPA5,MNAT1,TSC22D3,MAP2K2,SMARCB1,SMARCC2,POLR2L,CREBZF,MED1,HSPA9,GTF2F1,STAT3,ERCC2,NCOA3,TAF9B,BCL2L1,CD3G,POU2F1,POLR2E,DUSP1,ERCC3,TGFB3,GTF2H1,HSP90AA1,PIK3CD,TNF,ARID1A,POU2F2,PIK3R5,TAF7,EP300,SHC1,POLR2A,NFKBIA,NFAT5,ANXA1,TAF3,FKBP5,POLR2J2/POLR2J3,TAF6,GRB2,ACTB,CHP1,HSPA2,CD3D,FOS,JAK3,ELK1,HLTF
Estrogen Receptor Signaling	7.46	0.25	#NUM!	TAF11,MAPK1,CCNC,TAF7,MNAT1,G6PC3,EP300,CTBP1,SHC1,DDX5,POLR2A,MAP2K2,THRAP3,MED15,MED10,MED21,TAF3,POLR2L,POLR2J2/POLR2J3,TAF6,GRB2,MED1,GTF2F1,ERCC2,MED12,NCOA3,TAF9B,H3F3A/H3F3B,POLR2E,ERCC3,GTF2H1,MED24
Antigen Presentation Pathway	5.75	0.368	#NUM!	B2M,PSMB9,PSMB5,HLA-A,HLA-B,CD74,TAP1,HLA-G,NLRC5,HLA-DRB1,HLA-C,HLA-F,TAPBP,TAP2
Huntington's Disease Signaling	5.23	0.177	0.447	MAP2K4,MAPK1,SGK1,PIK3R5,CASP4,HSPA5,EP300,SHC1,POLR2A,SP1,HDAC7,IGF1R,TCERG1,BET1L,NAPA,DNM2,POLR2L,SDHA,TP53,ATP5J,POLR2J2/POLR2J3,UBB,PSMF1,GRB2,HSPA9,HSPA2,PSME3,SIN3A,HDAC5,TAF9B,GNG10,BCL2L1,ATP5B,POLR2E,CAPN1,CASP2,RPS27A,DCTN1,CYCS,PIK3CD,UBC,CASP7,PRKCB
Sumoylation Pathway	5.22	0.24	-0.426	MAP2K4,TP53,GDI1,RHOC,RHOT2,PIAS1,RAN,SENP7,RFC5,RHOH,EP300,CTBP1,DAXX,FOS,RNF4,PIAS4,NFKBIA,SP1,SENP5,ARHGDIA,RHOF,PML,FNBP1
Caveolar-mediated Endocytosis Signaling	5.16	0.268	#NUM!	B2M,COPZ1,FLNB,ARCN1,HLA-A,ACTB,HLA-B,COPA,CD48,ITGA5,COPB2,RAB5B,ITGAL,CD55,RAB5A,FLOT2,HLA-C,PTPN1,DNM2
Regulation of eIF4 and p70S6K Signaling	4.91	0.197	-1.667	MAPK1,EIF4EBP2,RPS27,PPP2CA,RPS23,PIK3R5,EIF4A2,RPS28,SHC1,RPS20,EIF4G2,MAP2K2,EIF3D,MKNK1,AGO1,RPS12,GRB2,PPP2R5D,RPS8,ITGA5,AGO2,EIF3J,EIF2S3,RPS29,RPS16,EIF4A3,EIF4A1,RPS27L,RPS27A,PIK3CD,RPS25
Assembly of RNA Polymerase II Complex	4.85	0.3	#NUM!	POLR2J2/POLR2J3,TAF11,TAF6,POLR2A,POLR2E,ERCC3,DR1,GTF2H1,GTF2F1,TAF3,TAF7,MNAT1,ERCC2,POLR2L,TAF9B
iCOS-iCOSL Signaling in T Helper Cells	4.75	0.211	-1.342	CD247,CD40LG,CD3E,HLA-A,CD4,HLA-B,PIK3R5,TRAT1,SHC1,HLA-DRB1,NFKBIA,CAMK2D,NFAT5,IL2RB,IL2RG,GRB2,CHP1,CD3D,INPP5D,CALM1 (includes others),CD3G,ICOS,LAT,ITPR3,PIK3CD,LCP2
Remodeling of Epithelial Adherens Junctions	4.75	0.261	-0.632	ACTR2,TUBB1,TUBB4B,ACTB,TUBB2A,ARPC5,RAB7A,RAB5B,TUBB,MAPRE2,RAB5A,TUBA1A,CBLL1,ZYX,HGS,ARPC4,DNM2,CTNND1
Nucleotide Excision Repair Pathway	4.64	0.343	#NUM!	POLR2J2/POLR2J3,RPA3,POLR2A,ERCC1,POLR2E,ERCC3,ERCC8,GTF2H1,ERCC5,MNAT1,ERCC2,POLR2L
Mitochondrial Dysfunction	4.55	0.187	#NUM!	MAP2K4,COX7B,COX10,RHOT2,NCSTN,MT-CO2,CYB5R3,NDUFA2,VDAC2,NDUFS2,UQCRFS1,MT-ND2,OGDH,ATP5G3,ATP5J,MT-CO1,SDHA,ATP5G2,MT-ND6,MT-ATP6,UCP2,COX7C,MT-ND4,VDAC3,MT-ND4L,FIS1,MT-ND1,MT-ND5,COX11,ATP5B,APH1A,CYCS
mTOR Signaling	4.23	0.174	-1.414	MAPK1,PRKAB1,RPS27,PPP2CA,RPS23,RHOT2,PIK3R5,FKBP1A,EIF4A2,RHOH,RPS28,EIF4G2,RPS20,EIF3D,TSC2,RHOF,RPS12,EIF4B,PLD3,RHOC,GRB2,PPP2R5D,RPS8,EIF3J,RPS29,ATG13,RPS16,EIF4A3,RPS27L,EIF4A1,RPS27A,PIK3CD,RPS25,FNBP1,PRKCB
Rac Signaling	4.22	0.205	-3.266	MAP2K4,ACTR2,ABI2,MAP3K11,MAPK1,PTK2B,GRB2,ARPC5,PIK3R5,BRK1,ITGA5,PIP4K2B,CYFIP2,MAP2K2,PIP5K1C,CDC42,PAK2,BAIAP2,CD44,PIK3CD,ELK1,ARPC4,PIP4K2C,PI4KA
CD28 Signaling in T Helper Cells	4.2	0.197	-2.357	CD247,MAP2K4,CD3E,HLA-A,CD4,HLA-B,ARPC5,PIK3R5,HLA-DRB1,NFKBIA,NFAT5,MAP2K2,ACTR2,GRB2,CHP1,CD3D,FOS,CALM1 (includes others),CD3G,CARD11,CDC42,LAT,ITPR3,PIK3CD,LCP2,ARPC4
Cell Cycle: G1/S Checkpoint Regulation	4.05	0.25	1.732	RPL11,TP53,E2F4,BMI1,SUV39H1,CUL1,SIN3A,HDAC5,CDKN2D,CCND2,MAX,HDAC7,TGFB3,ATR,BTRC,GNL3
Clathrin-mediated Endocytosis Signaling	3.96	0.171	#NUM!	CSNK2A1,ARPC5,PIK3R5,NUMB,RAB5B,AP1B1,RAB5A,AP1G2,RAB11B,STAM,SERPINA1,LDLRAP1,HGS,SH3KBP1,DNM2,ACTR2,UBB,GRB2,ACTB,USP9X,CHP1,RAB7A,ITGA5,CSNK2A2,CDC42,PIP5K1C,RPS27A,RAB11A,PIK3CD,UBC,CTTN,CLU,ARPC4,HIP1R
Hereditary Breast Cancer Signaling	3.95	0.188	#NUM!	ARID1A,GADD45B,PIK3R5,ARID2,EP300,POLR2A,FANCD2,SMARCB1,HDAC7,SMARCC2,POLR2L,TP53,POLR2J2/POLR2J3,UBB,FAAP100,GRB2,ACTB,RFC5,NBN,HDAC5,MSH2,POLR2E,RPS27A,ATR,PIK3CD,UBC,HLTF
Calcium-induced T Lymphocyte Apoptosis	3.88	0.242	-0.535	CD247,CD3E,HLA-A,CD4,HLA-B,CHP1,ATP2A3,CD3D,EP300,CALM1 (includes others),CD3G,HLA-DRB1,ITPR3,NR4A1,ORAI1,PRKCB
Regulation of IL-2 Expression in Activated and Anergic T Lymphocytes	3.84	0.225	#NUM!	CD247,MAP2K4,MAPK1,CD3E,GRB2,CHP1,TOB1,CD3D,CALM1 (includes others),CD3G,FOS,NFAT5,NFKBIA,MAP2K2,CARD11,LAT,TGFB3,ELK1
Phagosome Maturation	3.75	0.182	#NUM!	B2M,ATP6V0C,ATP6V0B,HLA-A,TCIRG1,HLA-B,RAB5B,TUBB,TAP1,DYNLL1,RAB5A,HLA-DRB1,ATP6V1G1,BET1L,NAPA,TUBB1,CTSK,TUBB4B,TUBB2A,RAB7A,ATP6V0A1,ATP6V1E1,CTSA,TUBA1A,HLA-C,TUBE1,CTSB
Molecular Mechanisms of Cancer	3.74	0.144	#NUM!	MAP2K4,PRKACB,MAPK1,SUV39H1,NCSTN,LAMTOR3,CAMK2D,MAP2K2,HIPK2,BIRC3,RALGDS,TP53,E2F4,PTCH1,ITGA5,BCL2L1,DAXX,CCND2,MAX,CDC42,APH1A,TGFB3,LEF1,PIK3CD,ARHGEF18,FNBP1,RAP1B,RHOT2,PIK3R5,RHOH,EP300,SHC1,NFKBIA,FANCD2,ARHGEF2,ARHGEF3,RHOF,GNAS,HAT1,RHOC,GRB2,SIN3A,NBN,FOS,CDKN2D,NF1,PAK2,ATR,CYCS,JAK3,ELK1,CASP7,PRKCB,CTNND1
Crosstalk between Dendritic Cells and Natural Killer Cells	3.7	0.213	#NUM!	CD40LG,IL2RG,HLA-A,ACTB,CD69,HLA-B,KIR3DL2,LTB,TLN1,ITGAL,HLA-G,CAMK2D,HLA-DRB1,HLA-C,TNFRSF1B,HLA-F,TNF,CCR7,IL2RB
Regulation of Actin-based Motility by Rho	3.63	0.211	-2.982	ACTR2,RHOC,ACTB,RHOT2,ARPC5,ITGA5,PIP4K2B,RHOH,WIPF1,PIP5K1C,CDC42,PAK2,BAIAP2,ARHGDIA,RHOF,FNBP1,ARPC4,PIP4K2C,PI4KA
Cytotoxic T Lymphocyte-mediated Apoptosis of Target Cells	3.58	0.312	0.816	CD247,B2M,CD3G,CD3E,HLA-C,HLA-A,HLA-B,CYCS,CD3D,CASP7
EIF2 Signaling	3.4	0.158	0	RPL11,MAPK1,RPS27,RPS23,PIK3R5,RPLP2,EIF4A2,HSPA5,RPS28,SHC1,MAP2K2,RPS20,EIF4G2,EIF3D,IGF1R,RPL36,AGO1,RPS12,GRB2,ACTB,RPS8,RPL30,AGO2,EIF3J,EIF2S3,RPL37A,RPS29,RPL15,RPS16,EIF4A3,EIF4A1,RPS27L,RPS27A,PIK3CD,RPS25
Oxidative Phosphorylation	3.37	0.193	#NUM!	MT-CO1,SDHA,ATP5J,ATP5G2,MT-ATP6,COX7B,COX10,COX7C,MT-ND4,MT-CO2,MT-ND4L,NDUFA2,MT-ND5,MT-ND1,COX11,ATP5B,UQCRFS1,NDUFS2,CYCS,MT-ND2,ATP5G3
Nur77 Signaling in T Lymphocytes	3.36	0.237	#NUM!	CD247,CD3E,HLA-A,HLA-B,CHP1,CD3D,SIN3A,EP300,CALM1 (includes others),CD3G,HLA-DRB1,NR4A1,CYCS,MAP2K5
RhoGDI Signaling	3.33	0.168	2.268	GDI1,ARPC5,RHOT2,PIP4K2B,RHOH,EP300,ARHGAP12,ARHGEF2,ARHGEF3,RHOF,PI4KA,ACTR2,GNAS,WASF2,RHOC,ACTB,ITGA5,GNG10,PIP5K1C,CDC42,PAK2,CD44,ARHGDIA,ARHGEF18,ARHGAP1,ARPC4,FNBP1,PIP4K2C,MSN
ERK/MAPK Signaling	3.28	0.161	-2.556	RAP1B,PRKACB,MAPK1,PTK2B,PPP2CA,DUSP6,PIK3R5,TLN1,EP300,SHC1,ELF4,LAMTOR3,PPP1R10,MAP2K2,MKNK1,JMJD7-PLA2G4B,PXN,GRB2,PPP2R5D,ITGA5,PPP1R11,STAT3,FOS,PLA2G6,H3F3A/H3F3B,ARAF,DUSP1,PLA2G4B,PAK2,PIK3CD,ELK1,PRKCB
JAK/Stat Signaling	3.15	0.205	-1.213	STAT6,MAPK1,GRB2,PIAS1,PIK3R5,STAT3,SHC1,BCL2L1,PIAS3,FOS,PIAS4,MAP2K2,CISH,PTPN1,STAT2,PIK3CD,JAK3
CTLA4 Signaling in Cytotoxic T Lymphocytes	3.09	0.192	#NUM!	CD247,B2M,CD3E,PPP2CA,GRB2,HLA-A,PPP2R5D,HLA-B,PIK3R5,TRAT1,AP1B1,CD3D,CD3G,AP1G2,HLA-C,LAT,PIK3CD,PTPN22,LCP2
Actin Nucleation by ARP-WASP Complex	3.07	0.232	-1.508	ACTR2,RHOC,GRB2,RHOT2,ARPC5,ITGA5,RHOH,WIPF1,CDC42,BAIAP2,RHOF,FNBP1,ARPC4
Phospholipase C Signaling	3.04	0.15	-3.272	CD247,RAP1B,PEBP1,MAPK1,CD3E,RHOT2,RHOH,EP300,SHC1,NFAT5,MAP2K2,HDAC7,ARHGEF2,ARHGEF3,RHOF,JMJD7-PLA2G4B,RALGDS,GNAS,PLD3,RHOC,GRB2,CHP1,ITGA5,CD3D,GNG10,HDAC5,PLA2G6,CALM1 (includes others),CD3G,ITPR3,PLA2G4B,LAT,ARHGEF18,LCP2,FNBP1,PRKCB
Death Receptor Signaling	3	0.194	-1.886	MAP2K4,PARP6,ACTB,PARP8,LMNA,PARP3,DAXX,NFKBIA,PARP15,CASP2,TNFRSF25,CYCS,SPTAN1,TNFRSF1B,TNF,BIRC3,TNFRSF10A,CASP7
IL-2 Signaling	2.99	0.219	-2.309	CSNK2A1,IL2RG,PTK2B,MAPK1,GRB2,PIK3R5,SHC1,CSNK2A2,FOS,MAP2K2,PIK3CD,JAK3,ELK1,IL2RB
PKC? Signaling in T Lymphocytes	2.95	0.173	-1.886	CD247,MAP2K4,MAP3K11,MAPK1,CD3E,GRB2,HLA-A,CD4,HLA-B,CHP1,PIK3R5,CD3D,CD3G,FOS,NFAT5,HLA-DRB1,POU2F1,CAMK2D,NFKBIA,CARD11,LAT,PIK3CD,LCP2
T Helper Cell Differentiation	2.87	0.205	#NUM!	IL6ST,STAT6,IL2RG,CD40LG,HLA-A,HLA-B,STAT3,BCL6,HLA-DRB1,ICOS,IL10RA,CXCR5,TNFRSF1B,GATA3,TNF
Androgen Signaling	2.86	0.18	-1	POLR2J2/POLR2J3,PRKACB,KAT7,GNAS,MAPK1,GTF2F1,ERCC2,MNAT1,NCOA4,GNG10,EP300,SHC1,CALM1 (includes others),POLR2A,POLR2E,ERCC3,GTF2H1,HSP90AA1,POLR2L,PRKCB
Hypoxia Signaling in the Cardiovascular System	2.8	0.203	0.447	TP53,COPS5,UBE2Z,UBE2O,UBE2D1,UBE2T,ARNT,EP300,UBE2G2,UBE2D4,NFKBIA,UBE2G1,UBE2V1,HIF1AN,HSP90AA1
PDGF Signaling	2.75	0.189	-3.153	MAP2K4,CSNK2A1,MAPK1,GRB2,PIK3R5,STAT3,INPP5D,SHC1,CSNK2A2,FOS,MAP2K2,INPP5B,PIK3CD,INPP5K,JAK3,ELK1,PRKCB
Systemic Lupus Erythematosus Signaling	2.67	0.147	#NUM!	CD247,CD40LG,MAPK1,CD3E,PRPF3,HLA-A,HNRNPA2B1,HLA-B,PIK3R5,SNRPG,HLA-G,RNU12,NFAT5,EFTUD2,LSM3,PRPF40B,PRPF31,HLA-F,SNRPA,GRB2,CD3D,TNFRSF13C,INPP5D,FOS,CD3G,PRPF18,LSM12,HLA-C,LAT,LSM1,SF3B4,PIK3CD,TNF
HMGB1 Signaling	2.6	0.165	-2.985	MAP2K4,KAT7,MAPK1,AGER,GRB2,HAT1,RHOC,RHOT2,PIK3R5,RHOH,FOS,MAP2K2,SP1,CDC42,TGFB3,PIK3CD,RHOF,TNFRSF1B,ELK1,TNF,FNBP1,MAP2K5
Fc? Receptor-mediated Phagocytosis in Macrophages and Monocytes	2.59	0.183	-1.698	ACTR2,PXN,PLD3,MAPK1,PTK2B,ACTB,ARPC5,TLN1,FYB,INPP5D,PLA2G6,RAB11B,CDC42,RAB11A,ARPC4,LCP2,PRKCB
PI3K/AKT Signaling	2.59	0.168	-0.447	TP53,CDC37,MAPK1,YWHAE,PPP2CA,GRB2,PPP2R5D,ITGA5,INPP5D,SHC1,BCL2L1,NFKBIA,GYS1,MAP2K2,INPP5B,TSC2,HSP90AA1,PIK3CD,INPP5K,JAK3,THEM4
Cholecystokinin/Gastrin-mediated Signaling	2.58	0.178	-2.828	MAP2K4,PXN,MAPK1,PTK2B,GRB2,RHOC,RHOT2,RHOH,SHC1,FOS,MAP2K2,ITPR3,RHOF,ELK1,TNF,FNBP1,MAP2K5,PRKCB
Cdc42 Signaling	2.58	0.156	-0.728	CD247,B2M,MAP2K4,MAP3K11,CD3E,MAPK1,HLA-A,ARPC5,HLA-B,EXOC7,HLA-G,DIAPH1,HLA-DRB1,BAIAP2,HLA-F,ACTR2,ITGA5,CD3D,FOS,CD3G,WIPF1,EXOC4,CDC42,HLA-C,PAK2,ARPC4
T Cell Receptor Signaling	2.58	0.174	#NUM!	CD247,MAP2K4,MAPK1,CD3E,GRB2,CD4,PIK3R5,CD3D,CALM1 (includes others),CD3G,FOS,NFAT5,NFKBIA,MAP2K2,CARD11,LAT,PIK3CD,ELK1,LCP2
Role of BRCA1 in DNA Damage Response	2.57	0.192	0	TP53,E2F4,ARID1A,FAAP100,ACTB,ARID2,RFC5,NBN,POU2F1,MSH2,FANCD2,SMARCB1,ATR,SMARCC2,HLTF
Th1 and Th2 Activation Pathway	2.55	0.151	#NUM!	CD247,CD40LG,CD3E,HLA-A,CD4,HLA-B,PIK3R5,NCSTN,HLA-DRB1,IL27RA,IL2RB,RUNX3,STAT6,IL2RG,CXCR4,GRB2,STAT3,CD3D,ACVR1B,CD3G,APH1A,ICOS,IL10RA,S1PR1,PIK3CD,GATA3,JAK3,IFNAR1
Th1 Pathway	2.51	0.163	-1.091	CD247,RUNX3,CD40LG,CD3E,GRB2,HLA-A,CD4,HLA-B,PIK3R5,NCSTN,STAT3,CD3D,CD3G,HLA-DRB1,APH1A,ICOS,IL10RA,PIK3CD,IL27RA,JAK3,GATA3,IFNAR1
Signaling by Rho Family GTPases	2.51	0.141	-3.087	MAP2K4,MAP3K11,MAPK1,PTK2B,ARPC5,RHOT2,PIK3R5,PIP4K2B,RHOH,MAP2K2,BAIAP2,ARHGEF2,ARHGEF3,RHOF,PI4KA,ACTR2,GNAS,RHOC,GRB2,ACTB,SEPT7,ITGA5,GNG10,FOS,WIPF1,CDC42,PIP5K1C,PAK2,PIK3CD,ARHGEF18,ELK1,ARPC4,FNBP1,PIP4K2C,MSN
TNFR1 Signaling	2.48	0.22	-1.508	MAP2K4,MAP4K2,FOS,NFKBIA,CDC42,CASP2,PAK2,CYCS,BIRC3,TNF,CASP7
Assembly of RNA Polymerase III Complex	2.45	0.385	#NUM!	GTF3C1,GTF3C5,SF3A1,GTF3A,BRF2
Germ Cell-Sertoli Cell Junction Signaling	2.37	0.15	#NUM!	MAP2K4,TUBB1,PXN,MAP3K11,MAPK1,TUBB4B,GRB2,RHOC,ACTB,RHOT2,TUBB2A,PIK3R5,TUBB,RHOH,TUBA1A,MAP2K2,CDC42,KEAP1,PAK2,TGFB3,ZYX,PIK3CD,RHOF,TNF,FNBP1,CTNND1
Integrin Signaling	2.31	0.142	-2.646	RAP1B,MAP2K4,MAP3K11,MAPK1,ARPC5,RHOT2,PIK3R5,TLN1,RHOH,SHC1,MAP2K2,ARF4,RHOF,ACTR2,PXN,RHOC,GRB2,ACTB,ITGA5,ITGAL,GIT1,WIPF1,CDC42,CAPN1,PAK2,ZYX,PIK3CD,NEDD9,CTTN,ARPC4,FNBP1
Th2 Pathway	2.26	0.153	-1.147	CD247,RUNX3,STAT6,IL2RG,CD3E,GRB2,HLA-A,CXCR4,CD4,HLA-B,PIK3R5,NCSTN,CD3D,ACVR1B,CD3G,HLA-DRB1,APH1A,ICOS,S1PR1,PIK3CD,JAK3,GATA3,IL2RB
Adipogenesis pathway	2.22	0.157	#NUM!	TP53,ATG5,SAP18,KAT7,HAT1,SAP130,BSCL2,ERCC2,MNAT1,SIN3A,HDAC5,CTBP1,NR1D2,SIRT2,LPIN1,ERCC3,HDAC7,GTF2H1,TCF7,TNF,PER2
CCR5 Signaling in Macrophages	2.22	0.188	#NUM!	CD247,MAP2K4,GNAS,CD3E,PTK2B,MAPK1,CD4,CD3D,GNG10,CALM1 (includes others),CD3G,FOS,PRKCB
G?q Signaling	2.18	0.149	-2.558	RGS2,GNAS,PLD3,MAPK1,PTK2B,GRK2,GRB2,RHOC,RHOT2,CHP1,PIK3R5,RGS16,RHOH,GNG10,CALM1 (includes others),GYS1,NFKBIA,MAP2K2,ITPR3,PIK3CD,RHOF,ELK1,FNBP1,PRKCB
Virus Entry via Endocytic Pathways	2.16	0.167	#NUM!	B2M,FLNB,GRB2,HLA-A,ACTB,HLA-B,PIK3R5,ITGA5,AP1B1,ITGAL,CD55,AP1G2,HLA-C,CDC42,PIK3CD,DNM2,PRKCB
Cyclins and Cell Cycle Regulation	2.15	0.179	-0.707	TP53,CDKN2D,E2F4,CCND2,PPP2CA,PPP2R5D,SUV39H1,HDAC7,CUL1,TGFB3,ATR,BTRC,SIN3A,HDAC5
Telomerase Signaling	2.14	0.162	-1.387	TP53,IL2RG,MAPK1,PPP2CA,GRB2,PPP2R5D,PIK3R5,HDAC5,SHC1,ELF4,SP1,MAP2K2,HDAC7,TPP1,HSP90AA1,PIK3CD,TINF2,IL2RB
Primary Immunodeficiency Signaling	2.13	0.208	#NUM!	IL2RG,CD40LG,CD3E,CD4,ICOS,JAK3,TAP1,TNFRSF13C,CD3D,TAP2
Flavin Biosynthesis IV (Mammalian)	2.12	1	#NUM!	FLAD1,RFK
Oncostatin M Signaling	2.12	0.235	-1.414	IL6ST,SHC1,MAPK1,MAP2K2,GRB2,STAT3,ELK1,JAK3
RAR Activation	2.11	0.142	#NUM!	MAP2K4,PRKACB,CSNK2A1,ARID1A,MAPK1,MED1,NRIP2,ACTB,ARID2,MNAT1,ERCC2,EP300,CSNK2A2,FOS,TNIP1,DUSP1,RARA,ERCC3,SMARCB1,TGFB3,GTF2H1,SMARCC2,SORBS3,PIK3CD,PML,HLTF,PRKCB
IL-4 Signaling	2.02	0.169	#NUM!	STAT6,IL2RG,HLA-A,GRB2,HLA-B,PIK3R5,HMGA1,INPP5D,SHC1,NFAT5,HLA-DRB1,INPP5B,PIK3CD,INPP5K,JAK3
Polyamine Regulation in Colon Cancer	2.02	0.273	#NUM!	MAX,PSMF1,OAZ1,OAZ2,PSME3,ODC1
Breast Cancer Regulation by Stathmin1	1.99	0.138	#NUM!	PRKACB,MAPK1,PPP2CA,PIK3R5,TUBB,SHC1,CAMK2D,MAP2K2,PPP1R10,ARHGEF2,ARHGEF3,TP53,TUBB1,E2F4,GNAS,GRB2,TUBB4B,PPP2R5D,TUBB2A,PPP1R11,GNG10,CALM1 (includes others),TUBA1A,CDC42,ITPR3,PIK3CD,ARHGEF18,PRKCB
MIF Regulation of Innate Immunity	1.98	0.209	-1	TP53,MAP2K4,PLA2G6,FOS,NFKBIA,MAPK1,PLA2G4B,CD74,JMJD7-PLA2G4B
UVC-Induced MAPK Signaling	1.98	0.209	-1.414	TP53,MAP2K4,FOS,SMPD4,ARAF,MAPK1,MAP2K2,ATR,PRKCB
Apoptosis Signaling	1.97	0.167	-1.291	TP53,MAP2K4,MAPK1,LMNA,BCL2L1,NFKBIA,MAP2K2,CASP2,CAPN1,CYCS,SPTAN1,TNFRSF1B,BIRC3,TNF,CASP7
Interferon Signaling	1.97	0.222	1.414	IFITM3,PTPN2,PIAS1,STAT2,TAP1,IFITM2,IFNAR1,IFITM1
Role of NFAT in Regulation of the Immune Response	1.96	0.14	-0.894	CD247,CD3E,MAPK1,HLA-A,CD4,HLA-B,PIK3R5,CSNK1A1,HLA-DRB1,NFKBIA,NFAT5,MAP2K2,XPO1,ORAI1,GNAS,GRB2,CHP1,CD3D,GNG10,FOS,CALM1 (includes others),CD3G,LAT,ITPR3,PIK3CD,LCP2
OX40 Signaling Pathway	1.93	0.165	0	CD247,B2M,MAP2K4,CD3E,HLA-A,CD4,HLA-B,CD3D,HLA-G,BCL2L1,CD3G,NFKBIA,HLA-DRB1,HLA-C,HLA-F
Tec Kinase Signaling	1.9	0.141	-3.411	MAP2K4,STAT6,GNAS,PTK2B,GRB2,RHOC,ACTB,RHOT2,PIK3R5,ITGA5,STAT3,RHOH,GNG10,FOS,PAK2,TNFRSF25,PIK3CD,STAT2,RHOF,JAK3,TNF,TNFRSF10A,FNBP1,PRKCB
RAN Signaling	1.9	0.294	#NUM!	KPNA6,TNPO1,RAN,XPO1,KPNA1
Pancreatic Adenocarcinoma Signaling	1.87	0.153	-2.496	MAP2K4,TP53,E2F4,PLD3,MAPK1,GRB2,SUV39H1,PIK3R5,STAT3,SIN3A,BCL2L1,MAP2K2,CDC42,TGFB3,PIK3CD,JAK3,ELK1,RALGDS
IL-15 Signaling	1.87	0.171	#NUM!	STAT6,IL2RG,MAPK1,GRB2,PIK3R5,STAT3,SHC1,BCL2L1,MAP2K2,PIK3CD,JAK3,TNF,IL2RB
EGF Signaling	1.86	0.176	-2.309	MAP2K4,SHC1,CSNK2A2,FOS,CSNK2A1,MAPK1,GRB2,ITPR3,PIK3R5,PIK3CD,STAT3,ELK1
3-phosphoinositide Biosynthesis	1.85	0.136	#NUM!	PTPN2,NUDT3,PIK3R5,TRAT1,PIP4K2B,ACP5,STYX,SACM1L,SET,ATP1A1,PTPRJ,INPP5B,PTPN1,PI4KA,PPFIA1,WBP11,GRB2,PPP2R5D,NUDT15,DUSP1,PIP5K1C,ICOS,SSH3,PIK3CD,PTPN22,THTPA,PIP4K2C
Actin Cytoskeleton Signaling	1.85	0.132	-2.117	ABI2,MYH9,MAPK1,ARPC5,PIK3R5,PIP4K2B,TLN1,SHC1,DIAPH1,CYFIP2,MAP2K2,BAIAP2,TMSB10/TMSB4X,ACTR2,PXN,WASF2,GRB2,ACTB,BRK1,ITGA5,GIT1,CDC42,PIP5K1C,PAK2,SSH3,PIK3CD,NCKAP1L,ARPC4,PIP4K2C,MSN
Ceramide Signaling	1.85	0.161	-0.277	MAP2K4,S1PR2,PPP2CA,CNKSR1,GRB2,PPP2R5D,PIK3R5,CERK,FOS,SMPD4,S1PR1,CYCS,PIK3CD,TNFRSF1B,TNF
Type I Diabetes Mellitus Signaling	1.81	0.153	-0.302	CD247,MAP2K4,MAPK1,CD3E,HLA-A,HLA-B,PIAS1,CD3D,HLA-G,CD3G,NFKBIA,HLA-DRB1,HLA-C,CYCS,TNFRSF1B,HLA-F,TNF
3-phosphoinositide Degradation	1.75	0.14	#NUM!	WBP11,PPFIA1,PTPN2,PPP2R5D,NUDT3,MTMR14,ACP5,STYX,NUDT15,INPP5D,SACM1L,SET,ATP1A1,TMEM55A,PTPRJ,DUSP1,INPP5B,PTPN1,SSH3,INPP5K,THTPA,PTPN22
CD40 Signaling	1.73	0.165	-1.732	MAP2K4,FOS,CD40LG,NFKBIA,MAPK1,MAP2K2,GRB2,PTGS1,PIK3R5,PIK3CD,STAT3,JAK3,MAP2K5
fMLP Signaling in Neutrophils	1.7	0.146	-1.698	ACTR2,GNAS,MAPK1,GRB2,CHP1,ARPC5,PIK3R5,GNG10,CALM1 (includes others),NFAT5,NFKBIA,MAP2K2,CDC42,ITPR3,PIK3CD,ELK1,ARPC4,PRKCB
ATM Signaling	1.69	0.162	0.333	MAP2K4,TP53,MDM4,NFKBIA,GADD45B,BRAT1,FANCD2,SUV39H1,ATR,ZNF420,CBX5,NBN,EP300
Superpathway of Inositol Phosphate Compounds	1.68	0.128	#NUM!	PTPN2,NUDT3,TRAT1,PIK3R5,PIP4K2B,ACP5,STYX,SACM1L,SET,ATP1A1,PTPRJ,INPP5B,PTPN1,PI4KA,PPFIA1,WBP11,GRB2,PPP2R5D,NUDT15,INPP5D,TMEM55A,DUSP1,PIP5K1C,ICOS,SSH3,PIK3CD,INPP5K,PTPN22,THTPA,PIP4K2C
Diphthamide Biosynthesis	1.67	0.667	#NUM!	EEF2,DPH6
Inosine-5'-phosphate Biosynthesis II	1.67	0.667	#NUM!	ADSL,ATIC
Hypusine Biosynthesis	1.67	0.667	#NUM!	EIF5A,DOHH
S-adenosyl-L-methionine Biosynthesis	1.67	0.667	#NUM!	MAT2A,MAT2B
RhoA Signaling	1.66	0.145	-1.698	ACTR2,PTK2B,EPHA1,ACTB,ARPC5,SEPT7,PIP4K2B,LPAR6,PIP5K1C,BAIAP2,LPAR5,IGF1R,ARHGAP12,ARHGAP1,ARPC4,PIP4K2C,PI4KA,MSN
GM-CSF Signaling	1.63	0.164	-2.887	SHC1,BCL2L1,CAMK2D,MAPK1,MAP2K2,GRB2,CISH,PIK3R5,PIK3CD,STAT3,ELK1,PRKCB
Cell Cycle: G2/M DNA Damage Checkpoint Regulation	1.62	0.184	0	TP53,MDM4,CKS2,YWHAE,CUL1,BTRC,ATR,HIPK2,EP300
B Cell Receptor Signaling	1.61	0.132	-2.6	MAP2K4,RAP1B,MAP3K11,PTK2B,MAPK1,POU2F2,PIK3R5,BCL6,EP300,SHC1,NFKBIA,CAMK2D,NFAT5,MAP2K2,INPP5B,RASSF5,GRB2,INPP5D,CALM1 (includes others),BCL2L1,CDC42,PIK3CD,INPP5K,ELK1,PRKCB
IL-3 Signaling	1.57	0.157	-1.941	STAT6,MAPK1,GRB2,CHP1,PIK3R5,STAT3,INPP5D,SHC1,FOS,MAP2K2,PIK3CD,ELK1,PRKCB
Renal Cell Carcinoma Signaling	1.57	0.157	-1.414	FOS,UBB,MAPK1,MAP2K2,GRB2,CDC42,PAK2,PIK3R5,RPS27A,PIK3CD,UBC,ARNT,EP300
p38 MAPK Signaling	1.54	0.143	-2.84	MAP2K4,TP53,HMGN1,EP300,PLA2G6,DAXX,H3F3A/H3F3B,MAX,DUSP1,MKNK1,PLA2G4B,TGFB3,MAP4K1,TNFRSF1B,ELK1,TNF,JMJD7-PLA2G4B
CXCR4 Signaling	1.53	0.133	-2.982	MAP2K4,PXN,GNAS,MAPK1,GRB2,RHOC,CXCR4,CD4,RHOT2,PIK3R5,RHOH,GNG10,FOS,MAP2K2,ITPR3,PAK2,PIK3CD,RHOF,ELMO2,ELK1,FNBP1,PRKCB
p53 Signaling	1.51	0.144	0.905	TP53,GADD45B,GRB2,MED1,PIAS1,PIK3R5,EP300,BCL2L1,MDM4,CCND2,GNL3,PIK3CD,ATR,HIPK2,PML,TNFRSF10A
Glioma Signaling	1.48	0.143	-1.732	TP53,E2F4,MAPK1,GRB2,SUV39H1,PIK3R5,SIN3A,SHC1,CALM1 (includes others),CDKN2D,CAMK2D,MAP2K2,IGF1R,IDH2,PIK3CD,PRKCB
Non-Small Cell Lung Cancer Signaling	1.47	0.156	-0.333	TP53,FHIT,MAPK1,MAP2K2,GRB2,SUV39H1,ITPR3,PIK3R5,PIK3CD,RASSF5,SIN3A,RASSF1
Aldosterone Signaling in Epithelial Cells	1.45	0.131	-1.941	MAPK1,GRB2,SGK1,HSPA9,PIK3R5,PIP4K2B,DNAJB9,HSPA5,DNAJA1,HSPA2,MAP2K2,PIP5K1C,DUSP1,ITPR3,HSPA13,HSP90AA1,PIK3CD,PLCL1,DNAJC16,PIP4K2C,PI4KA,PRKCB
14-3-3-mediated Signaling	1.45	0.137	-1.387	MAP2K4,TUBB1,MAPK1,YWHAE,GRB2,TUBB4B,TUBB2A,PIK3R5,TUBB,FOS,TUBA1A,MAP2K2,TSC2,PIK3CD,PLCL1,ELK1,TNF,PRKCB
Induction of Apoptosis by HIV1	1.43	0.164	-0.632	TP53,MAP2K4,BCL2L1,DAXX,NFKBIA,CXCR4,CYCS,TNFRSF1B,BIRC3,TNF
TGF-? Signaling	1.42	0.149	-2.111	MAP2K4,RUNX3,MAPK1,FOXH1,GRB2,ACVR1B,EP300,FOS,PIAS4,MAP2K2,CDC42,TGFB3,MAP4K1
Semaphorin Signaling in Neurons	1.42	0.17	#NUM!	DPYSL2,MAPK1,RHOC,RHOT2,PAK2,RHOF,ARHGAP1,RHOH,FNBP1
Glioblastoma Multiforme Signaling	1.42	0.131	-1.606	TP53,E2F4,MAPK1,GRB2,RHOC,RHOT2,NF2,PIK3R5,RHOH,SHC1,NF1,MAP2K2,CDC42,TSC2,ITPR3,IGF1R,LEF1,PIK3CD,PLCL1,RHOF,FNBP1
IL-9 Signaling	1.41	0.178	-2.646	IL2RG,GRB2,CISH,PIK3R5,PIK3CD,STAT3,JAK3,TNF
D-myo-inositol-5-phosphate Metabolism	1.39	0.13	#NUM!	WBP11,PPFIA1,PTPN2,PPP2R5D,NUDT3,PIP4K2B,ACP5,STYX,NUDT15,SACM1L,SET,ATP1A1,TMEM55A,PTPRJ,DUSP1,INPP5B,PTPN1,SSH3,THTPA,PIP4K2C,PTPN22
Proline Biosynthesis I	1.39	0.5	#NUM!	ALDH18A1,PYCR2
HGF Signaling	1.39	0.139	-2.324	RAP1B,MAP2K4,PXN,MAP3K11,MAPK1,GRB2,PIK3R5,ITGA5,STAT3,FOS,ELF4,MAP2K2,CDC42,PIK3CD,ELK1,PRKCB
TNFR2 Signaling	1.38	0.2	-1.342	MAP2K4,FOS,NFKBIA,TNFRSF1B,BIRC3,TNF
UVA-Induced MAPK Signaling	1.38	0.142	-1.604	TP53,MAP2K4,PARP6,MAPK1,GRB2,PIK3R5,PARP8,PARP3,BCL2L1,FOS,SMPD4,PARP15,CYCS,PIK3CD,PLCL1
IGF-1 Signaling	1.38	0.142	-2.673	PRKACB,CSNK2A1,PXN,MAPK1,YWHAE,GRB2,PIK3R5,STAT3,SHC1,CSNK2A2,FOS,MAP2K2,IGF1R,PIK3CD,ELK1
Role of JAK1 and JAK3 in ?c Cytokine Signaling	1.37	0.155	#NUM!	SHC1,STAT6,IL2RG,MAPK1,PTK2B,GRB2,PIK3R5,PIK3CD,STAT3,JAK3,IL2RB
Role of Oct4 in Mammalian Embryonic Stem Cell Pluripotency	1.36	0.174	#NUM!	TP53,CCNF,BMI1,RARA,PHC1,JARID2,PHC3,WWP2
Sphingosine-1-phosphate Signaling	1.36	0.136	-1.698	S1PR2,PTK2B,MAPK1,RHOC,GRB2,RHOT2,PIK3R5,CASP4,RHOH,SMPD4,CASP2,S1PR1,PIK3CD,PLCL1,RHOF,FNBP1,CASP7
Leukocyte Extravasation Signaling	1.34	0.123	-3.128	RAP1B,MAP2K4,PXN,MAPK1,PTK2B,CXCR4,GRB2,ACTB,PIK3R5,ITGA5,RHOH,ITGAL,SELPLG,F11R,WIPF1,MAP2K2,CDC42,CD44,ARHGAP12,PIK3CD,RASSF5,ARHGAP1,CTTN,MSN,CTNND1,PRKCB
Unfolded protein response	1.33	0.164	#NUM!	SYVN1,SREBF2,EDEM1,VCP,HSPA9,DNAJB9,HSPA5,HSPA2,MBTPS2
NRF2-mediated Oxidative Stress Response	1.31	0.124	-1.155	AKR7A2,MAP2K4,UBB,MAPK1,GRB2,ACTB,PIK3R5,JUNB,DNAJB9,DNAJA1,EP300,FOS,GSTM2,MAP2K2,KEAP1,VCP,PIK3CD,FKBP5,DNAJC16,ENC1,MGST3,MAP2K5,FTH1,PRKCB
tRNA Charging	1.31	0.179	#NUM!	TARS2,FARS2,KARS,MARS2,GARS,EARS2,QARS
Production of Nitric Oxide and Reactive Oxygen Species in Macrophages	1.29	0.124	-2.294	RAP1B,MAP2K4,MAP3K11,MAPK1,PPP2CA,GRB2,RHOC,PPP2R5D,RHOT2,PIK3R5,PPP1R11,RHOH,FOS,NFKBIA,PPP1R10,SERPINA1,PIK3CD,RHOF,TNFRSF1B,JAK3,TNF,FNBP1,CLU,PRKCB
Tumoricidal Function of Hepatic Natural Killer Cells	1.28	0.208	2	SERPINB9,SRGN,CYCS,ITGAL,CASP7
Fc Epsilon RI Signaling	1.27	0.134	-1.807	MAP2K4,MAPK1,GRB2,PIK3R5,INPP5D,PLA2G6,MAP2K2,INPP5B,LAT,PLA2G4B,PIK3CD,INPP5K,TNF,LCP2,JMJD7-PLA2G4B,PRKCB
?-linolenate Biosynthesis II (Animals)	1.26	0.235	#NUM!	ACSL3,ACSL4,CYB5R3,FADS1
PAK Signaling	1.26	0.139	-2.673	MAP2K4,SHC1,PXN,MAPK1,MAP2K2,PTK2B,GRB2,CDC42,PAK2,PIK3R5,ITGA5,PIK3CD,GIT1,TNF
Prolactin Signaling	1.26	0.145	-2.111	SHC1,FOS,SP1,MAPK1,MAP2K2,GRB2,PIK3R5,PIK3CD,STAT3,TCF7,PRKCB,EP300
RANK Signaling in Osteoclasts	1.23	0.137	-1.387	MAP2K4,MAP3K11,MAPK1,PTK2B,GRB2,CHP1,PIK3R5,CALM1 (includes others),FOS,NFKBIA,MAP2K2,PIK3CD,ELK1,BIRC3
Acute Myeloid Leukemia Signaling	1.23	0.14	-2.53	MAP2K4,MAPK1,GRB2,PIK3R5,STAT3,MAP2K2,ARAF,RARA,IDH2,LEF1,PIK3CD,PML,MAP2K5
Aryl Hydrocarbon Receptor Signaling	1.21	0.129	-0.535	TP53,MAPK1,MED1,NCOA3,ARNT,EP300,FOS,GSTM2,CCND2,SP1,RARA,NFIA,TGFB3,HSP90AA1,ATR,ALDH18A1,TNF,MGST3
B Cell Activating Factor Signaling	1.21	0.171	-1.342	MAP2K4,FOS,NFKBIA,NFAT5,MAPK1,ELK1,TNFRSF13C
VEGF Signaling	1.2	0.136	-2.111	PXN,YWHAE,PTK2B,MAPK1,GRB2,ACTB,PIK3R5,EIF2S3,ARNT,SHC1,BCL2L1,MAP2K2,PIK3CD,PRKCB
Colorectal Cancer Metastasis Signaling	1.2	0.117	-1.961	PRKACB,IL6ST,MAP2K4,MAPK1,GRK2,RHOT2,PIK3R5,RHOH,MAP2K2,RHOF,PTGER4,RALGDS,TP53,E2F4,GNAS,RHOC,GRB2,STAT3,GNG10,BCL2L1,FOS,MSH2,TLR5,TGFB3,PIK3CD,LEF1,JAK3,TNF,FNBP1
Communication between Innate and Adaptive Immune Cells	1.2	0.138	#NUM!	B2M,HLA-G,CD40LG,HLA-DRB1,TLR5,HLA-C,HLA-A,CD4,HLA-B,HLA-F,TNFRSF13C,TNF,CCR7
FLT3 Signaling in Hematopoietic Progenitor Cells	1.19	0.141	-2.309	SHC1,STAT6,MAPK1,MAP2K2,GRB2,PIK3R5,STAT2,PIK3CD,STAT3,ELK1,INPP5D,EP300
Small Cell Lung Cancer Signaling	1.19	0.141	#NUM!	TP53,BCL2L1,PIAS3,FHIT,MAX,NFKBIA,GRB2,SUV39H1,PIK3R5,CYCS,PIK3CD,SIN3A
GDNF Family Ligand-Receptor Interactions	1.19	0.145	-1.897	MAP2K4,SHC1,FOS,PSPN,MAPK1,MAP2K2,GRB2,CDC42,ITPR3,PIK3R5,PIK3CD
Toll-like Receptor Signaling	1.19	0.145	-1.633	MAP2K4,FOS,UBB,NFKBIA,MAPK1,TLR5,TICAM1,RPS27A,UBC,ELK1,TNF
Neurotrophin/TRK Signaling	1.19	0.145	-2.111	MAP2K4,SHC1,FOS,MAPK1,MAP2K2,GRB2,CDC42,PIK3R5,PIK3CD,MAP2K5,EP300
Natural Killer Cell Signaling	1.19	0.131	#NUM!	CD247,MAPK1,LAIR1,GRB2,KIR3DL2,PIK3R5,INPP5D,SHC1,MAP2K2,INPP5B,LAT,PAK2,PIK3CD,INPP5K,LCP2,PRKCB
Renin-Angiotensin Signaling	1.19	0.131	-2.84	PRKACB,MAP2K4,MAPK1,PTK2B,GRB2,PIK3R5,STAT3,SHC1,FOS,MAP2K2,PAK2,ITPR3,PIK3CD,ELK1,TNF,PRKCB
Insulin Receptor Signaling	1.19	0.128	-0.471	PRKACB,MAPK1,GRB2,SGK1,PIK3R5,PPP1R11,ACLY,VAMP2,INPP5D,SHC1,GYS1,PPP1R10,MAP2K2,INPP5B,TSC2,PTPN1,PIK3CD,INPP5K
Chronic Myeloid Leukemia Signaling	1.17	0.135	#NUM!	TP53,E2F4,MAPK1,GRB2,SUV39H1,PIK3R5,SIN3A,HDAC5,CTBP1,BCL2L1,MAP2K2,HDAC7,TGFB3,PIK3CD
Wnt/?-catenin Signaling	1.14	0.122	-1.604	TP53,CSNK2A1,UBB,PPP2CA,PPP2R5D,MARK2,CSNK1A1,BCL9,ACVR1B,EP300,CSNK2A2,DVL2,RARA,TLE3,TGFB3,CD44,RPS27A,LEF1,MAP4K1,BTRC,UBC
D-myo-inositol (1,4,5,6)-Tetrakisphosphate Biosynthesis	1.14	0.126	#NUM!	WBP11,PPFIA1,PTPN2,PPP2R5D,NUDT3,ACP5,STYX,NUDT15,SACM1L,SET,ATP1A1,PTPRJ,DUSP1,INPP5B,PTPN1,SSH3,THTPA,PTPN22
D-myo-inositol (3,4,5,6)-tetrakisphosphate Biosynthesis	1.14	0.126	#NUM!	WBP11,PPFIA1,PTPN2,PPP2R5D,NUDT3,ACP5,STYX,NUDT15,SACM1L,SET,ATP1A1,PTPRJ,DUSP1,INPP5B,PTPN1,SSH3,THTPA,PTPN22
Amyloid Processing	1.14	0.157	#NUM!	PRKACB,CSNK2A2,CSNK2A1,MAPK1,APH1A,CAPN1,CSNK1A1,NCSTN
Dendritic Cell Maturation	1.13	0.12	0	MAP2K4,B2M,CD40LG,MAPK1,GRB2,HLA-A,HLA-B,PIK3R5,LTB,EP300,HLA-DRB1,NFKBIA,HLA-C,STAT2,LY75,PIK3CD,PLCL1,TNFRSF1B,COL18A1,IL23A,TNF,CCR7,IFNAR1
PEDF Signaling	1.13	0.138	-0.905	TP53,BCL2L1,NFKBIA,WASF2,MAPK1,GRB2,PIK3R5,DOCK3,PIK3CD,ELK1,TCF7,CASP7
ErbB2-ErbB3 Signaling	1.13	0.145	-2.53	SHC1,SP1,MAPK1,MAP2K2,GRB2,PIK3R5,PIK3CD,STAT3,ELK1,JAK3
Role of NFAT in Cardiac Hypertrophy	1.11	0.119	-0.447	MAP2K4,PRKACB,IL6ST,GNAS,MAPK1,GRB2,CHP1,CSNK1A1,PIK3R5,HDAC5,GNG10,EP300,SHC1,CALM1 (includes others),CAMK2D,MAP2K2,ITPR3,HDAC7,IGF1R,TGFB3,PIK3CD,PLCL1,PRKCB
AMPK Signaling	1.11	0.118	-1.291	PRKACB,ARID1A,GNAS,MAPK1,PRKAB1,PPP2CA,GRB2,EEF2,PPP2R5D,ACTB,AK3,PIK3R5,ARID2,PFKP,PPM1G,EP300,AK1,GYS1,CRTC2,TSC2,SMARCB1,PIK3CD,SMARCC2,HLTF
GADD45 Signaling	1.11	0.211	#NUM!	TP53,GADD45B,CCND2,ATR
Ephrin Receptor Signaling	1.1	0.121	-1.606	RAP1B,ACTR2,PXN,GNAS,MAPK1,GRB2,CXCR4,EPHA1,SH2D3C,ARPC5,ITGA5,STAT3,GNG10,EP300,SHC1,WIPF1,SDCBP,MAP2K2,CDC42,PAK2,ARPC4
MIF-mediated Glucocorticoid Regulation	1.1	0.171	-1.633	PLA2G6,NFKBIA,MAPK1,PLA2G4B,CD74,JMJD7-PLA2G4B
Glioma Invasiveness Signaling	1.09	0.143	-1.897	MAPK1,RHOC,GRB2,RHOT2,CD44,PIK3R5,PIK3CD,RHOF,RHOH,FNBP1
ErbB Signaling	1.08	0.133	#NUM!	MAP2K4,MAPK1,GRB2,PIK3R5,AREG,SHC1,FOS,MAP2K2,CDC42,PAK2,PIK3CD,ELK1,PRKCB
Epithelial Adherens Junction Signaling	1.07	0.123	#NUM!	RAP1B,ACTR2,TUBB1,MYH9,TUBB4B,ACTB,ARPC5,TUBB2A,TUBB,ACVR1B,TUBA1A,CDC42,KEAP1,BAIAP2,ZYX,LEF1,ARPC4,CTNND1
CD27 Signaling in Lymphocytes	1.06	0.151	-1.89	MAP2K4,BCL2L1,FOS,NFKBIA,MAP3K11,MAP2K2,CYCS,MAP2K5
Methylthiopropionate Biosynthesis	1.06	1	#NUM!	ADI1
Acetyl-CoA Biosynthesis III (from Citrate)	1.06	1	#NUM!	ACLY
Xanthine and Xanthosine Salvage	1.06	1	#NUM!	PNP
D-mannose Degradation	1.06	1	#NUM!	MPI
autophagy	1.06	0.145	#NUM!	ATG13,ATG5,CTSA,CTSK,ATG9A,ATG3,CTSB,MAP1LC3B,NBR1
Proline Biosynthesis II (from Arginine)	1.05	0.333	#NUM!	OAT,PYCR2
Arginine Degradation VI (Arginase 2 Pathway)	1.05	0.333	#NUM!	OAT,PYCR2
GDP-mannose Biosynthesis	1.05	0.333	#NUM!	GPI,MPI
Tight Junction Signaling	1.04	0.12	#NUM!	PRKACB,MYH9,PPP2CA,HSF1,PPP2R5D,ACTB,MARK2,CPSF1,MPP5,SYMPK,F11R,FOS,CDC42,TGFB3,ARHGEF2,SPTAN1,TNFRSF1B,TNF,NAPA,BET1L
IL-6 Signaling	1.04	0.125	-1.5	IL6ST,MAP2K4,CSNK2A1,MAPK1,GRB2,PIK3R5,STAT3,SHC1,CSNK2A2,FOS,NFKBIA,MAP2K2,PIK3CD,TNFRSF1B,ELK1,TNF
DNA Methylation and Transcriptional Repression Signaling	1.04	0.2	#NUM!	SAP18,SAP130,SUDS3,SIN3A
PTEN Signaling	1.03	0.126	1.807	CSNK2A1,MAPK1,GRB2,PIK3R5,ITGA5,INPP5D,SHC1,CSNK2A2,BCL2L1,MAP2K2,CDC42,INPP5B,IGF1R,PIK3CD,INPP5K
Melatonin Signaling	1.03	0.139	-0.333	PRKACB,MAP2K4,CALM1 (includes others),CAMK2D,ARAF,MAPK1,MAP2K2,PLCL1,MAP2K5,PRKCB
Sertoli Cell-Sertoli Cell Junction Signaling	1.02	0.118	#NUM!	MAP2K4,PRKACB,TUBB1,MAP3K11,MAPK1,TUBB4B,ACTB,TUBB2A,ITGA5,SYMPK,TUBB,F11R,TUBA1A,TJAP1,MAP2K2,CDC42,KEAP1,TGFB3,SPTAN1,ELK1,TNF
GNRH Signaling	1.02	0.124	-3	PRKACB,MAP2K4,MAP3K11,GNAS,MAPK1,GRB2,EP300,FOS,CAMK2D,MAP2K2,CDC42,PAK2,ITPR3,ELK1,DNM2,PRKCB
PI3K Signaling in B Lymphocytes	0.999	0.123	-1.5	MAPK1,ATF7,CHP1,INPP5D,CALM1 (includes others),FOS,NFAT5,CAMK2D,NFKBIA,MAP2K2,ITPR3,ATF6B,PIK3CD,PLCL1,ELK1,PRKCB
Corticotropin Releasing Hormone Signaling	0.991	0.126	-0.905	RAP1B,PRKACB,GNAS,MAPK1,PTCH1,ARPC5,EP300,CALM1 (includes others),FOS,MAP2K2,ITPR3,NR4A1,ELK1,PRKCB
Endoplasmic Reticulum Stress Pathway	0.982	0.19	#NUM!	HSPA5,CASP7,TAOK3,MBTPS2
Protein Kinase A Signaling	0.975	0.106	-2.058	RAP1B,PRKACB,FLNB,MAPK1,PTK2B,AKAP8,PTPN2,DUSP6,PDE12,PDE4A,EP300,GYS1,NFKBIA,CAMK2D,NFAT5,MAP2K2,PTPRJ,PPP1R10,PTPN1,DUSP7,PLCL1,KDELR1,PXN,GNAS,YWHAE,CHP1,PTCH1,PYGB,PPP1R11,PDE4B,PTP4A1,GNG10,CALM1 (includes others),H3F3A/H3F3B,DUSP1,ITPR3,ANAPC5,TGFB3,LEF1,ELK1,PTPN22,PRKCB
Thrombopoietin Signaling	0.96	0.138	-1.667	SHC1,FOS,MAPK1,MAP2K2,GRB2,PIK3R5,PIK3CD,STAT3,PRKCB
Autoimmune Thyroid Disease Signaling	0.955	0.149	#NUM!	HLA-G,CD40LG,HLA-DRB1,HLA-C,HLA-A,HLA-B,HLA-F
Colanic Acid Building Blocks Biosynthesis	0.934	0.214	#NUM!	GPI,GALT,MPI
UVB-Induced MAPK Signaling	0.929	0.136	#NUM!	TP53,MAP2K4,FOS,H3F3A/H3F3B,MAPK1,GRB2,PIK3R5,PIK3CD,PRKCB
SAPK/JNK Signaling	0.928	0.125	-3.051	MAP4K2,TP53,MAP2K4,MAP3K11,GRB2,PIK3R5,MINK1,DAXX,SHC1,CDC42,MAP4K1,PIK3CD,ELK1
Adenine and Adenosine Salvage III	0.926	0.286	#NUM!	ADA2,PNP
Glycoaminoglycan-protein Linkage Region Biosynthesis	0.926	0.286	#NUM!	XYLT2,B3GAT3
April Mediated Signaling	0.923	0.154	0	MAP2K4,FOS,NFKBIA,NFAT5,MAPK1,ELK1
Graft-versus-Host Disease Signaling	0.919	0.146	#NUM!	HLA-G,HLA-DRB1,HLA-C,HLA-A,HLA-B,HLA-F,TNF
Lymphotoxin ? Receptor Signaling	0.899	0.134	0.378	BCL2L1,NFKBIA,MAPK1,GRB2,PIK3R5,LTB,CYCS,PIK3CD,EP300
Prostate Cancer Signaling	0.888	0.125	#NUM!	TP53,NFKBIA,MAPK1,MAP2K2,GRB2,SUV39H1,PIK3R5,HSP90AA1,LEF1,PIK3CD,SIN3A,EP300
Estrogen-Dependent Breast Cancer Signaling	0.883	0.13	-1.667	FOS,SP1,MAPK1,GRB2,HSD17B7,PIK3R5,IGF1R,PIK3CD,ELK1,EP300
ILK Signaling	0.882	0.112	-2.558	MAP2K4,FLNB,PXN,MYH9,MAPK1,PPP2CA,GRB2,RHOC,PPP2R5D,ACTB,RHOT2,PIK3R5,RHOH,EP300,FOS,CDC42,LEF1,PIK3CD,TMSB10/TMSB4X,RHOF,TNF,FNBP1
IL-12 Signaling and Production in Macrophages	0.873	0.116	#NUM!	MAP2K4,STAT6,CD40LG,MAPK1,GRB2,PIK3R5,RAB7A,EP300,FOS,MAP2K2,TGFB3,SERPINA1,PIK3CD,IL23A,TNF,CLU,PRKCB
LPS-stimulated MAPK Signaling	0.872	0.126	-2.111	MAP2K4,FOS,NFKBIA,MAPK1,MAP2K2,GRB2,CDC42,PIK3R5,PIK3CD,ELK1,PRKCB
HIPPO signaling	0.872	0.126	-0.378	YWHAE,PPP1R10,PPP2CA,PPP2R5D,CUL1,CD44,NF2,PPP1R11,BTRC,MOB1A,RASSF1
IL-8 Signaling	0.866	0.112	-3.273	MAP2K4,PLD3,GNAS,MAPK1,PTK2B,GRB2,RHOC,RHOT2,PIK3R5,RHOH,GNG10,BCL2L1,FOS,CCND2,ARAF,MAP2K2,PAK2,PIK3CD,RHOF,FNBP1,LASP1,PRKCB
Telomere Extension by Telomerase	0.864	0.2	#NUM!	HNRNPA2B1,TINF2,NBN
VEGF Family Ligand-Receptor Interactions	0.848	0.125	-2.111	SHC1,PLA2G6,FOS,MAPK1,MAP2K2,GRB2,PLA2G4B,PIK3R5,PIK3CD,JMJD7-PLA2G4B,PRKCB
IL-10 Signaling	0.842	0.13	#NUM!	MAP2K4,FOS,NFKBIA,SP1,MAPK1,IL10RA,STAT3,ELK1,TNF
Agrin Interactions at Neuromuscular Junction	0.842	0.13	-2.333	MAP2K4,PXN,MAPK1,CDC42,ACTB,PAK2,ITGA5,CTTN,ITGAL
TR/RXR Activation	0.841	0.122	#NUM!	UCP2,GPS2,SREBF2,GRB2,MED1,PIK3R5,THRA,PIK3CD,PFKP,NCOA3,EP300,NCOA4
Citrulline Biosynthesis	0.826	0.25	#NUM!	OAT,ALDH18A1
Purine Ribonucleosides Degradation to Ribose-1-phosphate	0.826	0.25	#NUM!	ADA2,PNP
Role of JAK1, JAK2 and TYK2 in Interferon Signaling	0.82	0.167	#NUM!	PTPN2,STAT2,STAT3,IFNAR1
Myc Mediated Apoptosis Signaling	0.815	0.129	#NUM!	TP53,MAP2K4,SHC1,YWHAE,GRB2,PIK3R5,IGF1R,CYCS,PIK3CD
Circadian Rhythm Signaling	0.809	0.152	#NUM!	NR1D1,BHLHE40,CRY1,PER2,EP300
NGF Signaling	0.795	0.117	-2.673	TP53,MAP2K4,RAP1B,MAP3K11,MAPK1,GRB2,PIK3R5,EP300,SHC1,SMPD4,MAP2K2,CDC42,PIK3CD,ELK1
Gap Junction Signaling	0.79	0.111	#NUM!	PRKACB,TUBB1,GNAS,MAPK1,GRB2,TUBB4B,ACTB,TUBB2A,CSNK1A1,PIK3R5,TUBB,TUBA1A,MAP2K2,SP1,ITPR3,PIK3CD,PLCL1,MAP2K5,PRKCB
Erythropoietin Signaling	0.781	0.123	#NUM!	SHC1,FOS,NFKBIA,MAPK1,MAP2K2,GRB2,PIK3R5,PIK3CD,ELK1,PRKCB
UDP-D-xylose and UDP-D-glucuronate Biosynthesis	0.778	0.5	#NUM!	UXS1
Guanine and Guanosine Salvage I	0.778	0.5	#NUM!	PNP
Spermine Biosynthesis	0.778	0.5	#NUM!	AMD1
Spermidine Biosynthesis I	0.778	0.5	#NUM!	AMD1
Adenine and Adenosine Salvage I	0.778	0.5	#NUM!	PNP
Putrescine Biosynthesis III	0.778	0.5	#NUM!	ODC1
Pyrimidine Ribonucleotides Interconversion	0.776	0.14	#NUM!	AK1,ENTPD4,ANXA1,NUDT15,RECQL,DDX3X
IL-17A Signaling in Gastric Cells	0.773	0.16	#NUM!	MAP2K4,FOS,MAPK1,TNF
Role of JAK family kinases in IL-6-type Cytokine Signaling	0.773	0.16	#NUM!	IL6ST,MAP2K4,MAPK1,STAT3
Retinoic acid Mediated Apoptosis Signaling	0.772	0.129	-0.707	PARP6,PARP15,RARA,PARP8,CYCS,PARP3,TNFRSF10A,IFNAR1
ErbB4 Signaling	0.763	0.125	-1.89	SHC1,MAPK1,MAP2K2,GRB2,APH1A,PIK3R5,NCSTN,PIK3CD,PRKCB
Reelin Signaling in Neurons	0.755	0.12	#NUM!	MAP2K4,MAP3K11,NDEL1,GRB2,PIK3R5,ITGA5,MAP4K1,ARHGEF2,PIK3CD,ARHGEF3,ITGAL
Adenosine Nucleotides Degradation II	0.745	0.176	#NUM!	ADA2,NT5C3A,PNP
Superpathway of Geranylgeranyldiphosphate Biosynthesis I (via Mevalonate)	0.745	0.176	#NUM!	IDI1,COX10,ACAT1
Paxillin Signaling	0.735	0.115	-2.309	MAP2K4,PXN,MAPK1,PTK2B,GRB2,CDC42,ACTB,PAK2,PIK3R5,ITGA5,PIK3CD,TLN1,ITGAL
TWEAK Signaling	0.733	0.143	0.447	NFKBIA,TNFRSF25,CYCS,BIRC3,CASP7
CREB Signaling in Neurons	0.732	0.108	-2.324	POLR2J2/POLR2J3,PRKACB,GNAS,MAPK1,GRB2,PIK3R5,GNG10,EP300,SHC1,CALM1 (includes others),POLR2A,CAMK2D,MAP2K2,POLR2E,ITPR3,PIK3CD,PLCL1,ELK1,POLR2L,PRKCB
Lipid Antigen Presentation by CD1	0.73	0.154	#NUM!	B2M,AP1G2,CD3E,AP1B1
Antiproliferative Role of TOB in T Cell Signaling	0.73	0.154	#NUM!	MAPK1,CUL1,TGFB3,TOB1
Glycolysis I	0.73	0.154	#NUM!	PGK1,GPI,PGAM1,PFKP
Endometrial Cancer Signaling	0.719	0.125	#NUM!	TP53,MAPK1,MAP2K2,GRB2,PIK3R5,LEF1,PIK3CD,ELK1
STAT3 Pathway	0.714	0.122	-1.667	MAP2K4,PIAS3,MAP3K11,MAPK1,MAP2K2,PTPN2,CISH,IGF1R,STAT3
iNOS Signaling	0.711	0.133	0	CALM1 (includes others),FOS,NFKBIA,MAPK1,HMGA1,JAK3
Pyrimidine Ribonucleotides De Novo Biosynthesis	0.711	0.133	#NUM!	AK1,ENTPD4,ANXA1,NUDT15,RECQL,DDX3X
Role of CHK Proteins in Cell Cycle Checkpoint Control	0.7	0.127	0.816	TP53,E2F4,PPP2CA,PPP2R5D,ATR,RFC5,NBN
Pyridoxal 5'-phosphate Salvage Pathway	0.694	0.123	#NUM!	MAP2K4,PNPO,ARAF,MAPK1,MAP2K2,SGK1,PAK2,CSNK1A1
D-myo-inositol (1,4,5)-trisphosphate Degradation	0.693	0.167	#NUM!	INPP5B,INPP5K,INPP5D
PPAR Signaling	0.692	0.116	0.302	SHC1,FOS,NFKBIA,MAPK1,MAP2K2,GRB2,MED1,HSP90AA1,TNFRSF1B,TNF,EP300
D-myo-inositol (1,4,5)-Trisphosphate Biosynthesis	0.689	0.148	#NUM!	PIP5K1C,PIP4K2B,PI4KA,PIP4K2C
G-Protein Coupled Receptor Signaling	0.683	0.103	#NUM!	PRKACB,MAPK1,GRK2,PTK2B,DUSP6,PDE12,PIK3R5,PDE4A,EP300,SHC1,LAMTOR3,LTB4R,NFKBIA,CAMK2D,MAP2K2,HCAR2,PTGER4,RGS2,GNAS,GRB2,RGS16,GABBR1,STAT3,PDE4B,DUSP1,S1PR1,PIK3CD,PRKCB
Mouse Embryonic Stem Cell Pluripotency	0.675	0.113	-1.155	IL6ST,TP53,DVL2,ID2,MAPK1,MAP2K2,GRB2,PIK3R5,LEF1,PIK3CD,STAT3,JAK3
Calcium Transport I	0.669	0.2	#NUM!	ATP2A3,ATP2B4
Pentose Phosphate Pathway	0.669	0.2	#NUM!	TKT,H6PD
Sperm Motility	0.667	0.11	-1.604	PNPLA8,PRKACB,TWF1,MAP3K11,GNAS,PTK2B,PDE4A,PDE4B,CALM1 (includes others),PLA2G6,PLA2G4B,ITPR3,PLCL1,PRKCB
Endothelin-1 Signaling	0.661	0.105	-2.065	PNPLA8,PLD3,GNAS,MAPK1,GRB2,PTGS1,PIK3R5,CASP4,SHC1,PLA2G6,FOS,ARAF,CASP2,PLA2G4B,ITPR3,PIK3CD,ECE1,PLCL1,CASP7,PRKCB
PPAR?/RXR? Activation	0.654	0.106	0.258	PRKACB,MAP2K4,GNAS,MAPK1,PRKAB1,GRB2,MED1,MED12,NCOA3,ACVR1B,EP300,SHC1,NFKBIA,MAP2K2,TGFB3,HSP90AA1,PLCL1,MED24,PRKCB
IL-15 Production	0.65	0.143	#NUM!	MAP3K11,TWF1,PTK2B,JAK3
?-Adrenergic Signaling	0.649	0.115	-0.707	PRKACB,CALM1 (includes others),GYS1,GNAS,MAPK1,MAP2K2,ITPR3,PYGB,PRKCB,GNG10
NF-?B Activation by Viruses	0.649	0.115	-2.53	NFKBIA,MAPK1,GRB2,CD4,PIK3R5,ITGA5,PIK3CD,CXCR5,ITGAL,PRKCB
Regulation of Cellular Mechanics by Calpain Protease	0.647	0.123	-0.447	PXN,MAPK1,GRB2,CAPN1,ITGA5,TLN1,CAST
1D-myo-inositol Hexakisphosphate Biosynthesis II (Mammalian)	0.645	0.158	#NUM!	INPP5B,INPP5K,INPP5D
D-myo-inositol (1,3,4)-trisphosphate Biosynthesis	0.645	0.158	#NUM!	INPP5B,INPP5K,INPP5D
NF-?B Signaling	0.64	0.105	-3.441	PRKACB,CSNK2A1,CD40LG,GRB2,PIK3R5,EP300,CSNK2A2,TNIP1,NFKBIA,ARAF,TLR5,CARD11,UBE2V1,IGF1R,BTRC,PIK3CD,TNFRSF1B,TNF,PRKCB
IL-17A Signaling in Airway Cells	0.625	0.115	-1.667	MAP2K4,NFKBIA,MAPK1,MAP2K2,GRB2,PIK3R5,PIK3CD,STAT3,JAK3
Methylglyoxal Degradation I	0.621	0.333	#NUM!	GLO1
Coenzyme A Biosynthesis	0.621	0.333	#NUM!	COASY
S-methyl-5-thio-?-D-ribose 1-phosphate Degradation	0.621	0.333	#NUM!	ADI1
Tetrahydrobiopterin Biosynthesis I	0.621	0.333	#NUM!	PTS
Tetrahydrobiopterin Biosynthesis II	0.621	0.333	#NUM!	PTS
N-acetylglucosamine Degradation I	0.621	0.333	#NUM!	GNPDA1
CCR3 Signaling in Eosinophils	0.618	0.108	#NUM!	GNAS,MAPK1,GRB2,PIK3R5,GNG10,CALM1 (includes others),PLA2G6,MAP2K2,PAK2,PLA2G4B,ITPR3,PIK3CD,JMJD7-PLA2G4B,PRKCB
Thrombin Signaling	0.616	0.103	-3.13	GNAS,MAPK1,GRB2,RHOC,RHOT2,PIK3R5,RHOH,GNG10,SHC1,CAMK2D,MAP2K2,ITPR3,ARHGEF2,PIK3CD,ARHGEF3,PLCL1,RHOF,ELK1,GATA3,FNBP1,PRKCB
FAK Signaling	0.615	0.111	#NUM!	PXN,MAPK1,MAP2K2,GRB2,CAPN1,ACTB,PAK2,PIK3R5,ITGA5,TLN1,PIK3CD
Purine Nucleotides De Novo Biosynthesis II	0.606	0.182	#NUM!	ADSL,ATIC
UDP-N-acetyl-D-galactosamine Biosynthesis II	0.606	0.182	#NUM!	GPI,GNPDA1
Granzyme A Signaling	0.601	0.15	#NUM!	SET,HMGB2,EP300
Purine Nucleotides Degradation II (Aerobic)	0.601	0.15	#NUM!	ADA2,NT5C3A,PNP
Cancer Drug Resistance By Drug Efflux	0.598	0.122	#NUM!	TP53,ARAF,MAPK1,MAP2K2,PIK3CD,PDK1
Synaptic Long Term Potentiation	0.594	0.107	-0.277	RAP1B,PRKACB,CALM1 (includes others),CAMK2D,MAPK1,MAP2K2,PPP1R10,ITPR3,CHP1,PPP1R11,PLCL1,PRKCB,EP300
Amyotrophic Lateral Sclerosis Signaling	0.587	0.108	#NUM!	CCS,TP53,BCL2L1,RAB5A,GRB2,CAPN1,PIK3R5,CYCS,PIK3CD,RAB5B,BIRC3,CASP7
Thyroid Cancer Signaling	0.574	0.125	#NUM!	TP53,SHC1,MAPK1,MAP2K2,LEF1
Phagosome Formation	0.563	0.106	#NUM!	RHOC,GRB2,RHOT2,PIK3R5,ITGA5,RHOH,INPP5D,TLR5,PIK3CD,RHOF,PLCL1,FNBP1,PRKCB
Methionine Degradation I (to Homocysteine)	0.561	0.143	#NUM!	MGMT,MAT2A,MAT2B
Inflammasome pathway	0.561	0.143	#NUM!	NLRP1,CTSB,P2RX7
Chemokine Signaling	0.559	0.113	0	CALM1 (includes others),FOS,CAMK2D,MAPK1,MAP2K2,PTK2B,CXCR4,PRKCB
BER pathway	0.551	0.167	#NUM!	LIG1,LIG3
Growth Hormone Signaling	0.529	0.108	-1.414	FOS,MAPK1,GRB2,PIK3R5,IGF1R,PIK3CD,STAT3,ELK1,PRKCB
cAMP-mediated signaling	0.521	0.0987	-2.236	PRKACB,RGS2,GNAS,MAPK1,AKAP8,GRK2,DUSP6,PDE12,PDE4A,GABBR1,PDE4B,STAT3,EP300,LAMTOR3,CALM1 (includes others),LTB4R,CAMK2D,MAP2K2,DUSP1,S1PR1,HCAR2,PTGER4
4-1BB Signaling in T Lymphocytes	0.519	0.125	#NUM!	MAP2K4,NFKBIA,MAPK1,MAP2K2
Airway Inflammation in Asthma	0.515	0.25	#NUM!	TNF
Arsenate Detoxification I (Glutaredoxin)	0.515	0.25	#NUM!	PNP
Uracil Degradation II (Reductive)	0.515	0.25	#NUM!	DPYSL2
Pentose Phosphate Pathway (Oxidative Branch)	0.515	0.25	#NUM!	H6PD
PRPP Biosynthesis I	0.515	0.25	#NUM!	PRPS1
Thymine Degradation	0.515	0.25	#NUM!	DPYSL2
Geranylgeranyldiphosphate Biosynthesis	0.515	0.25	#NUM!	COX10
Arginine Degradation I (Arginase Pathway)	0.515	0.25	#NUM!	OAT
N-acetylglucosamine Degradation II	0.515	0.25	#NUM!	GNPDA1
Activation of IRF by Cytosolic Pattern Recognition Receptors	0.511	0.111	-0.378	MAP2K4,NFKBIA,MAVS,STAT2,ADAR,TNF,IFNAR1
CNTF Signaling	0.511	0.111	-1.134	IL6ST,MAPK1,MAP2K2,GRB2,PIK3R5,PIK3CD,STAT3
Allograft Rejection Signaling	0.511	0.107	#NUM!	B2M,HLA-G,CD40LG,HLA-DRB1,HLA-C,HLA-A,HLA-B,HLA-F,TNF
Fc?RIIB Signaling in B Lymphocytes	0.503	0.113	-1.633	MAP2K4,SHC1,GRB2,PIK3R5,PIK3CD,INPP5D
Fatty Acid Activation	0.502	0.154	#NUM!	ACSL3,ACSL4
Oleate Biosynthesis II (Animals)	0.502	0.154	#NUM!	SCD,FADS1
Mevalonate Pathway I	0.502	0.154	#NUM!	IDI1,ACAT1
Guanosine Nucleotides Degradation III	0.502	0.154	#NUM!	NT5C3A,PNP
Role of p14/p19ARF in Tumor Suppression	0.496	0.116	1.342	TP53,GRB2,PIK3R5,SF3A1,PIK3CD
Type II Diabetes Mellitus Signaling	0.491	0.102	-1.897	MAP2K4,ACSL3,PRKAB1,MAPK1,GRB2,PIK3R5,NFKBIA,SMPD4,ACSL4,PIK3CD,TNFRSF1B,TNF,PRKCB
TCA Cycle II (Eukaryotic)	0.489	0.13	#NUM!	SDHA,CS,OGDH
Cysteine Biosynthesis III (mammalia)	0.489	0.13	#NUM!	MGMT,MAT2A,MAT2B
Antiproliferative Role of Somatostatin Receptor 2	0.483	0.107	-1.134	RAP1B,MAPK1,MAP2K2,GRB2,PIK3R5,PIK3CD,ELK1,GNG10
HIF1? Signaling	0.48	0.102	#NUM!	TP53,EGLN2,MAPK1,GRB2,COPS5,PIK3R5,HSP90AA1,PIK3CD,LDHB,ARNT,EP300,P4HTM
ERK5 Signaling	0.473	0.108	-0.378	IL6ST,FOS,YWHAE,SGK1,WNK1,MAP2K5,EP300
Inhibition of Angiogenesis by TSP1	0.464	0.118	0	TP53,MAP2K4,CD47,MAPK1
Role of JAK2 in Hormone-like Cytokine Signaling	0.464	0.118	#NUM!	SHC1,PTPN1,STAT3,HLTF
Melanoma Signaling	0.462	0.109	#NUM!	TP53,MAPK1,MAP2K2,GRB2,PIK3R5,PIK3CD
DNA Double-Strand Break Repair by Homologous Recombination	0.459	0.143	#NUM!	LIG1,NBN
DNA Double-Strand Break Repair by Non-Homologous End Joining	0.459	0.143	#NUM!	NBN,LIG3
Superpathway of Citrulline Metabolism	0.459	0.143	#NUM!	OAT,ALDH18A1
Urate Biosynthesis/Inosine 5'-phosphate Degradation	0.459	0.143	#NUM!	NT5C3A,PNP
IL-22 Signaling	0.457	0.125	#NUM!	MAP2K4,MAPK1,STAT3
CDP-diacylglycerol Biosynthesis I	0.457	0.125	#NUM!	AGPAT5,AGPAT1,CDS2
Superpathway of D-myo-inositol (1,4,5)-trisphosphate Metabolism	0.457	0.125	#NUM!	INPP5B,INPP5K,INPP5D
G?i Signaling	0.453	0.1	-1.265	PRKACB,SHC1,LTB4R,GNAS,MAPK1,GRB2,S1PR1,GABBR1,STAT3,HCAR2,RALGDS,GNG10
G?12/13 Signaling	0.452	0.0992	-2.309	MAP2K4,PXN,MAPK1,PTK2B,GRB2,PIK3R5,LPAR6,NFKBIA,MAP2K2,CDC42,LPAR5,PIK3CD,ELK1
Neuregulin Signaling	0.446	0.102	-1.134	SHC1,MAPK1,MAP2K2,GRB2,ITGA5,HSP90AA1,ELK1,PRKCB,AREG
G Beta Gamma Signaling	0.446	0.102	-1.667	PRKACB,SHC1,GNAS,MAPK1,GRB2,CDC42,DNM2,PRKCB,GNG10
p70S6K Signaling	0.439	0.0985	-1.732	IL2RG,YWHAE,MAPK1,PPP2CA,EEF2,GRB2,PPP2R5D,PIK3R5,SHC1,MAP2K2,PIK3CD,PLCL1,PRKCB
2-ketoglutarate Dehydrogenase Complex	0.437	0.2	#NUM!	OGDH
Trans, trans-farnesyl Diphosphate Biosynthesis	0.437	0.2	#NUM!	IDI1
Galactose Degradation I (Leloir Pathway)	0.437	0.2	#NUM!	GALT
Xenobiotic Metabolism Signaling	0.436	0.0941	#NUM!	MAP2K4,MAP3K11,MAPK1,PPP2CA,PIK3R5,CES2,ARNT,EP300,GSTM2,CAMK2D,MAP2K2,KEAP1,SULT1A3/SULT1A4,GRB2,MED1,MGMT,PPP2R5D,HDAC5,HS3ST3B1,HSP90AA1,PIK3CD,ALDH18A1,NDST1,TNF,MAP2K5,MGST3,PRKCB
Regulation of the Epithelial-Mesenchymal Transition Pathway	0.418	0.0952	#NUM!	MAP2K4,ID2,MAPK1,GRB2,PIK3R5,NCSTN,BCL9,STAT3,PYGO2,DVL2,ARAF,MAP2K2,APH1A,TGFB3,LEF1,PIK3CD,JAK3,MAP2K5
Role of PI3K/AKT Signaling in the Pathogenesis of Influenza	0.417	0.101	-0.378	NFKBIA,MAPK1,MAP2K2,GRB2,PIK3R5,PIK3CD,PLAC8,IFNAR1
Altered T Cell and B Cell Signaling in Rheumatoid Arthritis	0.416	0.1	#NUM!	CD40LG,HLA-DRB1,TLR5,HLA-A,HLA-B,LTB,IL23A,TNFRSF13C,TNF
Hematopoiesis from Pluripotent Stem Cells	0.409	0.106	#NUM!	CD247,CD3G,CD3E,CD4,CD3D
nNOS Signaling in Neurons	0.409	0.106	#NUM!	CALM1 (includes others),CAPN1,CHP1,RASD1,PRKCB
Calcium Signaling	0.407	0.095	-0.333	RAP1B,PRKACB,LETM1,MYH9,MAPK1,CHP1,ATP2A3,TPM3,SLC8B1,HDAC5,EP300,CALM1 (includes others),NFAT5,CAMK2D,ITPR3,HDAC7,ATP2B4
eNOS Signaling	0.406	0.0952	-2.496	PRKACB,CALM1 (includes others),LPAR6,GNAS,PRKAB1,GRB2,ITPR3,HSPA9,LPAR5,PIK3R5,HSP90AA1,PIK3CD,HSPA5,HSPA2,DNM2,PRKCB
Role of IL-17A in Arthritis	0.403	0.101	#NUM!	MAP2K4,NFKBIA,MAPK1,MAP2K2,GRB2,PIK3R5,PIK3CD
GABA Receptor Signaling	0.403	0.101	#NUM!	UBB,GNAS,AP1G2,RPS27A,GABBR1,AP1B1,UBC
Nitric Oxide Signaling in the Cardiovascular System	0.402	0.0973	-0.905	PRKACB,CALM1 (includes others),MAPK1,MAP2K2,GRB2,ITPR3,PIK3R5,HSP90AA1,ATP2A3,PIK3CD,PRKCB
Phosphatidylglycerol Biosynthesis II (Non-plastidic)	0.4	0.115	#NUM!	AGPAT5,AGPAT1,CDS2
Gluconeogenesis I	0.4	0.115	#NUM!	PGK1,GPI,PGAM1
Cardiac Hypertrophy Signaling	0.396	0.0932	-2.837	MAP2K4,PRKACB,GNAS,MAP3K11,MAPK1,GRB2,RHOC,RHOT2,CHP1,PIK3R5,RHOH,GNG10,EP300,CALM1 (includes others),MAP2K2,IGF1R,TGFB3,PIK3CD,PLCL1,RHOF,ELK1,FNBP1
Mismatch Repair in Eukaryotes	0.385	0.125	#NUM!	MSH2,RFC5
Parkinson's Signaling	0.385	0.125	#NUM!	MAPK1,CYCS
Cardiac ?-adrenergic Signaling	0.381	0.0949	-1.265	PRKACB,GNAS,PPP1R10,GRK2,AKAP8,PPP2CA,PPP2R5D,PDE12,PDE4A,ATP2A3,PPP1R11,PDE4B,GNG10
Neuropathic Pain Signaling In Dorsal Horn Neurons	0.378	0.0957	-1.508	PRKACB,FOS,CAMK2D,MAPK1,GRB2,ITPR3,PIK3R5,PIK3CD,ELK1,PLCL1,PRKCB
Arginine Biosynthesis IV	0.375	0.167	#NUM!	OAT
Pyruvate Fermentation to Lactate	0.375	0.167	#NUM!	LDHB
Pentose Phosphate Pathway (Non-oxidative Branch)	0.375	0.167	#NUM!	TKT
Zymosterol Biosynthesis	0.375	0.167	#NUM!	HSD17B7
Glycogen Biosynthesis II (from UDP-D-Glucose)	0.375	0.167	#NUM!	GYS1
Rapoport-Luebering Glycolytic Shunt	0.375	0.167	#NUM!	PGAM1
Heparan Sulfate Biosynthesis	0.373	0.0976	#NUM!	HS3ST3B1,XYLT2,TARS2,PPME1,SULT1A3/SULT1A4,CES2,B3GAT3,NDST1
Notch Signaling	0.372	0.105	#NUM!	APH1A,NUMB,NCSTN,DTX2
Role of MAPK Signaling in the Pathogenesis of Influenza	0.357	0.0972	#NUM!	PNPLA8,MAP2K4,PLA2G6,MAPK1,MAP2K2,PLA2G4B,TNF
Mitochondrial L-carnitine Shuttle Pathway	0.353	0.118	#NUM!	ACSL3,ACSL4
Superpathway of Cholesterol Biosynthesis	0.351	0.107	#NUM!	IDI1,ACAT1,HSD17B7
Ephrin B Signaling	0.343	0.0959	0	PXN,GNAS,MAPK1,CXCR4,CDC42,CAP1,GNG10
Neuroprotective Role of THOP1 in Alzheimer's Disease	0.333	0.0924	#NUM!	PRKACB,HLA-G,DPP4,YWHAE,NFYA,HLA-C,HLA-A,HLA-B,TPP1,ECE1,HLA-F
Melanocyte Development and Pigmentation Signaling	0.325	0.0928	-2.333	PRKACB,SHC1,GNAS,MAPK1,MAP2K2,GRB2,PIK3R5,PIK3CD,EP300
Relaxin Signaling	0.324	0.0909	-0.632	RAP1B,PRKACB,FOS,GNAS,NFKBIA,MAPK1,GRB2,PDE12,PIK3R5,PDE4A,PIK3CD,PDE4B,ELK1,GNG10
Leptin Signaling in Obesity	0.321	0.093	-1.633	PRKACB,MAPK1,MAP2K2,GRB2,PIK3R5,PIK3CD,STAT3,PLCL1
Docosahexaenoic Acid (DHA) Signaling	0.32	0.0962	#NUM!	BCL2L1,GRB2,PIK3R5,CYCS,PIK3CD
G?s Signaling	0.318	0.0917	-1	PRKACB,RGS2,GNAS,MAPK1,MAP2K2,ELK1,HCAR2,PTGER4,EP300,GNG10
Axonal Guidance Signaling	0.317	0.0885	#NUM!	RAP1B,DPYSL2,PRKACB,PLXNA3,MAPK1,ARPC5,PIK3R5,TUBB,SHC1,NFAT5,MAP2K2,MKNK1,BAIAP2,ADAM19,SRGAP2,RASSF5,PLCL1,TUBB1,ACTR2,PXN,GNAS,TUBB4B,CXCR4,GRB2,EPHA1,COPS5,TUBB2A,CHP1,PTCH1,ITGA5,GIT1,GNG10,WIPF1,TUBA1A,SDCBP,CDC42,PAK2,PIK3CD,ARPC4,PRKCB
TREM1 Signaling	0.316	0.0933	-1.89	NLRC5,MAPK1,TLR5,GRB2,ITGA5,STAT3,TNF
Role of PKR in Interferon Induction and Antiviral Response	0.315	0.0976	#NUM!	TP53,NFKBIA,CYCS,TNF
Mechanisms of Viral Exit from Host Cells	0.315	0.0976	#NUM!	CHMP2A,ACTB,XPO1,PRKCB
Stearate Biosynthesis I (Animals)	0.315	0.0976	#NUM!	ACSL3,ACSL4,ELOVL1,THEM4
Ovarian Cancer Signaling	0.311	0.0903	#NUM!	TP53,PRKACB,MSH2,MAPK1,MAP2K2,GRB2,SUV39H1,PTGS1,CD44,PIK3R5,PIK3CD,LEF1,SIN3A
Sonic Hedgehog Signaling	0.308	0.1	#NUM!	PRKACB,GRK2,PTCH1
Triacylglycerol Degradation	0.305	0.0943	#NUM!	TARS2,PPME1,ABHD2,CES2,NDST1
CDK5 Signaling	0.303	0.0909	-1	PRKACB,GNAS,MAPK1,MAP2K2,PPP1R10,PPP2CA,PPP2R5D,CAPN1,PPP1R11
DNA damage-induced 14-3-3? Signaling	0.299	0.105	#NUM!	TP53,ATR
HER-2 Signaling in Breast Cancer	0.298	0.0909	#NUM!	TP53,GRB2,CDC42,TSC2,PIK3R5,PIK3CD,PRKCB,AREG
Glutathione-mediated Detoxification	0.289	0.0968	#NUM!	GSTM2,ANPEP,MGST3
Airway Pathology in Chronic Obstructive Pulmonary Disease	0.286	0.125	#NUM!	TNF
Sphingomyelin Metabolism	0.286	0.125	#NUM!	SMPD4
Acute Phase Response Signaling	0.285	0.0882	-2.324	IL6ST,MAP2K4,MAPK1,GRB2,STAT3,SHC1,FOS,NFKBIA,F8,MAP2K2,SERPINA1,PIK3CD,TNFRSF1B,ELK1,TNF
Mitotic Roles of Polo-Like Kinase	0.285	0.0909	#NUM!	PPP2CA,PLK2,PPP2R5D,CAPN1,ANAPC5,HSP90AA1
VDR/RXR Activation	0.28	0.0897	#NUM!	CSNK2A1,SP1,CCNC,MED1,NCOA3,PRKCB,EP300
Eicosanoid Signaling	0.272	0.0896	-1	PNPLA8,PLA2G6,LTB4R,PTGS1,PLA2G4B,PTGER4
Prostanoid Biosynthesis	0.252	0.111	#NUM!	PTGS1
Phosphatidylethanolamine Biosynthesis II	0.252	0.111	#NUM!	ETNK1
Ketolysis	0.252	0.111	#NUM!	ACAT1
Chondroitin Sulfate Biosynthesis	0.251	0.0877	#NUM!	HS3ST3B1,XYLT2,SULT1A3/SULT1A4,B3GAT3,NDST1
Ketogenesis	0.223	0.1	#NUM!	ACAT1
Dolichyl-diphosphooligosaccharide Biosynthesis	0.199	0.0909	#NUM!	DPM1

## Sheet: Canonical pathways CD8
Enriched canonical pathways in CD8 T cells between ZIKV-infected and ZIKV-uninfected patients as determined by Ingenuity Pathways Analysis
Ingenuity Canonical Pathways	-log(p-value)	Ratio	z-score	Molecules
Antigen Presentation Pathway	9.6	0.237	#NUM!	HLA-G,IFNG,HLA-C,HLA-A,HLA-DRA,HLA-B,HLA-F,TAPBP,TAP1
Crosstalk between Dendritic Cells and Natural Killer Cells	7.29	0.112	#NUM!	HLA-G,IFNG,KLRC4-KLRK1/KLRK1,HLA-C,HLA-A,CD69,ACTB,HLA-DRA,HLA-B,HLA-F
Systemic Lupus Erythematosus Signaling	6.67	0.0622	#NUM!	CD247,HLA-G,FOS,LSM12,CD3E,HLA-C,HLA-A,RNU2-2P,HNRNPA2B1,HLA-B,PRPF6,SF3B4,HLA-F,FCGR3A/FCGR3B
Cdc42 Signaling	6.46	0.0719	0	CD247,HLA-G,FOS,DIAPH1,CD3E,HLA-C,HLA-A,CDC42,HLA-DRA,HLA-B,VAV1,HLA-F
Oxidative Phosphorylation	6.45	0.0917	#NUM!	SDHA,NDUFA4,MT-ND1,MT-ND5,COX6C,MT-ND4,NDUFS2,MT-CO2,MT-ND3,MT-ND2
Phagosome Maturation	6.11	0.0743	#NUM!	TUBA1A,ATP6V1H,TUBB4B,HLA-C,HLA-A,HLA-DRA,HLA-B,RAB7A,RAB5B,TAP1,BET1L
Graft-versus-Host Disease Signaling	6.05	0.146	#NUM!	HLA-G,IFNG,HLA-C,HLA-A,HLA-DRA,HLA-B,HLA-F
Communication between Innate and Adaptive Immune Cells	6.02	0.0957	#NUM!	HLA-G,CXCL8,IFNG,CCL3L3,HLA-C,HLA-A,HLA-DRA,HLA-B,HLA-F
CD28 Signaling in T Helper Cells	5.68	0.0758	0.447	CD247,FOS,CD3E,HLA-A,CDC42,HLA-DRA,ZAP70,HLA-B,VAV1,PPP3CA
Mitochondrial Dysfunction	5.5	0.0643	#NUM!	SDHA,NDUFA4,MT-ND1,MT-ND6,MT-ND5,COX6C,MT-ND4,NDUFS2,MT-CO2,MT-ND3,MT-ND2
Type I Diabetes Mellitus Signaling	5.41	0.0811	#NUM!	CD247,HLA-G,IFNG,CD3E,HLA-C,HLA-A,HLA-DRA,HLA-B,HLA-F
Glucocorticoid Receptor Signaling	5.39	0.0486	#NUM!	CD247,IFNG,CXCL8,CD3E,ACTB,HSPA5,NCOA3,TSC22D3,FOS,DUSP1,ERCC3,ANXA1,FKBP5,PPP3CA
OX40 Signaling Pathway	5.13	0.0879	#NUM!	CD247,HLA-G,CD3E,HLA-C,HLA-A,HLA-DRA,HLA-B,HLA-F
Calcium-induced T Lymphocyte Apoptosis	5.1	0.106	1.134	CD247,CD3E,HLA-A,HLA-DRA,ZAP70,HLA-B,PPP3CA
iCOS-iCOSL Signaling in T Helper Cells	5.05	0.0732	1.89	CD247,CD3E,HLA-A,HLA-DRA,ZAP70,HLA-B,ICOS,VAV1,PPP3CA
Autoimmune Thyroid Disease Signaling	4.91	0.128	#NUM!	HLA-G,HLA-C,HLA-A,HLA-DRA,HLA-B,HLA-F
PKC? Signaling in T Lymphocytes	4.77	0.0677	1.89	CD247,FOS,CD3E,HLA-A,HLA-DRA,ZAP70,HLA-B,VAV1,PPP3CA
Cytotoxic T Lymphocyte-mediated Apoptosis of Target Cells	4.61	0.156	#NUM!	CD247,CD3E,HLA-C,HLA-A,HLA-B
EIF2 Signaling	4.45	0.0498	-1	RPL27,RPL4,EIF4G2,HNRNPA1,EIF4A3,ACTB,EIF4A1,RPL39,RPS21,EIF4A2,HSPA5
Allograft Rejection Signaling	4.41	0.0833	#NUM!	HLA-G,IFNG,HLA-C,HLA-A,HLA-DRA,HLA-B,HLA-F
Protein Ubiquitination Pathway	4.4	0.0453	#NUM!	IFNG,HLA-C,HLA-A,UBE2N,HLA-B,UBE2V1,ANAPC5,UBC,HSPA5,DNAJA1,USP33,TAP1
Nur77 Signaling in T Lymphocytes	4.34	0.102	#NUM!	CD247,CD3E,HLA-A,HLA-DRA,HLA-B,PPP3CA
Remodeling of Epithelial Adherens Junctions	3.95	0.087	#NUM!	TUBA1A,TUBB4B,ACTB,RAB7A,RAB5B,MAPRE2
Th1 Pathway	3.9	0.0593	2.121	CD247,IFNG,CD3E,HLA-A,HLA-DRA,HLA-B,ICOS,VAV1
Role of NFAT in Regulation of the Immune Response	3.65	0.0484	1.667	CD247,FOS,CD3E,HLA-A,ZAP70,HLA-DRA,HLA-B,FCGR3A/FCGR3B,PPP3CA
Regulation of IL-2 Expression in Activated and Anergic T Lymphocytes	3.6	0.075	#NUM!	CD247,FOS,CD3E,ZAP70,VAV1,PPP3CA
Th2 Pathway	3.58	0.0533	1	CD247,IFNG,CD3E,HLA-A,HLA-DRA,HLA-B,ICOS,VAV1
CTLA4 Signaling in Cytotoxic T Lymphocytes	3.1	0.0606	#NUM!	CD247,CD3E,HLA-C,HLA-A,ZAP70,HLA-B
Th1 and Th2 Activation Pathway	2.98	0.0432	#NUM!	CD247,IFNG,CD3E,HLA-A,HLA-DRA,HLA-B,ICOS,VAV1
Caveolar-mediated Endocytosis Signaling	2.95	0.0704	#NUM!	HLA-C,HLA-A,ACTB,HLA-B,RAB5B
T Helper Cell Differentiation	2.9	0.0685	#NUM!	IFNG,HLA-A,HLA-DRA,HLA-B,ICOS
T Cell Receptor Signaling	2.88	0.055	#NUM!	CD247,FOS,CD3E,ZAP70,VAV1,PPP3CA
Clathrin-mediated Endocytosis Signaling	2.78	0.0402	#NUM!	CSNK2A2,CDC42,ACTB,RAB7A,RAB5B,LDLRAP1,UBC,PPP3CA
ERK/MAPK Signaling	2.78	0.0402	0.378	RAP1B,FOS,PXN,H3F3A/H3F3B,ARAF,DUSP1,PPP1R11,MKNK2
Primary Immunodeficiency Signaling	2.72	0.0833	#NUM!	CD3E,ZAP70,ICOS,TAP1
Neuroprotective Role of THOP1 in Alzheimer's Disease	2.69	0.0504	#NUM!	HLA-G,IFNG,HLA-C,HLA-A,HLA-B,HLA-F
Fc? Receptor-mediated Phagocytosis in Macrophages and Monocytes	2.44	0.0538	-0.447	PXN,CDC42,ACTB,VAV1,FCGR3A/FCGR3B
Virus Entry via Endocytic Pathways	2.27	0.049	#NUM!	HLA-C,HLA-A,CDC42,ACTB,HLA-B
B Cell Development	2.18	0.0857	#NUM!	HLA-A,HLA-DRA,HLA-B
Ephrin B Signaling	2.07	0.0548	0	PXN,CDC42,CAP1,VAV1
Natural Killer Cell Signaling	1.95	0.041	#NUM!	CD247,KLRC4-KLRK1/KLRK1,ZAP70,VAV1,FCGR3A/FCGR3B
Telomere Extension by Telomerase	1.94	0.133	#NUM!	HNRNPA1,HNRNPA2B1
Pyrimidine Ribonucleotides Interconversion	1.93	0.0698	#NUM!	HNRNPA1,ANXA1,DDX3X
Protein Kinase A Signaling	1.9	0.0253	-1	RAP1B,PXN,HIST1H1E,H3F3A/H3F3B,DUSP1,ANAPC5,HIST1H1D,PPP1R11,PTP4A1,PPP3CA
iNOS Signaling	1.88	0.0667	#NUM!	IFNG,FOS,CD14
Pyrimidine Ribonucleotides De Novo Biosynthesis	1.88	0.0667	#NUM!	HNRNPA1,ANXA1,DDX3X
Hematopoiesis from Pluripotent Stem Cells	1.83	0.0638	#NUM!	CD247,CXCL8,CD3E
Altered T Cell and B Cell Signaling in Rheumatoid Arthritis	1.76	0.0444	#NUM!	IFNG,HLA-A,HLA-DRA,HLA-B
TNFR1 Signaling	1.75	0.06	#NUM!	FOS,CDC42,CASP2
Granzyme A Signaling	1.7	0.1	#NUM!	HIST1H1E,HIST1H1D
Spermine Biosynthesis	1.66	0.5	#NUM!	AMD1
Spermidine Biosynthesis I	1.66	0.5	#NUM!	AMD1
Epithelial Adherens Junction Signaling	1.64	0.0342	#NUM!	RAP1B,TUBA1A,TUBB4B,CDC42,ACTB
mTOR Signaling	1.62	0.0299	#NUM!	EIF4G2,EIF4A3,EIF4A1,FKBP1A,RPS21,EIF4A2
TCA Cycle II (Eukaryotic)	1.58	0.087	#NUM!	SDHA,CS
Regulation of eIF4 and p70S6K Signaling	1.52	0.0318	#NUM!	EIF4G2,EIF4A3,EIF4A1,RPS21,EIF4A2
IL-17A Signaling in Gastric Cells	1.51	0.08	#NUM!	CXCL8,FOS
Hypusine Biosynthesis	1.49	0.333	#NUM!	EIF5A
Glycolysis I	1.48	0.0769	#NUM!	PGK1,PGAM1
Gluconeogenesis I	1.48	0.0769	#NUM!	PGK1,PGAM1
Tight Junction Signaling	1.42	0.0299	#NUM!	FOS,CDC42,ACTB,SAFB,BET1L
Superpathway of Cholesterol Biosynthesis	1.42	0.0714	#NUM!	HSD17B7,HADHA
HGF Signaling	1.42	0.0348	0	RAP1B,FOS,PXN,CDC42
Actin Cytoskeleton Signaling	1.4	0.0264	-1.342	PXN,DIAPH1,CDC42,ACTB,CD14,VAV1
CCR5 Signaling in Macrophages	1.39	0.0435	#NUM!	CD247,FOS,CD3E
Agrin Interactions at Neuromuscular Junction	1.39	0.0435	#NUM!	PXN,CDC42,ACTB
Germ Cell-Sertoli Cell Junction Signaling	1.37	0.0289	#NUM!	PXN,TUBA1A,TUBB4B,CDC42,ACTB
NF-?B Signaling	1.3	0.0276	-1.342	CSNK2A2,ARAF,UBE2N,ZAP70,UBE2V1
Toll-like Receptor Signaling	1.29	0.0395	#NUM!	FOS,CD14,UBC
Huntington's Disease Signaling	1.28	0.0247	#NUM!	SDHA,CASP2,UBC,HSPA5,PSME3,BET1L
Estrogen Receptor Signaling	1.28	0.0312	#NUM!	DDX5,H3F3A/H3F3B,ERCC3,NCOA3
IL-6 Signaling	1.28	0.0312	#NUM!	CXCL8,CSNK2A2,FOS,CD14
VDR/RXR Activation	1.26	0.0385	#NUM!	IFNG,CD14,NCOA3
RAR Activation	1.23	0.0263	#NUM!	CSNK2A2,FOS,DUSP1,ERCC3,ACTB
Interferon Signaling	1.23	0.0556	#NUM!	IFNG,TAP1
HMGB1 Signaling	1.23	0.0301	1	CXCL8,IFNG,FOS,CDC42
Dendritic Cell Maturation	1.21	0.026	2.236	HLA-C,HLA-A,HLA-DRA,HLA-B,FCGR3A/FCGR3B
NRF2-mediated Oxidative Stress Response	1.2	0.0259	#NUM!	FOS,ACTB,VCP,FKBP5,DNAJA1
Renal Cell Carcinoma Signaling	1.2	0.0361	#NUM!	FOS,CDC42,UBC
Zymosterol Biosynthesis	1.19	0.167	#NUM!	HSD17B7
Rapoport-Luebering Glycolytic Shunt	1.19	0.167	#NUM!	PGAM1
LPS-stimulated MAPK Signaling	1.15	0.0345	#NUM!	FOS,CDC42,CD14
IL-4 Signaling	1.12	0.0337	#NUM!	HLA-A,HLA-DRA,HLA-B
Regulation of Actin-based Motility by Rho	1.11	0.0333	#NUM!	CDC42,ACTB,ARHGDIA
MIF Regulation of Innate Immunity	1.09	0.0465	#NUM!	FOS,CD14
Role of Hypercytokinemia/hyperchemokinemia in the Pathogenesis of Influenza	1.09	0.0465	#NUM!	CXCL8,IFNG
UVC-Induced MAPK Signaling	1.09	0.0465	#NUM!	FOS,ARAF
Leukocyte Extravasation Signaling	1.08	0.0237	-0.447	RAP1B,PXN,CDC42,ACTB,VAV1
Airway Pathology in Chronic Obstructive Pulmonary Disease	1.07	0.125	#NUM!	CXCL8
Sumoylation Pathway	1.05	0.0312	#NUM!	GDI1,FOS,ARHGDIA
Phosphatidylethanolamine Biosynthesis II	1.02	0.111	#NUM!	ETNK1
Ketolysis	1.02	0.111	#NUM!	HADHA
Ketogenesis	0.98	0.1	#NUM!	HADHA
IGF-1 Signaling	0.952	0.0283	#NUM!	CSNK2A2,FOS,PXN
Role of Cytokines in Mediating Communication between Immune Cells	0.924	0.037	#NUM!	CXCL8,IFNG
Gap Junction Signaling	0.92	0.0234	#NUM!	TUBA1A,TUBB4B,ACTB,PPP3CA
Unfolded protein response	0.911	0.0364	#NUM!	VCP,HSPA5
RhoGDI Signaling	0.907	0.0231	0	GDI1,CDC42,ACTB,ARHGDIA
Phospholipase C Signaling	0.899	0.0208	#NUM!	CD247,RAP1B,CD3E,ZAP70,PPP3CA
Paxillin Signaling	0.891	0.0265	#NUM!	PXN,CDC42,ACTB
Sertoli Cell-Sertoli Cell Junction Signaling	0.874	0.0225	#NUM!	TUBA1A,TUBB4B,CDC42,ACTB
Role of IL-17A in Psoriasis	0.873	0.0769	#NUM!	CXCL8
Cholesterol Biosynthesis I	0.873	0.0769	#NUM!	HSD17B7
Mevalonate Pathway I	0.873	0.0769	#NUM!	HADHA
Cholesterol Biosynthesis II (via 24,25-dihydrolanosterol)	0.873	0.0769	#NUM!	HSD17B7
Cholesterol Biosynthesis III (via Desmosterol)	0.873	0.0769	#NUM!	HSD17B7
Ephrin A Signaling	0.85	0.0333	#NUM!	CDC42,VAV1
Hepatic Fibrosis / Hepatic Stellate Cell Activation	0.843	0.0219	#NUM!	CXCL8,IFNG,KLF6,CD14
Isoleucine Degradation I	0.843	0.0714	#NUM!	HADHA
p38 MAPK Signaling	0.843	0.0252	#NUM!	H3F3A/H3F3B,DUSP1,MKNK2
Synaptic Long Term Potentiation	0.828	0.0248	#NUM!	RAP1B,PPP1R11,PPP3CA
Glutaryl-CoA Degradation	0.816	0.0667	#NUM!	HADHA
IL-2 Signaling	0.806	0.0312	#NUM!	CSNK2A2,FOS
Endothelin-1 Signaling	0.802	0.0211	0	PLBD1,FOS,ARAF,CASP2
B Cell Receptor Signaling	0.802	0.0211	0	RAP1B,CDC42,VAV1,PPP3CA
Agranulocyte Adhesion and Diapedesis	0.796	0.0209	#NUM!	CXCL8,CCL3L3,ACTB,CCL4L1/CCL4L2
Mitotic Roles of Polo-Like Kinase	0.785	0.0303	#NUM!	PLK2,ANAPC5
UVB-Induced MAPK Signaling	0.785	0.0303	#NUM!	FOS,H3F3A/H3F3B
Atherosclerosis Signaling	0.784	0.0236	#NUM!	PLBD1,CXCL8,IFNG
Production of Nitric Oxide and Reactive Oxygen Species in Macrophages	0.78	0.0206	#NUM!	RAP1B,IFNG,FOS,PPP1R11
Eicosanoid Signaling	0.775	0.0299	#NUM!	PLBD1,PTGER4
ILK Signaling	0.769	0.0204	-1	FOS,PXN,CDC42,ACTB
Superpathway of Geranylgeranyldiphosphate Biosynthesis I (via Mevalonate)	0.766	0.0588	#NUM!	HADHA
EGF Signaling	0.765	0.0294	#NUM!	CSNK2A2,FOS
PI3K Signaling in B Lymphocytes	0.763	0.0231	#NUM!	FOS,VAV1,PPP3CA
14-3-3-mediated Signaling	0.756	0.0229	#NUM!	FOS,TUBA1A,TUBB4B
G?12/13 Signaling	0.756	0.0229	#NUM!	PXN,CDC42,VAV1
IL-10 Signaling	0.755	0.029	#NUM!	FOS,CD14
3-phosphoinositide Biosynthesis	0.753	0.0201	#NUM!	DUSP1,ICOS,VAV1,PPP3CA
Valine Degradation I	0.743	0.0556	#NUM!	HADHA
Breast Cancer Regulation by Stathmin1	0.732	0.0197	#NUM!	TUBA1A,TUBB4B,CDC42,PPP1R11
Role of MAPK Signaling in the Pathogenesis of Influenza	0.726	0.0278	#NUM!	PLBD1,IFNG
MSP-RON Signaling Pathway	0.726	0.0278	#NUM!	IFNG,ACTB
GADD45 Signaling	0.722	0.0526	#NUM!	GADD45B
Hypoxia Signaling in the Cardiovascular System	0.708	0.027	#NUM!	UBE2N,UBE2V1
GDNF Family Ligand-Receptor Interactions	0.691	0.0263	#NUM!	FOS,CDC42
Neurotrophin/TRK Signaling	0.691	0.0263	#NUM!	FOS,CDC42
Endoplasmic Reticulum Stress Pathway	0.683	0.0476	#NUM!	HSPA5
Inflammasome pathway	0.683	0.0476	#NUM!	CXCL8
Estrogen-Dependent Breast Cancer Signaling	0.682	0.026	#NUM!	FOS,HSD17B7
Role of Wnt/GSK-3? Signaling in the Pathogenesis of Influenza	0.682	0.026	#NUM!	IFNG,NCOA3
Hereditary Breast Cancer Signaling	0.675	0.0208	#NUM!	GADD45B,ACTB,UBC
Role of BRCA1 in DNA Damage Response	0.674	0.0256	#NUM!	IFNG,ACTB
Polyamine Regulation in Colon Cancer	0.665	0.0455	#NUM!	PSME3
IL-12 Signaling and Production in Macrophages	0.663	0.0205	#NUM!	IFNG,FOS,RAB7A
ATM Signaling	0.658	0.025	#NUM!	GADD45B,CBX5
Integrin Signaling	0.654	0.0183	-1	RAP1B,PXN,CDC42,ACTB
Macropinocytosis Signaling	0.65	0.0247	#NUM!	CDC42,CD14
Role of Lipids/Lipid Rafts in the Pathogenesis of Influenza	0.648	0.0435	#NUM!	IFNG
Differential Regulation of Cytokine Production in Intestinal Epithelial Cells by IL-17A and IL-17F	0.648	0.0435	#NUM!	IFNG
Axonal Guidance Signaling	0.636	0.0155	#NUM!	RAP1B,PXN,TUBA1A,TUBB4B,CDC42,HKR1,PPP3CA
IL-3 Signaling	0.635	0.0241	#NUM!	FOS,PPP3CA
Role of JAK1, JAK2 and TYK2 in Interferon Signaling	0.632	0.0417	#NUM!	IFNG
CDP-diacylglycerol Biosynthesis I	0.632	0.0417	#NUM!	AGPAT1
Tryptophan Degradation III (Eukaryotic)	0.632	0.0417	#NUM!	HADHA
TGF-? Signaling	0.605	0.023	#NUM!	FOS,CDC42
Lipid Antigen Presentation by CD1	0.602	0.0385	#NUM!	CD3E
Phosphatidylglycerol Biosynthesis II (Non-plastidic)	0.602	0.0385	#NUM!	AGPAT1
Superpathway of Inositol Phosphate Compounds	0.59	0.0171	#NUM!	DUSP1,ICOS,VAV1,PPP3CA
Hepatic Cholestasis	0.588	0.0188	#NUM!	CXCL8,IFNG,CD14
PDGF Signaling	0.584	0.0222	#NUM!	CSNK2A2,FOS
Death Receptor Signaling	0.564	0.0215	#NUM!	CASP2,ACTB
Aldosterone Signaling in Epithelial Cells	0.55	0.0179	#NUM!	DUSP1,HSPA5,DNAJA1
TNFR2 Signaling	0.549	0.0333	#NUM!	FOS
Sonic Hedgehog Signaling	0.549	0.0333	#NUM!	HKR1
Tec Kinase Signaling	0.541	0.0176	#NUM!	FOS,ACTB,VAV1
ErbB Signaling	0.533	0.0204	#NUM!	FOS,CDC42
CDK5 Signaling	0.527	0.0202	#NUM!	FOSB,PPP1R11
FAK Signaling	0.527	0.0202	#NUM!	PXN,ACTB
Fatty Acid ?-oxidation I	0.525	0.0312	#NUM!	HADHA
Ephrin Receptor Signaling	0.523	0.0172	#NUM!	RAP1B,PXN,CDC42
Cholecystokinin/Gastrin-mediated Signaling	0.515	0.0198	#NUM!	FOS,PXN
PAK Signaling	0.515	0.0198	#NUM!	PXN,CDC42
RANK Signaling in Osteoclasts	0.51	0.0196	#NUM!	FOS,PPP3CA
VEGF Signaling	0.504	0.0194	#NUM!	PXN,ACTB
Granulocyte Adhesion and Diapedesis	0.502	0.0168	#NUM!	CXCL8,CCL3L3,CCL4L1/CCL4L2
Calcium Signaling	0.502	0.0168	#NUM!	RAP1B,TPM3,PPP3CA
Cell Cycle Regulation by BTG Family Proteins	0.493	0.0286	#NUM!	BTG2
MIF-mediated Glucocorticoid Regulation	0.493	0.0286	#NUM!	CD14
IL-17A Signaling in Fibroblasts	0.493	0.0286	#NUM!	FOS
Nucleotide Excision Repair Pathway	0.493	0.0286	#NUM!	ERCC3
Amyotrophic Lateral Sclerosis Signaling	0.462	0.018	#NUM!	RAB5B,PPP3CA
Corticotropin Releasing Hormone Signaling	0.462	0.018	#NUM!	RAP1B,FOS
April Mediated Signaling	0.455	0.0256	#NUM!	FOS
Netrin Signaling	0.455	0.0256	#NUM!	PPP3CA
Estrogen Biosynthesis	0.455	0.0256	#NUM!	HSD17B7
Thyroid Cancer Signaling	0.446	0.025	#NUM!	CXCL8
Role of PKR in Interferon Induction and Antiviral Response	0.438	0.0244	#NUM!	IFNG
B Cell Activating Factor Signaling	0.438	0.0244	#NUM!	FOS
Mechanisms of Viral Exit from Host Cells	0.438	0.0244	#NUM!	ACTB
IL-8 Signaling	0.433	0.0152	#NUM!	CXCL8,FOS,ARAF
PTEN Signaling	0.423	0.0168	#NUM!	CSNK2A2,CDC42
NGF Signaling	0.419	0.0167	#NUM!	RAP1B,CDC42
Role of IL-17F in Allergic Inflammatory Airway Diseases	0.414	0.0227	#NUM!	CXCL8
fMLP Signaling in Neutrophils	0.406	0.0163	#NUM!	CDC42,PPP3CA
Role of Tissue Factor in Cancer	0.406	0.0163	#NUM!	CXCL8,CDC42
Triacylglycerol Biosynthesis	0.399	0.0217	#NUM!	AGPAT1
nNOS Signaling in Neurons	0.392	0.0213	#NUM!	PPP3CA
Osteoarthritis Pathway	0.39	0.0143	#NUM!	CXCL8,CASP2,HKR1
GNRH Signaling	0.381	0.0155	#NUM!	FOS,CDC42
Cancer Drug Resistance By Drug Efflux	0.378	0.0204	#NUM!	ARAF
Assembly of RNA Polymerase II Complex	0.371	0.02	#NUM!	ERCC3
Amyloid Processing	0.365	0.0196	#NUM!	CSNK2A2
CD27 Signaling in Lymphocytes	0.353	0.0189	#NUM!	FOS
cAMP-mediated signaling	0.351	0.0135	#NUM!	DUSP1,PPP3CA,PTGER4
Role of Pattern Recognition Receptors in Recognition of Bacteria and Viruses	0.351	0.0146	#NUM!	CXCL8,IFNG
Role of Macrophages, Fibroblasts and Endothelial Cells in Rheumatoid Arthritis	0.349	0.0129	#NUM!	CXCL8,FOS,FCGR3A/FCGR3B,PPP3CA
Aryl Hydrocarbon Receptor Signaling	0.34	0.0143	#NUM!	FOS,NCOA3
Insulin Receptor Signaling	0.337	0.0142	#NUM!	PPP1R11,VAMP2
Actin Nucleation by ARP-WASP Complex	0.335	0.0179	#NUM!	CDC42
D-myo-inositol (1,4,5,6)-Tetrakisphosphate Biosynthesis	0.33	0.014	#NUM!	DUSP1,PPP3CA
D-myo-inositol (3,4,5,6)-tetrakisphosphate Biosynthesis	0.33	0.014	#NUM!	DUSP1,PPP3CA
Regulation of Cellular Mechanics by Calpain Protease	0.33	0.0175	#NUM!	PXN
Role of Osteoblasts, Osteoclasts and Chondrocytes in Rheumatoid Arthritis	0.324	0.0129	#NUM!	IFNG,FOS,PPP3CA
Wnt/Ca+ pathway	0.324	0.0172	#NUM!	PPP3CA
Retinoic acid Mediated Apoptosis Signaling	0.304	0.0161	#NUM!	IFNG
Phospholipases	0.304	0.0161	#NUM!	PLBD1
Activation of IRF by Cytosolic Pattern Recognition Receptors	0.299	0.0159	#NUM!	IFIT2
Relaxin Signaling	0.295	0.013	#NUM!	RAP1B,FOS
Thrombopoietin Signaling	0.29	0.0154	#NUM!	FOS
ERK5 Signaling	0.29	0.0154	#NUM!	FOS
Pyridoxal 5'-phosphate Salvage Pathway	0.29	0.0154	#NUM!	ARAF
Colorectal Cancer Metastasis Signaling	0.288	0.0121	#NUM!	IFNG,FOS,PTGER4
Signaling by Rho Family GTPases	0.288	0.0121	#NUM!	FOS,CDC42,ACTB
3-phosphoinositide Degradation	0.286	0.0127	#NUM!	DUSP1,PPP3CA
D-myo-inositol-5-phosphate Metabolism	0.275	0.0124	#NUM!	DUSP1,PPP3CA
Role of IL-17A in Arthritis	0.272	0.0145	#NUM!	CXCL8
GABA Receptor Signaling	0.272	0.0145	#NUM!	UBC
Dopamine-DARPP32 Feedback in cAMP Signaling	0.27	0.0123	#NUM!	PPP1R11,PPP3CA
CXCR4 Signaling	0.265	0.0121	#NUM!	FOS,PXN
Chemokine Signaling	0.264	0.0141	#NUM!	FOS
Melatonin Signaling	0.26	0.0139	#NUM!	ARAF
Basal Cell Carcinoma Signaling	0.26	0.0139	#NUM!	HKR1
GM-CSF Signaling	0.256	0.0137	#NUM!	PPP3CA
TREM1 Signaling	0.248	0.0133	#NUM!	CXCL8
Antiproliferative Role of Somatostatin Receptor 2	0.248	0.0133	#NUM!	RAP1B
Wnt/?-catenin Signaling	0.247	0.0116	#NUM!	CSNK2A2,UBC
IL-15 Signaling	0.245	0.0132	#NUM!	CXCL8
Dopamine Receptor Signaling	0.241	0.013	#NUM!	PPP1R11
CD40 Signaling	0.234	0.0127	#NUM!	FOS
Role of PI3K/AKT Signaling in the Pathogenesis of Influenza	0.234	0.0127	#NUM!	IFNG
Erythropoietin Signaling	0.227	0.0123	#NUM!	FOS
Growth Hormone Signaling	0.221	0.012	#NUM!	FOS
Prolactin Signaling	0.221	0.012	#NUM!	FOS
JAK/Stat Signaling	0.221	0.012	#NUM!	FOS
IL-17 Signaling	0.215	0.0118	#NUM!	CXCL8
HIPPO signaling	0.209	0.0115	#NUM!	PPP1R11
Bladder Cancer Signaling	0.206	0.0114	#NUM!	CXCL8
G Beta Gamma Signaling	0.206	0.0114	#NUM!	CDC42
HER-2 Signaling in Breast Cancer	0.206	0.0114	#NUM!	CDC42
VEGF Family Ligand-Receptor Interactions	0.206	0.0114	#NUM!	FOS
Apoptosis Signaling	0.2	0.0111	#NUM!	CASP2

## Sheet: Canonical pathways mDC
Enriched canonical pathways in mDCs between ZIKV-infected and ZIKV-uninfected patients as determined by Ingenuity Pathways Analysis
Ingenuity Canonical Pathways	-log(p-value)	Ratio	z-score	Molecules
Mitochondrial Dysfunction	13.2	0.31	#NUM!	FURIN,ACO2,NCSTN,NDUFB8,MT-CO2,DHODH,CYB5R3,NDUFA1,VDAC2,NDUFB10,SOD2,NDUFS6,MT-ND2,ATP5F1,ATP5G3,ATP5J,ATP5O,SURF1,MT-ND4L,GSR,UQCRC2,NDUFA12,MT-ND3,NDUFS3,NDUFB2,HSD17B10,ATP5G1,PRDX5,UQCRH,COX6C,RHOT2,BCL2,NDUFB9,PARK7,MT-CYB,MT-CO3,NDUFS2,NDUFB6,ACO1,OGDH,COX4I1,MT-CO1,SDHA,MT-ND6,UCP2,MT-ND4,FIS1,MT-ND5,MT-ND1,NDUFV2,COX5A,CYCS,UQCRQ
Protein Ubiquitination Pathway	9.9	0.238	#NUM!	PSMA7,USP5,HLA-B,USP20,FBXW7,DNAJC15,PSMB8,HSPA5,SKP1,ELOC,HSPA4,BAG1,UBE2E3,PSMC2,PSMA2,PSMA6,PSMB5,DNAJC9,UBE4B,USP36,HSPA9,PSME2,PSMD6,UCHL3,PSMB7,CBL,RBX1,PSMA4,PSMB1,PSMD1,TAP2,VHL,HSPB1,B2M,PSMB3,USP21,PSMD7,USP11,CUL1,UBE2O,USP39,TAP1,UBE2F,USP13,STUB1,USP42,HSPE1,PSMA3,PSMD14,DNAJB1,PSMB9,USP15,PSMD13,PSMA1,DNAJB9,PSMB6,UBE2L6,HLA-C,DNAJB11,UBA1,USP49,PSMC3,UBE2D3
Fc? Receptor-mediated Phagocytosis in Macrophages and Monocytes	9.55	0.344	-3.182	RAC2,PLD2,PTK2B,ARPC1B,HMOX1,ACTR3,RAB11B,PIK3CG,HCK,RPS6KB2,AKT3,FCGR3A/FCGR3B,FGR,ACTR2,SRC,PXN,PLD3,FCGR2A,ARPC5L,ACTB,FYB,INPP5D,PIP5K1A,CBL,PRKCI,ACTA2,WAS,VAV3,LYN,RAB11A,PRKCH,ARPC4
Oxidative Phosphorylation	9.43	0.321	#NUM!	ATP5G1,UQCRH,COX6C,NDUFB8,MT-CO2,NDUFA1,NDUFB10,NDUFB9,MT-CYB,NDUFS6,NDUFB6,NDUFS2,MT-CO3,MT-ND2,ATP5F1,ATP5G3,COX4I1,ATP5J,MT-CO1,SDHA,ATP5O,SURF1,MT-ND4,MT-ND4L,MT-ND5,MT-ND1,NDUFV2,UQCRC2,COX5A,NDUFA12,CYCS,MT-ND3,NDUFS3,NDUFB2,UQCRQ
Regulation of Actin-based Motility by Rho	8.62	0.333	-2.646	RAC2,PFN1,MYL6,ARPC1B,RHOT2,PIP4K2B,MYLK,MYL6B,ACTR3,RHOG,BAIAP2,RHOF,MYL12B,ITGA4,ACTR2,CFL1,ARPC5L,RHOC,ACTB,ITGA5,GSN,PIP5K1A,ACTA2,WAS,PIP5K1C,RHOA,PAK2,ARHGDIA,ARPC4,PIP4K2C
EIF2 Signaling	8.58	0.24	-1.219	RPL11,RAF1,RPLP2,PDPK1,KRAS,HSPA5,RPS11,EIF1,EIF4G2,EIF3B,PIK3CG,EIF5,MRAS,ATF4,RPS2,AGO1,PABPC1,RPL36AL,RPL3,EIF5B,EIF2B3,RPL12,EIF2S3,RPL28,RPS6,PTBP1,ACTA2,GAB1,EIF4A3,PPP1R15A,PIK3CD,PIK3CA,RPL36A,RPS3A,EIF2S1,RPL7,BCL2,SHC1,RPL18A,RPS9,EIF3A,AKT3,RPL34,GRB2,ACTB,TRIB3,RPL23,RPS21,WARS,RPS16,EIF4A1,EIF2AK2,RPL38
Rac Signaling	8.51	0.299	-3.656	ABI2,RAF1,PIK3CA,MAP3K11,PTK2B,ARPC1B,PIP4K2B,KRAS,NFKB1,IQGAP2,ACTR3,JUN,CYFIP2,PIK3CG,BAIAP2,CYBB,MRAS,ITGA4,ACTR2,CFL1,ARPC5L,GRB2,ITGA5,PIP5K1A,PRKCI,GAB1,PIP5K1C,RHOA,NCF2,PAK2,CD44,PIK3CD,ELK1,ARPC4,PIP4K2C
Actin Cytoskeleton Signaling	8.15	0.233	-3.857	RAF1,RAC2,MYH9,PFN1,MYL6,PIP4K2B,ARHGEF1,MYL6B,KRAS,SLC9A1,CYFIP2,PIK3CG,BAIAP2,MRAS,GNA13,TMSB10/TMSB4X,SSH2,ITGA4,ACTR2,CFL1,CRKL,ITGA5,GSN,PIP5K1A,TIAM2,GAB1,ACTA2,PIP5K1C,RHOA,CD14,PIK3CD,PIP4K2C,ABI2,PIK3CA,FGD3,ARPC1B,MYLK,SHC1,IQGAP2,ACTR3,FLNA,MYL12B,PXN,WASF2,ARPC5L,GRB2,ACTB,WAS,VAV3,PAK2,NCKAP1L,ARPC4,MSN
Caveolar-mediated Endocytosis Signaling	7.84	0.352	#NUM!	B2M,COPZ1,RAB5C,COPA,HLA-B,COPB2,RAB5B,ITGB7,DYRK3,FLNA,PTPN1,ITGA4,SRC,ACTB,ITGA5,FLOT1,COPG2,COPB1,ITGAL,COPG1,ITGB2,FLOT2,ACTA2,HLA-C,ITGAX
PI3K/AKT Signaling	7.68	0.28	-0.686	RAF1,PIK3CA,YWHAH,PPP2CA,PDPK1,KRAS,NFKB1,BCL2,SHC1,GYS1,NFKBIA,PIK3CG,PPM1L,TSC2,MRAS,RPS6KB2,AKT3,ITGA4,YWHAG,GRB2,YWHAB,PPP2R5D,YWHAZ,ITGA5,PPP2R5A,INPP5D,NFKBID,PPP2R1A,GAB1,CDKN1A,PIK3CD,PTGS2,INPP5K,JAK3,PPP2R1B
Signaling by Rho Family GTPases	7.6	0.222	-3.96	RAF1,MAP3K11,MYL6,PIP4K2B,ARHGEF1,MYL6B,CDC42EP2,SLC9A1,RHOG,PIK3CG,BAIAP2,CYBB,MRAS,GNA13,ITGA4,ACTR2,CFL1,GNG2,SEPT7,ITGA5,PKN1,PIP5K1A,ACTA2,GAB1,PIP5K1C,RHOA,NCF2,PIK3CD,PIP4K2C,PIK3CA,PTK2B,ARPC1B,RHOT2,MYLK,NFKB1,JUN,ACTR3,ARHGEF2,ARHGEF3,RHOF,MYL12B,RHOC,ARPC5L,GRB2,ACTB,CDC42EP3,CDC42EP4,GNAI2,FOS,PRKCI,WAS,PAK2,ELK1,ARPC4,MSN
mTOR Signaling	7.33	0.234	-1.859	PLD2,PIK3CA,PRKAB1,RPS3A,PPP2CA,RHOT2,PDPK1,FKBP1A,KRAS,PRR5L,RPS11,HMOX1,RHOG,EIF4G2,EIF3B,PIK3CG,RPS9,PPM1L,TSC2,EIF3A,RPS6KB2,MRAS,AKT3,RPS2,RHOF,EIF4B,PLD3,DDIT4,RHOC,GRB2,PPP2R5D,RPS21,PPP2R5A,RPS6,ATG13,PPP2R1A,RPS16,PRKCI,GAB1,RHOA,EIF4A3,EIF4A1,PRKAG2,PIK3CD,PRKCH,RPS6KA1,PPP2R1B
Antigen Presentation Pathway	7.31	0.447	#NUM!	B2M,PSMB9,PSMB5,HLA-B,PSMB8,PSMB6,TAP1,HLA-G,NLRC5,HLA-DRB1,HLA-C,HLA-DMB,HLA-DRA,HLA-F,TAPBP,TAP2,HLA-E
ERK/MAPK Signaling	7.03	0.231	-3.28	RAF1,RAC2,PIK3CA,PTK2B,YWHAH,PPP2CA,DUSP6,KRAS,SHC1,ELF4,ETS2,PIK3CG,MKNK1,PPM1L,CREB1,MRAS,ATF4,JMJD7-PLA2G4B,ITGA4,SRC,PXN,YWHAG,GRB2,YWHAB,PPP2R5D,CRKL,YWHAZ,ITGA5,PPP1R14A,PPP1R11,STAT3,PPP2R5A,FOS,PPP2R1A,H3F3A/H3F3B,PRKCI,ARAF,GAB1,DUSP1,PAK2,PRKAG2,PIK3CD,RPS6KA1,ELK1,PPP2R1B,HSPB1
Integrin Signaling	6.97	0.224	-4.025	RAC2,RAF1,PIK3CA,RALA,MAP3K11,PFN1,ARHGAP26,ARPC1B,ARF1,RHOT2,KRAS,MYLK,ITGB7,SHC1,RHOG,ACTR3,PIK3CG,ARF4,MRAS,AKT3,RHOF,MYL12B,ITGA4,SRC,ACTR2,PXN,GRB2,ARPC5L,RHOC,ACTB,CRKL,RALB,ITGA5,TSPAN2,GSN,ITGAL,ARHGAP5,ITGB2,GAB1,ACTA2,WAS,RHOA,CAPN1,PAK2,ZYX,PIK3CD,NEDD9,ARPC4,ITGAX
Regulation of eIF4 and p70S6K Signaling	6.93	0.248	-2.236	RAF1,PIK3CA,EIF4EBP2,RPS3A,PPP2CA,PDPK1,KRAS,EIF2S1,RPS11,SHC1,EIF1,EIF4G2,EIF3B,PIK3CG,MKNK1,RPS9,PPM1L,MRAS,EIF3A,AKT3,RPS2,AGO1,ITGA4,PABPC1,GRB2,PPP2R5D,ITGA5,EIF2B3,EIF2S3,RPS21,PPP2R5A,RPS6,PPP2R1A,RPS16,GAB1,EIF4A3,EIF4A1,PIK3CD,PPP2R1B
Glucocorticoid Receptor Signaling	6.8	0.205	#NUM!	CD247,RAF1,PRKAB1,YWHAH,NFATC3,SGK1,KRAS,HSPA5,CD163,HMGB1,HSPA4,BAG1,PIK3CG,SMARCB1,MRAS,CXCL8,TAF9,STAT5A,CDKN1C,HSPA9,STAT3,PPP3CC,NFKBID,GAB1,POLR2E,DUSP1,GTF2H1,PIK3CD,TNF,PBRM1,PIK3CA,ARID1A,POU2F2,NFKB1,PTGES3,BCL2,SHC1,POLR2A,NFKBIA,JUN,NFAT5,NCOA2,ANXA1,CREB1,AKT3,POLR2J2/POLR2J3,CCNH,TAF6,GRB2,ACTB,POLR2G,FOS,CDKN1A,PRKAG2,IL1B,PTGS2,JAK3,ELK1,HLTF
PI3K Signaling in B Lymphocytes	6.7	0.262	-2.401	RAF1,PLCB2,PIK3CA,ATF7,NFATC3,PDPK1,KRAS,NFKB1,PTPRC,NFKBIA,JUN,NFAT5,PIK3CG,CREB1,MRAS,ATF6B,ATF4,AKT3,C3,ITPR2,PPP3CC,INPP5D,NFKBID,CALM1 (includes others),FOS,CBL,PRKCI,DAPP1,CD180,VAV3,LYN,PIK3CD,PIK3AP1,ELK1
Systemic Lupus Erythematosus Signaling	6.59	0.218	#NUM!	CD247,FCGR2C,PIK3CA,NFATC3,PRPF8,HNRNPA2B1,HLA-B,SNRPE,KRAS,IGHG1,SART1,SNRPG,PTPRC,HLA-G,NFAT5,RNU12,JUN,PIK3CG,MRAS,SNRPD1,AKT3,SNRPD3,SNRPD2,PRPF40B,PRPF31,HLA-F,FCGR3A/FCGR3B,PTPN6,GRB2,FCGR2A,SNRNP27,INPP5D,FOS,CBL,GAB1,HLA-C,RNU2-2P,SNRNP25,CD72,FCER1G,LSM1,LYN,SNRNP200,SF3B4,IL1B,PIK3CD,LSM5,TNF,HLA-E
B Cell Receptor Signaling	6.34	0.226	-3.683	RAF1,FCGR2C,RAC2,PIK3CA,MAP3K11,PTK2B,POU2F2,NFATC3,PDPK1,KRAS,IGHG1,NFKB1,PTPRC,SHC1,NFKBIA,JUN,NFAT5,PIK3CG,CREB1,RPS6KB2,MRAS,ATF4,AKT3,RASSF5,PTPN6,CFL1,FCGR2A,GRB2,PPP3CC,INPP5D,NFKBID,CALM1 (includes others),GAB1,DAPP1,PAG1,VAV3,LYN,PIK3CD,PIK3AP1,MAP2K3,INPP5K,ELK1,BCL2A1
RhoGDI Signaling	6.2	0.231	2.466	GDI1,MYL6,ARPC1B,RHOT2,PIP4K2B,ARHGEF1,MYL6B,RHOG,ACTR3,MRAS,ARHGEF2,GNA13,ARHGEF3,RHOF,MYL12B,ITGA4,ACTR2,SRC,CFL1,WASF2,ARPC5L,RHOC,ACTB,GNG2,ARHGAP4,ITGA5,ARHGDIB,GNAI2,ARHGAP5,PIP5K1A,ACTA2,PIP5K1C,RHOA,PAK2,CD44,ARHGDIA,ARHGAP1,ARPC4,PIP4K2C,MSN
Cdc42 Signaling	6.18	0.234	-0.577	CD247,B2M,RAF1,FGD3,RALA,MAP3K11,MYL6,ARPC1B,HLA-B,MYLK,MYL6B,CDC42EP2,EXOC7,HLA-G,IQGAP2,ACTR3,HLA-DRB1,JUN,BAIAP2,HLA-DRA,HLA-DMB,HLA-F,MYL12B,ITGA4,ACTR2,SRC,CFL1,ARPC5L,ITGA5,FOS,PRKCI,EXOC8,HLA-C,WAS,PAK2,FCER1G,CDC42SE1,ARPC4,HLA-E
Erythropoietin Signaling	5.96	0.296	#NUM!	STAT5A,SRC,RAF1,PTPN6,PIK3CA,GRB2,EPOR,PDPK1,KRAS,NFKB1,SHC1,FOS,NFKBID,PRKCI,JUN,NFKBIA,CBL,GAB1,PIK3CG,MRAS,AKT3,PRKCH,PIK3CD,ELK1
Ceramide Signaling	5.87	0.28	-0.2	RAF1,PIK3CA,PPP2CA,GRB2,TNFRSF1A,PPP2R5D,SPHK2,KRAS,NFKB1,PPP2R5A,BCL2,CTSD,FOS,PPP2R1A,JUN,GAB1,PIK3CG,PPM1L,MRAS,AKT3,CYCS,PIK3CD,TNFRSF1B,PPP2R1B,NSMAF,TNF
Acute Myeloid Leukemia Signaling	5.87	0.28	-2.558	RAF1,PIK3CA,FLT3,KRAS,NFKB1,SPI1,CSF2RA,PIM1,RARA,PIK3CG,MRAS,RPS6KB2,AKT3,CSF3R,STAT5A,GRB2,STAT3,CSF1R,ARAF,GAB1,IDH2,PIK3CD,MAP2K3,PML,MAP2K5,TCF7L2
Phagosome Maturation	5.75	0.236	#NUM!	B2M,TUBA1B,ATP6V0C,RAB5C,ATP6V1D,ATP6V0B,PRDX5,TCIRG1,HLA-B,RAB5B,TUBB,TAP1,CTSZ,CTSD,DYNLL1,HLA-DRB1,CTSS,HLA-DRA,CYBB,BET1L,NAPA,ATP6V0E2,VPS18,TUBB4B,RAB7A,CTSA,CTSL,TUBB6,HLA-C,NCF2,ATP6V0D1,CTSB,STX16,GOSR2,ATP6V1B2
RhoA Signaling	5.71	0.25	-2.191	PFN1,PTK2B,MYL6,ARPC1B,PIP4K2B,MYLK,ARHGEF1,MYL6B,CDC42EP2,ACTR3,BAIAP2,GNA13,MYL12B,ACTR2,CFL1,ARPC5L,ACTB,SEPT7,ARHGAP4,CDC42EP3,CDC42EP4,PKN1,ARHGAP5,PIP5K1A,ACTA2,PIP5K1C,RHOA,ARHGAP1,ARPC4,PIP4K2C,MSN
Cholecystokinin/Gastrin-mediated Signaling	5.65	0.267	-2.502	RAF1,PLCB2,PTK2B,RHOT2,KRAS,SHC1,JUN,RHOG,MRAS,GNA13,RHOF,SRC,PXN,GRB2,RHOC,ITPR2,FOS,PRKCI,RHOA,IL1B,MAP2K3,PRKCH,PTGS2,MAPK7,ELK1,TNF,MAP2K5
Virus Entry via Endocytic Pathways	5.56	0.265	#NUM!	B2M,RAC2,PIK3CA,AP2A1,HLA-B,CLTB,KRAS,AP1B1,ITGB7,AP1G2,FLNA,PIK3CG,MRAS,ITGA4,SRC,GRB2,ACTB,ITGA5,ITGAL,AP2S1,ITGB2,PRKCI,GAB1,ACTA2,HLA-C,PIK3CD,PRKCH
CD28 Signaling in T Helper Cells	5.56	0.242	-1.225	CD247,PIK3CA,ARPC1B,NFATC3,CD4,HLA-B,PDPK1,NFKB1,PTPRC,ACTR3,NFKBIA,JUN,HLA-DRB1,NFAT5,PIK3CG,HLA-DRA,HLA-DMB,AKT3,ACTR2,PTPN6,ARPC5L,ITPR2,GRB2,PPP3CC,NFKBID,CALM1 (includes others),FOS,GAB1,WAS,FCER1G,PIK3CD,ARPC4
Remodeling of Epithelial Adherens Junctions	5.5	0.304	-0.905	TUBA1B,SRC,ACTR2,NME1,RALA,RAB5C,ARPC1B,ARPC5L,TUBB4B,ACTB,RAB7A,RAB5B,TUBB,MAPRE2,ACTR3,TUBB6,ACTA2,CBLL1,ZYX,HGS,ARPC4
fMLP Signaling in Neutrophils	5.31	0.244	-1.826	RAF1,PLCB2,PIK3CA,ARPC1B,NFATC3,KRAS,NFKB1,ACTR3,NFKBIA,NFAT5,PIK3CG,CYBB,MRAS,ACTR2,ARPC5L,ITPR2,GRB2,GNG2,PPP3CC,GNAI2,NFKBID,CALM1 (includes others),PRKCI,GAB1,WAS,NCF2,PIK3CD,PRKCH,ELK1,ARPC4
JAK/Stat Signaling	5.19	0.277	-1.043	STAT6,STAT5A,RAF1,PTPN6,PIK3CA,GRB2,PIAS1,KRAS,STAT3,NFKB1,SHC1,FOS,PIAS3,PIAS4,JUN,GAB1,PIK3CG,CDKN1A,PTPN1,MRAS,AKT3,PIK3CD,JAK3
IL-4 Signaling	5.17	0.27	#NUM!	STAT6,PTPN6,PIK3CA,IL2RG,IL13RA1,GRB2,NFATC3,HLA-B,KRAS,HMGA1,INPP5D,SHC1,NFAT5,HLA-DRB1,GAB1,PIK3CG,HLA-DMB,HLA-DRA,RPS6KB2,MRAS,AKT3,PIK3CD,INPP5K,JAK3
Tec Kinase Signaling	5.14	0.218	-3.656	PIK3CA,PTK2B,RHOT2,FCER1A,NFKB1,RHOG,PIK3CG,MRAS,HCK,GNA13,RHOF,FGR,ITGA4,STAT6,SRC,STAT5A,RHOC,GRB2,ACTB,GNG2,ITGA5,STAT3,GNAI2,FOS,PRKCI,GAB1,ACTA2,WAS,RHOA,VAV3,PAK2,LYN,FCER1G,PIK3CD,PRKCH,JAK3,TNF
IL-8 Signaling	5.11	0.208	-3.795	RAF1,RAC2,PLD2,PLCB2,PIK3CA,PTK2B,RHOT2,KRAS,NFKB1,BCL2,HMOX1,RHOG,JUN,PIK3CG,CYBB,MRAS,AKT3,GNA13,RHOF,MYL12B,LASP1,CXCL8,SRC,PLD3,RHOC,GRB2,GNG2,IRAK3,GNAI2,ITGB2,FOS,PRKCI,ARAF,GAB1,RHOA,NCF2,PAK2,PIK3CD,PRKCH,PTGS2,ITGAX
Phospholipase C Signaling	5.01	0.196	-2.92	CD247,PEBP1,RAF1,FCGR2C,PLD2,PLCB2,RALA,MYL6,NFATC3,RHOT2,ARHGEF1,MYL6B,KRAS,IGHG1,NFKB1,SHC1,HMOX1,RHOG,NFAT5,CREB1,MRAS,ATF4,ARHGEF2,GNA13,ARHGEF3,RHOF,JMJD7-PLA2G4B,MYL12B,ITGA4,SRC,PLD3,FCGR2A,RHOC,ITPR2,GRB2,GNG2,RALB,ITGA5,PPP1R14A,PPP3CC,CALM1 (includes others),HDAC3,PRKCI,RHOA,LYN,FCER1G,PRKCH
Clathrin-mediated Endocytosis Signaling	5	0.206	#NUM!	CSNK2A1,AP2A1,PIK3CA,EPS15,RAB4A,RAB5C,ARPC1B,CLTB,GAK,NUMB,RAB5B,AP1B1,ITGB7,AP1G2,ACTR3,ARRB1,RAB11B,PIK3CG,SERPINA1,S100A8,HGS,RAB4B,SRC,ACTR2,EPN1,ARPC5L,GRB2,ACTB,RAB7A,ITGA5,PPP3CC,AP2S1,ITGB2,CBL,GAB1,ACTA2,PIP5K1C,RAB11A,PIK3CD,MYO1E,ARPC4
NRF2-mediated Oxidative Stress Response	4.95	0.207	-1.091	AKR7A2,RAF1,PIK3CA,PPIB,KRAS,DNAJC15,HMOX1,SOD2,JUN,PIK3CG,VCP,MRAS,ATF4,UBE2E3,DNAJB1,TXN,NFE2L2,GSTK1,GSTM1,DNAJC9,GRB2,ACTB,JUNB,DNAJB9,GSTO1,GSR,FOS,ERP29,PRKCI,GAB1,ACTA2,RBX1,DNAJB11,STIP1,PIK3CD,MAP2K3,PRKCH,MAPK7,MAP2K5,FTH1
Telomerase Signaling	4.82	0.243	-2.837	RAF1,PIK3CA,PPP2CA,PDPK1,KRAS,PTGES3,SHC1,RB1,ELF4,SP1,ETS2,PIK3CG,PPM1L,MRAS,AKT3,IL2RG,GRB2,PPP2R5D,PPP2R5A,PPP2R1A,HDAC3,GAB1,CDKN1A,TEP1,TPP1,PIK3CD,PPP2R1B
CTLA4 Signaling in Cytotoxic T Lymphocytes	4.81	0.253	#NUM!	CD247,B2M,PIK3CA,AP2A1,PPP2CA,CLTB,HLA-B,AP1B1,AP1G2,PIK3CG,PPM1L,AKT3,PTPN6,GRB2,AP1M1,PPP2R5D,PPP2R5A,AP2S1,PPP2R1A,GAB1,HLA-C,FCER1G,PIK3CD,PPP2R1B,AP1G1
14-3-3-mediated Signaling	4.73	0.229	-1.46	TUBA1B,RAF1,PLCB2,PIK3CA,YWHAH,KRAS,TUBB,JUN,PIK3CG,TSC2,MRAS,AKT3,PDCD6IP,SRC,YWHAG,TUBB4B,TNFRSF1A,GRB2,YWHAB,YWHAZ,FOS,CBL,PRKCI,GAB1,TUBB6,PIK3CD,PRKCH,RPS6KA1,ELK1,TNF
p70S6K Signaling	4.67	0.227	-2.353	RAF1,PIK3CA,PLCB2,YWHAH,PPP2CA,PDPK1,KRAS,SHC1,PIK3CG,PPM1L,MRAS,AKT3,SRC,IL2RG,YWHAG,GRB2,EEF2,YWHAB,PPP2R5D,YWHAZ,PPP2R5A,GNAI2,RPS6,PPP2R1A,PRKCI,GAB1,LYN,PIK3CD,PRKCH,PPP2R1B
IL-3 Signaling	4.66	0.265	-1.706	STAT6,STAT5A,RAF1,PTPN6,PIK3CA,GRB2,CRKL,KRAS,PPP3CC,STAT3,INPP5D,SHC1,FOS,PRKCI,JUN,GAB1,PIK3CG,MRAS,AKT3,PRKCH,PIK3CD,ELK1
Sumoylation Pathway	4.57	0.25	-0.426	GDI1,RANBP2,RHOC,RHOT2,PIAS1,ZEB1,RFC5,NFKB1,UBA2,ARHGDIB,FOS,RNF4,PIAS4,RHOG,JUN,NFKBIA,SP1,STUB1,RHOA,RFC2,SLC19A1,ARHGDIA,RHOF,PML
Actin Nucleation by ARP-WASP Complex	4.56	0.304	-2.5	ACTR2,ARPC1B,GRB2,RHOC,ARPC5L,RHOT2,ITGA5,KRAS,ACTR3,RHOG,WAS,RHOA,BAIAP2,MRAS,RHOF,ARPC4,ITGA4
Tight Junction Signaling	4.52	0.21	#NUM!	MYH9,MYL6,PPP2CA,CPSF1,SYMPK,MYLK,MYL6B,NFKB1,CPSF4,JUN,PPM1L,CSTF2,AKT3,ARHGEF2,NECTIN1,TNFRSF1B,BET1L,NAPA,TNFRSF1A,PPP2R5D,ACTB,HSF1,YBX3,PPP2R5A,FOS,PPP2R1A,PRKCI,ACTA2,RHOA,PRKAG2,STX16,CPSF3,GOSR2,TNF,PPP2R1B
Natural Killer Cell Signaling	4.48	0.23	#NUM!	CD247,RAF1,RAC2,PTPN6,PIK3CA,KLRC4-KLRK1/KLRK1,LAIR1,FCGR2A,GRB2,SH3BP2,KRAS,LILRB1,INPP5D,SIGLEC7,SHC1,PRKCI,GAB1,PIK3CG,VAV3,CD244,PAK2,MRAS,FCER1G,AKT3,PRKCH,PIK3CD,INPP5K,FCGR3A/FCGR3B
IL-2 Signaling	4.29	0.281	-3.5	STAT5A,RAF1,CSNK2A1,PIK3CA,IL2RG,PTK2B,GRB2,KRAS,SHC1,FOS,JUN,GAB1,PIK3CG,MRAS,AKT3,PIK3CD,JAK3,ELK1
Role of NFAT in Regulation of the Immune Response	4.23	0.199	-2.335	CD247,RAF1,FCGR2C,PLCB2,PIK3CA,CSNK1G1,NFATC3,CD4,HLA-B,FCER1A,CSNK1A1,KRAS,NFKB1,NFKBIA,JUN,HLA-DRB1,NFAT5,PIK3CG,HLA-DRA,HLA-DMB,MRAS,AKT3,GNA13,FCGR3A/FCGR3B,FCGR2A,ITPR2,GRB2,GNG2,PPP3CC,GNAI2,CALM1 (includes others),NFKBID,FOS,GAB1,LYN,FCER1G,PIK3CD
Huntington's Disease Signaling	4.2	0.185	-1.091	PLCB2,PIK3CA,SGK1,CLTB,PDPK1,HSPA5,SHC1,HSPA4,CTSD,POLR2A,JUN,SP1,PIK3CG,CREB1,ATF4,AKT3,DNAJB1,BET1L,NAPA,SDHA,ATP5J,POLR2J2/POLR2J3,PSMF1,GRB2,GLS,GNG2,HSPA9,APAF1,PSME2,RPH3A,PSME3,POLR2G,HDAC3,PRKCI,GAB1,POLR2E,CAPN1,CASP2,STX16,DCTN1,CYCS,PIK3CD,PRKCH,GOSR2,CASP5
ERK5 Signaling	4.2	0.277	-1.886	SRC,YWHAG,YWHAH,YWHAB,SGK1,YWHAZ,KRAS,FOS,GAB1,CREB1,RPS6KB2,MRAS,ATF4,RPS6KA1,MAPK7,GNA13,WNK1,MAP2K5
Production of Nitric Oxide and Reactive Oxygen Species in Macrophages	4.18	0.196	-2.333	PIK3CA,MAP3K11,PPP2CA,RHOT2,NFKB1,SPI1,RHOG,NFKBIA,JUN,PIK3CG,PPM1L,CYBB,AKT3,SERPINA1,S100A8,RHOF,TNFRSF1B,PTPN6,RHOC,TNFRSF1A,GRB2,PPP2R5D,PPP1R14A,PPP1R11,IRF1,PPP2R5A,FOS,NFKBID,PPP2R1A,PRKCI,GAB1,RHOA,NCF2,PIK3CD,PRKCH,JAK3,TNF,PPP2R1B
Prostanoid Biosynthesis	4.14	0.667	#NUM!	PTGES,PTGS1,PTGS2,PTGDS,TBXAS1,PTGES3
ILK Signaling	4.08	0.194	-1.808	PIK3CA,MYH9,MYL6,PPP2CA,RHOT2,PDPK1,MYL6B,NFKB1,ITGB7,RHOG,JUN,FLNA,PIK3CG,PPM1L,CREB1,ATF4,AKT3,TMSB10/TMSB4X,RHOF,TESK1,PXN,CFL1,RHOC,TNFRSF1A,GRB2,PPP2R5D,ACTB,PPP2R5A,FOS,ITGB2,PPP2R1A,GAB1,ACTA2,RHOA,PIK3CD,PTGS2,TNF,PPP2R1B
FLT3 Signaling in Hematopoietic Progenitor Cells	3.99	0.247	-3.71	STAT6,STAT5A,RAF1,PIK3CA,GRB2,FLT3,PDPK1,KRAS,STAT3,INPP5D,SHC1,CBL,GAB1,PIK3CG,CREB1,MRAS,ATF4,AKT3,PIK3CD,RPS6KA1,ELK1
Type I Diabetes Mellitus Signaling	3.93	0.225	-1.5	CD247,MYD88,TNFRSF1A,HLA-B,PIAS1,APAF1,NFKB1,IRF1,BCL2,HLA-G,NFKBID,PRF1,NFKBIA,HLA-DRB1,HLA-C,HLA-DRA,HLA-DMB,FCER1G,IL1B,MAP2K3,CYCS,TNFRSF1B,HLA-F,TNF,HLA-E
CXCR4 Signaling	3.89	0.2	-3.053	RAF1,PLCB2,PIK3CA,MYL6,CD4,RHOT2,MYL6B,KRAS,RHOG,JUN,PIK3CG,MRAS,AKT3,GNA13,RHOF,MYL12B,SRC,PXN,RHOC,ITPR2,GRB2,GNG2,GNAI2,FOS,PRKCI,GAB1,RHOA,PAK2,LYN,PIK3CD,PRKCH,ELK1,ELMO2
NF-?B Activation by Viruses	3.84	0.241	-2.837	RAF1,PIK3CA,GRB2,CD4,ITGA5,KRAS,NFKB1,ITGAL,TNFRSF14,ITGB2,NFKBID,PRKCI,NFKBIA,GAB1,PIK3CG,MRAS,AKT3,PRKCH,PIK3CD,EIF2AK2,ITGA4
IGF-1 Signaling	3.83	0.226	-3.13	RAF1,CSNK2A1,PIK3CA,PXN,YWHAG,YWHAH,YWHAB,GRB2,YWHAZ,PDPK1,KRAS,STAT3,SHC1,FOS,PRKCI,JUN,GAB1,PIK3CG,RPS6KB2,MRAS,PRKAG2,AKT3,PIK3CD,ELK1
HMGB1 Signaling	3.78	0.211	-2.646	PIK3CA,RHOT2,KRAS,NFKB1,HMGB1,RHOG,JUN,SP1,PIK3CG,MRAS,AKT3,OSM,RHOF,TNFRSF1B,CXCL8,KAT7,RHOC,TNFRSF1A,GRB2,FOS,GAB1,RHOA,IL1B,PIK3CD,MAP2K3,ELK1,TNF,MAP2K5
IL-15 Signaling	3.74	0.25	#NUM!	STAT6,STAT5A,RAF1,CXCL8,PIK3CA,IL15RA,IL2RG,GRB2,KRAS,STAT3,NFKB1,SHC1,GAB1,PIK3CG,MRAS,AKT3,PIK3CD,JAK3,TNF
G?q Signaling	3.74	0.199	-2.921	RAF1,PLD2,PLCB2,PIK3CA,PTK2B,GRK2,NFATC3,RHOT2,NFKB1,HMOX1,GYS1,RHOG,NFKBIA,PIK3CG,MRAS,AKT3,RHOF,RGS2,PLD3,RHOC,ITPR2,GRB2,GNG2,PPP3CC,NFKBID,CALM1 (includes others),PRKCI,GAB1,RHOA,PIK3CD,PRKCH,ELK1
PDGF Signaling	3.62	0.233	-3.273	SRC,RAF1,CSNK2A1,PIK3CA,GRB2,CRKL,SPHK2,KRAS,STAT3,INPP5D,SHC1,FOS,JUN,GAB1,PIK3CG,MRAS,PIK3CD,INPP5K,EIF2AK2,JAK3,ELK1
iCOS-iCOSL Signaling in T Helper Cells	3.59	0.211	-1.964	CD247,PIK3CA,NFATC3,CD4,HLA-B,PDPK1,NFKB1,PTPRC,SHC1,HLA-DRB1,NFKBIA,NFAT5,PIK3CG,HLA-DMB,HLA-DRA,AKT3,IL2RG,ITPR2,GRB2,PPP3CC,INPP5D,NFKBID,CALM1 (includes others),GAB1,FCER1G,PIK3CD
Unfolded protein response	3.51	0.273	#NUM!	SCAP,INSIG1,HSPA9,CEBPD,XBP1,DNAJB9,HSPA5,BCL2,HSPA4,SYVN1,PDIA6,VCP,PPP1R15A,ATF4,NFE2L2
GM-CSF Signaling	3.5	0.247	-4	RAF1,PIK3CA,GRB2,KRAS,PPP3CC,STAT3,SHC1,GAB1,PIM1,CSF2RA,PIK3CG,LYN,HCK,MRAS,AKT3,PIK3CD,BCL2A1,ELK1
Breast Cancer Regulation by Stathmin1	3.43	0.182	#NUM!	TUBA1B,RAF1,PLCB2,PIK3CA,PPP2CA,ARHGEF1,KRAS,TUBB,SHC1,PIK3CG,PPM1L,MRAS,ARHGEF2,ARHGEF3,GNA13,E2F4,TUBB4B,ITPR2,GRB2,PPP2R5D,GNG2,PPP1R14A,PPP1R11,PPP2R5A,GNAI2,CALM1 (includes others),PPP2R1A,PRKCI,GAB1,TUBB6,RHOA,CDKN1A,PRKAG2,UHMK1,PIK3CD,PRKCH,PPP2R1B
PEDF Signaling	3.39	0.23	-2.357	RAF1,PIK3CA,WASF2,GRB2,KRAS,ZEB1,NFKB1,PNPLA2,BCL2,NFKBID,SOD2,NFKBIA,GAB1,PIK3CG,RHOA,MRAS,AKT3,PIK3CD,ELK1,TCF7L2
IL-10 Signaling	3.33	0.246	#NUM!	FCGR2C,FCGR2A,BLVRB,STAT3,NFKB1,FOS,HMOX1,NFKBID,JUN,NFKBIA,SP1,IL10RA,IL1B,CD14,MAP2K3,ELK1,TNF
Neuregulin Signaling	3.32	0.227	-1.213	STAT5A,SRC,RAF1,GRB2,CRKL,ITGA5,PDPK1,KRAS,AREG,RPS6,SHC1,PRKCI,RPS6KB2,MRAS,AKT3,PRKCH,ELK1,EREG,RNF41,ITGA4
Granzyme A Signaling	3.31	0.4	#NUM!	GZMA,SET,ANP32A,NME1,PRF1,HIST1H1D,HMGB2,APEX1
IL-6 Signaling	3.3	0.203	-2.6	RAF1,CSNK2A1,PIK3CA,KRAS,NFKB1,SHC1,NFKBIA,JUN,PIK3CG,MRAS,AKT3,TNFRSF1B,CXCL8,TNFRSF1A,GRB2,STAT3,FOS,NFKBID,GAB1,IL1B,CD14,PIK3CD,MAP2K3,ELK1,TNF,HSPB1
HGF Signaling	3.27	0.209	-2.4	RAF1,PIK3CA,PXN,MAP3K11,GRB2,CRKL,ITGA5,KRAS,STAT3,ELF4,FOS,PRKCI,JUN,GAB1,ETS2,PIK3CG,CDKN1A,MRAS,AKT3,PRKCH,PIK3CD,PTGS2,ELK1,ITGA4
Docosahexaenoic Acid (DHA) Signaling	3.26	0.269	#NUM!	PIK3CA,GRB2,APAF1,PDPK1,PNPLA2,BCL2,GAB1,PIK3CG,BIK,AKT3,IL1B,CYCS,PIK3CD,BCL2A1
Crosstalk between Dendritic Cells and Natural Killer Cells	3.25	0.225	#NUM!	IL15RA,IL2RG,KLRC4-KLRK1/KLRK1,ACTB,CD69,HLA-B,LTB,NFKB1,ITGAL,HLA-G,PRF1,HLA-DRB1,ACTA2,HLA-C,HLA-DRA,LTBR,TNFRSF1B,HLA-F,TNF,HLA-E
T Cell Receptor Signaling	3.23	0.211	#NUM!	CD247,RAF1,PIK3CA,GRB2,NFATC3,CD4,KRAS,PPP3CC,NFKB1,PTPRC,FOS,CALM1 (includes others),NFAT5,JUN,NFKBIA,CBL,GAB1,VAV3,PIK3CG,PAG1,MRAS,PIK3CD,ELK1
Role of PKR in Interferon Induction and Antiviral Response	3.22	0.293	#NUM!	NFKBID,NFKBIA,TNFRSF1A,APAF1,CYCS,MAP2K3,TRAF5,EIF2AK2,NFKB1,EIF2S1,TNF,IRF1
Molecular Mechanisms of Cancer	3.22	0.157	#NUM!	RAF1,RAC2,PLCB2,SUV39H1,NCSTN,ARHGEF1,KRAS,RB1,RHOG,SUFU,PIK3CG,MRAS,GNA13,HIPK2,SMAD1,ITGA4,E2F4,STK36,RALB,ITGA5,NFKBID,CBL,GAB1,RHOA,PRKCH,PIK3CD,MAP2K3,NOTCH1,PIK3CA,RALA,RHOT2,SMAD5,NFKB1,BCL2,SHC1,NFKBIA,JUN,AKT3,ARHGEF2,ARHGEF3,RHOF,SRC,PMAIP1,RHOC,GRB2,APAF1,NBN,GNAI2,FOS,PRKCI,CDKN1A,PAK2,PRKAG2,CYCS,RBPJ,JAK3,ELK1,LRP1,BCL2L11
Estrogen-Dependent Breast Cancer Signaling	3.2	0.234	-2.668	HSD17B10,STAT5A,SRC,PIK3CA,GRB2,KRAS,NFKB1,FOS,JUN,GAB1,SP1,PIK3CG,CREB1,MRAS,ATF4,AKT3,PIK3CD,ELK1
VEGF Signaling	3.19	0.214	-3.153	SRC,RAF1,PTPN6,PIK3CA,PXN,PTK2B,GRB2,ACTB,EIF2B3,EIF2S3,KRAS,EIF2S1,ARNT,BCL2,SHC1,EIF1,ACTA2,GAB1,PIK3CG,MRAS,AKT3,PIK3CD
Role of JAK1 and JAK3 in ?c Cytokine Signaling	3.18	0.239	#NUM!	STAT6,STAT5A,IL15RA,IL2RG,PIK3CA,FES,PTK2B,GRB2,IL21R,KRAS,STAT3,SHC1,GAB1,PIK3CG,MRAS,PIK3CD,JAK3
Nur77 Signaling in T Lymphocytes	3.16	0.254	#NUM!	CD247,HLA-B,APAF1,PPP3CC,BCL2,CALM1 (includes others),HLA-DRB1,HLA-DRA,HLA-DMB,NR4A1,FCER1G,CYCS,MAPK7,RXRA,MAP2K5
Inflammasome pathway	3.15	0.381	0	CXCL8,NLRP1,AIM2,MYD88,CTSB,IL1B,NFKB1,CASP5
Ephrin Receptor Signaling	3.12	0.184	-3.9	RAC2,RAF1,RGS3,ARPC1B,KRAS,GRINA,SHC1,ACTR3,PIK3CG,CREB1,MRAS,ATF4,AKT3,GNA13,ITGA4,ACTR2,SRC,PXN,CFL1,ARPC5L,GRB2,CRKL,GNG2,SH2D3C,ITGA5,STAT3,GNAI2,WAS,RHOA,PAK2,ADAM10,ARPC4
Androgen Signaling	3.12	0.207	0	POLR2J2/POLR2J3,SRC,CCNH,KAT7,GNG2,NFKB1,NCOA4,POLR2G,GNAI2,SHC1,HSPA4,CALM1 (includes others),PRKCI,JUN,POLR2A,NCOA2,POLR2E,MRAS,PRKAG2,GTF2H1,PRKCH,GNA13,DNAJB1
Protein Kinase A Signaling	3.1	0.154	-0.14	RAF1,PLCB2,MYL6,PTPN23,YWHAH,NFATC3,TIMM50,MYL6B,PTPRC,GYS1,ATF4,DUSP7,GNA13,CDC16,APEX1,SMPDL3A,KDELR1,PTPN6,YWHAG,ADD2,ITPR2,YWHAB,GNG2,YWHAZ,PTPN18,PPP1R14A,PPP1R11,PPP3CC,ANAPC7,PDE8A,NFKBID,H3F3A/H3F3B,DUSP1,RHOA,HIST1H1D,PRKCH,PTPN2,PTK2B,DUSP6,PDE4A,UBASH3B,MYLK,NFKB1,NFKBIA,NFAT5,FLNA,PTPN1,CREB1,MYL12B,MTMR3,PXN,PYGB,PYGL,GNAI2,CALM1 (includes others),PRKCI,PRKAG2,PTGS2,ELK1,CDC27,TCF7L2
Epithelial Adherens Junction Signaling	3.09	0.192	#NUM!	TUBA1B,MYH9,MYL6,ARPC1B,KRAS,MYL6B,TUBB,NOTCH2,ACTR3,BAIAP2,MRAS,AKT3,NECTIN1,ACTR2,SRC,EPN1,ARPC5L,TUBB4B,ACTB,ACVR1B,ACTA2,TUBB6,WAS,RHOA,ZYX,NOTCH1,ARPC4,TCF7L2
PTEN Signaling	3.05	0.202	2.132	RAF1,RAC2,CSNK2A1,PIK3CA,YWHAH,GRB2,ITGA5,PDPK1,KRAS,NFKB1,INPP5D,BCL2,SHC1,CBL,PIK3CG,CDKN1A,RPS6KB2,MRAS,AKT3,PIK3CD,INPP5K,FGFRL1,BCL2L11,ITGA4
Insulin Receptor Signaling	2.99	0.191	-1.732	RAF1,PIK3CA,SGK1,PDPK1,KRAS,SHC1,GYS1,PIK3CG,TSC2,PTPN1,MRAS,RPS6KB2,AKT3,GRB2,CRKL,EIF2B3,PPP1R14A,PPP1R11,ACLY,VAMP2,INPP5D,CBL,PRKCI,GAB1,PRKAG2,PIK3CD,INPP5K
Acute Phase Response Signaling	2.98	0.182	-3.024	RAF1,PIK3CA,PDPK1,KRAS,NFKB1,HNRNPK,SHC1,HMOX1,SOD2,NFKBIA,JUN,PIK3CG,MRAS,AKT3,OSM,SERPINA1,TNFRSF1B,C3,TNFRSF1A,MYD88,GRB2,STAT3,HMOX2,FOS,NFKBID,IL1B,PIK3CD,MAP2K3,ELK1,TNF,C2
LPS-stimulated MAPK Signaling	2.96	0.218	-2.065	RAF1,PIK3CA,GRB2,KRAS,NFKB1,FOS,NFKBID,PRKCI,JUN,NFKBIA,GAB1,PIK3CG,CREB1,MRAS,CD14,PRKCH,MAP2K3,PIK3CD,ELK1
HIPPO signaling	2.96	0.218	-0.832	YWHAG,YWHAH,PPP2CA,YWHAB,PPP2R5D,CUL1,YWHAZ,PPP1R14A,PPP1R11,SMAD5,SKP1,PPP2R5A,PPP2R1A,PPM1L,CD44,MOB1A,PPP2R1B,SMAD1,LATS1
ErbB2-ErbB3 Signaling	2.87	0.232	-3.873	STAT5A,RAF1,PIK3CA,GRB2,PDPK1,KRAS,STAT3,SHC1,JUN,GAB1,SP1,PIK3CG,MRAS,PIK3CD,JAK3,ELK1
RANK Signaling in Osteoclasts	2.86	0.206	-2.065	SRC,RAF1,PIK3CA,MAP3K11,PTK2B,GRB2,PPP3CC,GSN,NFKB1,FOS,NFKBID,CALM1 (includes others),JUN,NFKBIA,CBL,GAB1,PIK3CG,AKT3,PIK3CD,TRAF5,ELK1
Germ Cell-Sertoli Cell Junction Signaling	2.85	0.179	#NUM!	TUBA1B,RAC2,PIK3CA,MAP3K11,RHOT2,PDPK1,KRAS,TUBB,RHOG,PIK3CG,MRAS,RHOF,SRC,PXN,EPN1,CFL1,RHOC,TNFRSF1A,GRB2,TUBB4B,ACTB,GSN,GAB1,ACTA2,TUBB6,RHOA,PAK2,ZYX,PIK3CD,MAP2K3,TNF
Phagosome Formation	2.84	0.195	#NUM!	FCGR2C,PIK3CA,PLCB2,MSR1,GRB2,RHOC,FCGR2A,RHOT2,FCER1A,ITGA5,IGHG1,INPP5D,CLEC7A,PRKCI,RHOG,GAB1,PIK3CG,RHOA,FCER1G,PRKCH,PIK3CD,RHOF,FCGR3A/FCGR3B,ITGA4
iNOS Signaling	2.83	0.267	-0.333	NFKBID,CALM1 (includes others),FOS,NFKBIA,JUN,MYD88,CD14,IRAK3,HMGA1,JAK3,NFKB1,IRF1
Neurotrophin/TRK Signaling	2.83	0.224	-3.153	RAF1,PIK3CA,GRB2,PDPK1,KRAS,SHC1,FOS,JUN,GAB1,PIK3CG,CREB1,MRAS,ATF4,MAP2K3,PIK3CD,RPS6KA1,MAP2K5
Leukocyte Extravasation Signaling	2.81	0.171	-3.536	RAC2,CD99,PIK3CA,SPN,PTK2B,MYL6,PIK3CG,CYBB,RASSF5,MMP17,ITGA4,SRC,PXN,GRB2,ACTB,CRKL,ARHGAP4,ITGA5,ITGAL,SELPLG,GNAI2,ARHGAP5,ITGB2,PRKCI,GAB1,ACTA2,WAS,RHOA,VAV3,NCF2,CD44,PECAM1,PIK3CD,PRKCH,ARHGAP1,MSN
Myc Mediated Apoptosis Signaling	2.8	0.229	#NUM!	PIK3CA,YWHAG,YWHAH,YWHAB,GRB2,YWHAZ,APAF1,KRAS,BCL2,SHC1,GAB1,PIK3CG,MRAS,AKT3,CYCS,PIK3CD
Prolactin Signaling	2.79	0.217	-2.357	STAT5A,RAF1,PIK3CA,GRB2,PDPK1,KRAS,STAT3,IRF1,SHC1,FOS,PRKCI,JUN,GAB1,SP1,PIK3CG,MRAS,PRKCH,PIK3CD
Renal Cell Carcinoma Signaling	2.79	0.217	-2.309	RAF1,PIK3CA,SLC2A1,GRB2,KRAS,ELOC,ARNT,FOS,JUN,GAB1,RBX1,PIK3CG,PAK2,MRAS,AKT3,EGLN3,PIK3CD,VHL
G?12/13 Signaling	2.79	0.191	-2.294	RAF1,PIK3CA,MYL6,PTK2B,ARHGEF1,KRAS,MYL6B,NFKB1,NFKBIA,JUN,PIK3CG,MRAS,AKT3,GNA13,MYL12B,SRC,PXN,GRB2,NFKBID,GAB1,VAV3,RHOA,PIK3CD,MAPK7,ELK1
Oncostatin M Signaling	2.79	0.294	-2.53	SHC1,RAF1,STAT5A,GRB2,MRAS,OSM,KRAS,STAT3,ELK1,JAK3
Pancreatic Adenocarcinoma Signaling	2.74	0.195	-2.524	RAF1,PLD2,PIK3CA,E2F4,RALA,PLD3,GRB2,SUV39H1,KRAS,STAT3,NFKB1,BCL2,RB1,HMOX1,GAB1,PIK3CG,CDKN1A,AKT3,PIK3CD,PTGS2,JAK3,ELK1,NOTCH1
Aryl Hydrocarbon Receptor Signaling	2.71	0.186	1.5	NFKB1,PTGES3,ARNT,CTSD,RB1,JUN,NCOA2,SP1,RARA,NEDD8,NFE2L2,GSTK1,ALDH1B1,GSTM1,SRC,APAF1,GSTO1,CYP1B1,FOS,CDKN1A,IL1B,ALDH3B1,ALDH18A1,RXRA,TNF,HSPB1
Thrombopoietin Signaling	2.7	0.231	-1.807	RAF1,STAT5A,PIK3CA,GRB2,KRAS,STAT3,SHC1,FOS,PRKCI,JUN,GAB1,PIK3CG,MRAS,PRKCH,PIK3CD
PKC? Signaling in T Lymphocytes	2.7	0.188	-1.633	CD247,RAC2,PIK3CA,MAP3K11,NFATC3,GRB2,CD4,HLA-B,KRAS,PPP3CC,NFKB1,NFKBID,FOS,NFAT5,JUN,NFKBIA,HLA-DRB1,GAB1,PIK3CG,VAV3,HLA-DRA,HLA-DMB,MRAS,FCER1G,PIK3CD
Small Cell Lung Cancer Signaling	2.67	0.212	#NUM!	PIK3CA,GRB2,SUV39H1,APAF1,NFKB1,BCL2,RB1,PIAS3,NFKBID,NFKBIA,GAB1,PIK3CG,AKT3,CYCS,PIK3CD,PTGS2,TRAF5,RXRA
FAK Signaling	2.65	0.202	#NUM!	SRC,RAF1,PIK3CA,PXN,ARHGAP26,GRB2,ACTB,ITGA5,PDPK1,KRAS,ACTA2,GAB1,WAS,CAPN1,PIK3CG,PAK2,MRAS,AKT3,PIK3CD,ITGA4
CD40 Signaling	2.63	0.215	-1.291	PIK3CA,GRB2,PTGS1,STAT3,NFKB1,NFKBID,FOS,JUN,NFKBIA,GAB1,PIK3CG,MAP2K3,PIK3CD,PTGS2,TRAF5,JAK3,MAP2K5
Regulation of IL-2 Expression in Activated and Anergic T Lymphocytes	2.57	0.212	#NUM!	CD247,RAF1,GRB2,NFATC3,TOB1,KRAS,PPP3CC,NFKB1,CALM1 (includes others),NFKBID,FOS,NFAT5,JUN,NFKBIA,VAV3,MRAS,ELK1
Graft-versus-Host Disease Signaling	2.57	0.25	#NUM!	HLA-G,PRF1,HLA-DRB1,HLA-C,HLA-DRA,HLA-B,HLA-DMB,FCER1G,IL1B,HLA-F,TNF,HLA-E
Lymphotoxin ? Receptor Signaling	2.56	0.224	-1.069	PIK3CA,GRB2,APAF1,LTB,PDPK1,NFKB1,NFKBID,NFKBIA,GAB1,PIK3CG,AKT3,CYCS,PIK3CD,LTBR,TRAF5
AMPK Signaling	2.56	0.167	-1.961	PBRM1,PIK3CA,ARID1A,PRKAB1,PPP2CA,PDPK1,GYS1,CRTC2,PIK3CG,PPM1L,SMARCB1,CREB1,TSC2,MRAS,ATF4,AKT3,SRC,SLC2A1,EEF2,GRB2,PPP2R5D,ACTB,PFKP,PPP2R5A,AK6,PPP2R1A,GAB1,PFKFB4,CDKN1A,PRKAG2,PIK3CD,MAP2K3,HLTF,PPP2R1B
PAK Signaling	2.54	0.198	-2.524	RAF1,PIK3CA,PXN,PTK2B,MYL6,CFL1,GRB2,ITGA5,MYLK,KRAS,MYL6B,SHC1,GAB1,PIK3CG,PAK2,MRAS,PIK3CD,TNF,MYL12B,ITGA4
Thrombin Signaling	2.52	0.167	-3.182	RAF1,PIK3CA,PLCB2,MYL6,RHOT2,PDPK1,MYLK,ARHGEF1,KRAS,MYL6B,NFKB1,SHC1,RHOG,PIK3CG,CREB1,MRAS,AKT3,ARHGEF2,GNA13,ARHGEF3,RHOF,MYL12B,SRC,RHOC,ITPR2,GRB2,GNG2,GNAI2,PRKCI,GAB1,RHOA,PIK3CD,PRKCH,ELK1
Macropinocytosis Signaling	2.51	0.21	-1.941	SRC,PIK3CA,GRB2,ITGA5,KRAS,RAB34,CSF1R,ITGB7,ITGB2,PRKCI,GAB1,PIK3CG,RHOA,MRAS,CD14,PRKCH,PIK3CD
EGF Signaling	2.5	0.221	-2.324	SRC,RAF1,CSNK2A1,PIK3CA,GRB2,ITPR2,STAT3,SHC1,FOS,JUN,GAB1,PIK3CG,AKT3,PIK3CD,ELK1
Cell Cycle: G2/M DNA Damage Checkpoint Regulation	2.49	0.245	-1.897	TOP2B,YWHAG,YWHAH,YWHAB,CUL1,CDKN1A,PTPMT1,YWHAZ,CCNB2,RPS6KA1,HIPK2,SKP1
Cancer Drug Resistance By Drug Efflux	2.49	0.245	#NUM!	RAF1,PIK3CA,ARAF,PIK3CG,YBX1,MRAS,AKT3,PIK3CD,KRAS,PTGS2,PDK1,NFKB1
TREM1 Signaling	2.47	0.213	-2	STAT5A,CXCL8,GRB2,MYD88,LAT2,ITGA5,STAT3,NFKB1,NLRC5,NLRP12,AKT3,IL1B,NOD1,TNF,CASP5,ITGAX
Aldosterone Signaling in Epithelial Cells	2.46	0.173	-2.357	RAF1,PIK3CA,PLCB2,SGK1,PDPK1,PIP4K2B,KRAS,DNAJC15,HSPA5,SLC9A1,HSPA4,PIK3CG,HSPE1,DNAJB1,DNAJC9,GRB2,ITPR2,HSPA9,DNAJB9,PIP5K1A,PRKCI,GAB1,DUSP1,PIP5K1C,DNAJB11,PIK3CD,PRKCH,PIP4K2C,HSPB1
Prostate Cancer Signaling	2.44	0.198	#NUM!	RAF1,PIK3CA,GRB2,SUV39H1,PDPK1,KRAS,NFKB1,BCL2,RB1,NFKBID,NFKBIA,GAB1,PIK3CG,CDKN1A,CREB1,MRAS,ATF4,AKT3,PIK3CD
Cytotoxic T Lymphocyte-mediated Apoptosis of Target Cells	2.42	0.281	0	CD247,B2M,PRF1,HLA-C,HLA-B,FCER1G,APAF1,CYCS,BCL2
Toll-like Receptor Signaling	2.41	0.211	-1.155	TOLLIP,TICAM2,MYD88,IRAK3,NFKB1,FOS,JUN,NFKBIA,TICAM1,IL1B,CD14,MAP2K3,EIF2AK2,TIRAP,ELK1,TNF
TNFR1 Signaling	2.41	0.24	-0.577	MAP4K2,NFKBID,FOS,NFKBIA,JUN,TNFRSF1A,CASP2,PAK2,APAF1,CYCS,NFKB1,TNF
Heme Degradation	2.4	0.75	#NUM!	HMOX1,BLVRB,HMOX2
HIF1? Signaling	2.4	0.186	#NUM!	PIK3CA,SLC2A1,GRB2,COPS5,KRAS,ELOC,LDHB,SLC2A3,ARNT,JUN,GAB1,RBX1,PIK3CG,MRAS,AKT3,EGLN3,PIK3CD,MAPK7,LDHA,APEX1,MMP17,VHL
Apoptosis Signaling	2.39	0.2	-0.471	RAF1,TNFRSF1A,APAF1,LMNA,KRAS,NFKB1,BCL2,NFKBID,NFKBIA,CASP2,CAPN1,MRAS,CYCS,RPS6KA1,BCL2A1,TNFRSF1B,TNF,BCL2L11
Th1 and Th2 Activation Pathway	2.38	0.168	#NUM!	CD247,PIK3CA,IL12RB1,NFATC3,CD4,HLA-B,NCSTN,LGALS9,NFKB1,SPI1,NOTCH2,HLA-DRB1,JUN,PIK3CG,HLA-DMB,HLA-DRA,RUNX3,STAT6,STAT5A,IL2RG,PTGDR2,GRB2,STAT3,IRF1,ACVR1B,ITGB2,GAB1,IL10RA,PIK3CD,JAK3,NOTCH1
Fc Epsilon RI Signaling	2.35	0.185	-1.964	RAF1,RAC2,PIK3CA,GRB2,FCER1A,PDPK1,KRAS,INPP5D,PRKCI,GAB1,VAV3,PIK3CG,LYN,MRAS,FCER1G,AKT3,PRKCH,MAP2K3,PIK3CD,INPP5K,TNF,JMJD7-PLA2G4B
Gap Junction Signaling	2.34	0.17	#NUM!	TUBA1B,RAF1,PLCB2,PIK3CA,CSNK1G1,CSNK1A1,KRAS,TUBB,SP1,PIK3CG,MRAS,AKT3,GUCY1B3,SRC,TUBB4B,ITPR2,GRB2,ACTB,PPP3CC,GNAI2,PRKCI,GAB1,ACTA2,TUBB6,PRKAG2,PIK3CD,PRKCH,MAPK7,MAP2K5
OX40 Signaling Pathway	2.34	0.198	1	CD247,B2M,CD4,HLA-B,NFKB1,BCL2,HLA-G,NFKBID,JUN,NFKBIA,HLA-DRB1,HLA-C,HLA-DMB,HLA-DRA,FCER1G,TRAF5,HLA-F,HLA-E
ErbB Signaling	2.34	0.194	#NUM!	RAF1,PIK3CA,GRB2,PDPK1,KRAS,AREG,SHC1,FOS,PRKCI,JUN,GAB1,PIK3CG,PAK2,MRAS,PRKCH,MAP2K3,PIK3CD,ELK1,EREG
Axonal Guidance Signaling	2.32	0.142	#NUM!	DPYSL2,TUBA1B,RAF1,RAC2,PLCB2,PFN1,MYL6,NFATC3,MYL6B,KRAS,TUBB,MICAL1,SUFU,ADAM28,PIK3CG,BAIAP2,MRAS,SRGAP2,PLXNB2,GNA13,ITGA4,ACTR2,STK36,FES,CFL1,CRKL,COPS5,GNG2,ITGA5,PPP3CC,HERC2,GAB1,RHOA,RTN4,PIK3CD,PRKCH,PIK3CA,RGS3,ARPC1B,PLXNA2,SEMA4C,SHC1,ACTR3,NFAT5,SRGAP1,MKNK1,AKT3,PSMD14,RASSF5,SEMA4A,MYL12B,PXN,TUBB4B,ARPC5L,GRB2,GNAI2,SEMA4D,PRKCI,TUBB6,WAS,PAK2,PRKAG2,ADAM10,ARPC4
IL-9 Signaling	2.32	0.244	-2.714	STAT5A,IL2RG,PIK3CA,GAB1,GRB2,PIK3CG,PIK3CD,STAT3,JAK3,NFKB1,TNF
April Mediated Signaling	2.31	0.256	0.632	NFKBID,FOS,NFKBIA,NFAT5,JUN,NFATC3,TNFRSF13B,TRAF5,ELK1,NFKB1
Cyclins and Cell Cycle Regulation	2.29	0.205	1.508	RAF1,E2F4,CCNH,PPP2CA,SUV39H1,PPP2R5D,CUL1,CCNB2,SKP1,PPP2R5A,RB1,PPP2R1A,HDAC3,PPM1L,CDKN1A,PPP2R1B
Th1 Pathway	2.29	0.178	-1.789	CD247,RUNX3,PIK3CA,IL12RB1,GRB2,NFATC3,CD4,HLA-B,NCSTN,LGALS9,STAT3,NFKB1,IRF1,ITGB2,NOTCH2,HLA-DRB1,GAB1,PIK3CG,HLA-DMB,HLA-DRA,IL10RA,PIK3CD,JAK3,NOTCH1
Th2 Pathway	2.28	0.173	-1.606	CD247,PIK3CA,IL12RB1,CD4,HLA-B,NCSTN,NFKB1,SPI1,NOTCH2,HLA-DRB1,JUN,PIK3CG,HLA-DMB,HLA-DRA,STAT5A,STAT6,RUNX3,IL2RG,PTGDR2,GRB2,ACVR1B,ITGB2,GAB1,PIK3CD,JAK3,NOTCH1
Reelin Signaling in Neurons	2.28	0.196	#NUM!	SRC,PIK3CA,MAP3K11,GRB2,CRKL,ITGA5,ARHGEF1,ITGAL,ITGB2,GAB1,PIK3CG,LYN,HCK,ARHGEF2,PIK3CD,ARHGEF3,FGR,ITGA4
Estrogen Receptor Signaling	2.28	0.18	#NUM!	MED12L,POLR2J2/POLR2J3,SRC,TAF9,RAF1,CCNH,TAF6,CCNC,GRB2,KRAS,MED12,G6PC3,POLR2G,SHC1,POLR2A,H3F3A/H3F3B,HDAC3,NCOA2,POLR2E,MRAS,GTF2H1,MED16,MED24
Death Receptor Signaling	2.23	0.194	0	PARP6,TNFRSF1A,ACTB,APAF1,LMNA,TNKS2,NFKB1,ARHGDIB,BCL2,NFKBID,NFKBIA,ACTA2,TIPARP,CASP2,CYCS,TNFRSF1B,TNF,HSPB1
Renin-Angiotensin Signaling	2.22	0.18	-1.964	RAF1,PTPN6,PIK3CA,PTK2B,GRB2,ITPR2,KRAS,STAT3,NFKB1,SHC1,FOS,PRKCI,JUN,GAB1,PIK3CG,PAK2,MRAS,PRKAG2,PRKCH,PIK3CD,ELK1,TNF
RAR Activation	2.21	0.163	#NUM!	PBRM1,CSNK2A1,PIK3CA,ARID1A,PDPK1,SMAD5,NFKB1,JUN,RARA,PIK3CG,SMARCB1,AKT3,SMAD1,ZBTB16,STAT5A,SRC,CCNH,RDH11,ACTB,PRMT1,FOS,PRKCI,DUSP1,PRKAG2,GTF2H1,PIK3CD,PRKCH,PML,RXRA,REL,HLTF
Mitotic Roles of Polo-Like Kinase	2.21	0.212	0.816	PPP2CA,PLK3,PPP2R5D,PRC1,CCNB2,ANAPC7,PPP2R5A,PPP2R1A,CAPN1,PLK2,PPM1L,CDC16,PPP2R1B,CDC27
TCA Cycle II (Eukaryotic)	2.18	0.304	#NUM!	SDHA,CS,DHTKD1,ACO2,MDH1,ACO1,OGDH
Autoimmune Thyroid Disease Signaling	2.17	0.234	#NUM!	HLA-G,PRF1,HLA-DRB1,HLA-C,HLA-DRA,HLA-B,HLA-DMB,FCER1G,IGHG1,HLA-F,HLA-E
Role of Macrophages, Fibroblasts and Endothelial Cells in Rheumatoid Arthritis	2.16	0.148	#NUM!	RAF1,PLCB2,PIK3CA,NFATC3,CEBPD,CSNK1A1,LTB,KRAS,IGHG1,NFKB1,NFAT5,JUN,NFKBIA,PIK3CG,CREB1,MRAS,ATF4,AKT3,OSM,TRAF5,LTBR,TNFRSF1B,FCGR3A/FCGR3B,CXCL8,SRC,C5AR1,TNFRSF1A,MYD88,GRB2,PPP3CC,IRAK3,STAT3,IL16,CALM1 (includes others),NFKBID,FOS,PRKCI,GAB1,RHOA,IL1B,PRKCH,MAP2K3,PIK3CD,TNF,TCF7L2,LRP1
B Cell Activating Factor Signaling	2.15	0.244	-0.378	NFKBID,FOS,NFKBIA,NFAT5,JUN,NFATC3,TNFRSF13B,TRAF5,ELK1,NFKB1
Cell Cycle Regulation by BTG Family Proteins	2.14	0.257	#NUM!	RB1,PPP2R1A,E2F4,PPP2CA,PPP2R5D,PPM1L,PPP2R1B,PPP2R5A,PRMT1
P2Y Purigenic Receptor Signaling Pathway	2.07	0.173	-1.877	RAF1,PIK3CA,PLCB2,GRB2,GNG2,KRAS,NFKB1,GNAI2,P2RY2,FOS,PRKCI,JUN,GAB1,P2RY6,PIK3CG,CREB1,MRAS,PRKAG2,ATF4,AKT3,P2RY1,PRKCH,PIK3CD
Role of CHK Proteins in Cell Cycle Checkpoint Control	2.06	0.218	-0.333	PPP2R1A,E2F4,PPP2CA,PPP2R5D,PPM1L,CDKN1A,RFC2,SLC19A1,RFC5,PPP2R1B,PPP2R5A,NBN
SAPK/JNK Signaling	2.05	0.183	-3.441	MAP4K2,RAC2,PIK3CA,MAP3K11,GRB2,NFATC3,CRKL,GNG2,KRAS,HNRNPK,SHC1,JUN,GAB1,PIK3CG,MRAS,FCER1G,PIK3CD,GNA13,ELK1
Leucine Degradation I	2.04	0.444	#NUM!	BCAT1,MCCC1,HMGCL,ACADM
Heme Biosynthesis II	2.04	0.444	#NUM!	UROD,UROS,FECH,HMBS
CMP-N-acetylneuraminate Biosynthesis I (Eukaryotes)	2.04	0.6	#NUM!	NAGK,CMAS,NANS
Agrin Interactions at Neuromuscular Junction	2.03	0.203	-3.051	RAC2,ITGB2,SRC,PXN,JUN,ACTA2,ACTB,PAK2,MRAS,ITGA5,KRAS,DAG1,ITGAL,ITGA4
GDNF Family Ligand-Receptor Interactions	2.03	0.197	-2.496	RAF1,PIK3CA,GRB2,ITPR2,KRAS,DOK3,SHC1,FOS,JUN,PDLIM7,GAB1,PIK3CG,CREB1,MRAS,PIK3CD
NGF Signaling	2	0.175	-4.146	RAF1,PIK3CA,MAP3K11,GRB2,PDPK1,KRAS,NFKB1,SHC1,RHOG,GAB1,PIK3CG,RHOA,CREB1,RPS6KB2,MRAS,ATF4,AKT3,PIK3CD,RPS6KA1,MAPK7,ELK1
Paxillin Signaling	1.98	0.177	-4	SRC,PIK3CA,PXN,PTK2B,GRB2,ARF1,ACTB,ITGA5,KRAS,ITGAL,ITGB7,ITGB2,ACTA2,GAB1,PIK3CG,PAK2,MRAS,PIK3CD,ITGA4,ITGAX
Non-Small Cell Lung Cancer Signaling	1.97	0.195	-2.714	RAF1,PIK3CA,GRB2,ITPR2,SUV39H1,PDPK1,KRAS,RB1,GAB1,PIK3CG,MRAS,AKT3,PIK3CD,RASSF5,RXRA
Hereditary Breast Cancer Signaling	1.94	0.167	#NUM!	POLR2J2/POLR2J3,PBRM1,PIK3CA,ARID1A,GRB2,ACTB,KRAS,RFC5,NBN,POLR2G,RB1,POLR2A,HDAC3,GAB1,POLR2E,PIK3CG,CDKN1A,SMARCB1,RFC2,MRAS,SLC19A1,AKT3,PIK3CD,HLTF
Xenobiotic Metabolism Signaling	1.94	0.146	#NUM!	RAF1,PIK3CA,MAP3K11,CHST7,PPP2CA,KRAS,NFKB1,CHST15,PTGES3,ARNT,HMOX1,CES1,PIK3CG,PPM1L,MRAS,NFE2L2,GSTK1,GSTM1,ALDH1B1,GRB2,PPP2R5D,PPP2R5A,GSTO1,CYP1B1,PPP2R1A,PRKCI,GAB1,SMOX,RBX1,IL1B,ALDH18A1,ALDH3B1,PIK3CD,MAP2K3,PRKCH,MAPK7,RXRA,ABCC3,NDST1,TNF,PPP2R1B,MAP2K5
Role of Pattern Recognition Receptors in Recognition of Bacteria and Viruses	1.92	0.168	-1.886	CXCL8,PIK3CA,C5AR1,C3,OAS2,GRB2,MYD88,OAS3,EIF2S1,NFKB1,CLEC7A,PRKCI,GAB1,TICAM1,PIK3CG,CREB1,OSM,IL1B,NOD1,PRKCH,PIK3CD,EIF2AK2,TNF
Dendritic Cell Maturation	1.9	0.156	-2.414	B2M,FCGR2C,PLCB2,PIK3CA,HLA-B,LTB,IGHG1,NFKB1,HLA-DRB1,NFKBIA,PIK3CG,CREB1,HLA-DMB,HLA-DRA,ATF4,AKT3,LTBR,TNFRSF1B,FCGR3A/FCGR3B,FCGR2A,TNFRSF1A,MYD88,GRB2,NFKBID,GAB1,HLA-C,FCER1G,IL1B,PIK3CD,TNF
Role of Tissue Factor in Cancer	1.88	0.171	#NUM!	STAT5A,SRC,CXCL8,PIK3CA,PTK2B,CFL1,GRB2,KRAS,ARRB1,PDIA6,GAB1,PIK3CG,LYN,HCK,MRAS,AKT3,IL1B,PIK3CD,RPS6KA1,GNA13,FGR
Lipid Antigen Presentation by CD1	1.87	0.269	#NUM!	B2M,AP2A1,AP1G2,FCER1G,PSAP,AP1B1,AP2S1
T Helper Cell Differentiation	1.82	0.192	#NUM!	STAT6,IL2RG,IL12RB1,TNFRSF1A,IL21R,HLA-B,STAT3,HLA-DRB1,HLA-DRA,HLA-DMB,FCER1G,IL10RA,TNFRSF1B,TNF
Calcium-induced T Lymphocyte Apoptosis	1.82	0.197	1.155	CD247,CALM1 (includes others),PRKCI,HLA-DRB1,ITPR2,CD4,HLA-B,HLA-DMB,HLA-DRA,FCER1G,NR4A1,PRKCH,PPP3CC
PPAR Signaling	1.81	0.179	1.213	STAT5A,RAF1,GRB2,TNFRSF1A,KRAS,NFKB1,SHC1,NFKBID,FOS,JUN,NFKBIA,MRAS,IL1B,PTGS2,RXRA,TNFRSF1B,TNF
Chondroitin and Dermatan Biosynthesis	1.77	0.5	#NUM!	CSGALNACT2,CHSY1,CHPF2
Fc?RIIB Signaling in B Lymphocytes	1.77	0.208	-2.714	SHC1,PIK3CA,GAB1,GRB2,PIK3CG,LYN,MRAS,PDPK1,PIK3CD,KRAS,INPP5D
CD27 Signaling in Lymphocytes	1.77	0.208	-1.414	NFKBID,FOS,NFKBIA,MAP3K11,JUN,APAF1,CYCS,MAP2K3,TRAF5,NFKB1,MAP2K5
Semaphorin Signaling in Neurons	1.77	0.208	#NUM!	DPYSL2,RHOG,SEMA4D,FES,CFL1,RHOC,RHOA,RHOT2,PAK2,RHOF,ARHGAP1
Hypoxia Signaling in the Cardiovascular System	1.77	0.189	-1.414	COPS5,UBE2O,UBE2L6,ARNT,UBE2F,NFKBID,JUN,NFKBIA,CREB1,ATF4,UBE2E3,LDHA,UBE2D3,VHL
Endothelin-1 Signaling	1.72	0.153	-2.414	RAF1,PLD2,PIK3CA,PLCB2,KRAS,PLBD1,SHC1,HMOX1,JUN,PIK3CG,MRAS,GNA13,GUCY1B3,SRC,PLD3,ITPR2,GRB2,PTGS1,GNAI2,FOS,PRKCI,ARAF,GAB1,CASP2,PIK3CD,PRKCH,MAPK7,PTGS2,CASP5
Melanocyte Development and Pigmentation Signaling	1.72	0.175	-3.153	SRC,RAF1,PTPN6,PIK3CA,GRB2,KRAS,BCL2,SHC1,GAB1,PIK3CG,CREB1,RPS6KB2,MRAS,PRKAG2,ATF4,PIK3CD,RPS6KA1
Role of JAK2 in Hormone-like Cytokine Signaling	1.72	0.235	#NUM!	SHC1,STAT5A,PTPN6,EPOR,SH2B3,PTPN1,STAT3,HLTF
Growth Hormone Signaling	1.69	0.181	-1.807	STAT5A,PTPN6,PIK3CA,GRB2,PDPK1,STAT3,FOS,PRKCI,GAB1,PIK3CG,RPS6KB2,PRKCH,PIK3CD,RPS6KA1,ELK1
Primary Immunodeficiency Signaling	1.66	0.208	#NUM!	PTPRC,RFXANK,IL2RG,CD4,ADA,TNFRSF13B,IGHG1,JAK3,TAP1,TAP2
GNRH Signaling	1.66	0.163	-2.4	SRC,RAF1,PLCB2,MAP3K11,GRB2,ITPR2,KRAS,NFKB1,GNAI2,FOS,PRKCI,JUN,PAK2,CREB1,MRAS,PRKAG2,ATF4,PRKCH,MAP2K3,MAPK7,ELK1
autophagy	1.66	0.194	#NUM!	CTSZ,ATG13,CTSD,CTSA,VPS18,CTSL,WDFY3,ATG9A,CTSS,CTSB,NBR1,BCL2
Melanoma Signaling	1.66	0.2	#NUM!	RB1,RAF1,PIK3CA,GAB1,GRB2,PIK3CG,CDKN1A,MRAS,AKT3,PIK3CD,KRAS
Glioma Invasiveness Signaling	1.62	0.186	-3.606	PIK3CA,RHOG,GAB1,GRB2,RHOC,RHOA,PIK3CG,RHOT2,CD44,MRAS,PIK3CD,KRAS,RHOF
Adenosine Nucleotides Degradation II	1.62	0.294	#NUM!	ADA2,NT5C3B,PNP,ADA,NT5C2
Sertoli Cell-Sertoli Cell Junction Signaling	1.61	0.152	#NUM!	SPTBN1,RAF1,TUBA1B,MAP3K11,SYMPK,KRAS,TUBB,JUN,MRAS,AKT3,NECTIN1,GUCY1B3,ITGA4,SRC,EPN1,TNFRSF1A,TUBB4B,ACTB,ITGA5,YBX3,ACTA2,TUBB6,WAS,PRKAG2,MAP2K3,ELK1,TNF
Interferon Signaling	1.58	0.222	0.707	IFIT1,PTPN2,MX1,PIAS1,PSMB8,TAP1,IRF1,BCL2
Chemokine Signaling	1.57	0.183	-1.941	SRC,RAF1,PLCB2,PTK2B,CFL1,KRAS,GNAI2,CALM1 (includes others),FOS,JUN,PIK3CG,RHOA,MRAS
Adenine and Adenosine Salvage III	1.56	0.429	#NUM!	ADA2,PNP,ADA
Cleavage and Polyadenylation of Pre-mRNA	1.56	0.333	#NUM!	CPSF1,CSTF2,CPSF3,CPSF4
BER pathway	1.56	0.333	#NUM!	POLE,APEX1,OGG1,XRCC1
UVC-Induced MAPK Signaling	1.56	0.209	-0.333	RAF1,SRC,FOS,PRKCI,JUN,ARAF,MRAS,PRKCH,KRAS
TNFR2 Signaling	1.54	0.233	0	NFKBID,FOS,NFKBIA,JUN,TNFRSF1B,NFKB1,TNF
Oxidized GTP and dGTP Detoxification	1.53	0.667	#NUM!	RUVBL2,NUDT1
NF-?B Signaling	1.53	0.149	-2.887	RAF1,CSNK2A1,PIK3CA,KRAS,NFKB1,NFKBIA,PIK3CG,MRAS,AKT3,LTBR,TRAF5,TNFRSF1B,TNFRSF1A,MYD88,GRB2,IRAK3,NFKBID,ARAF,GAB1,PELI1,FCER1G,IL1B,PIK3CD,EIF2AK2,FGFRL1,TIRAP,TNF
ErbB4 Signaling	1.52	0.181	-2.309	RAF1,PIK3CA,GRB2,NCSTN,PDPK1,KRAS,SHC1,PRKCI,GAB1,PIK3CG,MRAS,PIK3CD,PRKCH
TGF-? Signaling	1.52	0.172	-2.111	RAF1,RUNX3,GRB2,KRAS,SMAD5,ACVR1B,BCL2,FOS,JUN,PIAS4,MRAS,MAP2K3,VDR,TFE3,SMAD1
Pyridoxal 5'-phosphate Salvage Pathway	1.51	0.185	#NUM!	DAPK1,ARAF,PIM1,SGK1,PAK2,GRK6,CSNK1A1,PRKCH,MAP2K3,MAPK7,EIF2AK2,PKN1
Complement System	1.51	0.216	-1.633	CFD,ITGB2,C5AR1,C3,CD46,C1QBP,C2,ITGAX
Salvage Pathways of Pyrimidine Ribonucleotides	1.5	0.168	#NUM!	DAPK1,NME4,NME1,SGK1,CSNK1A1,CDA,PKN1,NME6,ARAF,PIM1,PAK2,GRK6,PRKCH,MAP2K3,EIF2AK2,MAPK7
Ephrin B Signaling	1.48	0.178	0	RAC2,PXN,RGS3,CFL1,GNG2,HNRNPK,GNAI2,CBL,VAV3,RHOA,MRAS,CAP1,GNA13
G Beta Gamma Signaling	1.48	0.17	-2.84	SRC,RAF1,GRB2,GNG2,PDPK1,KRAS,GNAI2,SHC1,PRKCI,PIK3CG,MRAS,PRKAG2,AKT3,PRKCH,GNA13
HER-2 Signaling in Breast Cancer	1.48	0.17	#NUM!	PIK3CA,GRB2,KRAS,ITGB7,AREG,ITGB2,PRKCI,GAB1,PIK3CG,TSC2,CDKN1A,MRAS,AKT3,PRKCH,PIK3CD
Role of Osteoblasts, Osteoclasts and Chondrocytes in Rheumatoid Arthritis	1.46	0.142	#NUM!	PIK3CA,PTK2B,NFATC3,CSNK1A1,SMAD5,NFKB1,BCL2,NFKBIA,JUN,NFAT5,PIK3CG,AKT3,TRAF5,TNFRSF1B,SMAD1,SRC,TNFRSF1A,GRB2,ITGA5,PPP3CC,GSN,CSF1R,FOS,NFKBID,CALM1 (includes others),CBL,GAB1,IL1B,PIK3CD,MAP2K3,TNF,LRP1,TCF7L2
Chronic Myeloid Leukemia Signaling	1.45	0.163	#NUM!	STAT5A,RAF1,E2F4,PIK3CA,GRB2,SUV39H1,CRKL,KRAS,NFKB1,RB1,HDAC3,GAB1,PIK3CG,CDKN1A,MRAS,AKT3,PIK3CD
Glioma Signaling	1.45	0.161	-2	RAF1,E2F4,PIK3CA,GRB2,SUV39H1,KRAS,SHC1,RB1,CALM1 (includes others),PRKCI,GAB1,PIK3CG,CDKN1A,MRAS,AKT3,IDH2,PRKCH,PIK3CD
Notch Signaling	1.45	0.211	-0.816	FURIN,NOTCH2,NUMB,NCSTN,LFNG,RBPJ,DTX2,NOTCH1
STAT3 Pathway	1.44	0.176	-1.387	RAF1,SRC,PIAS3,PTPN6,MAP3K11,PTPN2,PIM1,CDKN1A,MRAS,KRAS,STAT3,FGFRL1,BCL2
CREB Signaling in Neurons	1.42	0.146	-3.273	RAF1,PLCB2,PIK3CA,KRAS,SHC1,POLR2A,PIK3CG,CREB1,MRAS,AKT3,ATF4,GNA13,POLR2J2/POLR2J3,ITPR2,GRB2,GNG2,POLR2G,GNAI2,CALM1 (includes others),PRKCI,GAB1,POLR2E,PRKAG2,PIK3CD,PRKCH,RPS6KA1,ELK1
Osteoarthritis Pathway	1.42	0.143	-0.408	PRKAB1,SMAD5,NFKB1,HMGB1,SP1,ANXA5,CREB1,ATF4,NAMPT,S100A8,TNFRSF1B,SMAD1,ITGA4,CXCL8,DDIT4,TNFRSF1A,ITGA5,ANXA2,HDAC3,S100A9,CASP2,PRKAG2,IL1B,RBPJ,PTGS2,NOTCH1,TNF,CASP5,TCF7L2,LRP1
Antiproliferative Role of Somatostatin Receptor 2	1.4	0.173	-2.887	SRC,PIK3CA,PTPN6,GRB2,GNG2,KRAS,GAB1,PIK3CG,CDKN1A,MRAS,PIK3CD,ELK1,GUCY1B3
Purine Ribonucleosides Degradation to Ribose-1-phosphate	1.39	0.375	#NUM!	ADA2,PNP,ADA
Relaxin Signaling	1.38	0.149	-1.698	SMPDL3A,PIK3CA,GRB2,GNG2,PDE4A,NFKB1,PDE8A,GNAI2,FOS,NFKBID,JUN,NFKBIA,GAB1,PIK3CG,CREB1,MRAS,PRKAG2,AKT3,PIK3CD,GNA13,ELK1,APEX1,GUCY1B3
IL-12 Signaling and Production in Macrophages	1.38	0.151	#NUM!	STAT6,PIK3CA,IL12RB1,GRB2,MYD88,RAB7A,NFKB1,SPI1,IRF1,FOS,PRKCI,JUN,GAB1,PIK3CG,AKT3,PRKCH,SERPINA1,PIK3CD,S100A8,RXRA,REL,TNF
CCR3 Signaling in Eosinophils	1.38	0.154	#NUM!	RAF1,PIK3CA,PLCB2,CFL1,GRB2,ITPR2,GNG2,MYLK,KRAS,GNAI2,CALM1 (includes others),PRKCI,GAB1,PIK3CG,RHOA,PAK2,MRAS,PRKCH,PIK3CD,JMJD7-PLA2G4B
Antiproliferative Role of TOB in T Cell Signaling	1.36	0.231	#NUM!	PABPC1,RB1,CUL1,TOB1,RPS6KA1,SKP1
Phosphatidylglycerol Biosynthesis II (Non-plastidic)	1.36	0.231	#NUM!	LPCAT2,LPCAT3,PTPMT1,AGPAT1,LPGAT1,GPAT4
CCR5 Signaling in Macrophages	1.33	0.174	#NUM!	CD247,GNAI2,CALM1 (includes others),FOS,PRKCI,JUN,PTK2B,CD4,GNG2,FCER1G,MRAS,PRKCH
Role of IL-17A in Arthritis	1.33	0.174	#NUM!	CXCL8,NFKBID,PIK3CA,NFKBIA,GAB1,GRB2,PIK3CG,MAP2K3,PIK3CD,RPS6KA1,PTGS2,NFKB1
Purine Nucleotides Degradation II (Aerobic)	1.33	0.25	#NUM!	ADA2,NT5C3B,PNP,ADA,NT5C2
Leukotriene Biosynthesis	1.32	0.286	#NUM!	LTA4H,ALOX5,GGT1,DPEP2
Glycogen Degradation III	1.32	0.286	#NUM!	GAA,PGM1,PYGL,PYGB
IL-17 Signaling	1.3	0.165	#NUM!	CXCL8,PIK3CA,GRB2,KRAS,NFKB1,JUN,GAB1,PIK3CG,MRAS,AKT3,MAP2K3,PIK3CD,PTGS2,ELK1
3-phosphoinositide Degradation	1.3	0.146	#NUM!	PTPN6,PTPN2,PTPN23,PPP2R5D,MTMR14,PTPMT1,PPP1R14A,IGBP1,PPP2R5A,INPP5D,PTPRC,SET,ITPK1,ATP1A1,DUSP1,PPM1H,PTPN1,PPM1F,INPP5K,RNGTT,THTPA,NUDT1,MTMR3
3-phosphoinositide Biosynthesis	1.29	0.141	#NUM!	PTPN6,PIK3CA,PTPN23,PTPN2,GRB2,PPP2R5D,PPP1R14A,PIP4K2B,IGBP1,PPP2R5A,PTPRC,ITPK1,SET,ATP1A1,PIP5K1A,GAB1,PIP5K1C,DUSP1,PIK3CG,PPM1H,PTPN1,PPM1F,PIK3CD,PIK3AP1,RNGTT,PIP4K2C,THTPA,NUDT1
Angiopoietin Signaling	1.28	0.167	-1	STAT5A,NFKBID,PIK3CA,NFKBIA,GAB1,GRB2,PIK3CG,PAK2,MRAS,AKT3,PIK3CD,KRAS,NFKB1
CNTF Signaling	1.27	0.175	-3.317	RAF1,PIK3CA,GAB1,GRB2,PIK3CG,MRAS,RPS6KB2,PIK3CD,KRAS,RPS6KA1,STAT3
Arsenate Detoxification I (Glutaredoxin)	1.26	0.5	#NUM!	PNP,GSTO1
Heme Biosynthesis from Uroporphyrinogen-III I	1.26	0.5	#NUM!	UROD,FECH
Spermine and Spermidine Degradation I	1.26	0.5	#NUM!	PAOX,SMOX
Proline Biosynthesis I	1.26	0.5	#NUM!	ALDH18A1,PYCR2
Communication between Innate and Adaptive Immune Cells	1.26	0.16	#NUM!	B2M,CXCL8,CD4,HLA-B,IGHG1,HLA-G,HLA-DRB1,HLA-C,HLA-DRA,FCER1G,IL1B,TNFRSF13B,HLA-F,TNF,HLA-E
Superpathway of Inositol Phosphate Compounds	1.26	0.137	#NUM!	PIK3CA,PLCB2,PTPN2,PTPN23,PIP4K2B,IGBP1,PTPRC,SET,ATP1A1,PIK3CG,PTPN1,PPM1F,RNGTT,PTPN6,GRB2,PPP2R5D,SEC16A,PPP1R14A,PPP2R5A,INPP5D,ITPK1,PIP5K1A,GAB1,DUSP1,PIP5K1C,PPM1H,PIK3AP1,PIK3CD,INPP5K,THTPA,PIP4K2C,NUDT1
Endometrial Cancer Signaling	1.23	0.172	#NUM!	RAF1,PIK3CA,GAB1,GRB2,PIK3CG,MRAS,PDPK1,AKT3,PIK3CD,KRAS,ELK1
p53 Signaling	1.23	0.153	0	PMAIP1,PIK3CA,GRB2,PLAGL1,PIAS1,APAF1,BCL2,RB1,JUN,GAB1,PIK3CG,CDKN1A,AKT3,PIK3CD,HIPK2,PIDD1,PML
IL-15 Production	1.22	0.214	#NUM!	PRKCI,MAP3K11,PTK2B,JAK3,NFKB1,IRF1
Cardiac Hypertrophy Signaling	1.22	0.136	-3.413	RAF1,PLCB2,PIK3CA,MAP3K11,MYL6,RHOT2,KRAS,MYL6B,RHOG,JUN,PIK3CG,CREB1,MRAS,GNA13,RHOF,MYL12B,MAPKAPK3,RHOC,GRB2,GNG2,EIF2B3,PPP3CC,GNAI2,CALM1 (includes others),GAB1,RHOA,PRKAG2,PIK3CD,MAP2K3,RPS6KA1,ELK1,HSPB1
IL-17A Signaling in Fibroblasts	1.21	0.2	#NUM!	NFKBID,FOS,NFKBIA,JUN,CEBPD,NFKBIZ,NFKB1
Nucleotide Excision Repair Pathway	1.21	0.2	#NUM!	POLR2J2/POLR2J3,POLR2G,CCNH,POLR2A,POLR2E,GTF2H1,RPA2
Type II Diabetes Mellitus Signaling	1.2	0.148	-1.414	PIK3CA,PRKAB1,GRB2,TNFRSF1A,CD36,PDPK1,NFKB1,NFKBID,PRKCI,NFKBIA,GAB1,PIK3CG,PRKAG2,AKT3,PRKCH,PIK3CD,TNFRSF1B,TNF,NSMAF
VEGF Family Ligand-Receptor Interactions	1.2	0.159	-2.138	RAF1,PIK3CA,GRB2,KRAS,SHC1,FOS,PRKCI,GAB1,PIK3CG,MRAS,AKT3,PIK3CD,PRKCH,JMJD7-PLA2G4B
Assembly of RNA Polymerase II Complex	1.19	0.18	#NUM!	POLR2J2/POLR2J3,POLR2G,TAF9,CCNH,TAF6,POLR2A,POLR2E,DR1,GTF2H1
Polyamine Regulation in Colon Cancer	1.17	0.227	#NUM!	PSMF1,PSME2,KRAS,PSME3,ODC1
MIF Regulation of Innate Immunity	1.17	0.186	0.707	NFKBID,FOS,NFKBIA,JUN,CD14,PTGS2,NFKB1,JMJD7-PLA2G4B
Mouse Embryonic Stem Cell Pluripotency	1.13	0.151	-3.5	RAF1,PIK3CA,GRB2,KRAS,STAT3,SMAD5,ID1,DVL2,GAB1,PIK3CG,MRAS,AKT3,PIK3CD,JAK3,SMAD1,TCF7L2
UVA-Induced MAPK Signaling	1.13	0.151	-2.138	PARP6,PIK3CA,PLCB2,GRB2,TNKS2,KRAS,FOS,JUN,GAB1,TIPARP,PIK3CG,RPS6KB2,MRAS,CYCS,PIK3CD,RPS6KA1
Dermatan Sulfate Degradation (Metazoa)	1.13	0.25	#NUM!	IDS,HEXA,HEXB,FGFRL1
Vitamin-C Transport	1.13	0.25	#NUM!	SLC2A1,TXN,SLC2A3,GSTO1
FGF Signaling	1.13	0.156	-3.207	RAF1,PTPN6,PIK3CA,GRB2,CRKL,STAT3,GAB1,PIK3CG,CREB1,AKT3,ATF4,MAP2K3,PIK3CD,FGFRL1
TR/RXR Activation	1.13	0.153	#NUM!	PIK3CA,UCP2,GPS2,SLC2A1,GRB2,PFKP,NCOA4,SLC16A3,HDAC3,NCOA2,GAB1,PIK3CG,AKT3,PIK3CD,RXRA
Eicosanoid Signaling	1.11	0.164	#NUM!	PLBD1,PTGES,LTA4H,PTGS1,ALOX5AP,PTGS2,PTGDS,TBXAS1,ALOX5,GGT1,DPEP2
2-ketoglutarate Dehydrogenase Complex	1.07	0.4	#NUM!	DHTKD1,OGDH
Tetrapyrrole Biosynthesis II	1.07	0.4	#NUM!	UROS,HMBS
IL-1 Signaling	1.07	0.152	-1.155	GNAI2,FOS,NFKBID,TOLLIP,NFKBIA,JUN,MYD88,GNG2,PRKAG2,MRAS,MAP2K3,IRAK3,GNA13,NFKB1
Allograft Rejection Signaling	1.07	0.155	#NUM!	B2M,HLA-B,IGHG1,HLA-G,PRF1,HLA-DRB1,HLA-C,HLA-DRA,HLA-DMB,FCER1G,HLA-F,TNF,HLA-E
Sphingosine-1-phosphate Signaling	1.06	0.144	-3.153	PIK3CA,PLCB2,PTK2B,GRB2,RHOC,RHOT2,ASAH1,GNAI2,RHOG,GAB1,CASP2,PIK3CG,RHOA,AKT3,PIK3CD,GNA13,RHOF,CASP5
Induction of Apoptosis by HIV1	1.05	0.164	0	NFKBID,NFKBIA,SLC25A6,TNFRSF1A,APAF1,CYCS,TNFRSF1B,NFKB1,TNF,BCL2
Role of JAK1, JAK2 and TYK2 in Interferon Signaling	1.04	0.208	#NUM!	RAF1,PTPN6,PTPN2,STAT3,NFKB1
Glutathione Redox Reactions I	1.04	0.208	#NUM!	GSR,GSTM1,CLIC2,GPX1,GSTK1
CDP-diacylglycerol Biosynthesis I	1.04	0.208	#NUM!	LPCAT2,LPCAT3,AGPAT1,LPGAT1,GPAT4
Glioblastoma Multiforme Signaling	1.03	0.138	-2.837	SRC,RAF1,PIK3CA,E2F4,PLCB2,GRB2,ITPR2,RHOC,RHOT2,KRAS,SHC1,RB1,RHOG,GAB1,PIK3CG,RHOA,CDKN1A,TSC2,MRAS,AKT3,PIK3CD,RHOF
UDP-N-acetyl-D-galactosamine Biosynthesis II	1.02	0.273	#NUM!	GPI,HK3,UAP1
Ovarian Cancer Signaling	1.01	0.139	#NUM!	SRC,RAF1,PIK3CA,GRB2,SUV39H1,PTGS1,KRAS,BCL2,RB1,ARRB1,GAB1,PIK3CG,RPS6KB2,MRAS,PRKAG2,CD44,AKT3,PIK3CD,PTGS2,TCF7L2
Role of BRCA1 in DNA Damage Response	1	0.154	0	PBRM1,RB1,E2F4,ARID1A,ACTB,SMARCB1,CDKN1A,RFC2,SLC19A1,RFC5,HLTF,NBN
p38 MAPK Signaling	1	0.143	-2.324	MAPKAPK3,TNFRSF1A,IRAK3,H3F3A/H3F3B,DUSP1,MKNK1,CREB1,RPS6KB2,IL1B,ATF4,MAP2K3,RPS6KA1,TNFRSF1B,ELK1,TNF,JMJD7-PLA2G4B,HSPB1
Amyotrophic Lateral Sclerosis Signaling	0.996	0.144	#NUM!	PIK3CA,RAB5C,GRB2,GPX1,APAF1,RAB5B,ALS2,BCL2,GRINA,GAB1,CAPN1,PIK3CG,GLUL,AKT3,CYCS,PIK3CD
Methylthiopropionate Biosynthesis	0.99	1	#NUM!	ADI1
Acetyl-CoA Biosynthesis III (from Citrate)	0.99	1	#NUM!	ACLY
Glutamine Biosynthesis I	0.99	1	#NUM!	GLUL
Xanthine and Xanthosine Salvage	0.99	1	#NUM!	PNP
Sorbitol Degradation I	0.99	1	#NUM!	SORD
?-Adrenergic Signaling	0.977	0.149	-0.905	GNAI2,RAF1,CALM1 (includes others),PRKCI,GYS1,ITPR2,GNG2,PRKAG2,MRAS,PRKCH,PYGB,PYGL,KRAS
IL-17A Signaling in Gastric Cells	0.975	0.2	#NUM!	CXCL8,FOS,JUN,NFKB1,TNF
Dopamine-DARPP32 Feedback in cAMP Signaling	0.963	0.135	-1.279	PLCB2,CSNK1G1,PPP2CA,ITPR2,PPP2R5D,CSNK1A1,PPP1R14A,PPP1R11,PPP3CC,PPP2R5A,GRINA,GNAI2,CALM1 (includes others),PPP2R1A,PRKCI,CREB1,PPM1L,PRKAG2,ATF4,PRKCH,PPP2R1B,GUCY1B3
Regulation of the Epithelial-Mesenchymal Transition Pathway	0.959	0.132	#NUM!	RAF1,PIK3CA,NCSTN,KRAS,NFKB1,NOTCH2,PIK3CG,MRAS,AKT3,GRB2,STAT3,ZEB1,PYGO2,DVL2,ARAF,GAB1,RHOA,MAP2K3,PIK3CD,RBPJ,FGFRL1,JAK3,NOTCH1,MAP2K5,TCF7L2
Glycogen Degradation II	0.932	0.25	#NUM!	PGM1,PYGL,PYGB
Pyruvate Fermentation to Lactate	0.924	0.333	#NUM!	LDHA,LDHB
Glycolysis I	0.919	0.192	#NUM!	GPI,TPI1,ALDOA,PFKP,BPGM
Mechanisms of Viral Exit from Host Cells	0.918	0.171	#NUM!	CHMP4A,PRKCI,ACTA2,CHMP2A,ACTB,PRKCH,PDCD6IP
1D-myo-inositol Hexakisphosphate Biosynthesis II (Mammalian)	0.911	0.211	#NUM!	ITPK1,SEC16A,INPP5K,INPP5D
Regulation of Cellular Mechanics by Calpain Protease	0.905	0.158	-2.828	RB1,SRC,PXN,GRB2,CAPN1,MRAS,ITGA5,KRAS,ITGA4
Neuropathic Pain Signaling In Dorsal Horn Neurons	0.895	0.139	-2	SRC,PIK3CA,PLCB2,KCNN4,GRB2,ITPR2,GRINA,FOS,PRKCI,GAB1,PIK3CG,CREB1,PRKAG2,PRKCH,PIK3CD,ELK1
CDK5 Signaling	0.875	0.141	-1.604	RAF1,PPP2CA,PPP2R5D,PPP1R14A,PPP1R11,KRAS,PPP2R5A,PPP2R1A,CAPN1,PPM1L,MRAS,PRKAG2,MAPK7,PPP2R1B
UVB-Induced MAPK Signaling	0.873	0.152	#NUM!	FOS,PIK3CA,PRKCI,H3F3A/H3F3B,JUN,GAB1,GRB2,PIK3CG,PRKCH,PIK3CD
D-myo-inositol (1,4,5)-Trisphosphate Biosynthesis	0.866	0.185	#NUM!	PIP5K1A,PLCB2,PIP5K1C,PIP4K2B,PIP4K2C
Antioxidant Action of Vitamin C	0.861	0.139	1.508	STAT5A,PLD2,PLCB2,PLD3,SLC2A1,NFKB1,SLC2A3,GSTO1,PLBD1,HMOX1,NFKBID,NFKBIA,CSF2RA,TXN,TNF
Assembly of RNA Polymerase III Complex	0.85	0.231	#NUM!	GTF3C2,GTF3C5,GTF3A
Role of IL-17A in Psoriasis	0.85	0.231	#NUM!	CXCL8,S100A9,S100A8
Choline Biosynthesis III	0.85	0.231	#NUM!	HMOX1,PLD2,PLD3
Guanosine Nucleotides Degradation III	0.85	0.231	#NUM!	NT5C3B,PNP,NT5C2
Hepatic Cholestasis	0.849	0.131	#NUM!	MAP4K2,CXCL8,MYD88,TNFRSF1A,IRAK3,NFKB1,NFKBID,PRKCI,NFKBIA,JUN,RARA,PRKAG2,OSM,IL1B,CD14,PRKCH,ABCC3,RXRA,TNFRSF1B,TIRAP,TNF
DNA Methylation and Transcriptional Repression Signaling	0.849	0.2	#NUM!	SAP18,MECP2,MBD3,SAP130
Colorectal Cancer Metastasis Signaling	0.848	0.125	-3.402	PIK3CA,GRK2,RHOT2,KRAS,NFKB1,RHOG,ARRB1,JUN,PIK3CG,MRAS,AKT3,RHOF,MMP17,SRC,E2F4,RHOC,TNFRSF1A,GRB2,GRK3,GNG2,STAT3,FOS,GAB1,RHOA,PRKAG2,PIK3CD,PTGS2,JAK3,TNF,LRP1,TCF7L2
B Cell Development	0.845	0.171	#NUM!	PTPRC,HLA-DRB1,SPN,HLA-DRA,HLA-B,HLA-DMB
MIF-mediated Glucocorticoid Regulation	0.845	0.171	-0.447	NFKBID,NFKBIA,CD14,PTGS2,NFKB1,JMJD7-PLA2G4B
Dermatan Sulfate Biosynthesis	0.837	0.153	#NUM!	XYLT2,CSGALNACT2,CHST7,XYLT1,CHSY1,NDST1,CHST15,CHPF2,DSE
D-myo-inositol-5-phosphate Metabolism	0.83	0.13	#NUM!	PTPN6,PLCB2,PTPN2,PTPN23,PPP2R5D,PIP4K2B,PPP1R14A,IGBP1,PPP2R5A,PTPRC,SET,ITPK1,ATP1A1,DUSP1,PPM1H,PTPN1,PPM1F,RNGTT,THTPA,PIP4K2C,NUDT1
Glycoaminoglycan-protein Linkage Region Biosynthesis	0.808	0.286	#NUM!	XYLT2,XYLT1
Ephrin A Signaling	0.805	0.15	#NUM!	PIK3CA,GAB1,CFL1,GRB2,RHOA,PIK3CG,VAV3,ADAM10,PIK3CD
Role of IL-17F in Allergic Inflammatory Airway Diseases	0.799	0.159	-0.378	CXCL8,RAF1,CREB1,IL1B,ATF4,RPS6KA1,NFKB1
Dopamine Receptor Signaling	0.793	0.143	#NUM!	PPP2R1A,PPP2CA,SMOX,PPP2R5D,PPM1L,PRKAG2,PPP1R14A,PPP1R11,PPP2R1B,PPP2R5A,QDPR
Oxidative Ethanol Degradation III	0.792	0.19	#NUM!	ALDH1B1,ALDH2,ACSS2,ALDH3B1
Endoplasmic Reticulum Stress Pathway	0.792	0.19	#NUM!	XBP1,ATF4,HSPA5,EIF2S1
Corticotropin Releasing Hormone Signaling	0.791	0.135	-1.508	RAF1,ITPR2,GNAI2,CALM1 (includes others),FOS,PRKCI,JUN,CREB1,NR4A1,PRKAG2,ATF4,PRKCH,PTGS2,ELK1,GUCY1B3
Isoleucine Degradation I	0.778	0.214	#NUM!	HSD17B10,BCAT1,ACAT1
Urate Biosynthesis/Inosine 5'-phosphate Degradation	0.778	0.214	#NUM!	NT5C3B,PNP,NT5C2
Triacylglycerol Degradation	0.768	0.151	#NUM!	CES1,PPME1,ABHD2,DAGLA,NDST1,PNPLA2,ABHD16A,AARSD1
VDR/RXR Activation	0.766	0.141	-1.342	CSNK2A1,PRKCI,NCOA2,SP1,CCNC,CDKN1A,CD14,PRKCH,VDR,RXRA,KLF4
IL-17A Signaling in Airway Cells	0.766	0.141	-1.508	NFKBID,PIK3CA,NFKBIA,GAB1,GRB2,PIK3CG,AKT3,PIK3CD,STAT3,JAK3,NFKB1
Synaptic Long Term Depression	0.764	0.129	-0.688	RAF1,PLCB2,PPP2CA,ITPR2,PPP2R5D,PPP1R17,KRAS,PPP2R5A,PLBD1,GNAI2,PPP2R1A,PRKCI,PPM1L,LYN,MRAS,PRKCH,GNA13,PPP2R1B,GUCY1B3
Ethanol Degradation II	0.763	0.162	#NUM!	HSD17B10,ALDH1B1,ALDH2,ACSS2,ALDH3B1,DHRS4
Synaptic Long Term Potentiation	0.761	0.132	-1.5	RAF1,PLCB2,ITPR2,PPP1R14A,PPP1R11,KRAS,PPP3CC,GRINA,CALM1 (includes others),PRKCI,CREB1,MRAS,PRKAG2,ATF4,PRKCH,RPS6KA1
LXR/RXR Activation	0.761	0.132	-1.387	C3,MSR1,TNFRSF1A,CD36,NFKB1,NR1H2,MYLIP,IL1B,CD14,SERPINA1,S100A8,PTGS2,RXRA,TNFRSF1B,TNF,CYP51A1
G-Protein Coupled Receptor Signaling	0.746	0.121	#NUM!	RAF1,PLCB2,PIK3CA,PTK2B,GRK2,DUSP6,PDE4A,PDPK1,KRAS,NFKB1,OPRL1,SHC1,NFKBIA,PIK3CG,CREB1,MRAS,ATF4,AKT3,APEX1,SMPDL3A,SRC,HRH2,RGS2,GRB2,STAT3,PDE8A,GNAI2,NFKBID,GAB1,DUSP1,PRKAG2,PIK3CD,RPS6KA1
Role of PI3K/AKT Signaling in the Pathogenesis of Influenza	0.74	0.139	-1.265	GNAI2,NFKBID,PIK3CA,NFKBIA,GAB1,GRB2,PIK3CG,CRKL,AKT3,PIK3CD,NFKB1
Fatty Acid ?-oxidation	0.739	0.182	#NUM!	ALDH1B1,ALDH2,ALDH3B1,PTGS2
Triacylglycerol Biosynthesis	0.729	0.152	#NUM!	LPCAT2,LPCAT3,PLPPR2,AGPAT1,ELOVL1,LPGAT1,GPAT4
ATM Signaling	0.715	0.138	1.667	HERC2,NFKBIA,BRAT1,JUN,SUV39H1,CDKN1A,CREB1,CCNB2,ATF4,ZEB1,NBN
Telomere Extension by Telomerase	0.714	0.2	#NUM!	HNRNPA2B1,TNKS2,NBN
Glutaryl-CoA Degradation	0.714	0.2	#NUM!	HSD17B10,PARK7,ACAT1
Airway Pathology in Chronic Obstructive Pulmonary Disease	0.712	0.25	#NUM!	CXCL8,TNF
Citrulline Biosynthesis	0.712	0.25	#NUM!	GLS,ALDH18A1
Spliceosomal Cycle	0.711	0.5	#NUM!	U2AF1/U2AF1L5
UDP-D-xylose and UDP-D-glucuronate Biosynthesis	0.711	0.5	#NUM!	UGDH
Guanine and Guanosine Salvage I	0.711	0.5	#NUM!	PNP
GDP-L-fucose Biosynthesis II (from L-fucose)	0.711	0.5	#NUM!	FUK
Sulfate Activation for Sulfonation	0.711	0.5	#NUM!	PAPSS2
Adenine and Adenosine Salvage I	0.711	0.5	#NUM!	PNP
Cardiolipin Biosynthesis II	0.711	0.5	#NUM!	PTPMT1
Putrescine Biosynthesis III	0.711	0.5	#NUM!	ODC1
Glutamine Degradation I	0.711	0.5	#NUM!	GLS
Glutamate Biosynthesis II	0.711	0.5	#NUM!	GLUD1
Glutamate Degradation X	0.711	0.5	#NUM!	GLUD1
Melatonin Signaling	0.702	0.139	-1.414	GNAI2,RAF1,CALM1 (includes others),PLCB2,PRKCI,ARAF,PRKAG2,PRKCH,MAP2K3,MAP2K5
MSP-RON Signaling Pathway	0.702	0.139	#NUM!	ITGB2,PIK3CA,GAB1,ACTA2,GRB2,PIK3CG,ACTB,PIK3CD,CCR2,TNF
Pyrimidine Deoxyribonucleotides De Novo Biosynthesis I	0.69	0.174	#NUM!	NME1,NME4,DTYMK,NME6
Putrescine Degradation III	0.69	0.174	#NUM!	ALDH1B1,ALDH2,SMOX,ALDH3B1
tRNA Splicing	0.689	0.154	#NUM!	SMPDL3A,PDE8A,TSEN34,PDE4A,TSEN2,APEX1
tRNA Charging	0.689	0.154	#NUM!	WARS,FARS2,KARS,MARS2,GARS,DARS
Adipogenesis pathway	0.679	0.127	#NUM!	SAP18,CCNH,KAT7,TXNIP,TNFRSF1A,XBP1,CEBPD,SAP130,FBXW7,SMAD5,HDAC3,SIRT2,GTF2H1,RPS6KA1,FGFRL1,TNF,SMAD1
D-myo-inositol (1,4,5,6)-Tetrakisphosphate Biosynthesis	0.677	0.126	#NUM!	PTPN6,PTPN2,PTPN23,PPP2R5D,PPP1R14A,IGBP1,PPP2R5A,PTPRC,SET,ITPK1,ATP1A1,DUSP1,PTPN1,PPM1H,PPM1F,RNGTT,THTPA,NUDT1
D-myo-inositol (3,4,5,6)-tetrakisphosphate Biosynthesis	0.677	0.126	#NUM!	PTPN6,PTPN2,PTPN23,PPP2R5D,PPP1R14A,IGBP1,PPP2R5A,PTPRC,SET,ITPK1,ATP1A1,DUSP1,PTPN1,PPM1H,PPM1F,RNGTT,THTPA,NUDT1
Granulocyte Adhesion and Diapedesis	0.672	0.123	#NUM!	CSF3R,CD99,CXCL8,HRH2,SELL,C5AR1,TNFRSF1A,PPBP,ITGA5,ITGAL,SELPLG,GNAI2,CXCL16,ITGB2,PECAM1,IL1B,TNFRSF1B,TNF,MMP17,ITGA4,HSPB1,MSN
Granzyme B Signaling	0.656	0.188	#NUM!	PRF1,APAF1,CYCS
Mismatch Repair in Eukaryotes	0.656	0.188	#NUM!	RFC2,SLC19A1,RFC5
?-glutamyl Cycle	0.656	0.188	#NUM!	GGT1,ANPEP,GGACT
Thyroid Cancer Signaling	0.654	0.15	#NUM!	CXCL8,SHC1,MRAS,KRAS,RXRA,TCF7L2
Noradrenaline and Adrenaline Degradation	0.654	0.15	#NUM!	HSD17B10,ALDH1B1,ALDH2,SMOX,ALDH3B1,DHRS4
Chondroitin Sulfate Biosynthesis	0.648	0.14	#NUM!	XYLT2,CSGALNACT2,CHST7,XYLT1,CHSY1,NDST1,CHST15,CHPF2
Tumoricidal Function of Hepatic Natural Killer Cells	0.644	0.167	#NUM!	PRF1,APAF1,CYCS,ITGAL
Tryptophan Degradation III (Eukaryotic)	0.644	0.167	#NUM!	HSD17B10,PARK7,ACAT1,IDO1
Sucrose Degradation V (Mammalian)	0.632	0.222	#NUM!	TPI1,ALDOA
GDP-glucose Biosynthesis	0.632	0.222	#NUM!	PGM1,HK3
Agranulocyte Adhesion and Diapedesis	0.628	0.12	#NUM!	CD99,CXCL8,SELL,C5AR1,MYH9,MYL6,TNFRSF1A,ACTB,PPBP,ITGA5,MYL6B,ITGB7,SELPLG,GNAI2,CXCL16,ITGB2,ACTA2,PECAM1,IL1B,TNF,MMP17,ITGA4,MSN
Cardiac ?-adrenergic Signaling	0.626	0.124	-1.069	SMPDL3A,GRK2,PPP2CA,GRK3,PPP2R5D,GNG2,PDE4A,PPP1R14A,PPP1R11,PPP2R5A,PDE8A,PPP2R1A,PPM1L,MRAS,PRKAG2,APEX1,PPP2R1B
BMP signaling pathway	0.605	0.132	-1.897	RAF1,JUN,GRB2,CREB1,PRKAG2,MRAS,KRAS,SMAD5,NFKB1,SMAD1
RAN Signaling	0.603	0.176	#NUM!	RANBP2,TNPO1,RANBP1
Tryptophan Degradation X (Mammalian, via Tryptamine)	0.602	0.16	#NUM!	ALDH1B1,ALDH2,SMOX,ALDH3B1
Ethanol Degradation IV	0.602	0.16	#NUM!	ALDH1B1,ALDH2,ACSS2,ALDH3B1
Role of NFAT in Cardiac Hypertrophy	0.6	0.119	-2.646	SRC,RAF1,PIK3CA,PLCB2,GRB2,ITPR2,GNG2,CSNK1A1,KRAS,PPP3CC,GNAI2,SHC1,CALM1 (includes others),PRKCI,HDAC3,GAB1,PIK3CG,MRAS,PRKAG2,AKT3,PRKCH,MAP2K3,PIK3CD
Glucose and Glucose-1-phosphate Degradation	0.563	0.2	#NUM!	PGM1,HK3
Ketogenesis	0.563	0.2	#NUM!	ACAT1,HMGCL
Pentose Phosphate Pathway	0.563	0.2	#NUM!	TALDO1,G6PD
Gluconeogenesis I	0.563	0.154	#NUM!	GPI,ALDOA,MDH1,BPGM
Pyrimidine Ribonucleotides Interconversion	0.561	0.14	#NUM!	NME1,NME4,ENTPD4,ANXA1,CTPS1,NME6
Role of p14/p19ARF in Tumor Suppression	0.561	0.14	1.633	RB1,PIK3CA,GAB1,GRB2,PIK3CG,PIK3CD
Diphthamide Biosynthesis	0.558	0.333	#NUM!	EEF2
S-methyl-5-thio-?-D-ribose 1-phosphate Degradation	0.558	0.333	#NUM!	ADI1
Inosine-5'-phosphate Biosynthesis II	0.558	0.333	#NUM!	ADSL
Hypusine Biosynthesis	0.558	0.333	#NUM!	EIF5A
Thyroid Hormone Biosynthesis	0.558	0.333	#NUM!	CTSD
1D-myo-inositol Hexakisphosphate Biosynthesis V (from Ins(1,3,4)P3)	0.558	0.333	#NUM!	ITPK1
S-adenosyl-L-methionine Biosynthesis	0.558	0.333	#NUM!	MAT2A
L-serine Degradation	0.558	0.333	#NUM!	SDSL
D-myo-inositol (1,4,5)-trisphosphate Degradation	0.555	0.167	#NUM!	SEC16A,INPP5K,INPP5D
TWEAK Signaling	0.544	0.143	2.236	NFKBID,NFKBIA,APAF1,CYCS,NFKB1
Acetone Degradation I (to Methylglyoxal)	0.527	0.148	#NUM!	FAM213B,CYP1B1,CYP51A1,CYP2S1
Retinoic acid Mediated Apoptosis Signaling	0.523	0.129	0.378	PARP6,TIPARP,RARA,APAF1,CYCS,TNKS2,RXRA,IRF1
D-myo-inositol (1,3,4)-trisphosphate Biosynthesis	0.512	0.158	#NUM!	SEC16A,INPP5K,INPP5D
Histamine Degradation	0.512	0.158	#NUM!	ALDH1B1,ALDH2,ALDH3B1
Wnt/?-catenin Signaling	0.511	0.116	-1.155	SRC,CSNK2A1,CSNK1G1,PPP2CA,PPP2R5D,CSNK1A1,ACVR1B,PPP2R5A,DVL2,PPP2R1A,JUN,RARA,PPM1L,CD44,TLE3,AKT3,RUVBL2,PPP2R1B,TCF7L2,LRP1
Pyrimidine Ribonucleotides De Novo Biosynthesis	0.506	0.133	#NUM!	NME1,NME4,ENTPD4,ANXA1,CTPS1,NME6
Dolichyl-diphosphooligosaccharide Biosynthesis	0.505	0.182	#NUM!	ALG14,DPAGT1
Role of MAPK Signaling in the Pathogenesis of Influenza	0.501	0.125	#NUM!	PLBD1,RAF1,MRAS,AKT3,MAP2K3,KRAS,PTGS2,TNF,BCL2
Atherosclerosis Signaling	0.496	0.118	#NUM!	CXCL8,MSR1,CD36,CCR2,NFKB1,TNFRSF14,SELPLG,PLBD1,ITGB2,IL1B,SERPINA1,S100A8,ALOX5,TNF,ITGA4
Role of Oct4 in Mammalian Embryonic Stem Cell Pluripotency	0.481	0.13	#NUM!	RB1,PHB,ETS2,CCNF,RARA,WWP2
Cell Cycle: G1/S Checkpoint Regulation	0.48	0.125	-0.816	RPL11,RB1,E2F4,HDAC3,SUV39H1,CUL1,CDKN1A,SKP1
nNOS Signaling in Neurons	0.457	0.128	#NUM!	CALM1 (includes others),PRKCI,CAPN1,PRKCH,PPP3CC,GRINA
Airway Inflammation in Asthma	0.455	0.25	#NUM!	TNF
Uracil Degradation II (Reductive)	0.455	0.25	#NUM!	DPYSL2
Pentose Phosphate Pathway (Oxidative Branch)	0.455	0.25	#NUM!	G6PD
Phenylethylamine Degradation I	0.455	0.25	#NUM!	ALDH2
Ascorbate Recycling (Cytosolic)	0.455	0.25	#NUM!	GSTO1
Glutathione Redox Reactions II	0.455	0.25	#NUM!	GSR
Thymine Degradation	0.455	0.25	#NUM!	DPYSL2
Geranylgeranyldiphosphate Biosynthesis	0.455	0.25	#NUM!	FDPS
Glycerol-3-phosphate Shuttle	0.455	0.25	#NUM!	GPD1L
Melatonin Degradation II	0.455	0.25	#NUM!	SMOX
N-acetylglucosamine Degradation II	0.455	0.25	#NUM!	NAGK
Phenylalanine Degradation I (Aerobic)	0.455	0.25	#NUM!	QDPR
Acetate Conversion to Acetyl-CoA	0.455	0.25	#NUM!	ACSS2
eNOS Signaling	0.445	0.113	-3.153	PIK3CA,PRKAB1,GRB2,ITPR2,HSPA9,PDPK1,HSPA5,CALM1 (includes others),HSPA4,NOSIP,PRKCI,GAB1,STUB1,PIK3CG,PRKAG2,AKT3,PRKCH,PIK3CD,GUCY1B3
Role of NANOG in Mammalian Embryonic Stem Cell Pluripotency	0.434	0.115	-3.464	RAF1,PIK3CA,GRB2,KRAS,STAT3,SMAD5,SHC1,GAB1,PIK3CG,MRAS,AKT3,PIK3CD,JAK3,SMAD1
Sonic Hedgehog Signaling	0.432	0.133	0	STK36,GRK2,SUFU,PRKAG2
Netrin Signaling	0.432	0.128	#NUM!	RAC2,NFAT5,NFATC3,PRKAG2,PPP3CC
Wnt/Ca+ pathway	0.417	0.121	-1.89	DVL2,PLCB2,NFAT5,NFATC3,CREB1,ATF4,NFKB1
Histidine Degradation VI	0.408	0.154	#NUM!	MICAL1,HAL
Glutathione-mediated Detoxification	0.405	0.129	#NUM!	GSTM1,ANPEP,GSTO1,GSTK1
Trehalose Degradation II (Trehalase)	0.379	0.2	#NUM!	HK3
Creatine-phosphate Biosynthesis	0.379	0.2	#NUM!	CKB
Trans, trans-farnesyl Diphosphate Biosynthesis	0.379	0.2	#NUM!	FDPS
Tyrosine Degradation I	0.379	0.2	#NUM!	FAH
Folate Polyglutamylation	0.379	0.2	#NUM!	FPGS
4-1BB Signaling in T Lymphocytes	0.379	0.125	#NUM!	NFKBID,NFKBIA,JUN,NFKB1
Fatty Acid ?-oxidation I	0.379	0.125	#NUM!	HSD17B10,SCP2,ACADM,ACAA2
Amyloid Processing	0.372	0.118	#NUM!	CSNK2A1,CAPN1,PRKAG2,CSNK1A1,AKT3,NCSTN
DNA Double-Strand Break Repair by Non-Homologous End Joining	0.369	0.143	#NUM!	NBN,XRCC1
Superpathway of Citrulline Metabolism	0.369	0.143	#NUM!	GLS,ALDH18A1
Phenylalanine Degradation IV (Mammalian, via Side Chain)	0.369	0.143	#NUM!	ALDH2,SMOX
Colanic Acid Building Blocks Biosynthesis	0.369	0.143	#NUM!	GPI,UGDH
Altered T Cell and B Cell Signaling in Rheumatoid Arthritis	0.354	0.111	#NUM!	HLA-DRB1,HLA-DRA,HLA-B,HLA-DMB,FCER1G,LTB,IL1B,TNFRSF13B,NFKB1,TNF
IL-22 Signaling	0.345	0.125	#NUM!	STAT5A,AKT3,STAT3
Estrogen-mediated S-phase Entry	0.345	0.125	#NUM!	RB1,E2F4,CDKN1A
Superpathway of D-myo-inositol (1,4,5)-trisphosphate Metabolism	0.345	0.125	#NUM!	SEC16A,INPP5K,INPP5D
G?i Signaling	0.338	0.108	-2.496	SRC,RAF1,RALA,GRB2,RALB,GNG2,KRAS,STAT3,OPRL1,GNAI2,SHC1,MRAS,PRKAG2
nNOS Signaling in Skeletal Muscle Cells	0.334	0.133	#NUM!	CALM1 (includes others),DAG1
NAD biosynthesis II (from tryptophan)	0.334	0.133	#NUM!	NADSYN1,IDO1
Chondroitin Sulfate Degradation (Metazoa)	0.334	0.133	#NUM!	HEXA,HEXB
Inhibition of Angiogenesis by TSP1	0.332	0.118	#NUM!	JUN,CD36,AKT3,GUCY1B3
Cellular Effects of Sildenafil (Viagra)	0.323	0.107	#NUM!	PLCB2,KCNN4,MYH9,MYL6,ITPR2,ACTB,PDE4A,MYLK,MYL6B,CALM1 (includes others),ACTA2,PRKAG2,GUCY1B3,MYL12B
Arginine Biosynthesis IV	0.321	0.167	#NUM!	GLUD1
Proline Biosynthesis II (from Arginine)	0.321	0.167	#NUM!	PYCR2
Arginine Degradation VI (Arginase 2 Pathway)	0.321	0.167	#NUM!	PYCR2
Pentose Phosphate Pathway (Non-oxidative Branch)	0.321	0.167	#NUM!	TALDO1
Selenocysteine Biosynthesis II (Archaea and Eukaryotes)	0.321	0.167	#NUM!	SEPHS2
UDP-N-acetyl-D-glucosamine Biosynthesis II	0.321	0.167	#NUM!	UAP1
Zymosterol Biosynthesis	0.321	0.167	#NUM!	CYP51A1
Glycogen Biosynthesis II (from UDP-D-Glucose)	0.321	0.167	#NUM!	GYS1
Rapoport-Luebering Glycolytic Shunt	0.321	0.167	#NUM!	BPGM
NAD Biosynthesis III	0.321	0.167	#NUM!	NAMPT
Lactose Degradation III	0.321	0.167	#NUM!	PSAP
GDP-mannose Biosynthesis	0.321	0.167	#NUM!	GPI
Role of JAK family kinases in IL-6-type Cytokine Signaling	0.319	0.12	#NUM!	STAT5A,OSM,STAT3
Bupropion Degradation	0.319	0.12	#NUM!	CYP1B1,CYP51A1,CYP2S1
PPAR?/RXR? Activation	0.318	0.106	0.258	RAF1,PLCB2,PRKAB1,GRB2,CD36,KRAS,NFKB1,MED12,ACVR1B,SHC1,NFKBID,JUN,NFKBIA,MRAS,PRKAG2,IL1B,MAP2K3,RXRA,MED24
Nitric Oxide Signaling in the Cardiovascular System	0.308	0.106	-1.732	CALM1 (includes others),PIK3CA,PRKCI,GAB1,GRB2,ITPR2,PIK3CG,PRKAG2,AKT3,PRKCH,PIK3CD,GUCY1B3
Methylglyoxal Degradation III	0.302	0.125	#NUM!	AKR7A2,FAM213B
Parkinson's Signaling	0.302	0.125	#NUM!	PARK7,CYCS
LPS/IL-1 Mediated Inhibition of RXR Function	0.301	0.104	0.632	ALDH1B1,GSTM1,CHST7,MYD88,TNFRSF1A,CHST15,GSTO1,PAPSS2,JUN,NR1H2,SMOX,RARA,IL1B,CD14,FABP5,ALDH3B1,ALDH18A1,ABCC3,RXRA,TNFRSF1B,NDST1,TNF,GSTK1
PXR/RXR Activation	0.298	0.108	#NUM!	GSTM1,PRKAG2,AKT3,ABCC3,RXRA,TNF,PAPSS2
Dopamine Degradation	0.292	0.111	#NUM!	ALDH1B1,ALDH2,SMOX,ALDH3B1
Gustation Pathway	0.284	0.104	#NUM!	SMPDL3A,PDE8A,P2RY2,PLCB2,ITPR2,P2RY6,GNG2,PRKAG2,PDE4A,P2RX1,P2RX5,P2RY1,APEX1
Leptin Signaling in Obesity	0.28	0.105	-2.646	PLCB2,PIK3CA,GAB1,GRB2,PIK3CG,PRKAG2,AKT3,PIK3CD,STAT3
NAD Biosynthesis from 2-amino-3-carboxymuconate Semialdehyde	0.275	0.143	#NUM!	NADSYN1
Thioredoxin Pathway	0.275	0.143	#NUM!	TXN
Acetyl-CoA Biosynthesis I (Pyruvate Dehydrogenase Complex)	0.275	0.143	#NUM!	DLAT
Ceramide Degradation	0.275	0.143	#NUM!	ASAH1
Aspartate Degradation II	0.275	0.143	#NUM!	MDH1
Ubiquinol-10 Biosynthesis (Eukaryotic)	0.274	0.118	#NUM!	MICAL1,ECHDC1
Superpathway of Geranylgeranyldiphosphate Biosynthesis I (via Mevalonate)	0.274	0.118	#NUM!	FDPS,ACAT1
Hematopoiesis from Pluripotent Stem Cells	0.272	0.106	#NUM!	CD247,CXCL8,CD4,FCER1G,IGHG1
Glutamate Receptor Signaling	0.271	0.105	#NUM!	CALM1 (includes others),SLC1A4,GLS,GNG2,GLUL,GRINA
Superpathway of Cholesterol Biosynthesis	0.254	0.107	#NUM!	FDPS,ACAT1,CYP51A1
Differential Regulation of Cytokine Production in Macrophages and T Helper Cells by IL-17A and IL-17F	0.249	0.111	#NUM!	IL1B,TNF
Valine Degradation I	0.249	0.111	#NUM!	BCAT1,HIBCH
Estrogen Biosynthesis	0.24	0.103	#NUM!	HSD17B10,CYP1B1,CYP51A1,CYP2S1
Histidine Degradation III	0.238	0.125	#NUM!	HAL
Superoxide Radicals Degradation	0.238	0.125	#NUM!	SOD2
Tryptophan Degradation to 2-amino-3-carboxymuconate Semialdehyde	0.238	0.125	#NUM!	IDO1
Salvage Pathways of Pyrimidine Deoxyribonucleotides	0.238	0.125	#NUM!	CDA
DNA damage-induced 14-3-3? Signaling	0.227	0.105	#NUM!	CCNB2,AKT3
Sphingosine and Sphingosine-1-phosphate Metabolism	0.206	0.111	#NUM!	ASAH1
Ketolysis	0.206	0.111	#NUM!	ACAT1

## Sheet: Canonical pathways Monocytes
Enriched canonical pathways in monocytes between ZIKV-infected and ZIKV-uninfected patients as determined by Ingenuity Pathways Analysis
Ingenuity Canonical Pathways	-log(p-value)	Ratio	z-score	Molecules
EIF2 Signaling	16.9	0.154	-4.146	RPL36A,RPLP2,RPS11,RPL14,RPL27A,RPS20,RPL18A,RPL13,EIF4G2,RPS13,RPL23A,EIF5,RPL19,ATF4,RPS3,PABPC1,RPL4,ATF3,ACTB,RPL12,RPS21,RPL37A,RPL28,RPL27,RPS16,EIF4A3,PPP1R15A,RPL10,RPS27A,RPL5,RPL37,RPL13A,RPL41,RPSA
Regulation of eIF4 and p70S6K Signaling	5.09	0.0955	#NUM!	PABPC1,EIF4EBP2,PPP2CA,RPS21,RPS11,RPS16,EIF4G2,RPS20,RPS13,EIF4A3,RPS27A,RPS3,PPP2R1B,RPSA,ITGA4
Remodeling of Epithelial Adherens Junctions	4.33	0.13	-1.633	ACTR2,SRC,TUBA8,ACTB,RAB7A,ZYX,RAB5B,HGS,DNM2
Clathrin-mediated Endocytosis Signaling	3.89	0.0754	#NUM!	SRC,ACTR2,AP2A1,EPN1,ACTB,RAB7A,AP1B1,RAB5B,RAB11B,AAK1,RPS27A,SERPINA1,HGS,PPP3CA,DNM2
Caveolar-mediated Endocytosis Signaling	3.46	0.113	#NUM!	SRC,FLOT2,ACTB,COPB2,RAB5B,DNM2,ITGA4,ITGAX
Regulation of Actin-based Motility by Rho	3.43	0.1	-1.414	ACTR2,CFL1,WAS,ACTB,RHOT2,PIP4K2B,ARHGDIA,PIP4K2A,ITGA4
Fc? Receptor-mediated Phagocytosis in Macrophages and Monocytes	3.32	0.0968	-1.667	ACTR2,SRC,PXN,RAB11B,WAS,ACTB,PLCG1,FCGR1A,FGR
mTOR Signaling	3.32	0.0697	-1	PPP2CA,RHOT2,RPS21,RPS11,RPS16,EIF4G2,RPS20,RPS13,EIF4A3,TSC2,RPS27A,RPS3,PPP2R1B,RPSA
Adenine and Adenosine Salvage III	3.32	0.429	#NUM!	ADA2,PNP,ADA
Purine Ribonucleosides Degradation to Ribose-1-phosphate	3.12	0.375	#NUM!	ADA2,PNP,ADA
RhoGDI Signaling	2.91	0.0694	0.302	ACTR2,SRC,GDI1,CFL1,ACTB,RHOT2,GNB5,PIP4K2B,ARHGDIA,PIP4K2A,ITGA4,MSN
PI3K Signaling in B Lymphocytes	2.84	0.0769	-1.667	NFKBID,ATF3,NFKBIA,ATF7,SH2B2,ATF6B,PLCG1,ATF4,NFATC1,PPP3CA
Integrin Signaling	2.5	0.0594	-2.887	SRC,ACTR2,PXN,MAP3K11,ACTB,RHOT2,MYLK3,PLCG1,WAS,CAPN1,ZYX,ITGA4,ITGAX
RhoA Signaling	2.44	0.0726	-1.414	ACTR2,SEPT5,CFL1,ACTB,MYLK3,PIP4K2B,CDC42EP2,PIP4K2A,MSN
Activation of IRF by Cytosolic Pattern Recognition Receptors	2.35	0.0952	2.449	NFKBID,NFKBIA,IL10,TBK1,IFIT2,ADAR
TNFR2 Signaling	2.22	0.133	-1	NFKBID,NFKBIA,TBK1,TNFRSF1B
Adenosine Nucleotides Degradation II	2.11	0.176	#NUM!	ADA2,PNP,ADA
Acute Myeloid Leukemia Signaling	2.09	0.0753	1	CSF3R,ARAF,RARA,PML,CSF1R,SPI1,IDH1
Signaling by Rho Family GTPases	2.06	0.0524	-2.111	ACTR2,SEPT5,MAP3K11,CFL1,WAS,ACTB,RHOT2,GNB5,PIP4K2B,CDC42EP2,PIP4K2A,ITGA4,MSN
Epithelial Adherens Junction Signaling	1.99	0.0616	#NUM!	ACTR2,SRC,EPN1,MYH9,LMO7,TUBA8,WAS,ACTB,ZYX
Actin Cytoskeleton Signaling	1.96	0.0529	-1.508	ACTR2,PXN,DIAPH1,MYH9,CFL1,WAS,ACTB,MYLK3,PIP4K2B,PIP4K2A,ITGA4,MSN
Phagosome Maturation	1.95	0.0608	#NUM!	ATP6V0C,NSF,TUBA8,TCIRG1,CTSW,RAB7A,RAB5B,BET1L,ATP6V0A1
FAK Signaling	1.95	0.0707	#NUM!	SRC,PXN,WAS,CAPN1,ACTB,PLCG1,ITGA4
Purine Nucleotides Degradation II (Aerobic)	1.91	0.15	#NUM!	ADA2,PNP,ADA
Virus Entry via Endocytic Pathways	1.88	0.0686	#NUM!	SRC,AP2A1,ACTB,PLCG1,AP1B1,DNM2,ITGA4
Antigen Presentation Pathway	1.86	0.105	#NUM!	CIITA,CD74,TAPBP,HLA-DPA1
CD28 Signaling in T Helper Cells	1.78	0.0606	-0.816	NFKBID,ACTR2,NFKBIA,WAS,CD4,PLCG1,NFATC1,PPP3CA
Huntington's Disease Signaling	1.75	0.0494	#NUM!	POLR2J2/POLR2J3,NSF,POLR2A,CASP2,CAPN1,GNB5,RPS27A,ATF4,NCOR2,PSME3,BET1L,DNM2
Oxidative Phosphorylation	1.74	0.0642	#NUM!	MT-ND1,MT-ND5,MT-CYB,MT-ND4,NDUFS2,MT-CO2,MT-ND2
G?q Signaling	1.73	0.0559	-0.816	NFKBID,RGS2,NFKBIA,GRK2,RHOT2,GNB5,PLCG1,NFATC1,PPP3CA
Production of Nitric Oxide and Reactive Oxygen Species in Macrophages	1.65	0.0515	-3	NFKBID,NFKBIA,MAP3K11,PPP2CA,RHOT2,PLCG1,SERPINA1,TNFRSF1B,PPP2R1B,SPI1
Cdc42 Signaling	1.64	0.0539	-2.121	ACTR2,SRC,DIAPH1,MAP3K11,CFL1,WAS,CDC42EP2,HLA-DPA1,ITGA4
Tight Junction Signaling	1.64	0.0539	#NUM!	NSF,MYH9,PPP2CA,HSF1,ACTB,CPSF3,TNFRSF1B,PPP2R1B,BET1L
Calcium-induced T Lymphocyte Apoptosis	1.63	0.0758	-1.342	CD4,NR4A1,PLCG1,ATP2A3,PPP3CA
Mitotic Roles of Polo-Like Kinase	1.63	0.0758	#NUM!	PPP2CA,PLK2,CAPN1,ANAPC7,PPP2R1B
ILK Signaling	1.62	0.051	-3	PXN,MYH9,LIMS2,CFL1,PPP2CA,ACTB,SH2B2,RHOT2,ATF4,PPP2R1B
Apoptosis Signaling	1.62	0.0667	-1.633	NFKBID,NFKBIA,CASP2,CAPN1,PLCG1,TNFRSF1B
Xanthine and Xanthosine Salvage	1.61	1	#NUM!	PNP
Lanosterol Biosynthesis	1.61	1	#NUM!	LSS
Tec Kinase Signaling	1.6	0.0529	-2.828	STAT6,SRC,WAS,ACTB,RHOT2,GNB5,PLCG1,FGR,ITGA4
Mitochondrial Dysfunction	1.58	0.0526	#NUM!	MT-ND1,MT-ND6,MT-ND5,MT-CYB,RHOT2,MT-ND4,NDUFS2,MT-CO2,MT-ND2
Agrin Interactions at Neuromuscular Junction	1.56	0.0725	-1.342	SRC,PXN,ACTB,GABPA,ITGA4
Death Receptor Signaling	1.56	0.0645	0	NFKBID,NFKBIA,CASP2,ACTB,TBK1,TNFRSF1B
Germ Cell-Sertoli Cell Junction Signaling	1.56	0.052	#NUM!	SRC,EPN1,PXN,MAP3K11,TUBA8,CFL1,ACTB,RHOT2,ZYX
D-myo-inositol (1,4,5)-Trisphosphate Biosynthesis	1.55	0.111	#NUM!	PLCG1,PIP4K2B,PIP4K2A
Ephrin Receptor Signaling	1.54	0.0517	-1.89	ACTR2,SRC,PXN,CFL1,WAS,GNB5,ATF4,ITGA4,GRINA
Primary Immunodeficiency Signaling	1.52	0.0833	#NUM!	CD4,CIITA,ADA,IGHM
Sumoylation Pathway	1.5	0.0625	0.816	GDI1,NFKBIA,RHOT2,SLC19A1,ARHGDIA,PML
fMLP Signaling in Neutrophils	1.49	0.0569	0.816	NFKBID,ACTR2,NFKBIA,WAS,GNB5,NFATC1,PPP3CA
TNFR1 Signaling	1.46	0.08	-2	MAP4K2,NFKBID,NFKBIA,CASP2
PI3K/AKT Signaling	1.45	0.056	-1.134	NFKBID,NFKBIA,PPP2CA,CDKN1A,TSC2,PPP2R1B,ITGA4
Cholesterol Biosynthesis I	1.4	0.154	#NUM!	MSMO1,LSS
Cholesterol Biosynthesis II (via 24,25-dihydrolanosterol)	1.4	0.154	#NUM!	MSMO1,LSS
Cholesterol Biosynthesis III (via Desmosterol)	1.4	0.154	#NUM!	MSMO1,LSS
RANK Signaling in Osteoclasts	1.39	0.0588	-1	NFKBID,SRC,NFKBIA,MAP3K11,NFATC1,PPP3CA
Role of Macrophages, Fibroblasts and Endothelial Cells in Rheumatoid Arthritis	1.34	0.0418	#NUM!	SRC,IL10,PLCG1,FCGR1A,NFATC1,IL16,NFKBID,NFKBIA,ATF4,LTBR,TNFRSF1B,PPP3CA,LRP1
Role of CHK Proteins in Cell Cycle Checkpoint Control	1.33	0.0727	#NUM!	PPP2CA,CDKN1A,SLC19A1,PPP2R1B
PKC? Signaling in T Lymphocytes	1.33	0.0526	-1.89	NFKBID,NFKBIA,MAP3K11,CD4,PLCG1,NFATC1,PPP3CA
Circadian Rhythm Signaling	1.33	0.0909	#NUM!	BHLHE40,ATF4,GRINA
Regulation of IL-2 Expression in Activated and Anergic T Lymphocytes	1.32	0.0625	#NUM!	NFKBID,NFKBIA,PLCG1,NFATC1,PPP3CA
Guanine and Guanosine Salvage I	1.31	0.5	#NUM!	PNP
Flavin Biosynthesis IV (Mammalian)	1.31	0.5	#NUM!	RFK
Uridine-5'-phosphate Biosynthesis	1.31	0.5	#NUM!	UMPS
Adenine and Adenosine Salvage I	1.31	0.5	#NUM!	PNP
Actin Nucleation by ARP-WASP Complex	1.31	0.0714	-1	ACTR2,WAS,RHOT2,ITGA4
Regulation of Cellular Mechanics by Calpain Protease	1.29	0.0702	#NUM!	SRC,PXN,CAPN1,ITGA4
Glucocorticoid Receptor Signaling	1.27	0.0417	#NUM!	POLR2J2/POLR2J3,NFKBID,NFKBIA,POLR2A,IL10,ACTB,CDKN1A,SMARCC2,NCOR2,FCGR1A,NFATC1,PPP3CA
MIF-mediated Glucocorticoid Regulation	1.27	0.0857	#NUM!	NFKBID,NFKBIA,CD74
Wnt/Ca+ pathway	1.26	0.069	-1	PLCG1,ATF4,NFATC1,PPP3CA
Nur77 Signaling in T Lymphocytes	1.24	0.0678	#NUM!	NR4A1,MAPK7,NFATC1,PPP3CA
Interferon Signaling	1.24	0.0833	#NUM!	IFIT3,IFIT1,IFI35
ERK/MAPK Signaling	1.23	0.0452	-2.828	SRC,PXN,ARAF,PPP2CA,PLCG1,ATF4,PPP2R1B,NFATC1,ITGA4
AMPK Signaling	1.19	0.0443	-1.633	SRC,PPP2CA,EEF2,ACTB,CDKN1A,TSC2,ATF4,SMARCC2,PPP2R1B
Hereditary Breast Cancer Signaling	1.18	0.0486	#NUM!	POLR2J2/POLR2J3,POLR2A,ACTB,CDKN1A,RPS27A,SLC19A1,SMARCC2
Rac Signaling	1.16	0.0513	-0.816	ACTR2,MAP3K11,CFL1,PIP4K2B,PIP4K2A,ITGA4
April Mediated Signaling	1.15	0.0769	#NUM!	NFKBID,NFKBIA,NFATC1
Valine Degradation I	1.15	0.111	#NUM!	BCAT1,HIBADH
Diphthamide Biosynthesis	1.14	0.333	#NUM!	EEF2
Calcium Signaling	1.12	0.0447	-1	MYH9,ATF4,TPM3,ATP2A3,TPM1,NFATC1,PPP3CA,GRINA
Reelin Signaling in Neurons	1.11	0.0543	#NUM!	SRC,MAP3K11,NDEL1,FGR,ITGA4
Role of PKR in Interferon Induction and Antiviral Response	1.1	0.0732	#NUM!	NFKBID,NFKBIA,FCGR1A
B Cell Activating Factor Signaling	1.1	0.0732	#NUM!	NFKBID,NFKBIA,NFATC1
iCOS-iCOSL Signaling in T Helper Cells	1.08	0.0488	-1	NFKBID,NFKBIA,CD4,PLCG1,NFATC1,PPP3CA
MIF Regulation of Innate Immunity	1.05	0.0698	#NUM!	NFKBID,NFKBIA,CD74
Role of NFAT in Regulation of the Immune Response	1.05	0.043	-0.447	NFKBID,NFKBIA,CD4,GNB5,PLCG1,FCGR1A,NFATC1,PPP3CA
IL-10 Signaling	1.04	0.058	#NUM!	NFKBID,NFKBIA,IL10,IL10RA
GABA Receptor Signaling	1.04	0.058	#NUM!	NSF,AP2A1,RPS27A,AP1B1
Role of RIG1-like Receptors in Antiviral Innate Immunity	1.03	0.0682	#NUM!	NFKBID,NFKBIA,TBK1
Arsenate Detoxification I (Glutaredoxin)	1.02	0.25	#NUM!	PNP
Uracil Degradation II (Reductive)	1.02	0.25	#NUM!	DPYSL2
Methylmalonyl Pathway	1.02	0.25	#NUM!	MUT
Thymine Degradation	1.02	0.25	#NUM!	DPYSL2
CTLA4 Signaling in Cytotoxic T Lymphocytes	1.01	0.0505	#NUM!	AP2A1,PPP2CA,PLCG1,AP1B1,PPP2R1B
CDK5 Signaling	1.01	0.0505	0.447	FOSB,PPP2CA,CAPN1,MAPK7,PPP2R1B
B Cell Receptor Signaling	1.01	0.0421	-1.89	NFKBID,NFKBIA,MAP3K11,CFL1,IGHM,ATF4,NFATC1,PPP3CA
iNOS Signaling	1.01	0.0667	#NUM!	NFKBID,NFKBIA,HMGA1
Dendritic Cell Maturation	0.988	0.0417	-2.121	NFKBID,NFKBIA,IL10,PLCG1,ATF4,LTBR,TNFRSF1B,FCGR1A
T Helper Cell Differentiation	0.977	0.0548	#NUM!	STAT6,IL10,IL10RA,TNFRSF1B
Dopamine-DARPP32 Feedback in cAMP Signaling	0.964	0.0429	0	PPP2CA,PLCG1,ATF4,ATP2A3,PPP2R1B,PPP3CA,GRINA
Hematopoiesis from Pluripotent Stem Cells	0.963	0.0638	#NUM!	IL10,CD4,IGHM
nNOS Signaling in Neurons	0.963	0.0638	#NUM!	CAPN1,PPP3CA,GRINA
TREM1 Signaling	0.945	0.0533	-1	IL10,CIITA,PLCG1,ITGAX
Tetrapyrrole Biosynthesis II	0.931	0.2	#NUM!	HMBS
Myo-inositol Biosynthesis	0.931	0.2	#NUM!	IMPA1
2-oxobutanoate Degradation I	0.931	0.2	#NUM!	MUT
Cardiac ?-adrenergic Signaling	0.911	0.0438	-2	GRK2,PPP2CA,GNB5,PDE4A,ATP2A3,PPP2R1B
Role of Osteoblasts, Osteoclasts and Chondrocytes in Rheumatoid Arthritis	0.91	0.0386	#NUM!	NFKBID,SRC,NFKBIA,IL10,TNFRSF1B,CSF1R,NFATC1,PPP3CA,LRP1
Role of BRCA1 in DNA Damage Response	0.899	0.0513	#NUM!	ACTB,CDKN1A,SLC19A1,SMARCC2
G?s Signaling	0.88	0.0459	-1	SRC,RGS2,GNB5,ATF4,HCAR2
T Cell Receptor Signaling	0.88	0.0459	#NUM!	NFKBIA,CD4,PLCG1,NFATC1,PPP3CA
Lipid Antigen Presentation by CD1	0.874	0.0769	#NUM!	AP2A1,AP1B1
Glycerol Degradation I	0.857	0.167	#NUM!	GK5
Zymosterol Biosynthesis	0.857	0.167	#NUM!	MSMO1
Erythropoietin Signaling	0.856	0.0494	#NUM!	NFKBID,SRC,NFKBIA,PLCG1
Phospholipase C Signaling	0.855	0.0375	-2.121	SRC,AHNAK,RHOT2,GNB5,PLCG1,ATF4,NFATC1,PPP3CA,ITGA4
CD27 Signaling in Lymphocytes	0.848	0.0566	#NUM!	NFKBID,NFKBIA,MAP3K11
Semaphorin Signaling in Neurons	0.848	0.0566	#NUM!	DPYSL2,CFL1,RHOT2
Paxillin Signaling	0.834	0.0442	-2	SRC,PXN,ACTB,ITGA4,ITGAX
Axonal Guidance Signaling	0.823	0.0332	#NUM!	DPYSL2,ACTR2,PXN,CFL1,TUBA8,WAS,SRGAP1,GNB5,PLCG1,SRGAP2,SEMA4A,HKR1,NFATC1,PPP3CA,ITGA4
Superpathway of Cholesterol Biosynthesis	0.822	0.0714	#NUM!	MSMO1,LSS
Sertoli Cell-Sertoli Cell Junction Signaling	0.822	0.0393	#NUM!	SRC,EPN1,MAP3K11,TUBA8,WAS,ACTB,ITGA4
Leukocyte Extravasation Signaling	0.821	0.0379	-2.646	SRC,PXN,WAS,ACTB,PLCG1,ITGA4,MSN,SELPLG
Unfolded protein response	0.814	0.0545	#NUM!	SCAP,PPP1R15A,ATF4
HGF Signaling	0.811	0.0435	-1.342	PXN,MAP3K11,CDKN1A,PLCG1,ITGA4
NF-?B Activation by Viruses	0.778	0.046	-2	NFKBID,NFKBIA,CD4,ITGA4
Sonic Hedgehog Signaling	0.775	0.0667	#NUM!	GRK2,HKR1
G Beta Gamma Signaling	0.765	0.0455	#NUM!	SRC,GNB5,PLCG1,DNM2
Th1 and Th2 Activation Pathway	0.763	0.0378	#NUM!	STAT6,IL10,CD4,IL10RA,SPI1,NFATC1,HLA-DPA1
Histidine Degradation III	0.743	0.125	#NUM!	HAL
4-1BB Signaling in T Lymphocytes	0.731	0.0625	#NUM!	NFKBID,NFKBIA
G Protein Signaling Mediated by Tubby	0.731	0.0625	#NUM!	GNB5,PLCG1
cAMP-mediated signaling	0.731	0.0359	-1.134	SRC,RGS2,LTB4R,GRK2,PDE4A,ATF4,HCAR2,PPP3CA
OX40 Signaling Pathway	0.73	0.044	#NUM!	NFKBID,NFKBIA,CD4,HLA-DPA1
RAR Activation	0.723	0.0368	#NUM!	SRC,ACTB,RARA,SMARCC2,SORBS3,NCOR2,PML
Induction of Apoptosis by HIV1	0.722	0.0492	#NUM!	NFKBID,NFKBIA,TNFRSF1B
Systemic Lupus Erythematosus Signaling	0.716	0.0356	#NUM!	SNRPA,RNU12,IL10,SF3B4,PLCG1,IGHM,FCGR1A,NFATC1
Leucine Degradation I	0.697	0.111	#NUM!	BCAT1
Heme Biosynthesis II	0.697	0.111	#NUM!	HMBS
Sperm Motility	0.69	0.0394	-1	PNPLA8,MAP3K11,PDE4A,PLCG1,CATSPER2
PPAR Signaling	0.685	0.0421	2	NFKBID,NFKBIA,NCOR2,TNFRSF1B
Type II Diabetes Mellitus Signaling	0.681	0.0391	-1	NFKBID,NFKBIA,SH2B2,SLC27A1,TNFRSF1B
Estrogen Receptor Signaling	0.681	0.0391	#NUM!	POLR2J2/POLR2J3,SRC,POLR2A,MED15,NCOR2
Prostate Cancer Signaling	0.674	0.0417	#NUM!	NFKBID,NFKBIA,CDKN1A,ATF4
GNRH Signaling	0.672	0.0388	-2.236	SRC,MAP3K11,ATF4,MAPK7,DNM2
Cell Cycle Regulation by BTG Family Proteins	0.672	0.0571	#NUM!	PPP2CA,PPP2R1B
TWEAK Signaling	0.672	0.0571	#NUM!	NFKBID,NFKBIA
IL-17A Signaling in Fibroblasts	0.672	0.0571	#NUM!	NFKBID,NFKBIA
Nucleotide Excision Repair Pathway	0.672	0.0571	#NUM!	POLR2J2/POLR2J3,POLR2A
ERK5 Signaling	0.667	0.0462	#NUM!	SRC,ATF4,MAPK7
Melanocyte Development and Pigmentation Signaling	0.664	0.0412	#NUM!	SRC,SH2B2,PLCG1,ATF4
Calcium Transport I	0.656	0.1	#NUM!	ATP2A3
G?12/13 Signaling	0.654	0.0382	#NUM!	NFKBID,SRC,PXN,NFKBIA,MAPK7
p70S6K Signaling	0.646	0.0379	-2.236	SRC,PPP2CA,EEF2,PLCG1,PPP2R1B
Lymphotoxin ? Receptor Signaling	0.642	0.0448	#NUM!	NFKBID,NFKBIA,LTBR
Eicosanoid Signaling	0.642	0.0448	#NUM!	PNPLA8,LTB4R,ALOX5AP
Complement System	0.636	0.0541	#NUM!	C2,ITGAX
G-Protein Coupled Receptor Signaling	0.634	0.033	#NUM!	NFKBID,SRC,RGS2,LTB4R,NFKBIA,GRK2,PDE4A,ATF4,HCAR2
Cholecystokinin/Gastrin-mediated Signaling	0.624	0.0396	-2	SRC,PXN,RHOT2,MAPK7
Th1 Pathway	0.62	0.037	#NUM!	IL10,CD4,IL10RA,NFATC1,HLA-DPA1
Dolichyl-diphosphooligosaccharide Biosynthesis	0.62	0.0909	#NUM!	ALG1
CCR5 Signaling in Macrophages	0.617	0.0435	#NUM!	CD4,GNB5,PLCG1
Gap Junction Signaling	0.609	0.0351	#NUM!	SRC,TUBA8,ACTB,PLCG1,MAPK7,PPP3CA
VEGF Signaling	0.605	0.0388	-2	SRC,PXN,ACTB,PLCG1
Netrin Signaling	0.603	0.0513	#NUM!	NFATC1,PPP3CA
Wnt/?-catenin Signaling	0.601	0.0349	#NUM!	SRC,PPP2CA,RARA,RPS27A,PPP2R1B,LRP1
SAPK/JNK Signaling	0.595	0.0385	-2	MAP4K2,MINK1,MAP3K11,NFATC1
Chemokine Signaling	0.594	0.0423	#NUM!	SRC,CFL1,PLCG1
Cleavage and Polyadenylation of Pre-mRNA	0.587	0.0833	#NUM!	CPSF3
Acyl-CoA Hydrolysis	0.587	0.0833	#NUM!	PPT1
Osteoarthritis Pathway	0.584	0.0333	-0.447	CASP2,ATF4,HKR1,TNFRSF1B,P2RX7,LRP1,ITGA4
Aryl Hydrocarbon Receptor Signaling	0.58	0.0357	-0.447	SRC,NFIC,RARA,CDKN1A,NCOR2
Stearate Biosynthesis I (Animals)	0.572	0.0488	#NUM!	PPT1,SLC27A1
Ephrin B Signaling	0.572	0.0411	#NUM!	PXN,CFL1,GNB5
STAT3 Pathway	0.561	0.0405	#NUM!	SRC,MAP3K11,CDKN1A
Hypoxia Signaling in the Cardiovascular System	0.561	0.0405	#NUM!	NFKBID,NFKBIA,ATF4
Antioxidant Action of Vitamin C	0.56	0.037	1	PNPLA8,NFKBID,NFKBIA,PLCG1
Fatty Acid Activation	0.558	0.0769	#NUM!	SLC27A1
Guanosine Nucleotides Degradation III	0.558	0.0769	#NUM!	PNP
Histidine Degradation VI	0.558	0.0769	#NUM!	HAL
Granulocyte Adhesion and Diapedesis	0.554	0.0335	#NUM!	CSF3R,CCL22,TNFRSF1B,ITGA4,MSN,SELPLG
Antiproliferative Role of Somatostatin Receptor 2	0.551	0.04	#NUM!	SRC,CDKN1A,GNB5
PPAR?/RXR? Activation	0.547	0.0333	0	NFKBID,NFKBIA,PLCG1,BCL3,SLC27A1,NCOR2
UVC-Induced MAPK Signaling	0.544	0.0465	#NUM!	SRC,ARAF
Toll-like Receptor Signaling	0.541	0.0395	#NUM!	NFKBIA,TICAM1,RPS27A
NF-?B Signaling	0.541	0.0331	0	NFKBID,NFKBIA,ARAF,TBK1,LTBR,TNFRSF1B
IL-12 Signaling and Production in Macrophages	0.536	0.0342	#NUM!	STAT6,IL10,RAB7A,SERPINA1,SPI1
Amyotrophic Lateral Sclerosis Signaling	0.534	0.036	#NUM!	CAPN1,RAB5B,PPP3CA,GRINA
Androgen Signaling	0.534	0.036	#NUM!	POLR2J2/POLR2J3,SRC,POLR2A,GNB5
Telomerase Signaling	0.534	0.036	#NUM!	PPP2CA,CDKN1A,TPP1,PPP2R1B
Isoleucine Degradation I	0.531	0.0714	#NUM!	BCAT1
Glycogen Degradation III	0.531	0.0714	#NUM!	GAA
Urate Biosynthesis/Inosine 5'-phosphate Degradation	0.531	0.0714	#NUM!	PNP
Cyclins and Cell Cycle Regulation	0.521	0.0385	#NUM!	PPP2CA,CDKN1A,PPP2R1B
Th2 Pathway	0.508	0.0333	#NUM!	STAT6,IL10,CD4,SPI1,HLA-DPA1
Triacylglycerol Biosynthesis	0.504	0.0435	#NUM!	PLPPR2,AGPAT1
ATM Signaling	0.502	0.0375	#NUM!	NFKBIA,CDKN1A,ATF4
Macropinocytosis Signaling	0.493	0.037	#NUM!	SRC,PLCG1,CSF1R
Endothelin-1 Signaling	0.486	0.0316	-1.633	PNPLA8,SRC,ARAF,CASP2,PLCG1,MAPK7
Mismatch Repair in Eukaryotes	0.483	0.0625	#NUM!	SLC19A1
?-glutamyl Cycle	0.483	0.0625	#NUM!	ANPEP
Parkinson's Signaling	0.483	0.0625	#NUM!	2018-09-05
Agranulocyte Adhesion and Diapedesis	0.48	0.0314	#NUM!	MYH9,ACTB,CCL22,ITGA4,MSN,SELPLG
NGF Signaling	0.466	0.0333	-2	MAP3K11,PLCG1,ATF4,MAPK7
G?i Signaling	0.466	0.0333	#NUM!	SRC,LTB4R,GNB5,HCAR2
?-linolenate Biosynthesis II (Animals)	0.462	0.0588	#NUM!	SLC27A1
Mitochondrial L-carnitine Shuttle Pathway	0.462	0.0588	#NUM!	SLC27A1
Synaptic Long Term Potentiation	0.459	0.0331	-1	PLCG1,ATF4,PPP3CA,GRINA
Assembly of RNA Polymerase II Complex	0.456	0.04	#NUM!	POLR2J2/POLR2J3,POLR2A
IL-8 Signaling	0.447	0.0305	-2.236	SRC,ARAF,RHOT2,GNB5,LASP1,ITGAX
Hepatic Cholestasis	0.445	0.0312	#NUM!	MAP4K2,NFKBID,NFKBIA,RARA,TNFRSF1B
Glioblastoma Multiforme Signaling	0.445	0.0312	-0.447	SRC,CDKN1A,TSC2,RHOT2,PLCG1
Phagosome Formation	0.445	0.0325	#NUM!	RHOT2,PLCG1,FCGR1A,ITGA4
Differential Regulation of Cytokine Production in Macrophages and T Helper Cells by IL-17A and IL-17F	0.442	0.0556	#NUM!	IL10
D-myo-inositol (1,4,5)-trisphosphate Degradation	0.442	0.0556	#NUM!	IMPA1
PEDF Signaling	0.441	0.0345	#NUM!	NFKBID,NFKBIA,PNPLA2
D-myo-inositol-5-phosphate Metabolism	0.439	0.0311	#NUM!	PPM1H,PLCG1,PIP4K2B,PIP4K2A,PPP3CA
Neuregulin Signaling	0.433	0.0341	#NUM!	SRC,PLCG1,ITGA4
HER-2 Signaling in Breast Cancer	0.433	0.0341	#NUM!	CDKN1A,TSC2,PLCG1
Crosstalk between Dendritic Cells and Natural Killer Cells	0.425	0.0337	#NUM!	ACTB,LTBR,TNFRSF1B
IL-4 Signaling	0.425	0.0337	#NUM!	STAT6,HMGA1,NFATC1
Triacylglycerol Degradation	0.424	0.0377	#NUM!	DAGLA,PNPLA2
GADD45 Signaling	0.423	0.0526	#NUM!	CDKN1A
Atherosclerosis Signaling	0.418	0.0315	#NUM!	PNPLA8,SERPINA1,ITGA4,SELPLG
CXCR4 Signaling	0.416	0.0303	-2	SRC,PXN,CD4,RHOT2,GNB5
Protein Kinase A Signaling	0.415	0.0278	-1.633	NFKBID,PXN,NFKBIA,MYLK3,GNB5,PDE4A,PLCG1,ATF4,ANAPC7,NFATC1,PPP3CA
IL-1 Signaling	0.403	0.0326	#NUM!	NFKBID,NFKBIA,GNB5
Ceramide Signaling	0.395	0.0323	#NUM!	PPP2CA,TNFRSF1B,PPP2R1B
14-3-3-mediated Signaling	0.394	0.0305	#NUM!	SRC,TUBA8,TSC2,PLCG1
Cellular Effects of Sildenafil (Viagra)	0.394	0.0305	#NUM!	MYH9,ACTB,PDE4A,PLCG1
Endoplasmic Reticulum Stress Pathway	0.39	0.0476	#NUM!	ATF4
Inflammasome pathway	0.39	0.0476	#NUM!	P2RX7
Acute Phase Response Signaling	0.389	0.0294	-1	NFKBID,NFKBIA,SERPINA1,TNFRSF1B,C2
Communication between Innate and Adaptive Immune Cells	0.388	0.0319	#NUM!	IL10,CD4,IGHM
Polyamine Regulation in Colon Cancer	0.374	0.0455	#NUM!	PSME3
Differential Regulation of Cytokine Production in Intestinal Epithelial Cells by IL-17A and IL-17F	0.36	0.0435	#NUM!	IL10
TCA Cycle II (Eukaryotic)	0.36	0.0435	#NUM!	CS
Estrogen-mediated S-phase Entry	0.346	0.0417	#NUM!	CDKN1A
CDP-diacylglycerol Biosynthesis I	0.346	0.0417	#NUM!	AGPAT1
Superpathway of D-myo-inositol (1,4,5)-trisphosphate Metabolism	0.346	0.0417	#NUM!	IMPA1
Phospholipases	0.344	0.0323	#NUM!	PNPLA8,PLCG1
autophagy	0.344	0.0323	#NUM!	ATG5,CTSW
PAK Signaling	0.342	0.0297	#NUM!	PXN,CFL1,ITGA4
Bupropion Degradation	0.334	0.04	#NUM!	CYP2S1
Cell Cycle: G1/S Checkpoint Regulation	0.328	0.0312	#NUM!	CDKN1A,RPL5
Antiproliferative Role of TOB in T Cell Signaling	0.321	0.0385	#NUM!	PABPC1
Phosphatidylglycerol Biosynthesis II (Non-plastidic)	0.321	0.0385	#NUM!	AGPAT1
Pyridoxal 5'-phosphate Salvage Pathway	0.321	0.0308	#NUM!	ARAF,MAPK7
CREB Signaling in Neurons	0.319	0.027	#NUM!	POLR2J2/POLR2J3,POLR2A,GNB5,PLCG1,ATF4
Acetone Degradation I (to Methylglyoxal)	0.31	0.037	#NUM!	CYP2S1
Synaptic Long Term Depression	0.309	0.0272	-1	PNPLA8,PPP2CA,PLCG1,PPP2R1B
EGF Signaling	0.3	0.0294	#NUM!	SRC,PLCG1
IL-15 Production	0.299	0.0357	#NUM!	MAP3K11
Role of IL-17A in Arthritis	0.293	0.029	#NUM!	NFKBID,NFKBIA
p53 Signaling	0.286	0.027	#NUM!	PLAGL1,CDKN1A,PML
Corticotropin Releasing Hormone Signaling	0.286	0.027	#NUM!	NR4A1,PLCG1,ATF4
Type I Diabetes Mellitus Signaling	0.286	0.027	#NUM!	NFKBID,NFKBIA,TNFRSF1B
Glioma Signaling	0.281	0.0268	#NUM!	CDKN1A,PLCG1,IDH1
Role of JAK1 and JAK3 in ?c Cytokine Signaling	0.28	0.0282	#NUM!	STAT6,SH2B2
Relaxin Signaling	0.278	0.026	#NUM!	NFKBID,NFKBIA,GNB5,PDE4A
Melatonin Signaling	0.274	0.0278	#NUM!	ARAF,PLCG1
Glutathione-mediated Detoxification	0.269	0.0323	#NUM!	ANPEP
Neuropathic Pain Signaling In Dorsal Horn Neurons	0.267	0.0261	#NUM!	SRC,PLCG1,GRINA
Fatty Acid ?-oxidation I	0.26	0.0312	#NUM!	SLC27A1
IL-15 Signaling	0.251	0.0263	#NUM!	STAT6,PLCG1
GDNF Family Ligand-Receptor Interactions	0.251	0.0263	#NUM!	PLCG1,DOK3
Neurotrophin/TRK Signaling	0.251	0.0263	#NUM!	PLCG1,ATF4
Breast Cancer Regulation by Stathmin1	0.25	0.0246	#NUM!	TUBA8,PPP2CA,CDKN1A,GNB5,PPP2R1B
Estrogen-Dependent Breast Cancer Signaling	0.245	0.026	#NUM!	SRC,ATF4
Dopamine Receptor Signaling	0.245	0.026	#NUM!	PPP2CA,PPP2R1B
Role of JAK2 in Hormone-like Cytokine Signaling	0.243	0.0294	#NUM!	SH2B2
LXR/RXR Activation	0.24	0.0248	#NUM!	SERPINA1,NCOR2,TNFRSF1B
VDR/RXR Activation	0.24	0.0256	#NUM!	CDKN1A,NCOR2
Angiopoietin Signaling	0.24	0.0256	#NUM!	NFKBID,NFKBIA
IL-17A Signaling in Airway Cells	0.24	0.0256	#NUM!	NFKBID,NFKBIA
Coagulation System	0.235	0.0286	#NUM!	SERPINA1
B Cell Development	0.235	0.0286	#NUM!	IGHM
CD40 Signaling	0.235	0.0253	#NUM!	NFKBID,NFKBIA
Role of PI3K/AKT Signaling in the Pathogenesis of Influenza	0.235	0.0253	#NUM!	NFKBID,NFKBIA
Superpathway of Methionine Degradation	0.227	0.0278	#NUM!	MUT
tRNA Splicing	0.206	0.0256	#NUM!	PDE4A
Estrogen Biosynthesis	0.206	0.0256	#NUM!	CYP2S1
Inhibition of Matrix Metalloproteases	0.206	0.0256	#NUM!	LRP1
Retinol Biosynthesis	0.2	0.025	#NUM!	PNPLA2

## Sheet: Canonical pathways NK
Enriched canonical pathways in NK cells between ZIKV-infected and ZIKV-uninfected patients as determined by Ingenuity Pathways Analysis
Ingenuity Canonical Pathways	-log(p-value)	Ratio	z-score	Molecules
Antigen Presentation Pathway	5.88	0.105	#NUM!	HLA-G,HLA-C,HLA-F,HLA-DPB1
Cdc42 Signaling	4.54	0.0299	#NUM!	HLA-G,FOS,HLA-C,HLA-F,HLA-DPB1
Allograft Rejection Signaling	4.5	0.0476	#NUM!	HLA-G,HLA-C,HLA-F,HLA-DPB1
Crosstalk between Dendritic Cells and Natural Killer Cells	4.4	0.0449	#NUM!	HLA-G,HLA-C,HLA-F,IL2RB
OX40 Signaling Pathway	4.36	0.044	#NUM!	HLA-G,HLA-C,HLA-F,HLA-DPB1
IGF-1 Signaling	4.1	0.0377	-1	CSNK2A2,FOS,PXN,IGF1R
Systemic Lupus Erythematosus Signaling	3.92	0.0222	#NUM!	HLA-G,FOS,HLA-C,RNU2-2P,HLA-F
Autoimmune Thyroid Disease Signaling	3.85	0.0638	#NUM!	HLA-G,HLA-C,HLA-F
Graft-versus-Host Disease Signaling	3.82	0.0625	#NUM!	HLA-G,HLA-C,HLA-F
IL-2 Signaling	3.45	0.0469	#NUM!	CSNK2A2,FOS,IL2RB
Communication between Innate and Adaptive Immune Cells	2.96	0.0319	#NUM!	HLA-G,HLA-C,HLA-F
Type I Diabetes Mellitus Signaling	2.75	0.027	#NUM!	HLA-G,HLA-C,HLA-F
Neuroprotective Role of THOP1 in Alzheimer's Disease	2.67	0.0252	#NUM!	HLA-G,HLA-C,HLA-F
Tec Kinase Signaling	2.23	0.0176	#NUM!	BTK,FOS,HCK
Clathrin-mediated Endocytosis Signaling	2.05	0.0151	#NUM!	CSNK2A2,LYZ,UBC
EGF Signaling	2.03	0.0294	#NUM!	CSNK2A2,FOS
Creatine-phosphate Biosynthesis	1.97	0.2	#NUM!	CKB
Toll-like Receptor Signaling	1.93	0.0263	#NUM!	FOS,UBC
Estrogen-Dependent Breast Cancer Signaling	1.92	0.026	#NUM!	FOS,IGF1R
Growth Hormone Signaling	1.86	0.0241	#NUM!	FOS,IGF1R
Renal Cell Carcinoma Signaling	1.86	0.0241	#NUM!	FOS,UBC
PDGF Signaling	1.79	0.0222	#NUM!	CSNK2A2,FOS
Tryptophan Degradation to 2-amino-3-carboxymuconate Semialdehyde	1.77	0.125	#NUM!	KYNU
Fc? Receptor-mediated Phagocytosis in Macrophages and Monocytes	1.77	0.0215	#NUM!	PXN,HCK
Phosphatidylethanolamine Biosynthesis II	1.72	0.111	#NUM!	ETNK1
Cholecystokinin/Gastrin-mediated Signaling	1.7	0.0198	#NUM!	FOS,PXN
G?s Signaling	1.64	0.0183	#NUM!	ADRB1,HCK
T Cell Receptor Signaling	1.64	0.0183	#NUM!	BTK,FOS
HGF Signaling	1.59	0.0174	#NUM!	FOS,PXN
PTEN Signaling	1.57	0.0168	#NUM!	CSNK2A2,IGF1R
IL-6 Signaling	1.51	0.0156	#NUM!	CSNK2A2,FOS
NAD biosynthesis II (from tryptophan)	1.5	0.0667	#NUM!	KYNU
PI3K Signaling in B Lymphocytes	1.5	0.0154	#NUM!	BTK,FOS
G?12/13 Signaling	1.49	0.0153	#NUM!	BTK,PXN
Cardiac ?-adrenergic Signaling	1.45	0.0146	#NUM!	ADRB1,GRK3
IL-12 Signaling and Production in Macrophages	1.4	0.0137	#NUM!	FOS,LYZ
Th2 Pathway	1.38	0.0133	#NUM!	HLA-DPB1,IL2RB
CXCR4 Signaling	1.31	0.0121	#NUM!	FOS,PXN
Tryptophan Degradation III (Eukaryotic)	1.3	0.0417	#NUM!	KYNU
IL-17A Signaling in Gastric Cells	1.28	0.04	#NUM!	FOS
Wnt/?-catenin Signaling	1.28	0.0116	#NUM!	CSNK2A2,UBC
NF-?B Signaling	1.24	0.011	#NUM!	CSNK2A2,IGF1R
Th1 and Th2 Activation Pathway	1.22	0.0108	#NUM!	HLA-DPB1,IL2RB
Role of NFAT in Regulation of the Immune Response	1.22	0.0108	#NUM!	BTK,FOS
TNFR2 Signaling	1.2	0.0333	#NUM!	FOS
RAR Activation	1.2	0.0105	#NUM!	CSNK2A2,FOS
Production of Nitric Oxide and Reactive Oxygen Species in Macrophages	1.18	0.0103	#NUM!	FOS,LYZ
ILK Signaling	1.18	0.0102	#NUM!	FOS,PXN
Cytotoxic T Lymphocyte-mediated Apoptosis of Target Cells	1.18	0.0312	#NUM!	HLA-C
ERK/MAPK Signaling	1.16	0.0101	#NUM!	FOS,PXN
IL-17A Signaling in Fibroblasts	1.14	0.0286	#NUM!	FOS
Leukocyte Extravasation Signaling	1.12	0.00948	#NUM!	BTK,PXN
April Mediated Signaling	1.09	0.0256	#NUM!	FOS
EIF2 Signaling	1.09	0.00905	#NUM!	RPS26,IGF1R
B Cell Activating Factor Signaling	1.07	0.0244	#NUM!	FOS
MIF Regulation of Innate Immunity	1.05	0.0233	#NUM!	FOS
UVC-Induced MAPK Signaling	1.05	0.0233	#NUM!	FOS
Cardiac Hypertrophy Signaling	1.04	0.00847	#NUM!	ADRB1,IGF1R
iNOS Signaling	1.03	0.0222	#NUM!	FOS
Huntington's Disease Signaling	1.02	0.00823	#NUM!	IGF1R,UBC
Primary Immunodeficiency Signaling	1.01	0.0208	#NUM!	BTK
Colorectal Cancer Metastasis Signaling	1	0.00806	#NUM!	FOS,GRK3
TNFR1 Signaling	0.99	0.02	#NUM!	FOS
Amyloid Processing	0.982	0.0196	#NUM!	CSNK2A2
Fc?RIIB Signaling in B Lymphocytes	0.966	0.0189	#NUM!	BTK
CD27 Signaling in Lymphocytes	0.966	0.0189	#NUM!	FOS
Protein Ubiquitination Pathway	0.954	0.00755	#NUM!	HLA-C,UBC
Regulation of Cellular Mechanics by Calpain Protease	0.936	0.0175	#NUM!	PXN
Thrombopoietin Signaling	0.883	0.0154	#NUM!	FOS
ERK5 Signaling	0.883	0.0154	#NUM!	FOS
UVB-Induced MAPK Signaling	0.877	0.0152	#NUM!	FOS
IL-10 Signaling	0.859	0.0145	#NUM!	FOS
CCR5 Signaling in Macrophages	0.859	0.0145	#NUM!	FOS
Agrin Interactions at Neuromuscular Junction	0.859	0.0145	#NUM!	PXN
GABA Receptor Signaling	0.859	0.0145	#NUM!	UBC
Myc Mediated Apoptosis Signaling	0.853	0.0143	#NUM!	IGF1R
Caveolar-mediated Endocytosis Signaling	0.847	0.0141	#NUM!	HLA-C
Role of JAK1 and JAK3 in ?c Cytokine Signaling	0.847	0.0141	#NUM!	IL2RB
Chemokine Signaling	0.847	0.0141	#NUM!	FOS
Ephrin B Signaling	0.836	0.0137	#NUM!	PXN
GPCR-Mediated Integration of Enteroendocrine Signaling Exemplified by an L Cell	0.836	0.0137	#NUM!	ADRB1
GM-CSF Signaling	0.836	0.0137	#NUM!	HCK
STAT3 Pathway	0.831	0.0135	#NUM!	IGF1R
IL-15 Signaling	0.82	0.0132	#NUM!	IL2RB
GDNF Family Ligand-Receptor Interactions	0.82	0.0132	#NUM!	FOS
Neurotrophin/TRK Signaling	0.82	0.0132	#NUM!	FOS
CD40 Signaling	0.805	0.0127	#NUM!	FOS
Regulation of IL-2 Expression in Activated and Anergic T Lymphocytes	0.8	0.0125	#NUM!	FOS
Erythropoietin Signaling	0.795	0.0123	#NUM!	FOS
IL-3 Signaling	0.785	0.012	#NUM!	FOS
Prolactin Signaling	0.785	0.012	#NUM!	FOS
JAK/Stat Signaling	0.785	0.012	#NUM!	FOS
LPS-stimulated MAPK Signaling	0.766	0.0115	#NUM!	FOS
TGF-? Signaling	0.766	0.0115	#NUM!	FOS
G Beta Gamma Signaling	0.762	0.0114	#NUM!	BTK
VEGF Family Ligand-Receptor Interactions	0.762	0.0114	#NUM!	FOS
Reelin Signaling in Neurons	0.744	0.0109	#NUM!	HCK
IL-1 Signaling	0.744	0.0109	#NUM!	FOS
Ceramide Signaling	0.74	0.0108	#NUM!	FOS
PPAR Signaling	0.732	0.0105	#NUM!	FOS
Sumoylation Pathway	0.728	0.0104	#NUM!	FOS
TR/RXR Activation	0.719	0.0102	#NUM!	ADRB1
ErbB Signaling	0.719	0.0102	#NUM!	FOS
CTLA4 Signaling in Cytotoxic T Lymphocytes	0.715	0.0101	#NUM!	HLA-C
FAK Signaling	0.715	0.0101	#NUM!	PXN
PAK Signaling	0.708	0.0099	#NUM!	PXN
Virus Entry via Endocytic Pathways	0.704	0.0098	#NUM!	HLA-C
RANK Signaling in Osteoclasts	0.704	0.0098	#NUM!	FOS
VEGF Signaling	0.7	0.00971	#NUM!	PXN
UVA-Induced MAPK Signaling	0.689	0.00943	#NUM!	FOS
Corticotropin Releasing Hormone Signaling	0.671	0.00901	#NUM!	FOS
Telomerase Signaling	0.671	0.00901	#NUM!	IL2RB
Glioma Signaling	0.668	0.00893	#NUM!	IGF1R
Paxillin Signaling	0.664	0.00885	#NUM!	PXN
Nitric Oxide Signaling in the Cardiovascular System	0.664	0.00885	#NUM!	ADRB1
Neuropathic Pain Signaling In Dorsal Horn Neurons	0.657	0.0087	#NUM!	FOS
Fc Epsilon RI Signaling	0.644	0.0084	#NUM!	BTK
LXR/RXR Activation	0.638	0.00826	#NUM!	LYZ
Renin-Angiotensin Signaling	0.635	0.0082	#NUM!	FOS
iCOS-iCOSL Signaling in T Helper Cells	0.632	0.00813	#NUM!	IL2RB
Role of Tissue Factor in Cancer	0.632	0.00813	#NUM!	HCK
RhoA Signaling	0.629	0.00806	#NUM!	IGF1R
Gustation Pathway	0.626	0.008	#NUM!	P2RX1
Atherosclerosis Signaling	0.62	0.00787	#NUM!	LYZ
GNRH Signaling	0.614	0.00775	#NUM!	FOS
14-3-3-mediated Signaling	0.608	0.00763	#NUM!	FOS
CD28 Signaling in T Helper Cells	0.605	0.00758	#NUM!	FOS
p70S6K Signaling	0.605	0.00758	#NUM!	BTK
HMGB1 Signaling	0.602	0.00752	#NUM!	FOS
PKC? Signaling in T Lymphocytes	0.602	0.00752	#NUM!	FOS
P2Y Purigenic Receptor Signaling Pathway	0.602	0.00752	#NUM!	FOS
Th1 Pathway	0.597	0.00741	#NUM!	HLA-DPB1
Aryl Hydrocarbon Receptor Signaling	0.583	0.00714	#NUM!	FOS
Hereditary Breast Cancer Signaling	0.573	0.00694	#NUM!	UBC
Synaptic Long Term Depression	0.565	0.0068	#NUM!	IGF1R
Phagosome Maturation	0.562	0.00676	#NUM!	HLA-C
Relaxin Signaling	0.548	0.00649	#NUM!	FOS
Regulation of eIF4 and p70S6K Signaling	0.541	0.00637	#NUM!	RPS26
Glioblastoma Multiforme Signaling	0.534	0.00625	#NUM!	IGF1R
G?q Signaling	0.531	0.00621	#NUM!	BTK
Tight Junction Signaling	0.518	0.00599	#NUM!	FOS
Acute Phase Response Signaling	0.512	0.00588	#NUM!	FOS
Gap Junction Signaling	0.51	0.00585	#NUM!	ADRB1
Germ Cell-Sertoli Cell Junction Signaling	0.505	0.00578	#NUM!	PXN
Ephrin Receptor Signaling	0.503	0.00575	#NUM!	PXN
Granulocyte Adhesion and Diapedesis	0.493	0.00559	#NUM!	CXCL16
Hepatic Fibrosis / Hepatic Stellate Cell Activation	0.485	0.00546	#NUM!	IGF1R
Endothelin-1 Signaling	0.472	0.00526	#NUM!	FOS
B Cell Receptor Signaling	0.472	0.00526	#NUM!	BTK
Agranulocyte Adhesion and Diapedesis	0.47	0.00524	#NUM!	CXCL16
Dendritic Cell Maturation	0.468	0.00521	#NUM!	HLA-C
NRF2-mediated Oxidative Stress Response	0.467	0.00518	#NUM!	FOS
Role of NFAT in Cardiac Hypertrophy	0.467	0.00518	#NUM!	IGF1R
IL-8 Signaling	0.459	0.00508	#NUM!	FOS
mTOR Signaling	0.452	0.00498	#NUM!	RPS26
AMPK Signaling	0.449	0.00493	#NUM!	ADRB1
Integrin Signaling	0.423	0.00457	#NUM!	PXN
cAMP-mediated signaling	0.417	0.00448	#NUM!	ADRB1
Actin Cytoskeleton Signaling	0.411	0.00441	#NUM!	PXN
Role of Osteoblasts, Osteoclasts and Chondrocytes in Rheumatoid Arthritis	0.402	0.00429	#NUM!	FOS
Phospholipase C Signaling	0.392	0.00417	#NUM!	BTK
Signaling by Rho Family GTPases	0.381	0.00403	#NUM!	FOS
G-Protein Coupled Receptor Signaling	0.35	0.00366	#NUM!	ADRB1
Glucocorticoid Receptor Signaling	0.333	0.00347	#NUM!	FOS
Role of Macrophages, Fibroblasts and Endothelial Cells in Rheumatoid Arthritis	0.309	0.00322	#NUM!	FOS
Molecular Mechanisms of Cancer	0.253	0.00266	#NUM!	FOS
Protein Kinase A Signaling	0.238	0.00253	#NUM!	PXN
Axonal Guidance Signaling	0.203	0.00221	#NUM!	PXN

## Sheet: Canonical pathways pDC
Enriched canonical pathways in pDCs between ZIKV-infected and ZIKV-uninfected patients as determined by Ingenuity Pathways Analysis
Ingenuity Canonical Pathways	-log(p-value)	Ratio	z-score	Molecules
Remodeling of Epithelial Adherens Junctions	6.56	0.203	-0.447	TUBB1,TUBA1A,RAB5C,ACTR3,TUBB4B,ACTB,TUBA4A,ZYX,RAB5B,TUBB,IQGAP1,HGS,MAPRE2,ACTN1
Communication between Innate and Adaptive Immune Cells	6.3	0.17	#NUM!	CXCL8,CD79B,HLA-A,CD4,TLR8,CD83,IGHG1,CCL5,CCL3,CD8A,TLR4,CCL4,IGHG4,FCER1G,IGHA1,IGHG2
Primary Immunodeficiency Signaling	5.84	0.229	#NUM!	IL2RG,LCK,CD4,IGLL1/IGLL5,IGLC1,IGHG4,IGHA1,IGHG1,JAK3,CD8A,IGHG2
Sumoylation Pathway	4.78	0.146	1.155	RANBP2,SUMO3,RHOT2,PIAS1,RHOH,FOS,JUN,AR,RHOU,RFC2,CBX4,ARHGDIA,RHOF,ISG20
TREM1 Signaling	4.6	0.16	3.464	CXCL8,TLR4,TREM1,NLRP3,NLRP12,CASP1,LAT2,TLR8,CD83,FCGR2B,CCL3,NLRC4
Hematopoiesis from Pluripotent Stem Cells	4.21	0.191	#NUM!	CXCL8,CD4,IGLC1,IGHG4,FCER1G,IGHA1,IGHG1,CD8A,IGHG2
IL-8 Signaling	4.15	0.102	1.789	CXCL8,PLD3,RHOT2,VEGFB,HBEGF,IQGAP1,RHOH,GNG7,PLD4,FOS,HMOX1,JUN,ITGAM,CCND2,GNG11,ARAF,NCF2,RHOU,PTGS2,RHOF
Caveolar-mediated Endocytosis Signaling	4.13	0.155	#NUM!	CD55,FLOT2,RAB5C,ITGAM,FLNA,HLA-A,ACTB,CD48,COPB2,RAB5B,ITGB7
Phospholipase C Signaling	3.85	0.0917	2.357	RAP1B,PLD3,CAMK4,CD79B,RHOT2,IGHG1,FCGR2B,RHOH,GNG7,PLD4,MARCKS,HMOX1,LCK,GNG11,AHNAK,GRAP2,IGHG4,RHOU,FCER1G,RHOF,IGHG2,PPP3CA
Heme Degradation	3.67	0.75	#NUM!	HMOX1,BLVRA,HMOX2
Pathogenesis of Multiple Sclerosis	3.64	0.444	#NUM!	CCL4,CXCR3,CCL5,CCL3
Phagosome Formation	3.59	0.114	#NUM!	RHOT2,TLR8,IGHG1,FCGR2B,RHOH,FCGR1A,MARCKS,TLR4,FCER1G,RHOU,IGHG4,RHOF,FCGR3A/FCGR3B,IGHG2
iNOS Signaling	3.57	0.178	1.633	FOS,TLR4,CAMK4,JUN,IFNGR2,CD14,HMGA1,JAK3
CCR5 Signaling in Macrophages	3.56	0.145	#NUM!	FOS,CCL4,CAMK4,GNG11,JUN,CD4,FCER1G,CCL5,CCL3,GNG7
Production of Nitric Oxide and Reactive Oxygen Species in Macrophages	3.32	0.0928	2.183	RAP1B,PPP2R5D,RHOT2,IFNGR2,RHOH,PPP1R14B,APOL1,FOS,TLR4,LYZ,JUN,NCF2,RHOU,S100A8,IRF8,RHOF,JAK3,SIRPA
Phagosome Maturation	3.26	0.101	#NUM!	TUBB1,ATP6V0C,RAB5C,HLA-A,TUBB4B,TUBA4A,RAB5B,TUBB,DYNLRB1,DYNC1LI1,TUBA1A,CTSS,CTSH,NCF2,BET1L
Glucocorticoid Receptor Signaling	3.13	0.0799	#NUM!	POLR2J2/POLR2J3,CXCL8,SGK1,ACTB,HSPA9,PBX1,HSPA6,CCL5,CD163,CCL3,FCGR1A,TSC22D3,FOS,AR,JUN,PCK2,DUSP1,ANXA1,SMARCB1,PTGS2,JAK3,ELK1,PPP3CA
Semaphorin Signaling in Neurons	3.07	0.151	#NUM!	DPYSL2,CFL1,RHOT2,RHOU,RHOF,RHOH,SEMA7A,NRP1
Inflammasome pathway	3.01	0.238	2.236	CXCL8,TLR4,NLRP3,CASP1,NLRC4
ILK Signaling	2.84	0.0867	0	CFL1,PPP2R5D,ACTB,RHOT2,VEGFB,VIM,RHOH,PPP1R14B,ITGB7,FOS,JUN,LIMS1,FLNA,RHOU,PTGS2,RHOF,ACTN1
Epithelial Adherens Junction Signaling	2.84	0.0959	#NUM!	RAP1B,TUBB1,TCF4,TUBA1A,ACTR3,TUBB4B,ACTB,TUBA4A,ZYX,NECTIN1,TUBB,IQGAP1,PTPRM,ACTN1
Interferon Signaling	2.65	0.167	1.633	IFITM3,IFIT1,PIAS1,IFNGR2,STAT2,BAK1
Complement System	2.59	0.162	1	CFD,SERPING1,CD55,CD59,C5AR1,ITGAM
Systemic Lupus Erythematosus Signaling	2.58	0.08	#NUM!	CAMK4,CD79B,PRPF3,HLA-A,HNRNPA2B1,IGHG1,FCGR2B,FCGR1A,FOS,SNRPN,LCK,JUN,RNU12,IGHG4,FCER1G,SF3B4,FCGR3A/FCGR3B,IGHG2
Calcium-induced T Lymphocyte Apoptosis	2.45	0.121	0.378	LCK,CAMK4,HLA-A,CD4,FCER1G,ATP2A3,CAPN2,PPP3CA
Eicosanoid Signaling	2.41	0.119	#NUM!	PLBD1,LTA4H,RARRES3,ALOX5AP,PTGER2,PTGS2,ALOX5,GGT1
Clathrin-mediated Endocytosis Signaling	2.38	0.0804	#NUM!	APOL1,LYZ,RAB5C,AP1G2,ACTR3,F2R,ACTB,NUMB,VEGFB,S100A8,RAB5B,HGS,CTTN,SH3KBP1,ITGB7,PPP3CA
NADH Repair	2.37	0.667	#NUM!	NAXE,GAPDH
14-3-3-mediated Signaling	2.35	0.0916	1.633	TUBB1,FOS,TUBA1A,JUN,TUBB4B,YWHAB,STRADA,EDC3,TUBA4A,VIM,ELK1,TUBB
Role of NFAT in Regulation of the Immune Response	2.28	0.0806	1.732	CAMK4,CD79B,HLA-A,CD4,FCGR2B,FCGR1A,GNG7,CSNK1E,FOS,LCK,JUN,GNG11,FCER1G,FCGR3A/FCGR3B,PPP3CA
Tec Kinase Signaling	2.24	0.0824	0	ACTB,RHOT2,RHOH,GNG7,FOS,TLR4,LCK,GNG11,RHOU,FCER1G,STAT2,RHOF,JAK3,FGR
B Cell Receptor Signaling	2.19	0.0789	0.632	RAP2B,RAP1B,CAMK4,CD79B,CFL1,EGR1,IGHG1,FCGR2B,JUN,IGHG4,IGHA1,ELK1,BCL2A1,PPP3CA,IGHG2
Germ Cell-Sertoli Cell Junction Signaling	2.17	0.0809	#NUM!	TUBB1,CFL1,TUBB4B,ACTB,RHOT2,TUBA4A,IQGAP1,TUBB,RHOH,TUBA1A,RHOU,ZYX,RHOF,ACTN1
Regulation of Actin-based Motility by Rho	2.13	0.1	-0.707	ACTR3,CFL1,ACTB,RHOT2,RHOU,ARHGDIA,RHOF,PIP4K2A,RHOH
Uracil Degradation II (Reductive)	2.08	0.5	#NUM!	DPYSL2,DPYD
Thymine Degradation	2.08	0.5	#NUM!	DPYSL2,DPYD
Autoimmune Thyroid Disease Signaling	2.06	0.128	#NUM!	GZMB,HLA-A,IGHG4,FCER1G,IGHG1,IGHG2
T Cell Receptor Signaling	2.05	0.0917	#NUM!	FOS,LCK,CAMK4,JUN,GRAP2,RASGRP1,CD4,ELK1,CD8A,PPP3CA
Integrin Signaling	1.99	0.0731	1.291	RAP2B,RAP1B,ACTR3,ITGAM,LIMS1,ACTB,CAPN1,RHOT2,RHOU,ZYX,CAPN2,RHOF,CTTN,RHOH,ITGB7,ACTN1
Role of IL-17A in Psoriasis	1.92	0.231	#NUM!	CXCL8,S100A9,S100A8
Choline Biosynthesis III	1.92	0.231	#NUM!	PLD4,HMOX1,PLD3
Amyloid Processing	1.9	0.118	#NUM!	CSNK1E,PSENEN,APH1A,CAPN1,NCSTN,CAPN2
HMGB1 Signaling	1.88	0.0827	0.632	CXCL8,FOS,TLR4,JUN,AGER,RHOT2,RHOU,IFNGR2,ELK1,RHOF,RHOH
Trehalose Degradation II (Trehalase)	1.87	0.4	#NUM!	HK1,HK3
Protein Ubiquitination Pathway	1.87	0.0679	#NUM!	HLA-A,USP5,HSPA9,HSPA6,PSMC4,DNAJC13,UBE2W,HSPD1,UBE2D1,UBE2D4,USP44,SACS,UBE2H,DNAJC4,DNAJC14,UBA1,BIRC3,UBE2C
IL-17A Signaling in Gastric Cells	1.85	0.16	#NUM!	CXCL8,FOS,JUN,CCL5
Leukotriene Biosynthesis	1.83	0.214	#NUM!	LTA4H,ALOX5,GGT1
Signaling by Rho Family GTPases	1.83	0.0685	1.069	CFL1,ACTB,RHOT2,VIM,IQGAP1,RHOH,GNG7,STMN1,FOS,JUN,GNG11,ACTR3,NCF2,RHOU,RHOF,ELK1,PIP4K2A
Pancreatic Adenocarcinoma Signaling	1.82	0.0847	0.333	RAD51,PLD4,HMOX1,PLD3,VEGFB,HBEGF,PTGS2,ELK1,JAK3,BIRC5
Dendritic Cell Maturation	1.8	0.0729	2.714	HLA-A,CD58,CD83,IGHG1,FCGR2B,FCGR1A,TLR4,CD1D,IGHG4,FCER1G,STAT2,IRF8,FCGR3A/FCGR3B,IGHG2
IL-10 Signaling	1.8	0.101	#NUM!	HMOX1,FOS,JUN,BLVRA,CD14,ELK1,FCGR2B
Glycolysis I	1.79	0.154	#NUM!	PGK1,TPI1,PGAM1,GAPDH
Chondroitin and Dermatan Biosynthesis	1.7	0.333	#NUM!	CHPF,CHPF2
Pentose Phosphate Pathway (Non-oxidative Branch)	1.7	0.333	#NUM!	TKT,TALDO1
G?q Signaling	1.68	0.0745	0	PLD4,HMOX1,CAMK4,PLD3,GNG11,RHOT2,RHOU,ELK1,RHOF,RHOH,PPP3CA,GNG7
?-glutamyl Cycle	1.67	0.188	#NUM!	GGT1,ANPEP,CHAC2
MIF Regulation of Innate Immunity	1.63	0.116	2.236	FOS,TLR4,JUN,CD14,PTGS2
Fc? Receptor-mediated Phagocytosis in Macrophages and Monocytes	1.59	0.086	1.414	PLD4,HMOX1,ACTR3,PLD3,ACTB,FCGR1A,FCGR3A/FCGR3B,FGR
Toll-like Receptor Signaling	1.59	0.0921	1.342	FOS,TLR4,JUN,TRAF4,TLR8,CD14,ELK1
Amyotrophic Lateral Sclerosis Signaling	1.58	0.0811	#NUM!	RAB5C,CAPN1,CASP1,VEGFB,CAPN2,CYCS,RAB5B,BIRC3,PPP3CA
Colorectal Cancer Metastasis Signaling	1.54	0.0645	1	TCF4,RHOT2,TLR8,VEGFB,RHOH,BIRC5,GNG7,FOS,TLR4,JUN,GNG11,RHOU,PTGS2,PTGER2,RHOF,JAK3
Role of BRCA1 in DNA Damage Response	1.53	0.0897	1	RAD51,FANCD2,ACTB,SMARCB1,RFC2,FANCA,NBN
Differential Regulation of Cytokine Production in Macrophages and T Helper Cells by IL-17A and IL-17F	1.53	0.167	#NUM!	CCL4,CCL5,CCL3
Valine Degradation I	1.53	0.167	#NUM!	BCAT2,HADHA,ALDH6A1
CD28 Signaling in T Helper Cells	1.52	0.0758	1.414	FOS,LCK,ACTR3,CAMK4,JUN,HLA-A,GRAP2,CD4,FCER1G,PPP3CA
Role of Macrophages, Fibroblasts and Endothelial Cells in Rheumatoid Arthritis	1.51	0.0611	#NUM!	CXCL8,TCF4,C5AR1,CAMK4,CEBPD,TLR8,VEGFB,IGHG1,CCL5,FCGR1A,FOS,TLR4,JUN,TRAF4,IGHG4,MAPKAPK2,FCGR3A/FCGR3B,IGHG2,PPP3CA
Mitochondrial Dysfunction	1.5	0.0702	#NUM!	MT-CO1,MT-ND1,UCP2,PSENEN,APH1A,RHOT2,LRRK2,NCSTN,CYCS,MT-ND2,VDAC1,CYB5R3
Cytotoxic T Lymphocyte-mediated Apoptosis of Target Cells	1.49	0.125	#NUM!	GZMB,HLA-A,FCER1G,CYCS
Activation of IRF by Cytosolic Pattern Recognition Receptors	1.48	0.0952	0	IFIH1,IRF7,JUN,ZBP1,SIKE1,STAT2
nNOS Signaling in Neurons	1.48	0.106	#NUM!	CAMK4,CAPN1,CAPN2,PPP3CA,RASD1
ATM Signaling	1.48	0.0875	1.633	RAD51,MDM4,JUN,FANCD2,TLK1,CBX5,NBN
RhoGDI Signaling	1.47	0.0694	0	ACTR3,GNG11,ARHGAP9,CFL1,ACTB,RHOT2,RHOU,ARHGDIA,RHOF,PIP4K2A,RHOH,GNG7
Salvage Pathways of Pyrimidine Deoxyribonucleotides	1.46	0.25	#NUM!	APOBEC3B,TYMP
IL-2 Signaling	1.46	0.0938	-0.447	FOS,IL2RG,LCK,JUN,ELK1,JAK3
CTLA4 Signaling in Cytotoxic T Lymphocytes	1.45	0.0808	#NUM!	LCK,AP1G2,HLA-A,GRAP2,AP1S2,PPP2R5D,FCER1G,CD8A
Role of Pattern Recognition Receptors in Recognition of Bacteria and Viruses	1.43	0.073	2.121	IFIH1,CXCL8,TLR4,IRF7,NLRP3,C5AR1,CASP1,TLR8,CCL5,NLRC4
D-mannose Degradation	1.42	1	#NUM!	MPI
JAK/Stat Signaling	1.41	0.0843	-0.378	FOS,JUN,PIAS1,CISH,SOCS2,STAT2,JAK3
Cholecystokinin/Gastrin-mediated Signaling	1.4	0.0792	0.707	FOS,JUN,RHOT2,RHOU,PTGS2,ELK1,RHOF,RHOH
GDP-glucose Biosynthesis	1.36	0.222	#NUM!	HK1,HK3
Oxidative Ethanol Degradation III	1.35	0.143	#NUM!	ALDH1A1,ACSL1,ALDH7A1
D-myo-inositol-5-phosphate Metabolism	1.35	0.0683	#NUM!	PLD4,DUSP1,PPP2R5D,NUDT3,PPP4R1,PALD1,PIP4K2A,PPP1R14B,PTPRM,SIRPA,PPP3CA
Huntington's Disease Signaling	1.33	0.0617	-0.333	POLR2J2/POLR2J3,SGK1,PACSIN1,IFT57,HSPA9,HSPA6,GNG7,JUN,GNG11,CAPN1,CASP1,IGF1R,CAPN2,CYCS,BET1L
Polyamine Regulation in Colon Cancer	1.3	0.136	#NUM!	TCF4,OAZ1,OAZ2
Fatty Acid ?-oxidation	1.3	0.136	#NUM!	ALDH1A1,PTGS2,ALDH7A1
Ethanol Degradation II	1.29	0.108	#NUM!	ADH5,ALDH1A1,ACSL1,ALDH7A1
CXCR4 Signaling	1.28	0.0667	0	FOS,GNG11,JUN,EGR1,CD4,RHOT2,RHOU,ELK1,RHOF,RHOH,GNG7
Glucose and Glucose-1-phosphate Degradation	1.27	0.2	#NUM!	HK1,HK3
Calcium Transport I	1.27	0.2	#NUM!	ATP2B1,ATP2A3
Pentose Phosphate Pathway	1.27	0.2	#NUM!	TKT,TALDO1
Chemokine Signaling	1.27	0.0845	2.449	FOS,CCL4,CAMK4,JUN,CFL1,CCL5
Molecular Mechanisms of Cancer	1.27	0.0559	#NUM!	RAP2B,RAP1B,TCF4,PSENEN,RHOT2,NCSTN,RHOH,BAK1,NBN,FOS,JUN,CCND2,FANCD2,RASGRP1,APH1A,RHOU,CYCS,RHOF,JAK3,ELK1,BIRC3
Differential Regulation of Cytokine Production in Intestinal Epithelial Cells by IL-17A and IL-17F	1.25	0.13	#NUM!	CCL4,CCL5,CCL3
Notch Signaling	1.25	0.105	-1	PSENEN,APH1A,NUMB,NCSTN
Aldosterone Signaling in Epithelial Cells	1.24	0.0655	#NUM!	SACS,DNAJC4,SGK1,DUSP1,SLC12A2,HSPA9,DNAJC14,HSPA6,DNAJC13,HSPD1,PIP4K2A
Role of CHK Proteins in Cell Cycle Checkpoint Control	1.23	0.0909	#NUM!	PPP2R5D,RFC2,CLSPN,TLK1,NBN
Endothelin-1 Signaling	1.21	0.0632	1.732	PLBD1,PLD4,HMOX1,FOS,PLD3,JUN,ARAF,MAPK6,CASP1,RARRES3,PTGER2,PTGS2
Tumoricidal Function of Hepatic Natural Killer Cells	1.21	0.125	#NUM!	SERPINB9,GZMB,CYCS
Actin Nucleation by ARP-WASP Complex	1.21	0.0893	0.447	ACTR3,RHOT2,RHOU,RHOF,RHOH
p53 Signaling	1.2	0.0721	-0.447	SCO2,CCNG1,MDM4,CCND2,JUN,THBS1,PIAS1,BIRC5
Type I Diabetes Mellitus Signaling	1.2	0.0721	0	GZMB,HLA-A,PIAS1,FCER1G,IFNGR2,SOCS2,CYCS,HSPD1
Hypoxia Signaling in the Cardiovascular System	1.2	0.0811	#NUM!	UBE2D4,JUN,UBE2H,UBE2W,UBE2D1,UBE2C
UDP-N-acetyl-D-galactosamine Biosynthesis II	1.2	0.182	#NUM!	HK1,HK3
Ethanol Degradation IV	1.16	0.12	#NUM!	ALDH1A1,ACSL1,ALDH7A1
Th1 Pathway	1.13	0.0667	-1.134	PSENEN,HLA-A,APH1A,CD4,IFNGR2,CXCR3,NCSTN,JAK3,CD8A
Nur77 Signaling in T Lymphocytes	1.13	0.0847	#NUM!	CAMK4,HLA-A,FCER1G,CYCS,PPP3CA
?-alanine Degradation I	1.13	0.5	#NUM!	ALDH6A1
Spermine Biosynthesis	1.13	0.5	#NUM!	SMS
Choline Degradation I	1.13	0.5	#NUM!	ALDH7A1
L-cysteine Degradation III	1.13	0.5	#NUM!	MPST
Putrescine Biosynthesis III	1.13	0.5	#NUM!	AZIN2
Formaldehyde Oxidation II (Glutathione-dependent)	1.13	0.5	#NUM!	ADH5
Lipid Antigen Presentation by CD1	1.12	0.115	#NUM!	CD1D,AP1G2,FCER1G
Gluconeogenesis I	1.12	0.115	#NUM!	PGK1,PGAM1,GAPDH
Rac Signaling	1.1	0.0684	0	ABI2,ACTR3,JUN,CFL1,NCF2,ELK1,IQGAP1,PIP4K2A
Sertoli Cell-Sertoli Cell Junction Signaling	1.1	0.0618	#NUM!	TUBB1,TUBA1A,JUN,TUBB4B,ACTB,TUBA4A,YBX3,NECTIN1,ELK1,TUBB,ACTN1
Role of Hypercytokinemia/hyperchemokinemia in the Pathogenesis of Influenza	1.09	0.093	#NUM!	CXCL8,CCL4,CCL5,CCL3
mTOR Signaling	1.07	0.0597	0.333	PLD4,HMOX1,PLD3,EIF4G2,PPP2R5D,RHOT2,RHOU,VEGFB,FKBP1A,RPS2,RHOF,RHOH
Phospholipases	1.06	0.0806	#NUM!	PLBD1,PLD4,HMOX1,PLD3,RARRES3
autophagy	1.06	0.0806	#NUM!	STX17,ATG5,CTSH,CTSS,ATG3
IL-9 Signaling	1.04	0.0889	#NUM!	IL2RG,CISH,SOCS2,JAK3
D-myo-inositol (1,4,5,6)-Tetrakisphosphate Biosynthesis	1.01	0.0629	#NUM!	DUSP1,PPP2R5D,NUDT3,PPP4R1,PALD1,PPP1R14B,PTPRM,PPP3CA,SIRPA
D-myo-inositol (3,4,5,6)-tetrakisphosphate Biosynthesis	1.01	0.0629	#NUM!	DUSP1,PPP2R5D,NUDT3,PPP4R1,PALD1,PPP1R14B,PTPRM,PPP3CA,SIRPA
DNA Double-Strand Break Repair by Homologous Recombination	1.01	0.143	#NUM!	RAD51,NBN
Isoleucine Degradation I	1.01	0.143	#NUM!	BCAT2,HADHA
Th1 and Th2 Activation Pathway	1.01	0.0595	#NUM!	IL2RG,JUN,PSENEN,HLA-A,APH1A,CD4,IFNGR2,CXCR3,NCSTN,JAK3,CD8A
fMLP Signaling in Neutrophils	1	0.065	0.378	ACTR3,CAMK4,GNG11,NCF2,ELK1,PPP3CA,GNG7,FPR1
iCOS-iCOSL Signaling in T Helper Cells	1	0.065	0.378	IL2RG,LCK,CAMK4,HLA-A,GRAP2,CD4,FCER1G,PPP3CA
Hereditary Breast Cancer Signaling	0.997	0.0625	#NUM!	POLR2J2/POLR2J3,RAD51,FANCD2,ACTB,SMARCB1,RFC2,DDB2,FANCA,NBN
Allograft Rejection Signaling	0.992	0.0714	#NUM!	GZMB,HLA-A,IGHG4,FCER1G,IGHG1,IGHG2
SAPK/JNK Signaling	0.986	0.0673	-0.378	LCK,GNG11,JUN,FCER1G,MAP4K1,ELK1,GNG7
TNFR2 Signaling	0.978	0.1	#NUM!	FOS,JUN,BIRC3
Telomere Extension by Telomerase	0.958	0.133	#NUM!	HNRNPA2B1,NBN
Thiosulfate Disproportionation III (Rhodanese)	0.958	0.333	#NUM!	MPST
IGF-1 Signaling	0.954	0.066	-0.447	FOS,JUN,YWHAB,IGFBP3,IGF1R,SOCS2,ELK1
Atherosclerosis Signaling	0.945	0.063	#NUM!	APOL1,PLBD1,CXCL8,LYZ,RARRES3,S100A8,ALOX5,SELPLG
HIPPO signaling	0.938	0.069	0	ITCH,CSNK1E,YWHAB,PPP2R5D,NF2,PPP1R14B
Acute Phase Response Signaling	0.932	0.0588	0.816	HMOX1,FOS,SERPING1,TCF4,FTL,RBP7,JUN,SOCS2,ELK1,HMOX2
NRF2-mediated Oxidative Stress Response	0.915	0.057	0.816	HMOX1,FOS,FTL,JUN,SCARB1,DNAJC4,ACTB,VCP,DNAJC14,DNAJC13,ENC1
G Protein Signaling Mediated by Tubby	0.914	0.0938	#NUM!	LCK,GNG11,GNG7
Granzyme B Signaling	0.91	0.125	#NUM!	GZMB,CYCS
TNFR1 Signaling	0.91	0.08	1	FOS,JUN,CYCS,BIRC3
Crosstalk between Dendritic Cells and Natural Killer Cells	0.903	0.0674	#NUM!	TLR4,IL2RG,HLA-A,ACTB,CD226,CD83
PI3K Signaling in B Lymphocytes	0.903	0.0615	0.707	FOS,TLR4,CAMK4,JUN,CD79B,ELK1,FCGR2B,PPP3CA
Glioma Invasiveness Signaling	0.889	0.0714	0.447	F2R,RHOT2,RHOU,RHOF,RHOH
Apoptosis Signaling	0.887	0.0667	0	CAPN1,CAPN2,CYCS,BCL2A1,BIRC3,BAK1
Circadian Rhythm Signaling	0.885	0.0909	#NUM!	CSNK1E,PER1,VIPR2
?-linolenate Biosynthesis II (Animals)	0.867	0.118	#NUM!	CYB5R3,ACSL1
PKC? Signaling in T Lymphocytes	0.863	0.0602	0.707	FOS,LCK,JUN,HLA-A,GRAP2,CD4,FCER1G,PPP3CA
3-phosphoinositide Biosynthesis	0.85	0.0553	#NUM!	LCK,DUSP1,PPP2R5D,NUDT3,PPP4R1,PALD1,PIP4K2A,PPP1R14B,PTPRM,SIRPA,PPP3CA
CD27 Signaling in Lymphocytes	0.843	0.0755	#NUM!	FOS,JUN,CYCS,CD27
Retinoate Biosynthesis II	0.841	0.25	#NUM!	RBP7
Heme Biosynthesis from Uroporphyrinogen-III I	0.841	0.25	#NUM!	FECH
Methylmalonyl Pathway	0.841	0.25	#NUM!	PCCA
Arginine Degradation I (Arginase Pathway)	0.841	0.25	#NUM!	OAT
Acetate Conversion to Acetyl-CoA	0.841	0.25	#NUM!	ACSL1
3-phosphoinositide Degradation	0.831	0.0573	#NUM!	DUSP1,PPP2R5D,NUDT3,PPP4R1,PALD1,PPP1R14B,PTPRM,SIRPA,PPP3CA
B Cell Development	0.829	0.0857	#NUM!	CD79B,HLA-A,IGLC1
MIF-mediated Glucocorticoid Regulation	0.829	0.0857	#NUM!	TLR4,CD14,PTGS2
IL-17A Signaling in Fibroblasts	0.829	0.0857	#NUM!	FOS,JUN,CEBPD
Breast Cancer Regulation by Stathmin1	0.809	0.0542	#NUM!	STMN1,TUBB1,CAMK4,GNG11,TUBA1A,TUBB4B,PPP2R5D,TUBA4A,TUBB,PPP1R14B,GNG7
Dopamine Degradation	0.803	0.0833	#NUM!	ALDH1A1,SULT1A1,ALDH7A1
Superpathway of Methionine Degradation	0.803	0.0833	#NUM!	AHCYL1,PCCA,FTSJ1
Unfolded protein response	0.802	0.0727	#NUM!	VCP,HSPA9,HSPA6,CEBPD
Histamine Degradation	0.788	0.105	#NUM!	ALDH1A1,ALDH7A1
Hepatic Fibrosis / Hepatic Stellate Cell Activation	0.786	0.0546	#NUM!	CXCL8,TLR4,IGFBP3,IFNGR2,IGF1R,VEGFB,CD14,CXCR3,COL4A4,CCL5
Aryl Hydrocarbon Receptor Signaling	0.776	0.0571	2.236	CCNA2,FOS,ALDH1A1,CCND2,JUN,ALDH6A1,AHR,ALDH7A1
Chondroitin Sulfate Biosynthesis	0.763	0.0702	#NUM!	CHPF,SULT1A1,HS3ST1,CHPF2
Regulation of Cellular Mechanics by Calpain Protease	0.763	0.0702	#NUM!	CCNA2,CAPN1,CAPN2,ACTN1
Glutamate Receptor Signaling	0.763	0.0702	#NUM!	CAMK4,PICK1,GNG11,GNG7
Granzyme A Signaling	0.753	0.1	#NUM!	HMGB2,APEX1
Tetrahydrofolate Salvage from 5,10-methenyltetrahydrofolate	0.752	0.2	#NUM!	MTHFD1
Serine Biosynthesis	0.752	0.2	#NUM!	PHGDH
Lysine Degradation II	0.752	0.2	#NUM!	ALDH7A1
Lysine Degradation V	0.752	0.2	#NUM!	ALDH7A1
2-oxobutanoate Degradation I	0.752	0.2	#NUM!	PCCA
dTMP De Novo Biosynthesis	0.752	0.2	#NUM!	TYMS
Folate Polyglutamylation	0.752	0.2	#NUM!	MTHFD1
Protein Kinase A Signaling	0.737	0.048	0.243	RAP1B,TCF4,CAMK4,YWHAB,TIMM50,PPP1R14B,PTPRM,PTP4A1,GNG7,GNG11,H3F3A/H3F3B,FLNA,DUSP1,PTPRS,PTGS2,ELK1,APEX1,SIRPA,PPP3CA
CD40 Signaling	0.735	0.0633	0	FOS,JUN,PTGS2,MAPKAPK2,JAK3
April Mediated Signaling	0.731	0.0769	#NUM!	FOS,JUN,ELK1
Superpathway of Inositol Phosphate Compounds	0.731	0.0513	#NUM!	PLD4,LCK,DUSP1,PPP2R5D,NUDT3,PPP4R1,PALD1,PIP4K2A,PPP1R14B,PTPRM,SIRPA,PPP3CA
Dermatan Sulfate Biosynthesis	0.726	0.0678	#NUM!	CHPF,SULT1A1,HS3ST1,CHPF2
Methionine Degradation I (to Homocysteine)	0.72	0.0952	#NUM!	AHCYL1,FTSJ1
Regulation of IL-2 Expression in Activated and Anergic T Lymphocytes	0.72	0.0625	#NUM!	FOS,CAMK4,JUN,ELK1,PPP3CA
Cardiac Hypertrophy Signaling	0.714	0.0508	-0.577	CAMK4,GNG11,JUN,RHOT2,RHOU,IGF1R,ELK1,MAPKAPK2,RHOF,RHOH,PPP3CA,GNG7
Virus Entry via Endocytic Pathways	0.71	0.0588	#NUM!	CD55,AP1G2,FLNA,HLA-A,ACTB,ITGB7
RANK Signaling in Osteoclasts	0.71	0.0588	0.816	FOS,CAMK4,JUN,ELK1,BIRC3,PPP3CA
Cell Cycle Control of Chromosomal Replication	0.709	0.075	#NUM!	MCM2,TOP2A,CDC7
Retinol Biosynthesis	0.709	0.075	#NUM!	CES1,RBP7,CES2
Noradrenaline and Adrenaline Degradation	0.709	0.075	#NUM!	ADH5,ALDH1A1,ALDH7A1
B Cell Activating Factor Signaling	0.687	0.0732	#NUM!	FOS,JUN,ELK1
Arginine Biosynthesis IV	0.681	0.167	#NUM!	OAT
Proline Biosynthesis II (from Arginine)	0.681	0.167	#NUM!	OAT
Arginine Degradation VI (Arginase 2 Pathway)	0.681	0.167	#NUM!	OAT
Rapoport-Luebering Glycolytic Shunt	0.681	0.167	#NUM!	PGAM1
GDP-mannose Biosynthesis	0.681	0.167	#NUM!	MPI
Growth Hormone Signaling	0.676	0.0602	-1	FOS,IGFBP3,IGF1R,SOCS2,ELK1
Th2 Pathway	0.666	0.0533	-2.236	IL2RG,JUN,PSENEN,HLA-A,APH1A,CD4,NCSTN,JAK3
TCA Cycle II (Eukaryotic)	0.66	0.087	#NUM!	CS,IDH3B
Putrescine Degradation III	0.66	0.087	#NUM!	ALDH1A1,ALDH7A1
Cysteine Biosynthesis III (mammalia)	0.66	0.087	#NUM!	AHCYL1,FTSJ1
Ephrin Receptor Signaling	0.654	0.0517	1	RAP1B,ACTR3,SDCBP,GNG11,CFL1,SH2D3C,VEGFB,EPHA2,GNG7
IL-17 Signaling	0.648	0.0588	#NUM!	CXCL8,JUN,PTGS2,MAPKAPK2,ELK1
Pyrimidine Ribonucleotides Interconversion	0.647	0.0698	#NUM!	ENTPD1,SMARCAL1,ANXA1
UVC-Induced MAPK Signaling	0.647	0.0698	#NUM!	FOS,JUN,ARAF
LPS/IL-1 Mediated Inhibition of RXR Function	0.646	0.0498	1.342	TLR4,ALDH1A1,JUN,SCARB1,SULT1A1,CD14,HS3ST1,CES2,ALDH6A1,ACSL1,ALDH7A1
ERK/MAPK Signaling	0.636	0.0503	0.707	RAP1B,FOS,H3F3A/H3F3B,ARAF,YWHAB,DUSP1,PPP2R5D,MKNK2,ELK1,PPP1R14B
Antioxidant Action of Vitamin C	0.635	0.0556	-1.342	PLBD1,PLD4,HMOX1,PLD3,RARRES3,SLC2A3
Role of JAK1, JAK2 and TYK2 in Interferon Signaling	0.633	0.0833	#NUM!	IFNGR2,STAT2
Superpathway of Serine and Glycine Biosynthesis I	0.622	0.143	#NUM!	PHGDH
Ceramide Biosynthesis	0.622	0.143	#NUM!	SPTLC2
LPS-stimulated MAPK Signaling	0.622	0.0575	1.342	FOS,TLR4,JUN,CD14,ELK1
Mitotic Roles of Polo-Like Kinase	0.612	0.0606	#NUM!	PPP2R5D,CAPN1,CDC7,KIF11
Pyrimidine Ribonucleotides De Novo Biosynthesis	0.609	0.0667	#NUM!	ENTPD1,SMARCAL1,ANXA1
Granulocyte Adhesion and Diapedesis	0.609	0.0503	#NUM!	CXCL8,CCL4,C5AR1,ITGAM,PPBP,CCL5,CCL3,FPR1,SELPLG
Tryptophan Degradation X (Mammalian, via Tryptamine)	0.607	0.08	#NUM!	ALDH1A1,ALDH7A1
Corticotropin Releasing Hormone Signaling	0.601	0.0541	1	RAP1B,FOS,CAMK4,JUN,PTGS2,ELK1
Androgen Signaling	0.601	0.0541	#NUM!	POLR2J2/POLR2J3,CAMK4,GNG11,JUN,AR,GNG7
Actin Cytoskeleton Signaling	0.599	0.0485	1	ABI2,ACTR3,CFL1,F2R,FLNA,ACTB,CD14,IQGAP1,PIP4K2A,ARHGAP24,ACTN1
Thrombin Signaling	0.595	0.049	0.707	GATA1,CAMK4,GNG11,F2R,RHOT2,RHOU,ELK1,RHOF,RHOH,GNG7
Altered T Cell and B Cell Signaling in Rheumatoid Arthritis	0.584	0.0556	#NUM!	TLR4,CD79B,HLA-A,FCER1G,TLR8
Airway Pathology in Chronic Obstructive Pulmonary Disease	0.572	0.125	#NUM!	CXCL8
Histidine Degradation III	0.572	0.125	#NUM!	MTHFD1
Citrulline Biosynthesis	0.572	0.125	#NUM!	OAT
Role of IL-17A in Arthritis	0.569	0.058	#NUM!	CXCL8,PTGS2,CCL5,MAPKAPK2
D-myo-inositol (1,4,5)-Trisphosphate Biosynthesis	0.559	0.0741	#NUM!	PLD4,PIP4K2A
Graft-versus-Host Disease Signaling	0.557	0.0625	#NUM!	GZMB,HLA-A,FCER1G
Osteoarthritis Pathway	0.548	0.0476	0	CXCL8,TLR4,TCF4,S100A9,AGER,CASP1,VEGFB,ANXA2,S100A8,PTGS2
Leukocyte Extravasation Signaling	0.541	0.0474	1.89	RAP1B,ITGAM,ARHGAP9,RASGRP1,ACTB,NCF2,CTTN,RHOH,ACTN1,SELPLG
Chondroitin Sulfate Biosynthesis (Late Stages)	0.541	0.0612	#NUM!	CHPF,SULT1A1,HS3ST1
Cell Cycle: G2/M DNA Damage Checkpoint Regulation	0.541	0.0612	#NUM!	MDM4,YWHAB,TOP2A
Superpathway of Cholesterol Biosynthesis	0.537	0.0714	#NUM!	DHCR7,HADHA
Role of MAPK Signaling in the Pathogenesis of Influenza	0.529	0.0556	#NUM!	PLBD1,RARRES3,PTGS2,CCL5
Prostanoid Biosynthesis	0.529	0.111	#NUM!	PTGS2
Sucrose Degradation V (Mammalian)	0.529	0.111	#NUM!	TPI1
Leucine Degradation I	0.529	0.111	#NUM!	BCAT2
Heme Biosynthesis II	0.529	0.111	#NUM!	FECH
Ketolysis	0.529	0.111	#NUM!	HADHA
Folate Transformations I	0.529	0.111	#NUM!	MTHFD1
Salvage Pathways of Pyrimidine Ribonucleotides	0.527	0.0526	#NUM!	APOBEC3B,ARAF,SGK1,MAPK6,UCK2
RAR Activation	0.519	0.0474	#NUM!	FOS,ALDH1A1,RBP7,JUN,DUSP1,ACTB,SMARCB1,IGFBP3,MAPKAPK2
p38 MAPK Signaling	0.519	0.0504	-1.633	H3F3A/H3F3B,DUSP1,MAP4K1,MKNK2,MAPKAPK2,ELK1
T Helper Cell Differentiation	0.517	0.0548	#NUM!	IL2RG,HLA-A,FCER1G,IFNGR2
Ephrin B Signaling	0.517	0.0548	#NUM!	GNG11,CFL1,CAP1,GNG7
GM-CSF Signaling	0.517	0.0548	#NUM!	CISH,ELK1,BCL2A1,PPP3CA
Tight Junction Signaling	0.512	0.0479	#NUM!	FOS,JUN,HSF1,PPP2R5D,ACTB,YBX3,NECTIN1,BET1L
Agranulocyte Adhesion and Diapedesis	0.512	0.0471	#NUM!	CXCL8,CCL4,C5AR1,PPBP,ACTB,CCL5,CCL3,ITGB7,SELPLG
LXR/RXR Activation	0.5	0.0496	-1.633	APOL1,TLR4,LYZ,CD14,S100A8,PTGS2
ErbB Signaling	0.495	0.051	#NUM!	FOS,JUN,HBEGF,ELK1,AREG
Antiproliferative Role of Somatostatin Receptor 2	0.493	0.0533	0	RAP1B,GNG11,ELK1,GNG7
Serotonin Degradation	0.493	0.0533	#NUM!	ADH5,ALDH1A1,SULT1A1,ALDH7A1
Ketogenesis	0.491	0.1	#NUM!	HADHA
IL-12 Signaling and Production in Macrophages	0.489	0.0479	#NUM!	APOL1,FOS,TLR4,LYZ,JUN,S100A8,IRF8
CDK5 Signaling	0.485	0.0505	-0.447	EGR1,PPP2R5D,CAPN1,MAPK6,PPP1R14B
Role of Tissue Factor in Cancer	0.482	0.0488	#NUM!	CXCL8,LCK,CFL1,EGR1,HBEGF,FGR
Gap Junction Signaling	0.481	0.0468	#NUM!	CSNK1E,TUBB1,TUBA1A,TUBB4B,ACTB,TUBA4A,TUBB,PPP3CA
IL-15 Signaling	0.481	0.0526	#NUM!	CXCL8,IL2RG,LCK,JAK3
RhoA Signaling	0.473	0.0484	-0.816	ACTR3,ARHGAP9,CFL1,ACTB,IGF1R,PIP4K2A
Estrogen-Dependent Breast Cancer Signaling	0.47	0.0519	0	FOS,JUN,IGF1R,ELK1
PI3K/AKT Signaling	0.464	0.048	1.342	CDC37,YWHAB,LIMS1,PPP2R5D,PTGS2,JAK3
Fatty Acid ?-oxidation I	0.46	0.0625	#NUM!	HADHA,ACSL1
VDR/RXR Activation	0.459	0.0513	#NUM!	IGFBP3,CD14,CCL5,KLF4
Assembly of RNA Polymerase I Complex	0.458	0.0909	#NUM!	TAF1B
Purine Nucleotides De Novo Biosynthesis II	0.458	0.0909	#NUM!	IMPDH1
Dolichyl-diphosphooligosaccharide Biosynthesis	0.458	0.0909	#NUM!	DPM1
IL-6 Signaling	0.439	0.0469	0.447	CXCL8,FOS,JUN,CD14,MAPKAPK2,ELK1
Axonal Guidance Signaling	0.435	0.042	#NUM!	RAP1B,DPYSL2,TUBB1,CFL1,TUBB4B,TUBA4A,VEGFB,TUBB,GNG7,SDCBP,GNG11,ACTR3,TUBA1A,ADAM28,ADAM19,EPHA2,PPP3CA,SEMA7A,NRP1
Acyl-CoA Hydrolysis	0.428	0.0833	#NUM!	PPT1
Glycogen Degradation II	0.428	0.0833	#NUM!	TYMP
BER pathway	0.428	0.0833	#NUM!	APEX1
Relaxin Signaling	0.427	0.0455	0.816	RAP1B,FOS,GNG11,JUN,ELK1,APEX1,GNG7
Oncostatin M Signaling	0.426	0.0588	#NUM!	ELK1,JAK3
Inhibition of Angiogenesis by TSP1	0.426	0.0588	#NUM!	JUN,THBS1
Role of JAK2 in Hormone-like Cytokine Signaling	0.426	0.0588	#NUM!	SOCS2,SIRPA
Retinoate Biosynthesis I	0.426	0.0588	#NUM!	RBP7,ALDH1A1
Coagulation System	0.411	0.0571	#NUM!	F2R,F5
TWEAK Signaling	0.411	0.0571	#NUM!	CYCS,BIRC3
IL-3 Signaling	0.407	0.0482	0	FOS,JUN,ELK1,PPP3CA
Fatty Acid Activation	0.401	0.0769	#NUM!	ACSL1
Oleate Biosynthesis II (Animals)	0.401	0.0769	#NUM!	ALDH6A1
Cholesterol Biosynthesis I	0.401	0.0769	#NUM!	DHCR7
Mevalonate Pathway I	0.401	0.0769	#NUM!	HADHA
Cholesterol Biosynthesis II (via 24,25-dihydrolanosterol)	0.401	0.0769	#NUM!	DHCR7
Cholesterol Biosynthesis III (via Desmosterol)	0.401	0.0769	#NUM!	DHCR7
G?s Signaling	0.394	0.0459	-0.447	GNG11,VIPR2,PTGER2,ELK1,GNG7
Induction of Apoptosis by HIV1	0.383	0.0492	#NUM!	CYCS,BIRC3,BAK1
Xenobiotic Metabolism Signaling	0.381	0.0418	#NUM!	HMOX1,FTL,CES1,CAMK4,ALDH1A1,PPP2R5D,SULT1A1,HS3ST1,CES2,ALDH6A1,AHR,ALDH7A1
DNA Double-Strand Break Repair by Non-Homologous End Joining	0.376	0.0714	#NUM!	NBN
Superpathway of Citrulline Metabolism	0.376	0.0714	#NUM!	OAT
Glycogen Degradation III	0.376	0.0714	#NUM!	TYMP
Urate Biosynthesis/Inosine 5'-phosphate Degradation	0.376	0.0714	#NUM!	IMPDH1
Colanic Acid Building Blocks Biosynthesis	0.376	0.0714	#NUM!	MPI
Cardiac ?-adrenergic Signaling	0.371	0.0438	0	GNG11,PPP2R5D,ATP2A3,APEX1,PPP1R14B,GNG7
TGF-? Signaling	0.37	0.046	1	FOS,IRF7,JUN,MAP4K1
Antigen Presentation Pathway	0.368	0.0526	#NUM!	HLA-A,TAPBP
Regulation of the Epithelial-Mesenchymal Transition Pathway	0.362	0.0423	#NUM!	TCF4,ID2,ARAF,PSENEN,APH1A,EGR1,NCSTN,JAK3
Neuregulin Signaling	0.362	0.0455	#NUM!	PICK1,HBEGF,ELK1,AREG
nNOS Signaling in Skeletal Muscle Cells	0.354	0.0667	#NUM!	CAMK4
Glutaryl-CoA Degradation	0.354	0.0667	#NUM!	HADHA
IL-4 Signaling	0.353	0.0449	#NUM!	IL2RG,HLA-A,HMGA1,JAK3
HGF Signaling	0.348	0.0435	1	RAP1B,FOS,JUN,PTGS2,ELK1
PDGF Signaling	0.345	0.0444	0	FOS,JUN,ELK1,JAK3
PXR/RXR Activation	0.343	0.0462	#NUM!	ALDH1A1,PCK2,CES2
ERK5 Signaling	0.343	0.0462	#NUM!	FOS,YWHAB,SGK1
Pyridoxal 5'-phosphate Salvage Pathway	0.343	0.0462	#NUM!	ARAF,SGK1,MAPK6
Thyroid Cancer Signaling	0.342	0.05	#NUM!	CXCL8,TCF4
Cdc42 Signaling	0.341	0.0419	0.816	FOS,ACTR3,JUN,CFL1,HLA-A,FCER1G,IQGAP1
OX40 Signaling Pathway	0.337	0.044	#NUM!	JUN,HLA-A,CD4,FCER1G
Extrinsic Prothrombin Activation Pathway	0.334	0.0625	#NUM!	F5
Mismatch Repair in Eukaryotes	0.334	0.0625	#NUM!	RFC2
Methylglyoxal Degradation III	0.334	0.0625	#NUM!	AKR1B1
Vitamin-C Transport	0.334	0.0625	#NUM!	SLC2A3
Parkinson's Signaling	0.334	0.0625	#NUM!	CYCS
UVB-Induced MAPK Signaling	0.333	0.0455	#NUM!	FOS,H3F3A/H3F3B,JUN
Role of PKR in Interferon Induction and Antiviral Response	0.33	0.0488	#NUM!	CYCS,FCGR1A
Stearate Biosynthesis I (Animals)	0.33	0.0488	#NUM!	PPT1,ACSL1
IL-1 Signaling	0.329	0.0435	#NUM!	FOS,GNG11,JUN,GNG7
HIF1? Signaling	0.327	0.0424	#NUM!	JUN,MAPK6,VEGFB,APEX1,SLC2A3
Ceramide Signaling	0.321	0.043	1	FOS,JUN,PPP2R5D,CYCS
Acute Myeloid Leukemia Signaling	0.321	0.043	#NUM!	TCF4,ARAF,IDH2,IDH3B
Death Receptor Signaling	0.321	0.043	0	ACTB,CYCS,BIRC3,PARP14
Neuroprotective Role of THOP1 in Alzheimer's Disease	0.32	0.042	0	CFD,GZMK,GZMB,HLA-A,TPP1
EGF Signaling	0.315	0.0441	#NUM!	FOS,JUN,ELK1
RAN Signaling	0.315	0.0588	#NUM!	RANBP2
Mitochondrial L-carnitine Shuttle Pathway	0.315	0.0588	#NUM!	ACSL1
Superpathway of Geranylgeranyldiphosphate Biosynthesis I (via Mevalonate)	0.315	0.0588	#NUM!	HADHA
Wnt/?-catenin Signaling	0.313	0.0407	0.447	SOX4,CSNK1E,TCF4,JUN,PPP2R5D,TLE3,MAP4K1
Agrin Interactions at Neuromuscular Junction	0.307	0.0435	#NUM!	JUN,ACTB,CTTN
ErbB2-ErbB3 Signaling	0.307	0.0435	#NUM!	JUN,ELK1,JAK3
Natural Killer Cell Signaling	0.301	0.041	#NUM!	LCK,KLRB1,FCER1G,LILRB1,FCGR3A/FCGR3B
Renin-Angiotensin Signaling	0.301	0.041	1	FOS,JUN,PTGER2,CCL5,ELK1
Myc Mediated Apoptosis Signaling	0.298	0.0429	#NUM!	YWHAB,IGF1R,CYCS
Role of RIG1-like Receptors in Antiviral Innate Immunity	0.297	0.0455	#NUM!	IFIH1,IRF7
Role of IL-17F in Allergic Inflammatory Airway Diseases	0.297	0.0455	#NUM!	CXCL8,CCL4
AMPK Signaling	0.288	0.0394	-0.447	CCNA2,PCK2,CRTC2,PPP2R5D,ACTB,STRADA,SMARCB1,PFKFB2
TR/RXR Activation	0.286	0.0408	#NUM!	SLC16A3,CAMK4,UCP2,SCARB1
Sphingosine-1-phosphate Signaling	0.282	0.04	-0.447	RHOT2,RHOU,CASP1,RHOF,RHOH
Gustation Pathway	0.282	0.04	#NUM!	GNG11,P2RX5,P2RY12,APEX1,GNG7
MSP-RON Signaling Pathway	0.282	0.0417	#NUM!	TLR4,ITGAM,ACTB
ErbB4 Signaling	0.282	0.0417	#NUM!	PSENEN,APH1A,NCSTN
GADD45 Signaling	0.282	0.0526	#NUM!	CCND2
Calcium Signaling	0.277	0.0391	0	RAP2B,RAP1B,CAMK4,LETM1,ATP2B1,ATP2A3,PPP3CA
Dermatan Sulfate Biosynthesis (Late Stages)	0.277	0.0435	#NUM!	SULT1A1,HS3ST1
NF-?B Signaling	0.267	0.0387	0.378	TLR4,LCK,ARAF,PELI1,FCER1G,TLR8,IGF1R
STAT3 Pathway	0.267	0.0405	#NUM!	CISH,IGF1R,SOCS2
The Visual Cycle	0.267	0.05	#NUM!	RBP7
Purine Nucleotides Degradation II (Aerobic)	0.267	0.05	#NUM!	IMPDH1
Heparan Sulfate Biosynthesis (Late Stages)	0.26	0.04	#NUM!	SULT1A1,HS3ST1,CES2
VEGF Signaling	0.254	0.0388	#NUM!	ACTB,VEGFB,EIF2S3,ACTN1
Maturity Onset Diabetes of Young (MODY) Signaling	0.253	0.0476	#NUM!	GAPDH
GDNF Family Ligand-Receptor Interactions	0.253	0.0395	#NUM!	FOS,JUN,DOK3
Cancer Drug Resistance By Drug Efflux	0.249	0.0408	#NUM!	ARAF,PTGS2
Cyclins and Cell Cycle Regulation	0.239	0.0385	#NUM!	CCNA2,CCND2,PPP2R5D
Pyrimidine Deoxyribonucleotides De Novo Biosynthesis I	0.228	0.0435	#NUM!	TYMS
Docosahexaenoic Acid (DHA) Signaling	0.225	0.0385	#NUM!	CYCS,BCL2A1
Estrogen-mediated S-phase Entry	0.216	0.0417	#NUM!	CCNA2
Tryptophan Degradation III (Eukaryotic)	0.216	0.0417	#NUM!	HADHA
Antiproliferative Role of TOB in T Cell Signaling	0.196	0.0385	#NUM!	CCNA2

## Sheet: Diseases Functions B cells
Enriched diseases and functions in B cells between ZIKV-infected and ZIKV-uninfected patients as determined by Ingenuity Pathways Analysis
Diseases or Functions Annotation	p-Value	Predicted Activation State	Activation z-score	Molecules	# Molecules
antigen presentation by leukocytes	8.51e-06		0.109	CD86,HSP90AA1,ICOS,ICOSLG/LOC102723996,IGHM,IL23A,MAP3K8,MAP4K1,PSMB8,SCARB1,SEMA4A,SYK,TAP1,TAPBP,TNFRSF17,UBE2L6,WAS	17
cell death	3.43e-32		0.28	AATF,ABCC10,ABCC3,ABCC9,ABCD1,ABO,ACAT1,ACE,ACP1,ACTB,ADAM10,ADAM8,ADAMTS13,ADAR,ADI1,ADK,AES,AFF1,AGO3,AHSA1,AIM2,AIMP1,AKT2,ALKBH3,ALKBH5,AMBRA1,AMER1,AMFR,ANP32A,ANXA11,ANXA2,ANXA4,ANXA6,ANXA7,AP1G1,AP2B1,APBB1,APBB3,APH1A,APP,ARAF,ARCN1,ARHGAP4,ARHGDIA,ARHGEF1,ARHGEF2,ARID1A,ARID3B,ARL6IP5,ARNT2,ARSA,ASAH1,ATF4,ATF7,ATG13,ATG3,ATG4A,ATG5,ATN1,ATP11C,ATP1B3,ATP2B4,ATP5A1,ATP6AP2,ATR,ATRX,ATXN2…	891
necrosis	7.01e-29		0.205	AATF,ABCC9,ACAT1,ACE,ACP1,ACTB,ADAM10,ADAM8,ADAMTS13,ADAR,ADI1,AHSA1,AIM2,AIMP1,AKT2,ALKBH3,AMBRA1,AMER1,ANP32A,ANXA2,AP2B1,APP,ARAF,ARCN1,ARHGAP4,ARHGDIA,ARID1A,ARID3B,ASAH1,ATF4,ATF7,ATG13,ATG3,ATG4A,ATG5,ATN1,ATP1B3,ATP2B4,ATP5A1,ATP6AP2,ATR,ATRX,ATXN2,B2M,BAG6,BAZ1A,BCAP31,BCAR1,BCAS2,BCL11A,BCL2A1,BCL2L1,BCL2L11,BCL2L13,BCL3,BCL6,BID,BIK,BIRC6,BLNK,BMI1,BNIP2,BRAT1,BRD2,BRMS1,BTG1,BUB3,BUD23…	720
apoptosis	7.11e-23		0.517	AATF,ABO,ACE,ADAM8,ADAMTS13,ADAR,ADI1,AES,AGO3,AHSA1,AIM2,AIMP1,AKT2,ALKBH3,ALKBH5,AMBRA1,AMER1,AMFR,ANP32A,ANXA11,ANXA2,ANXA4,ANXA6,ANXA7,APBB1,APBB3,APH1A,APP,ARAF,ARHGAP4,ARHGDIA,ARID3B,ARL6IP5,ARNT2,ASAH1,ATF4,ATF7,ATG3,ATG5,ATN1,ATP11C,ATP1B3,ATP2B4,ATP6AP2,ATR,ATRX,ATXN2,B2M,B4GALT1,BAG6,BAZ1A,BCAP31,BCAR1,BCAS2,BCL11A,BCL2A1,BCL2L1,BCL2L11,BCL2L13,BCL3,BCL6,BID,BIK,BIRC6,BLNK,BMI1,BNIP2,BR…	684
cell death of tumor cell lines	2.25e-22		0.697	AATF,ADAM10,ADI1,AHSA1,AIM2,AIMP1,AKT2,ALKBH3,AMER1,ANXA2,APP,ARAF,ARHGAP4,ARHGDIA,ARID3B,ASAH1,ATF4,ATG13,ATG3,ATG4A,ATG5,ATN1,ATP1B3,ATP5A1,ATR,B2M,BAG6,BAZ1A,BCAP31,BCAR1,BCAS2,BCL2A1,BCL2L1,BCL2L11,BCL2L13,BCL3,BCL6,BID,BIK,BIRC6,BLNK,BMI1,BNIP2,BRAT1,BTG1,BUB3,BUD23,CADPS,CAPN1,CARD14,CASP2,CAST,CBL,CBX5,CCDC6,CCT3,CCT4,CCT5,CD14,CD247,CD28,CD44,CD79B,CD99,CDC37,CDIP1,CDK6,CDKN2D,CDON,CDR2L,…	445
apoptosis of tumor cell lines	5.62e-19		1.108	AATF,ADI1,AHSA1,AIM2,AIMP1,AKT2,ALKBH3,AMER1,ANXA2,APP,ARAF,ARHGAP4,ARHGDIA,ARID3B,ATF4,ATG5,ATN1,ATP1B3,ATR,B2M,BAG6,BAZ1A,BCAP31,BCAR1,BCAS2,BCL2A1,BCL2L1,BCL2L11,BCL2L13,BCL3,BCL6,BID,BIK,BIRC6,BLNK,BMI1,BNIP2,BRAT1,BUB3,BUD23,CAPN1,CARD14,CASP2,CAST,CBX5,CCDC6,CCT4,CD14,CD28,CD44,CD79B,CD99,CDIP1,CDK6,CDKN2D,CDON,CHMP5,CLASP1,CNN2,CNR1,COPS5,COPZ1,COX5A,COX6B1,COX7A2L,CREB1,CREBBP,CRTC2,CS,CT…	356
cell survival	6.33e-16	Decreased	-2.377	ABCC10,ABCC3,ACE,ACTL6A,ADAR,ADK,AIMP1,AK3,AKT2,ALKBH3,AP2B1,APP,ARID1A,ASAH1,ASCC3,ATF4,ATG3,ATG5,ATP5H,ATR,ATRX,AURKAIP1,B2M,BCAP31,BCAR1,BCL2A1,BCL2L1,BCL2L11,BCL3,BCL6,BID,BIK,BIRC6,BLNK,BMI1,BNIP2,BRD2,BUD23,CAMK2D,CAPN1,CASP2,CBL,CBX5,CCNI,CCR7,CD19,CD22,CD27,CD28,CD3E,CD44,CD79A,CD81,CD86,CDCA7L,CDK4,CDK6,CDKN2D,CIAPIN1,CLNS1A,CNDP2,COCH,COPB2,CRBN,CREB1,CREBBP,CRTC2,CTBP1,CUL9,CUX1,CXCL8,…	386
cell death of blood cells	2.12e-15		-1.326	ACAT1,ADAM8,AIM2,AIMP1,AKT2,APP,ASAH1,ATF7,ATG3,ATG5,BCL11A,BCL2A1,BCL2L1,BCL2L11,BCL3,BCL6,BID,BIK,BIRC6,BLNK,BTG1,CASP2,CAST,CBL,CCDC86,CCR7,CD14,CD19,CD22,CD247,CD27,CD28,CD3E,CD44,CD69,CD79A,CD79B,CD81,CD86,CD99,CIITA,CNR1,CORO1A,CR2,CREB1,CREBBP,CUL9,CXCL8,CXCR4,CYLD,DCN,DDIT3,DOT1L,E2F4,EBF1,EIF4B,ELF1,ENTPD1,EP300,EPAS1,ETS1,FADD,FBXW7,FCGR2B,FCMR,FKBP8,FOS,FOXO1,FOXP1,FTH1,GADD45B,GLI3,GP…	207
apoptosis of blood cells	1.1e-14		-0.267	ADAM8,AIMP1,APP,ASAH1,ATF7,ATG5,BCL11A,BCL2A1,BCL2L1,BCL2L11,BCL3,BCL6,BID,BIRC6,BLNK,BTG1,CASP2,CAST,CCDC86,CCR7,CD14,CD22,CD247,CD27,CD28,CD3E,CD44,CD69,CD79B,CIITA,CNR1,CORO1A,CR2,CREB1,CREBBP,CUL9,CXCL8,CXCR4,CYLD,DCN,DDIT3,DOT1L,E2F4,EP300,EPAS1,ETS1,FADD,FBXW7,FCGR2B,FCMR,FOS,FOXP1,GADD45B,GLI3,GSK3B,GSN,HAX1,HDAC1,HIPK2,HIST1H1C,HMGB1,HSPA9,ICAM1,ICOS,ICOSLG/LOC102723996,IGHM,IKBKE,IL6,INP…	155
cell death of connective tissue cells	2.76e-14		-0.216	AATF,ACTB,AKT2,APP,ARID1A,ASAH1,ATF4,ATG3,ATG5,ATN1,ATP6AP2,ATR,ATRX,BCL2A1,BCL2L1,BCL2L11,BCL6,BID,BIK,BIRC6,BMI1,C1orf159,CASP2,CCDC47,CD44,CDK4,CDK6,COPS5,COX5A,CREB1,CTBP1,CUL9,CWC15,CXCL8,CYCS,CYLD,DCN,DDIT3,DDX3X,EEF1A1,EIF2S1,EIF3I,EIF6,ELK1,EMD,EMP2,ENG,ENO1,EP300,ETS1,FADD,FH,FKBP8,FNTA,FOXO1,FTH1,GAB1,GADD45B,GLO1,GNA13,GPI,GPX1,GPX4,GRK2,GRN,GSK3B,GSN,GSTP1,HINT1,HIPK2,HSF1,HSPA5,IFNAR…	180
cell viability	1.36e-13	Decreased	-2.729	ABCC10,ABCC3,ACE,ACTL6A,ADAR,ADK,AIMP1,AK3,AKT2,ALKBH3,AP2B1,APP,ARID1A,ASAH1,ASCC3,ATG3,ATG5,ATP5H,ATR,ATRX,AURKAIP1,B2M,BCAP31,BCAR1,BCL2A1,BCL2L1,BCL2L11,BCL3,BCL6,BID,BIK,BIRC6,BLNK,BMI1,BNIP2,BRD2,BUD23,CAMK2D,CAPN1,CASP2,CBL,CBX5,CCNI,CCR7,CD19,CD22,CD27,CD28,CD3E,CD44,CD79A,CD81,CD86,CDK6,CDKN2D,CIAPIN1,CLNS1A,CNDP2,COCH,COPB2,CRBN,CREB1,CREBBP,CRTC2,CTBP1,CUL9,CUX1,CXCL8,CXCR4,CYBA,CYLD,D…	356
cell death of immune cells	2.29e-13		-1.564	ACAT1,ADAM8,AIM2,AIMP1,AKT2,APP,ATG3,ATG5,BCL11A,BCL2A1,BCL2L1,BCL2L11,BCL3,BCL6,BID,BIK,BIRC6,BLNK,BTG1,CASP2,CAST,CBL,CCDC86,CCR7,CD14,CD19,CD22,CD247,CD27,CD28,CD3E,CD44,CD69,CD79A,CD79B,CD81,CD86,CD99,CIITA,CNR1,CORO1A,CR2,CREB1,CUL9,CXCL8,CXCR4,CYLD,DCN,DDIT3,EBF1,EIF4B,ELF1,ENTPD1,EP300,ETS1,FADD,FBXW7,FCGR2B,FCMR,FKBP8,FOS,FOXO1,FOXP1,FTH1,GADD45B,GLI3,GPX4,GSK3B,GSN,HCLS1,HIST1H1C,HMGB1,H…	190
apoptosis of leukocytes	1.99e-12		-0.42	ADAM8,AIMP1,APP,ATG5,BCL11A,BCL2A1,BCL2L1,BCL2L11,BCL3,BCL6,BID,BIRC6,BLNK,BTG1,CASP2,CAST,CCDC86,CCR7,CD14,CD22,CD247,CD27,CD28,CD3E,CD44,CD69,CD79B,CIITA,CNR1,CORO1A,CR2,CREB1,CUL9,CXCL8,CXCR4,CYLD,DCN,DDIT3,EP300,ETS1,FADD,FBXW7,FCGR2B,FCMR,FOS,FOXP1,GADD45B,GLI3,GSK3B,GSN,HIST1H1C,HMGB1,ICAM1,ICOS,ICOSLG/LOC102723996,IGHM,IKBKE,IL6,INPP5D,IP6K2,IRF2,IRF4,IRF5,IRF8,ISG15,ITGB1,ITPR1,JAK3,KIFAP…	137
cell death of lymphoid cells	7.46e-12		-1.025	ADAM8,AIMP1,ATG3,ATG5,BCL11A,BCL2A1,BCL2L1,BCL2L11,BCL3,BID,BIRC6,BLNK,CASP2,CBL,CCDC86,CD22,CD247,CD27,CD28,CD3E,CD44,CD79B,CD99,CIITA,CORO1A,CR2,CREB1,CUL9,CXCR4,CYLD,ENTPD1,EP300,ETS1,FADD,FBXW7,FCGR2B,FCMR,FOS,FOXP1,FTH1,GADD45B,GLI3,GPX4,GSK3B,HIST1H1C,HSPA5,ICAM1,ICOS,ICOSLG/LOC102723996,IGHM,IKBKE,IL6,INPP5D,IP6K2,IRF4,ITGAL,ITGB1,ITPR1,JAK3,KIFAP3,LCK,LGALS1,LGALS9,MAP2K3,MAP2K5,MAP4K1,MA…	119
cell death of mononuclear leukocytes	1.05e-11		-0.947	ADAM8,AIMP1,APP,ATG3,ATG5,BCL11A,BCL2A1,BCL2L1,BCL2L11,BCL3,BID,BIRC6,BLNK,CASP2,CBL,CCDC86,CD22,CD247,CD27,CD28,CD3E,CD44,CD79B,CD99,CIITA,CORO1A,CR2,CREB1,CUL9,CXCR4,CYLD,ENTPD1,EP300,ETS1,FADD,FBXW7,FCGR2B,FCMR,FOS,FOXP1,FTH1,GADD45B,GLI3,GPX4,GSK3B,HIST1H1C,ICAM1,ICOS,ICOSLG/LOC102723996,IGHM,IKBKE,IL6,INPP5D,IP6K2,IRF4,IRF8,ITGAL,ITGB1,ITPR1,JAK3,KIFAP3,KLF4,LCK,LGALS1,LGALS9,MAP2K3,MAP2K5,M…	121
cell death of fibroblast cell lines	1.3e-11		-1.076	AATF,ACTB,AKT2,APP,ARID1A,ASAH1,ATF4,ATG3,ATG5,ATN1,ATP6AP2,ATR,BCL2A1,BCL2L1,BCL2L11,BCL6,BID,BIRC6,BMI1,C1orf159,CASP2,CDK4,CDK6,COPS5,COX5A,CUL9,CWC15,CYLD,DDIT3,DDX3X,EEF1A1,EIF2S1,EIF3I,EIF6,ELK1,EMP2,ENO1,ETS1,FADD,FH,FKBP8,FNTA,FTH1,GADD45B,GLO1,GNA13,GPI,GRK2,GSK3B,GSN,GSTP1,HINT1,HIPK2,HSF1,HSPA5,IFNAR1,IRF5,ITGB1,ITPR1,ITSN1,IVNS1ABP,JPH3,KLF6,LZTS2,MAML1,MAP1LC3B,MAP1S,MAP3K8,MAPT,MCL1…	129
cell death of lymphatic system cells	1.39e-11		-1.078	ADAM8,AIMP1,ATG3,ATG5,BCL11A,BCL2A1,BCL2L1,BCL2L11,BCL3,BID,BIRC6,BLNK,CASP2,CBL,CCDC86,CD22,CD247,CD27,CD28,CD3E,CD44,CD79B,CD99,CIITA,CORO1A,CR2,CREB1,CUL9,CXCR4,CYLD,DCN,ENTPD1,EP300,ETS1,FADD,FBXW7,FCGR2B,FCMR,FOS,FOXP1,FTH1,GADD45B,GLI3,GPX4,GSK3B,HAX1,HDAC1,HDAC5,HIST1H1C,HMGA1,HSPA5,ICAM1,ICOS,ICOSLG/LOC102723996,IGHM,IKBKE,IL6,INPP5D,IP6K2,IRF4,ITGAL,ITGB1,ITPR1,JAK3,KIFAP3,KMT2A,LCK,LGAL…	126
cell death of lymphocytes	2.37e-11		-0.857	ADAM8,AIMP1,ATG3,ATG5,BCL11A,BCL2A1,BCL2L1,BCL2L11,BCL3,BID,BIRC6,BLNK,CASP2,CBL,CCDC86,CD22,CD247,CD27,CD28,CD3E,CD44,CD79B,CD99,CIITA,CORO1A,CR2,CREB1,CUL9,CXCR4,CYLD,ENTPD1,EP300,ETS1,FADD,FBXW7,FCGR2B,FCMR,FOS,FOXP1,FTH1,GADD45B,GLI3,GPX4,GSK3B,HIST1H1C,ICAM1,ICOS,ICOSLG/LOC102723996,IGHM,IKBKE,IL6,INPP5D,IP6K2,IRF4,ITGAL,ITGB1,ITPR1,JAK3,KIFAP3,LCK,LGALS1,LGALS9,MAP2K3,MAP2K5,MAP4K1,MAVS,MCL…	117
apoptosis of lymphoid cells	2.74e-11		-0.481	ADAM8,AIMP1,ATG5,BCL11A,BCL2A1,BCL2L1,BCL2L11,BCL3,BID,BIRC6,BLNK,CASP2,CCDC86,CD22,CD247,CD27,CD28,CD3E,CD44,CD79B,CIITA,CORO1A,CR2,CREB1,CUL9,CXCR4,CYLD,EP300,ETS1,FADD,FBXW7,FCGR2B,FCMR,FOS,FOXP1,GADD45B,GLI3,GSK3B,HIST1H1C,HSPA5,ICAM1,ICOS,ICOSLG/LOC102723996,IGHM,IKBKE,IL6,INPP5D,IP6K2,IRF4,ITGB1,ITPR1,JAK3,KIFAP3,LCK,LGALS1,LGALS9,MAP2K3,MAP2K5,MAP4K1,MAVS,MYC,NFATC1,NFKBID,NOTCH1,NR4A1,OGT…	107
cell viability of tumor cell lines	2.79e-11		-1.273	ABCC3,ACE,ADK,AIMP1,AK3,AKT2,ALKBH3,APP,ARID1A,ASAH1,ASCC3,ATG3,ATG5,ATP5H,ATR,ATRX,AURKAIP1,B2M,BCL2A1,BCL2L1,BCL2L11,BCL6,BID,BIRC6,BMI1,BNIP2,BUD23,CAMK2D,CAPN1,CASP2,CBL,CBX5,CD44,CD81,CDK6,CDKN2D,CNDP2,COPB2,CRBN,CREB1,CTBP1,CUL9,CUX1,CXCL8,CXCR4,CYBA,DNAJB6,DNM2,DPH1,DPP8,DPP9,DUSP6,EEF2,EEF2K,EIF4A1,EIF4A3,ELK1,ENG,ENO1,EP300,ERCC2,FADD,FAM103A1,FKBP5,FPGS,FTH1,GAB1,GAK,GMFG,GNA13,GPX1,GRK…	228
apoptosis of lymphatic system cells	2.8e-11		-0.589	ADAM8,AIMP1,ATG5,BCL11A,BCL2A1,BCL2L1,BCL2L11,BCL3,BID,BIRC6,BLNK,CASP2,CCDC86,CD22,CD247,CD27,CD28,CD3E,CD44,CD79B,CIITA,CORO1A,CR2,CREB1,CUL9,CXCR4,CYLD,DCN,EP300,ETS1,FADD,FBXW7,FCGR2B,FCMR,FOS,FOXP1,GADD45B,GLI3,GSK3B,HAX1,HDAC1,HDAC5,HIST1H1C,HMGA1,HSPA5,ICAM1,ICOS,ICOSLG/LOC102723996,IGHM,IKBKE,IL6,INPP5D,IP6K2,IRF4,ITGB1,ITPR1,JAK3,KIFAP3,KMT2A,LCK,LGALS1,LGALS9,MAP2K3,MAP2K5,MAP4K1,MAVS,M…	114
apoptosis of mononuclear leukocytes	4.59e-11		-0.397	ADAM8,AIMP1,APP,ATG5,BCL11A,BCL2A1,BCL2L1,BCL2L11,BCL3,BID,BIRC6,BLNK,CASP2,CCDC86,CD22,CD247,CD27,CD28,CD3E,CD44,CD79B,CIITA,CORO1A,CR2,CREB1,CUL9,CXCR4,CYLD,EP300,ETS1,FADD,FBXW7,FCGR2B,FCMR,FOS,FOXP1,GADD45B,GLI3,GSK3B,HIST1H1C,ICAM1,ICOS,ICOSLG/LOC102723996,IGHM,IKBKE,IL6,INPP5D,IP6K2,IRF4,IRF8,ITGB1,ITPR1,JAK3,KIFAP3,KLF4,LCK,LGALS1,LGALS9,MAP2K3,MAP2K5,MAP4K1,MAVS,MYC,NFATC1,NFKBID,NOTCH1,N…	109
apoptosis of lymphocytes	1.03e-10		-0.297	ADAM8,AIMP1,ATG5,BCL11A,BCL2A1,BCL2L1,BCL2L11,BCL3,BID,BIRC6,BLNK,CASP2,CCDC86,CD22,CD247,CD27,CD28,CD3E,CD44,CD79B,CIITA,CORO1A,CR2,CREB1,CUL9,CXCR4,CYLD,EP300,ETS1,FADD,FBXW7,FCGR2B,FCMR,FOS,FOXP1,GADD45B,GLI3,GSK3B,HIST1H1C,ICAM1,ICOS,ICOSLG/LOC102723996,IGHM,IKBKE,IL6,INPP5D,IP6K2,IRF4,ITGB1,ITPR1,JAK3,KIFAP3,LCK,LGALS1,LGALS9,MAP2K3,MAP2K5,MAP4K1,MAVS,MYC,NFATC1,NFKBID,NOTCH1,NR4A1,OGT,PARL,…	105
cell death of neuroblastoma cell lines	2.01e-09		-0.754	APP,ATF4,ATG5,ATP5A1,BCL2L1,BCL2L11,BID,BMI1,CAPN1,CAST,CCT3,CCT4,CCT5,CD247,CDKN2D,CIB1,CUL9,CYCS,DCTN1,DDIT3,ENO1,FADD,FKBP1A,FKBP8,GLRX,GSK3B,HDAC1,HMGA1,HSF1,HSPA5,HSPA9,IGF1R,IL6,ITGB1,ITPR1,ITSN1,KCNB1,MAP2K3,MAPT,MCL1,MEF2D,NAIP,NTRK2,PARK7,PEBP1,PIK3CD,PLAGL2,PMAIP1,PPARD,PPT1,PRKCE,RNF13,S100A6,SOD1,SRC,STAT3,SYVN1,TNFRSF1B,TNFSF10,TP53,TP73,TUBA1A,TXN,WDR5	64
cell death of leukemia cell lines	9.94e-09		1.043	ADAM10,AIMP1,ATG5,B2M,BCL2A1,BCL2L1,BCL2L11,BID,BIK,BTG1,CASP2,CD247,CD28,CD44,CD99,CXCR4,CYCS,CYLD,DDIT3,DVL2,EIF4B,FADD,FCMR,FKBP5,FTH1,GLO1,GPX4,GSK3B,GSN,GSTP1,HCLS1,HDAC1,HSF1,IFNAR1,IL6,INPP5D,ITGA4,ITGB1,ITPR1,KLF4,KMT2A,KSR2,LAIR1,LCK,LDOC1,LGALS1,LGALS9,MAP4K1,MCL1,MSN,MYC,NDUFAF1,NOTCH1,NOTCH2,OGT,PAK2,PBX1,PIAS1,PLCG1,PMAIP1,PML,PRF1,PRKCA,PRR7,PTEN,PYCARD,RAD21,RARA,RASSF5,RB1,REL,RPS…	94
cell death of cervical cancer cell lines	2.8e-08		0.907	ANXA2,APP,ARAF,ARHGAP4,ATG5,ATN1,BAG6,BAZ1A,BCAP31,BCL2A1,BCL2L1,BCL2L11,BID,BNIP2,BUB3,CARD14,CASP2,CCT4,CHMP5,CIB1,CLASP1,COX5A,CYBA,DDIT3,DGKD,DNM2,EEF1A1,EIF4G2,EXOC2,EXOG,FADD,FASTKD2,FIS1,FKBP8,FLNB,FOS,FOXO4,FTH1,GADD45B,GSK3B,HNRNPH1,HSF1,HSPB11,IKBKE,IL6,INTS3,IRF5,ITPK1,ITPR1,JUNB,KPNB1,LATS1,LYPLA2,MAML1,MAN2C1,MAP3K11,MARC2,MCL1,MFN1,MFN2,MSN,MYC,NAIP,NEK6,NFKBIZ,NR4A1,PAK2,PARVA,PDPK…	105
apoptosis of fibroblast cell lines	4.26e-08		-0.577	AATF,AKT2,APP,ASAH1,ATG3,ATG5,ATN1,ATP6AP2,ATR,BCL2A1,BCL2L1,BCL2L11,BCL6,BID,BIRC6,BMI1,CASP2,CDK4,COPS5,COX5A,CUL9,CWC15,CYLD,DDIT3,DDX3X,EEF1A1,EIF2S1,EIF3I,EIF6,ETS1,FADD,FH,FTH1,GNA13,GPI,GRK2,GSK3B,GSN,HIPK2,HSPA5,IFNAR1,IRF5,ITGB1,ITPR1,ITSN1,LZTS2,MAP1S,MAP3K8,MCL1,MDN1,MFN2,MICAL1,MYC,NFATC1,PKD1,PLAC8,PLAGL2,PMAIP1,PML,PPP2R1B,PPP3CA,PRKCA,PSMD6,PTEN,PTK2B,PTPN1,RASSF5,RB1,REL,RHOG,RNF1…	93
cell death of hematopoietic cells	5.55e-08		-0.412	ADAM8,ATF7,BCL11A,BCL2A1,BCL2L1,BCL2L11,BID,BIRC6,CASP2,CBL,CD28,CD3E,CD44,CREBBP,CUL9,CYLD,DOT1L,E2F4,EPAS1,ETS1,FADD,FCGR2B,FOS,GADD45B,GLI3,HAX1,HDAC1,HIPK2,HIST1H1C,HSPA9,IGHM,IL6,INPP5D,IP6K2,IRF8,JAK3,KIFAP3,KMT2A,LCK,LGALS1,MAP2K5,MCL1,MGMT,MYC,NFAT5,NFKBID,NFYA,NOTCH1,NR4A1,PIK3CD,PLCG1,PMAIP1,PML,PNP,PRF1,RARA,RB1,SBDS,SF3B1,SOX4,SPI1,SPIB,STAT5A,TMEM109,TNFRSF1B,TNFSF10,TP53,TP73,WAS,XR…	70
apoptosis of neuroblastoma cell lines	9.07e-08		0.407	APP,BCL2L1,BID,CAPN1,CAST,CDKN2D,CUL9,CYCS,DDIT3,ENO1,FADD,FKBP8,GSK3B,HMGA1,HSPA5,IGF1R,IL6,ITGB1,ITSN1,KCNB1,MAP2K3,MAPT,MCL1,NAIP,PIK3CD,PLAGL2,PMAIP1,PPARD,PRKCE,RNF13,S100A6,SOD1,SRC,STAT3,SYVN1,TNFSF10,TP53,TP73,TXN,WDR5	40
cell death of hematopoietic progenitor cells	9.76e-08		-0.553	ADAM8,BCL11A,BCL2A1,BCL2L1,BCL2L11,BID,BIRC6,CASP2,CBL,CD28,CD3E,CD44,CREBBP,CUL9,CYLD,DOT1L,EPAS1,ETS1,FADD,FCGR2B,FOS,GADD45B,GLI3,HAX1,HDAC1,HIPK2,HIST1H1C,HSPA9,IGHM,IL6,IP6K2,IRF8,JAK3,KIFAP3,KMT2A,LCK,LGALS1,MAP2K5,MCL1,MGMT,MYC,NFAT5,NFKBID,NFYA,NOTCH1,NR4A1,PIK3CD,PLCG1,PMAIP1,PML,PNP,PRF1,RARA,RB1,SBDS,SF3B1,SOX4,SPI1,SPIB,STAT5A,TMEM109,TNFRSF1B,TNFSF10,TP53,TP73,WAS,XRCC5	67
apoptosis of hematopoietic cell lines	1.21e-07		1.537	ASAH1,BCL2A1,BCL2L1,BCL2L11,BCL3,BID,CASP2,CBL,CD19,CD27,CD3E,CD44,CD69,CD99,CIAPIN1,CREB1,DDIT3,EIF4B,FADD,FKBP8,FOXO1,GADD45B,GPX4,GSK3B,HCLS1,IGHM,IL6,IRF4,IRF8,IRS1,ITGA4,ITGB1,LAIR1,MCL1,MS4A1,MYBL2,MYC,NOTCH1,NR4A1,NUMB,PAX5,PLCG1,PMAIP1,PML,PPP2CA,PRKCE,PRLR,PTEN,PXN,RARA,SH3BP2,SIVA1,SMAD6,STAT3,STAT5A,SYK,TAL1,TNFAIP3,TNFRSF1B,TNFSF10,TP53	61
cell death of hematopoietic cell lines	1.51e-07		1.322	ASAH1,BCL2A1,BCL2L1,BCL2L11,BCL3,BID,CASP2,CBL,CD19,CD247,CD27,CD3E,CD44,CD69,CD99,CIAPIN1,CREB1,DDIT3,EIF4B,FADD,FKBP8,FOXO1,GADD45B,GPX4,GSK3B,HCLS1,HSPA5,IGHM,IL6,IRF2,IRF4,IRF8,IRS1,ITGA4,ITGB1,LAIR1,LGALS1,MCL1,MS4A1,MYBL2,MYC,NOTCH1,NR4A1,NUMB,PAX5,PLCG1,PMAIP1,PML,PPP2CA,PRKCE,PRLR,PTEN,PXN,RARA,SH3BP2,SIVA1,SMAD6,ST6GAL1,STAT3,STAT5A,SYK,TAL1,TBC1D15,TNFAIP3,TNFRSF1B,TNFSF10,TP53	67
cell death of phagocytes	2.17e-07		-0.459	ACAT1,ADAM8,AIM2,APP,BCL2A1,BCL2L1,BCL2L11,BCL6,BID,BTG1,CASP2,CAST,CCR7,CD14,CD44,CNR1,CXCL8,CXCR4,DCN,DDIT3,ENTPD1,FADD,FOS,GSK3B,GSN,HMGB1,IFNAR1,IL6,INPP5D,IRF2,IRF5,IRF8,ISG15,LAMTOR2,LILRB1,MAP2K3,MCL1,MUC5B,NLRP1,NOTCH1,NR4A1,PIK3CD,PLA2G6,PLCG1,PMAIP1,PRKCE,PTEN,PYCARD,RAN,RPTOR,S100A8,SCARB1,SH3BP2,ST6GAL1,STAT3,STAT5A,STAT6,TICAM1,TNFAIP3,TNFRSF11A,TNFRSF1B,TNFSF10,TP53	63
apoptosis of hematopoietic cells	2.91e-07		-0.891	ADAM8,ATF7,BCL11A,BCL2A1,BCL2L1,BCL2L11,BID,BIRC6,CASP2,CD28,CD3E,CD44,CREBBP,CUL9,CYLD,DOT1L,E2F4,EPAS1,ETS1,FCGR2B,FOS,GADD45B,GLI3,HAX1,HDAC1,HIPK2,HIST1H1C,HSPA9,IGHM,IL6,INPP5D,IRF8,JAK3,KIFAP3,KMT2A,LCK,LGALS1,MAP2K5,MYC,NFKBID,NFYA,NOTCH1,NR4A1,PIK3CD,PLCG1,PML,PNP,PRF1,RARA,RB1,SBDS,SF3B1,SOX4,SPI1,SPIB,STAT5A,TMEM109,TNFRSF1B,TNFSF10,TP53,TP73,WAS,XRCC5	63
cell death of T lymphocytes	2.97e-07		-1.226	ADAM8,ATG3,BCL2A1,BCL2L1,BCL2L11,BCL3,BID,BIRC6,CBL,CCDC86,CD247,CD27,CD28,CD3E,CD44,CD99,CIITA,CORO1A,CREB1,CUL9,CXCR4,CYLD,ENTPD1,EP300,ETS1,FADD,FBXW7,FCMR,FOS,FTH1,GLI3,GPX4,GSK3B,HIST1H1C,ICAM1,ICOS,IGHM,IKBKE,IL6,IRF4,JAK3,KIFAP3,LCK,LGALS1,LGALS9,MAP2K3,MAP2K5,MAP4K1,MCL1,MYC,NFAT5,NFATC1,NFKBID,NOTCH1,NR4A1,OGT,PARL,PDPK1,PIK3CD,PMAIP1,PNP,PRELID1,PRF1,PRKCA,PRKCE,PTEN,PTK2B,RAC2,RB1,RHOH…	86
cell viability of leukocytes	3.29e-07	Decreased	-2.154	AKT2,APP,ATG3,BCL2A1,BCL2L1,BCL2L11,BCL3,BCL6,BIK,BLNK,CBL,CCR7,CD19,CD22,CD28,CD3E,CD44,CD79A,CD81,CD86,CXCL8,CXCR4,CYLD,EBF1,ELF1,FCMR,FOXO1,GSK3B,HMGB1,ICAM1,ICOS,ICOSLG/LOC102723996,IGHM,IL27RA,IL2RB,IL6,INPP5D,IRF4,ITGAL,JAK3,MAPK7,MCL1,MX1,MYBL2,MYC,NOTCH1,PAX5,PDPK1,PIK3CD,PML,PTK2B,PYCARD,RAC2,REL,RELB,RPTOR,SCARB1,SERPINB9,SIGLEC8,STAT3,STAT5A,SYK,TCF3,TCF7,TICAM1,TNFRSF13C,TNFRSF17,TNFR…	74
cell viability of lymphatic system cells	3.49e-07		-1.468	ACTL6A,ADAR,AKT2,ATG3,BCL2L1,BCL2L11,BCL3,BCL6,BIK,BLNK,CBL,CD19,CD22,CD28,CD3E,CD44,CD79A,CD86,CXCL8,CYLD,DDX5,EBF1,ELF1,FCMR,GSK3B,HMGB1,ICOS,ICOSLG/LOC102723996,IGHM,IL27RA,IL2RB,IL6,INPP5D,ITGAL,JAK3,MAPK7,MCL1,MYBL2,MYC,NOTCH1,PAX5,PDPK1,PIK3CD,PML,PTK2B,PYCARD,RAC2,REL,RELB,RPTOR,STAT3,STAT5A,SYK,TCF3,TCF7,TNFRSF13C,TNFRSF17,TNFRSF1B,TP53,USP9X,WIPF1	61
apoptosis of leukemia cell lines	3.57e-07		1.615	AIMP1,ATG5,B2M,BCL2A1,BCL2L1,BCL2L11,BID,BIK,CASP2,CD28,CD44,CXCR4,CYCS,DDIT3,DVL2,EIF4B,FADD,FCMR,FKBP5,GLO1,GSK3B,GSN,GSTP1,HCLS1,HDAC1,IL6,INPP5D,ITGA4,ITGB1,KLF4,KMT2A,KSR2,LAIR1,LCK,LDOC1,LGALS1,LGALS9,MAP4K1,MCL1,MYC,NDUFAF1,NOTCH1,NOTCH2,OGT,PAK2,PBX1,PIAS1,PLCG1,PMAIP1,PML,PRF1,PRKCA,PRR7,PTEN,PYCARD,RAD21,RARA,RASSF5,RB1,RPS6KA1,RPTOR,S100A8,S100A9,SAR1A,SBDS,SIVA1,STAT3,STAT5A,STOML2,TA…	79
cell death of B lymphocytes	4.42e-07		-0.016	BCL11A,BCL2A1,BCL2L1,BCL2L11,BCL3,BLNK,CASP2,CD22,CD27,CD79B,CR2,ETS1,FCGR2B,FCMR,FOXP1,IGHM,IKBKE,IL6,INPP5D,IP6K2,ITPR1,LGALS1,MAP4K1,MS4A1,MYC,NFATC1,NR4A1,PIK3CD,POU2AF1,PRF1,PTEN,REL,RELB,SH3BP2,SOX4,SPI1,SPIB,STAT6,SYVN1,TNFRSF17,TNFSF10,TP53,WAS,XRCC5	44
cell death of sarcoma cell lines	4.56e-07		0.119	ATF4,ATG13,ATG5,ATR,BAG6,BCL2A1,BCL2L1,BCL2L11,BCL6,BID,BIK,BMI1,BRAT1,BUB3,CD247,CD99,CDIP1,CDK6,DPP8,DPP9,EEF1A1,ETS1,FADD,FTH1,HAT1,HDAC5,HMGA1,HSPA5,HUWE1,IGF1R,IRF8,MAPKAPK2,MAVS,MCL1,MFN2,MYC,NCL,NFKBIZ,NUMB,OGT,PDPK1,PIAS1,PLAGL1,PMAIP1,PML,PRDX1,PRKCA,PRMT1,PRPS1,PYCARD,RB1,REL,S100A11,SUMO1,TMBIM4,TNFRSF1B,TNFSF10,TP53,TP63,TP73,TPT1,TRAF1,TTC5,UCHL5,USP47,UXT,YBX1	67
apoptosis of hematopoietic progenitor cells	5.12e-07		-1.052	ADAM8,BCL11A,BCL2A1,BCL2L1,BCL2L11,BID,BIRC6,CASP2,CD28,CD3E,CD44,CREBBP,CUL9,CYLD,DOT1L,EPAS1,ETS1,FCGR2B,FOS,GADD45B,GLI3,HAX1,HDAC1,HIPK2,HIST1H1C,HSPA9,IGHM,IL6,IRF8,JAK3,KIFAP3,KMT2A,LCK,LGALS1,MAP2K5,MYC,NFKBID,NFYA,NOTCH1,NR4A1,PIK3CD,PLCG1,PML,PNP,PRF1,RARA,RB1,SBDS,SF3B1,SOX4,SPI1,SPIB,STAT5A,TMEM109,TNFRSF1B,TNFSF10,TP53,TP73,WAS,XRCC5	60
apoptosis of cervical cancer cell lines	5.21e-07		1.482	ARAF,ARHGAP4,ATG5,BAG6,BAZ1A,BCAP31,BCL2A1,BCL2L1,BCL2L11,BID,BNIP2,CARD14,CASP2,CCT4,CHMP5,CLASP1,COX5A,DDIT3,DGKD,DNM2,EEF1A1,EIF4G2,EXOC2,EXOG,FADD,FASTKD2,FIS1,FKBP8,FLNB,FOS,FOXO4,GADD45B,GSK3B,HNRNPH1,HSF1,IKBKE,IL6,IRF5,ITPK1,LYPLA2,MAN2C1,MARC2,MCL1,MFN1,MFN2,MSN,MYC,NAIP,NEK6,NFKBIZ,NR4A1,PAK2,PARVA,PDPK1,PIDD1,PML,PPIA,PRF1,PTEN,RASSF1,RB1,REL,SDF4,SEC61G,SIN3B,STAT3,STYXL1,TAF6,TCERG1,…	83
apoptosis of T lymphocytes	7.98e-07		-0.881	ADAM8,BCL2A1,BCL2L1,BCL2L11,BCL3,BID,BIRC6,CCDC86,CD247,CD27,CD28,CD3E,CD44,CIITA,CORO1A,CREB1,CUL9,CXCR4,CYLD,EP300,ETS1,FADD,FBXW7,FCMR,FOS,GLI3,GSK3B,HIST1H1C,ICAM1,ICOS,IKBKE,IL6,IRF4,JAK3,KIFAP3,LCK,LGALS1,LGALS9,MAP2K3,MAP2K5,MAP4K1,MYC,NFATC1,NFKBID,NOTCH1,NR4A1,OGT,PARL,PDPK1,PIK3CD,PNP,PRELID1,PRF1,PRKCA,PRKCE,PTEN,PTK2B,RAC2,RB1,RHOH,SERPINB9,SIVA1,STAT3,STAT5A,STOML2,THBS1,TMEM109,TNFR…	76
cell viability of blood cells	9.13e-07	Decreased	-2.037	ACTL6A,AKT2,APP,ATG3,BCL2A1,BCL2L1,BCL2L11,BCL3,BCL6,BID,BIK,BLNK,CBL,CCR7,CD19,CD22,CD28,CD3E,CD44,CD79A,CD81,CD86,CXCL8,CXCR4,CYLD,DOT1L,EBF1,ELF1,FCMR,FOXO1,GADD45B,GSK3B,HMGB1,ICAM1,ICOS,ICOSLG/LOC102723996,IGHM,IL27RA,IL2RB,IL6,INPP5D,IRF4,ITGAL,JAK3,MAPK7,MCL1,MGMT,MX1,MYBL2,MYC,NOTCH1,PAX5,PDPK1,PIK3CD,PML,PTK2B,PYCARD,RAC2,REL,RELB,RPTOR,SCARB1,SERPINB9,SIGLEC8,STAT3,STAT5A,SYK,TAL1,TCF3,…	80
cell death of myeloid cells	9.82e-07		-0.521	ACAT1,ADAM8,AIM2,APP,ASAH1,BCL2A1,BCL2L1,BID,BTG1,CASP2,CAST,CD14,CD44,CD69,CXCL8,CXCR4,DCN,DDIT3,ENTPD1,FADD,FOS,GSK3B,GSN,HAX1,HDAC1,HMGB1,IFNAR1,IL6,INPP5D,IRF2,IRF8,ISG15,KMT2A,LGALS1,LGALS9,MAP2K3,MCL1,MUC5B,MYBL2,MYC,NLRP1,NOTCH1,NR4A1,PIK3CD,PLA2G6,PMAIP1,PRKCE,PTEN,PYCARD,RAN,S100A8,SH3BP2,SIGLEC5,SIGLEC8,ST6GAL1,STAT3,STAT5A,STAT6,TICAM1,TNFRSF1B,TNFSF10,TP53	62
cell death of fibroblasts	1.11e-06		1.098	AKT2,APP,ATG5,BCL2L1,BCL2L11,BID,BIK,BIRC6,CASP2,CCDC47,CTBP1,CYCS,DDIT3,EIF2S1,EMD,ENG,EP300,FADD,FOXO1,GAB1,GPI,GPX1,GPX4,GSK3B,HIPK2,HSF1,IGF1R,ITGB1,ITPRIP,LTB,MAP2K3,MAP4,MAVS,MCL1,MYBL2,MYC,NOTCH1,NR4A1,NUDT1,PIDD1,PLCG1,PLP2,PML,PPP1R15A,PRMT2,PTEN,PTPN1,PYCARD,RARA,RASSF5,RB1,REL,RPS6KB2,S100A8,SDHC,SMARCB1,SOD1,SRC,STAT3,SUMO1,SYVN1,TNFRSF1B,TNFSF10,TNIP1,TOP2B,TP53,TP73,TPP1,TRAF1,TSC2,…	73
cell death of lung cancer cell lines	1.79e-06		0.574	AKT2,AMER1,ATP1B3,BCL2L1,BCL2L11,BID,BIK,BMI1,CASP2,CD247,CDON,COX5A,COX6B1,COX7A2L,CREB1,DDIT3,EHMT2,EIF2S1,EIF5A,EP300,EXOG,FADD,GAB1,GADD45B,GPI,GPX1,GSK3B,HIPK2,HMGA1,HSF1,HSPA5,HTATIP2,IGF1R,IKBKE,IL6,IRS1,KLF6,KMT2A,LOC102724788/PRODH,MCL1,MYC,NCOA3,NOTCH1,OGT,PHB,PIDD1,PLXNA4,PMAIP1,PML,PPP2CA,PRKCA,PRKCE,PRPS1,PTEN,PTPN2,PTPRT,RB1,RBX1,RPA2,S100A11,S100A4,SOD1,SRC,STAT3,STIM1,TNFAIP3,TNFS…	76
apoptosis of lung cancer cell lines	1.88e-06		0.006	AKT2,AMER1,ATP1B3,BCL2L1,BCL2L11,BID,BIK,BMI1,CASP2,CDON,COX5A,COX6B1,COX7A2L,CREB1,DDIT3,EHMT2,EP300,EXOG,FADD,GADD45B,GPX1,GSK3B,HIPK2,HSF1,HSPA5,HTATIP2,IGF1R,IKBKE,IL6,IRS1,KLF6,KMT2A,LOC102724788/PRODH,MCL1,MYC,NCOA3,NOTCH1,OGT,PHB,PIDD1,PLXNA4,PMAIP1,PML,PPP2CA,PRKCA,PRKCE,PRPS1,PTPN2,RB1,RBX1,RPA2,S100A11,S100A4,SRC,STAT3,STIM1,TNFAIP3,TNFSF10,TP53,TP63,TP73,TRIAP1,UCHL5,USP10,XPC,YBX1,YWH…	67
apoptosis of B lymphocytes	1.96e-06		0.461	BCL11A,BCL2A1,BCL2L1,BCL2L11,BCL3,BLNK,CASP2,CD22,CD27,CD79B,CR2,ETS1,FCGR2B,FCMR,FOXP1,IGHM,IKBKE,IL6,IP6K2,ITPR1,MAP4K1,MYC,NFATC1,NR4A1,PIK3CD,POU2AF1,PRF1,PTEN,REL,SH3BP2,SOX4,SPI1,SPIB,STAT6,SYVN1,TNFRSF17,TNFSF10,TP53,WAS,XRCC5	40
apoptosis of myeloid cells	2.12e-06		-0.309	ADAM8,APP,ASAH1,BCL2A1,BCL2L1,BID,BTG1,CASP2,CAST,CD14,CD44,CD69,CXCL8,CXCR4,DCN,DDIT3,FADD,FOS,GSK3B,GSN,HAX1,HDAC1,HMGB1,IL6,INPP5D,IRF2,IRF8,ISG15,KMT2A,LGALS1,LGALS9,MAP2K3,MCL1,MUC5B,MYBL2,MYC,NLRP1,NOTCH1,PIK3CD,PLA2G6,PRKCE,PTEN,S100A8,SH3BP2,SIGLEC5,SIGLEC8,ST6GAL1,STAT3,STAT5A,STAT6,TICAM1,TNFRSF1B,TNFSF10,TP53	54
apoptosis of phagocytes	2.12e-06		-0.25	ADAM8,APP,BCL2A1,BCL2L1,BCL2L11,BCL6,BID,BTG1,CASP2,CAST,CCR7,CD14,CD44,CNR1,CXCL8,CXCR4,DCN,DDIT3,FADD,FOS,GSK3B,GSN,HMGB1,IL6,INPP5D,IRF2,IRF5,IRF8,ISG15,LAMTOR2,LILRB1,MAP2K3,MCL1,MUC5B,NLRP1,NOTCH1,PIK3CD,PLA2G6,PLCG1,PRKCE,PTEN,RPTOR,S100A8,SH3BP2,ST6GAL1,STAT3,STAT5A,STAT6,TICAM1,TNFAIP3,TNFRSF11A,TNFRSF1B,TNFSF10,TP53	54
cell viability of mononuclear leukocytes	2.42e-06		-1.571	AKT2,ATG3,BCL2L1,BCL2L11,BCL3,BCL6,BIK,BLNK,CBL,CD19,CD22,CD28,CD3E,CD44,CD79A,CD86,CXCL8,CYLD,EBF1,ELF1,FCMR,GSK3B,HMGB1,ICOS,ICOSLG/LOC102723996,IGHM,IL27RA,IL2RB,IL6,INPP5D,ITGAL,JAK3,MAPK7,MCL1,MYBL2,MYC,NOTCH1,PAX5,PDPK1,PIK3CD,PML,PTK2B,PYCARD,REL,RELB,RPTOR,STAT3,STAT5A,SYK,TCF3,TCF7,TNFRSF13C,TNFRSF17,TNFRSF1B,TP53,USP9X,WIPF1	57
cell death of antigen presenting cells	6.2e-06		-0.267	ACAT1,ADAM8,AIM2,APP,BCL2L1,BCL2L11,BCL6,BTG1,CASP2,CCR7,CD14,CNR1,DCN,DDIT3,ENTPD1,FADD,FOS,HMGB1,IFNAR1,INPP5D,IRF2,IRF5,ISG15,LAMTOR2,LILRB1,MAP2K3,MCL1,MUC5B,NLRP1,NOTCH1,NR4A1,PLA2G6,PLCG1,PMAIP1,PRKCE,PTEN,PYCARD,RAN,RPTOR,ST6GAL1,STAT3,TICAM1,TNFAIP3,TNFRSF11A,TNFRSF1B,TNFSF10,TP53	47
cell death of bone cancer cell lines	8.98e-06		1.159	ATG13,ATG5,ATR,BAG6,BCL2L1,BCL6,BID,BIK,BMI1,BRAT1,BUB3,CD247,CD99,CDIP1,CDK6,DPP8,DPP9,EEF1A1,ETS1,HAT1,HDAC5,HMGA1,HUWE1,IGF1R,MAPKAPK2,MCL1,MFN2,MYC,NCL,NUMB,OGT,PIAS1,PLAGL1,PMAIP1,PML,PRDX1,PRKCA,PRMT1,PRPS1,PYCARD,RB1,SUMO1,TMBIM4,TNFSF10,TP53,TP63,TP73,TPT1,TTC5,UCHL5,USP47,UXT	52
cell death of leukocyte cell lines	1.11e-05		1.28	BCL2A1,BCL2L1,BCL2L11,BCL3,CBL,CD19,CD247,CD27,CD3E,CD44,CD69,CD99,CREB1,DDIT3,EIF4B,FADD,FKBP8,FOXO1,GADD45B,GPX4,GSK3B,HCLS1,HSPA5,IGHM,IL6,IRF4,IRS1,ITGA4,ITGB1,LAIR1,LGALS1,MCL1,MS4A1,MYBL2,MYC,NOTCH1,NR4A1,NUMB,PMAIP1,PRKCE,PRLR,PTEN,PXN,SH3BP2,SIVA1,SMAD6,ST6GAL1,STAT3,STAT5A,SYK,TBC1D15,TNFAIP3,TNFRSF1B,TNFSF10,TP53	55
cell death of embryonic cell lines	1.79e-07		0.329	AMER1,APP,ATG5,BCL2A1,BCL2L1,BCL2L11,BCL6,BID,BIK,CARD14,CASP2,CD44,CDON,CHMP5,COPS5,CYCS,DDX17,EEF1A1,EMP2,FADD,FOXO1,GRIN2B,GRK2,GRM1,HAX1,HIPK2,HSPA5,IFNAR1,IGF1R,IP6K2,IRS1,ITGB1,KCNB1,MAP3K8,MAPT,MAVS,MCL1,NDUFAB1,NOTCH1,NTRK3,PAK2,PARK7,PIAS1,PMAIP1,PPARD,PPP1R15A,PRDX3,PRMT1,PRMT2,PYCARD,RAD21,RASSF1,RASSF5,SDHC,SIRT2,SLC22A2,SOD1,SPNS1,STAT3,SYVN1,TCF3,TICAM1,TNFRSF1B,TNFSF10,TP53,TP53INP…	71
apoptosis of embryonic cell lines	2.67e-07		1.05	APP,BCL2A1,BCL2L1,BCL2L11,BCL6,BID,BIK,CARD14,CASP2,CD44,CDON,CHMP5,COPS5,CYCS,DDX17,EEF1A1,FADD,FOXO1,GRIN2B,GRK2,GRM1,HAX1,HIPK2,HSPA5,IRS1,ITGB1,MAP3K8,MAPT,MCL1,NOTCH1,PAK2,PIAS1,PMAIP1,PPARD,PPP1R15A,PRDX3,PRMT1,PRMT2,PYCARD,RAD21,RASSF5,SDHC,SLC22A2,STAT3,SYVN1,TCF3,TICAM1,TNFSF10,TP53,TP53INP1,TP73,TRAF1,UXT,VOPP1,ZNF622	55
cell viability of lymphocytes	1.14e-06		-1.688	AKT2,ATG3,BCL2L1,BCL2L11,BCL3,BCL6,BIK,BLNK,CBL,CD19,CD22,CD28,CD3E,CD44,CD79A,CD86,CYLD,EBF1,ELF1,FCMR,GSK3B,HMGB1,ICOS,ICOSLG/LOC102723996,IGHM,IL27RA,IL2RB,IL6,INPP5D,ITGAL,JAK3,MAPK7,MCL1,MYBL2,MYC,NOTCH1,PAX5,PDPK1,PIK3CD,PML,PTK2B,PYCARD,REL,RELB,RPTOR,STAT3,STAT5A,SYK,TCF3,TCF7,TNFRSF13C,TNFRSF17,TNFRSF1B,TP53,USP9X,WIPF1	56
cell viability of B lymphocytes	2.89e-06		-1.906	AKT2,BCL2L1,BCL2L11,BCL6,BIK,BLNK,CBL,CD19,CD22,CD28,CD44,CD79A,EBF1,FCMR,IGHM,IL6,INPP5D,MAPK7,MCL1,MYC,PAX5,PDPK1,PIK3CD,PML,REL,RELB,RPTOR,STAT5A,SYK,TCF3,TNFRSF13C,TNFRSF17,TP53,USP9X,WIPF1	35
cell death of granule cells	1.1e-05		1.364	APP,BCL2L1,BCL2L11,BID,CREBBP,E2F4,EP300,FADD,FOS,FOXO1,GLRX,GRK2,GSK3B,HDAC1,HSF1,IGF1R,KCNJ6,MAP2K5,MAPT,MEF2D,MFN2,NTRK2,NTRK3,RASSF5,TP53,UBE2L3	26
cell death of epithelial cell lines	1.5e-08		0.256	AMER1,APP,ATG5,BCL2A1,BCL2L1,BCL2L11,BCL6,BID,BIK,CARD14,CASP2,CD44,CDK6,CDON,CHMP5,CYCS,DDIT3,DDX17,DECR1,DYNLL1,EEF1A1,ELK1,EMP2,FADD,FKBP8,FOS,FOXO1,GRIN2B,GRK2,GRM1,GSK3B,HAX1,HIPK2,HSPA5,IGF1R,ING4,IP6K2,IRS1,ITGB1,KCNB1,MAP3K8,MAPT,MAVS,MCL1,MYC,NDUFAB1,NEK6,NTRK2,NTRK3,NUMB,PAK2,PARK7,PIAS1,PMAIP1,PPARD,PPP1R15A,PPP2CA,PRDX3,PRMT1,PRMT2,PYCARD,RAD21,RASSF1,RASSF5,RB1,SDHC,SIRT2,SIVA1,SLC22…	85
apoptosis of epithelial cell lines	1.74e-07		0.428	APP,BCL2A1,BCL2L1,BCL2L11,BCL6,BID,BIK,CARD14,CASP2,CD44,CDON,CHMP5,CYCS,DDIT3,DDX17,DECR1,DYNLL1,EEF1A1,FADD,FKBP8,FOS,FOXO1,GRIN2B,GRK2,GRM1,GSK3B,HAX1,HIPK2,HSPA5,IGF1R,IRS1,ITGB1,MAP3K8,MAPT,MCL1,MYC,NEK6,NTRK2,PAK2,PIAS1,PMAIP1,PPARD,PPP1R15A,PPP2CA,PRDX3,PRMT1,PRMT2,PYCARD,RAD21,RASSF5,RB1,SDHC,SIVA1,SLC22A2,STAT3,SYVN1,TCF3,TICAM1,TNFSF10,TP53,TP53INP1,TP63,TP73,TRAF1,UXT,VOPP1,ZNF622	67
necrosis of epithelial tissue	9.04e-07		0.906	AATF,ACE,ADAR,AIMP1,AMER1,APP,ATF7,ATG5,ATRX,BCL2A1,BCL2L1,BCL2L11,BCL6,BID,BIK,CARD14,CASP2,CD44,CDC37,CDK6,CDON,CHMP5,CTSS,CXCL8,CXCR4,CYCS,CYLD,DCN,DDIT3,DDX17,DECR1,DIP2A,DUSP6,DYNLL1,EEF1A1,ELK1,EMP2,ENG,FADD,FKBP8,FOS,FOXO1,FOXO4,GADD45B,GPX1,GRIN2B,GRK2,GRM1,GSK3B,GSN,HAX1,HIF1AN,HIPK2,HMGB1,HMOX2,HSPA5,ICAM1,IGF1R,IL6,ING4,IP6K2,IRF4,IRF5,IRS1,ITGB1,ITSN1,KCNB1,KLF4,LGALS1,LIPA,MAML1,MAP2…	151
cell death of epithelial cells	6.18e-06		0.659	AATF,ACE,ADAR,AMER1,APP,ATF7,ATG5,ATRX,BCL2A1,BCL2L1,BCL2L11,BCL6,BID,BIK,CARD14,CASP2,CD44,CDC37,CDK6,CDON,CHMP5,CTSS,CXCL8,CYCS,CYLD,DCN,DDIT3,DDX17,DECR1,DYNLL1,EEF1A1,ELK1,EMP2,ENG,FADD,FKBP8,FOS,FOXO1,GADD45B,GRIN2B,GRK2,GRM1,GSK3B,GSN,HAX1,HIPK2,HMGB1,HSPA5,ICAM1,IGF1R,IL6,ING4,IP6K2,IRF4,IRF5,IRS1,ITGB1,KCNB1,MAML1,MAP3K8,MAPKAPK2,MAPT,MAVS,MC1R,MCL1,MED1,MKL1,MYC,MYLK,NCL,NCOA5,NDUFAB1,NE…	125
cell death of kidney cell lines	4.51e-08		0.564	AATF,AMER1,APP,ATG5,ATN1,BCL2A1,BCL2L1,BCL2L11,BCL6,BID,BIK,CARD14,CASP2,CD44,CDON,CHMP5,CYCS,DDIT3,DDX17,EEF1A1,EMP2,FADD,FOS,FOXO1,GNA13,GRIN2B,GRK2,GRM1,GSK3B,GSN,GSTP1,HAX1,HIPK2,HSPA5,IGF1R,IP6K2,IRS1,ITGB1,ITPR1,KCNB1,MAP1S,MAP3K8,MAPT,MAVS,MCL1,MYC,NDUFAB1,NTRK2,NTRK3,PAK2,PARK7,PIAS1,PKD1,PMAIP1,PPARD,PPP1R15A,PRDX3,PRKCA,PRMT1,PRMT2,PTK2B,PYCARD,RAD21,RASSF1,RASSF5,RHOG,RNF13,SDHC,SIRT2,…	88
apoptosis of kidney cell lines	5.85e-08		1.357	AATF,APP,ATN1,BCL2A1,BCL2L1,BCL2L11,BCL6,BID,BIK,CARD14,CASP2,CD44,CDON,CHMP5,CYCS,DDIT3,DDX17,EEF1A1,FADD,FOS,FOXO1,GNA13,GRIN2B,GRK2,GRM1,GSK3B,GSN,HAX1,HIPK2,HSPA5,IRS1,ITGB1,ITPR1,MAP1S,MAP3K8,MAPT,MCL1,MYC,NTRK2,PAK2,PIAS1,PKD1,PMAIP1,PPARD,PPP1R15A,PRDX3,PRKCA,PRMT1,PRMT2,PTK2B,PYCARD,RAD21,RASSF5,RHOG,RNF13,SDHC,SLC22A2,SREBF2,STAT3,SYVN1,TCF3,TICAM1,TNFSF10,TP53,TP53INP1,TP73,TRAF1,UXT,VO…	71
cell death of kidney cells	1.12e-06		0.567	AATF,AMER1,APP,ATG5,ATN1,BCL2A1,BCL2L1,BCL2L11,BCL6,BID,BIK,CARD14,CASP2,CCNI,CD44,CDON,CHMP5,CYCS,DCN,DDIT3,DDX17,EEF1A1,EMP2,FADD,FOS,FOXO1,GNA13,GRIN2B,GRK2,GRM1,GSK3B,GSN,GSTP1,HAX1,HIPK2,HSPA5,ICAM1,IGF1R,IP6K2,IRF4,IRS1,ITGB1,ITPR1,KCNB1,MAP1S,MAP3K8,MAPT,MAVS,MCL1,MYC,NDUFAB1,NTRK2,NTRK3,PAK2,PARK7,PIAS1,PKD1,PMAIP1,PNPLA8,PPARD,PPP1R15A,PPP3CA,PRDX3,PRKCA,PRMT1,PRMT2,PTK2B,PYCARD,RAD21,RA…	94
necrosis of kidney	5e-06		0.655	AATF,AMER1,APP,ATG5,ATN1,BCL2A1,BCL2L1,BCL2L11,BCL6,BID,BIK,CARD14,CASP2,CCNI,CD44,CDH6,CDON,CHMP5,CYCS,DCN,DDIT3,DDX17,EEF1A1,EMP2,FADD,FOS,FOXO1,GNA13,GRIN2B,GRK2,GRM1,GSK3B,GSN,GSTP1,HAX1,HIPK2,HSPA5,ICAM1,IGF1R,IP6K2,IRF4,IRS1,ITGB1,ITPR1,KCNB1,MAP1S,MAP3K8,MAPT,MAVS,MCL1,MYC,NDUFAB1,NTRK2,NTRK3,PAK2,PARK7,PIAS1,PKD1,PMAIP1,PNPLA8,PPARD,PPP1R15A,PPP3CA,PRDX3,PRKCA,PRMT1,PRMT2,PTK2B,PYCARD,RAD…	95
morphology of blood cells	2.6e-12			ABCD1,ADAMTS13,ADAR,AFF1,ANXA7,APP,ARID4A,ARSA,ATF4,ATF7,B2M,B4GALT1,BCL11A,BCL2L1,BCL2L11,BCL3,BLNK,CBFA2T3,CCDC86,CD22,CD247,CD28,CD3E,CD79A,CD79B,CD81,CD84,CDK4,CDK6,CIAPIN1,CLEC1B,CNN2,CR2,CREBBP,CTC1,CXCL8,CXCR5,CYLD,CYTIP,E2F4,EBF1,ELF4,ETS1,FCGR2B,FCMR,FERMT3,GLA,GNA13,HAX1,ICAM1,ICAM2,IFNAR1,IGHM,IGKC,IGLL1/IGLL5,IL2RB,IL6,INPP5D,IRF4,IRF8,JAK3,KDM5A,KMT2A,LCK,LGMN,LIPA,LTB,MAN2B1,MARK2,M…	132
morphology of mononuclear leukocytes	6.31e-12			B2M,BCL11A,BCL2L1,BCL2L11,BCL3,BLNK,CCDC86,CD22,CD247,CD28,CD3E,CD79A,CD79B,CD81,CD84,CLEC1B,CR2,CREBBP,CYLD,CYTIP,EBF1,ELF4,ETS1,FCGR2B,FCMR,GNA13,HAX1,IGHM,IGKC,IGLL1/IGLL5,IL2RB,IL6,INPP5D,IRF4,IRF8,JAK3,LCK,LTB,MARK2,MCL1,MYC,NFKBIZ,PARL,PGAP3,PIGR,PIK3CD,PLA2G2D,POU2AF1,PSMB10,PSMB9,PTPRJ,RC3H1,RELB,RHOH,SASH3,SERPINB9,SLCO1A2,SOD1,SOX4,SPI1,SPIB,STAT6,SYK,TAP1,TCF3,TNFRSF13C,TP53,TXNIP,VAV1…	72
morphology of cells	6.18e-11			ABCA2,ABCD1,ABI1,ABI2,ACADM,ACE,ACOT11,ACSL6,ACTR2,ADAM10,ADAM22,ADAMTS13,ADAR,ADK,AFF1,AKT2,ALPL,AMD1,ANXA2,ANXA7,AP1G2,APP,ARAF,ARAP1,ARHGDIA,ARHGEF2,ARHGEF28,ARID1A,ARID4A,ARID5B,ARPC2,ARSA,ASAH1,ATF4,ATF7,ATG3,ATG5,ATP6V0C,ATP6V1F,ATRX,B2M,B4GALT1,BAIAP2,BAZ1A,BCAR1,BCL11A,BCL2L1,BCL2L11,BCL3,BICD2,BID,BIK,BLNK,BLOC1S1,BST2,BUB3,CACNB1,CADPS,CADPS2,CAMK2D,CAPN1,CASP2,CAST,CBFA2T3,CBL,CCDC86,C…	522
shape change of blood cells	2.27e-09		-1.296	ANXA7,CAPG,CAST,CBL,CCL22,CCR7,CD19,CD247,CD28,CD37,CD3E,CD44,CLEC1B,CNN2,CORO1A,CXCL8,FERMT3,GNA13,GSK3B,ICAM1,ICOS,INPP5D,ITGAL,ITGB1,KCNA3,LGALS1,MAP4K1,MKL1,MYH9,MYO9B,PDPK1,PLCG1,PTK2B,RAP1B,SAMSN1,SELL,SRC,SYK,THBS1,WAS,WIPF1	41
morphology of leukocytes	1.64e-08			ABCD1,AFF1,APP,ARSA,B2M,BCL11A,BCL2L1,BCL2L11,BCL3,BLNK,CCDC86,CD22,CD247,CD28,CD3E,CD79A,CD79B,CD81,CD84,CLEC1B,CNN2,CR2,CREBBP,CXCL8,CXCR5,CYLD,CYTIP,E2F4,EBF1,ELF4,ETS1,FCGR2B,FCMR,GLA,GNA13,HAX1,ICAM1,IFNAR1,IGHM,IGKC,IGLL1/IGLL5,IL2RB,IL6,INPP5D,IRF4,IRF8,JAK3,LCK,LIPA,LTB,MAN2B1,MARK2,MCL1,MYC,NFKBIZ,NPC2,PARL,PDPK1,PGAP3,PIGR,PIK3CD,PLA2G2D,PML,POU2AF1,PRSS16,PSAP,PSMB10,PSMB9,PTPRJ,RC3H1,…	94
shape change of lymphocytes	2.68e-08		-0.948	CCR7,CD19,CD247,CD28,CD3E,CD44,ICOS,INPP5D,ITGAL,ITGB1,KCNA3,MAP4K1,MYH9,PLCG1,PTK2B,RAP1B,SAMSN1,THBS1,WAS	19
shape change of leukocytes	1.26e-07		-1.189	CAPG,CCR7,CD19,CD247,CD28,CD37,CD3E,CD44,CLEC1B,CNN2,CORO1A,CXCL8,FERMT3,ICAM1,ICOS,INPP5D,ITGAL,ITGB1,KCNA3,MAP4K1,MKL1,MYH9,MYO9B,PLCG1,PTK2B,RAP1B,SAMSN1,SELL,SYK,THBS1,WAS,WIPF1	32
shape change of T lymphocytes	1.03e-05		-0.48	CCR7,CD247,CD28,CD3E,CD44,ICOS,ITGB1,MAP4K1,MYH9,PLCG1,PTK2B,THBS1	12
morphology of mitochondria	6.09e-06			APP,ATG3,BCL2L1,BID,BIK,CXADR,EP300,EPAS1,FIS1,GPX4,HDAC5,HMGA1,JTB,KIF5B,MCL1,MFN1,MFN2,MGEA5,MKL1,MYC,MYH9,NDUFS1,NDUFS4,NDUFS6,OGT,PLA2G6,PMAIP1,PNP,PNPLA2,PRDX3,PTEN,RB1,RPS6KB2,SOD1,STIM1,TP53,TP53INP1,VDAC3,YME1L1	39
autophagy	1.02e-13		-0.745	AKT2,AMBRA1,AMFR,ANXA7,APP,ARSA,ATF4,ATG13,ATG2A,ATG3,ATG4A,ATG5,ATG9A,BAG6,BAIAP2,BCL2L1,BCL2L11,BIRC6,BLOC1S1,BST2,CAPN1,CASP2,CAST,CDKN2D,CHMP2A,COPZ1,COX5A,CXCR4,DCN,DDIT3,DENND3,DRAM2,DVL2,EEF2,EEF2K,EIF2B1,EIF2S1,EIF4G2,ENG,EP300,EXOC2,FADD,FBXO7,FIS1,FKBP1A,FLCN,FOXO1,FUNDC1,GAA,GAB1,GABARAPL2,GPR18,GSK3B,HDAC1,HGS,HMGB1,HSF1,HSP90AA1,HSPA5,HSPG2,IGF1R,IL6,ITPR1,LARS,LOC102724788/PRODH,MAP…	137
transmembrane potential of mitochondria	8.57e-07		0.898	AATF,ABCC9,ANXA6,APP,ARID1A,ATPIF1,B2M,BCAP31,BCL2L1,BCL2L11,BID,CASP2,CD27,CD28,CD69,CHMP5,CLIC1,CYCS,DDIT3,EP300,FADD,GSN,HERPUD1,HSF1,HSPA4,ICAM1,IGHM,IL6,IRS1,ITSN1,LCK,LDOC1,LGALS1,MAPT,MCL1,MFN2,MGEA5,MYC,NDUFAB1,NDUFS1,NOTCH1,PARK7,PHB,PLA2G6,PMAIP1,PRDX3,PRELID1,PRF1,PRKCE,PYCARD,SLC25A6,SOD1,STAT5A,STOML2,TCF3,TNFSF10,TP53,TP73,TRPV1,UBB,UCP2,VCP	62
autophagy of cells	1.78e-06		-1.019	AKT2,APP,ATF4,ATG13,ATG3,ATG5,BAG6,BAIAP2,BCL2L1,BCL2L11,BST2,CAPN1,CASP2,CAST,CDKN2D,CHMP2A,COPZ1,COX5A,CXCR4,DCN,DDIT3,DENND3,DVL2,EEF2,EEF2K,EIF2S1,ENG,EP300,EXOC2,FADD,FOXO1,FUNDC1,GAA,GAB1,GABARAPL2,GPR18,GSK3B,HGS,HMGB1,HSF1,HSPA5,HSPG2,IL6,LOC102724788/PRODH,MAP1LC3B,MCL1,MFN2,MYC,PAFAH1B2,PDK2,PIK3C2B,PLD1,PLD2,PTEN,RAB1A,RB1,RGS19,RPTOR,SCD,SOD1,SREBF2,STIM1,SUPT5H,TBC1D10A,TBC1D17,TBC1D…	79
cell spreading of blood cells	1.62e-08		-1.588	CAST,CBL,CD19,CD247,CD28,CD37,CD3E,CD44,CLEC1B,CNN2,CORO1A,CXCL8,FERMT3,GSK3B,ICAM1,ICOS,INPP5D,ITGAL,ITGB1,LGALS1,MAP4K1,MKL1,MYO9B,PDPK1,PLCG1,PTK2B,RAP1B,SAMSN1,SRC,SYK,THBS1,WAS	32
cell spreading	1.54e-07		-1.938	ABI1,ACP1,ARAP1,ARPC3,BAIAP2,BCAR1,CAST,CBL,CD19,CD247,CD28,CD37,CD3E,CD44,CD81,CHAD,CIB1,CLEC1B,CNN2,CNR1,CORO1A,CXCL8,CYLD,EHD1,ETS1,FBN1,FERMT3,FLNB,GSK3B,HSPG2,ICAM1,ICOS,ING4,INPP5D,ITGA1,ITGA11,ITGA4,ITGAL,ITGB1,KMT2D,LGALS1,LPP,MAP4,MAP4K1,MAPT,MKL1,MYADM,MYH9,MYO9B,NCDN,PARVA,PDE3B,PDPK1,PGR,PLCG1,PLEKHG2,PREX1,PRKCE,PTBP1,PTK2B,PTPN14,PXN,RANBP9,RAP1B,RB1,RHOG,SAMSN1,SORBS3,SRC,STAT3,SYK…	80
cell spreading of lymphocytes	1.3e-07		-0.74	CD19,CD247,CD28,CD3E,CD44,ICOS,INPP5D,ITGAL,ITGB1,MAP4K1,PLCG1,PTK2B,RAP1B,SAMSN1,WAS	15
cell spreading of leukocytes	2.58e-07		-1.579	CD19,CD247,CD28,CD37,CD3E,CD44,CLEC1B,CNN2,CORO1A,CXCL8,FERMT3,ICAM1,ICOS,INPP5D,ITGAL,ITGB1,MAP4K1,MKL1,MYO9B,PLCG1,PTK2B,RAP1B,SAMSN1,SYK,WAS	25
lack of pre-B lymphocytes	7.6e-06			CD79A,CD79B,CREBBP,SOX4,SYK,TCF3,TNFRSF13C,XRCC6	8
lack of B lymphocytes	1.98e-08			BCL11A,BLNK,CD79A,CD79B,CREBBP,EBF1,ETS1,IGHM,IGKC,IRF4,IRF8,JAK3,LTB,PIK3CD,SOX4,SPI1,SYK,TCF3,TNFRSF13C,XRCC6	20
lack of lymphocytes	1.74e-08			B2M,BCL11A,BLNK,CD247,CD3E,CD79A,CD79B,CREBBP,EBF1,ETS1,IGHM,IGKC,IL2RB,IL6,IRF4,IRF8,JAK3,LCK,LTB,PIK3CD,SOX4,SPI1,SYK,TAP1,TCF3,TNFRSF13C,XRCC5,XRCC6	28
abnormal morphology of T lymphocytes	1.5e-06			B2M,BCL11A,CCDC86,CD247,CD28,CD3E,CYTIP,ETS1,FCGR2B,IGHM,IL2RB,IL6,IRF4,JAK3,LCK,MARK2,MCL1,NFKBIZ,PGAP3,PIGR,PLA2G2D,PSMB10,PSMB9,RC3H1,RELB,RHOH,SASH3,SERPINB9,SLCO1A2,SPI1,STAT6,TAP1,TP53,VAV1,WAS,XRCC5,XRCC6	37
morphology of T lymphocytes	2.06e-06			B2M,BCL11A,BCL2L1,CCDC86,CD247,CD28,CD3E,CYTIP,ETS1,FCGR2B,IGHM,IL2RB,IL6,INPP5D,IRF4,JAK3,LCK,MARK2,MCL1,NFKBIZ,PGAP3,PIGR,PLA2G2D,PSMB10,PSMB9,RC3H1,RELB,RHOH,SASH3,SERPINB9,SLCO1A2,SPI1,STAT6,TAP1,TP53,VAV1,WAS,XRCC5,XRCC6	39
abnormal morphology of hematopoietic progenitor cells	1.42e-11			ADAR,ARID4A,ATF4,ATF7,B4GALT1,BCL11A,BLNK,CBFA2T3,CD22,CD247,CD3E,CD79A,CD79B,CDK4,CDK6,CREBBP,CTC1,E2F4,ELF4,ICAM2,IGLL1/IGLL5,IL2RB,IL6,INPP5D,IRF4,IRF8,KDM5A,KMT2A,LCK,MCL1,MED1,MYC,NBEAL2,PBX1,POU2AF1,PTPRJ,RELB,RHOH,SLC7A1,SOD1,SOX4,SPI1,SYK,TAL1,TCF3,TNFRSF11A,TNFRSF13C,TP53,TSTA3,VAV1,WAS,XRCC6,ZC3H12A	53
morphology of hematopoietic progenitor cells	4.65e-11			ADAR,ARID4A,ATF4,ATF7,B4GALT1,BCL11A,BLNK,CBFA2T3,CD22,CD247,CD3E,CD79A,CD79B,CDK4,CDK6,CREBBP,CTC1,E2F4,ELF4,ICAM2,IGLL1/IGLL5,IL2RB,IL6,INPP5D,IRF4,IRF8,KDM5A,KMT2A,LCK,MCL1,MED1,MYC,NBEAL2,PBX1,POU2AF1,PTPRJ,RELB,RHOH,SLC7A1,SOD1,SOX4,SP1,SPI1,SYK,TAL1,TCF3,TNFRSF11A,TNFRSF13C,TNFSF10,TP53,TSTA3,VAV1,WAS,XRCC6,ZC3H12A	55
abnormal morphology of pre-B lymphocytes	3.13e-08			BLNK,CD22,CD79A,CD79B,CREBBP,IGLL1/IGLL5,IRF4,IRF8,POU2AF1,PTPRJ,SOX4,SYK,TCF3,TNFRSF13C,XRCC6	15
abnormal morphology of B lymphocytes	5.52e-12			BCL11A,BCL2L11,BLNK,CD22,CD3E,CD79A,CD79B,CD81,CD84,CR2,CREBBP,CYLD,EBF1,ETS1,FCMR,IGHM,IGKC,IGLL1/IGLL5,IL2RB,IRF4,IRF8,JAK3,LTB,PARL,PIK3CD,POU2AF1,PTPRJ,SASH3,SOX4,SPI1,SPIB,SYK,TCF3,TNFRSF13C,XRCC6	35
morphology of B lymphocytes	1.33e-11			BCL11A,BCL2L11,BLNK,CD22,CD3E,CD79A,CD79B,CD81,CD84,CR2,CREBBP,CYLD,EBF1,ETS1,FCMR,GNA13,IGHM,IGKC,IGLL1/IGLL5,IL2RB,IRF4,IRF8,JAK3,LTB,MYC,PARL,PIK3CD,POU2AF1,PTPRJ,SASH3,SOX4,SPI1,SPIB,SYK,TCF3,TNFRSF13C,XRCC6	37
abnormal morphology of mononuclear leukocytes	1.97e-13			B2M,BCL11A,BCL2L11,BCL3,BLNK,CCDC86,CD22,CD247,CD28,CD3E,CD79A,CD79B,CD81,CD84,CLEC1B,CR2,CREBBP,CYLD,CYTIP,EBF1,ELF4,ETS1,FCGR2B,FCMR,HAX1,IGHM,IGKC,IGLL1/IGLL5,IL2RB,IL6,INPP5D,IRF4,IRF8,JAK3,LCK,LTB,MARK2,MCL1,NFKBIZ,PARL,PGAP3,PIGR,PIK3CD,PLA2G2D,POU2AF1,PSMB10,PSMB9,PTPRJ,RC3H1,RELB,RHOH,SASH3,SERPINB9,SLCO1A2,SOD1,SOX4,SPI1,SPIB,STAT6,SYK,TAP1,TCF3,TNFRSF13C,TP53,TXNIP,VAV1,WAS,XRCC5,XRCC6	69
abnormal morphology of leukocytes	3.18e-12			AFF1,B2M,BCL11A,BCL2L11,BCL3,BLNK,CCDC86,CD22,CD247,CD28,CD3E,CD79A,CD79B,CD81,CD84,CLEC1B,CNN2,CR2,CREBBP,CXCR5,CYLD,CYTIP,E2F4,EBF1,ELF4,ETS1,FCGR2B,FCMR,HAX1,IGHM,IGKC,IGLL1/IGLL5,IL2RB,IL6,INPP5D,IRF4,IRF8,JAK3,LCK,LTB,MARK2,MCL1,NFKBIZ,PARL,PDPK1,PGAP3,PIGR,PIK3CD,PLA2G2D,PML,POU2AF1,PRSS16,PSMB10,PSMB9,PTPRJ,RC3H1,RELB,RHOH,SASH3,SERPINB9,SLCO1A2,SOD1,SOX4,SPI1,SPIB,STAT6,SYK,TAP1,TCF3,TNFR…	76
abnormal morphology of lymphocytes	2.4e-13			B2M,BCL11A,BCL2L11,BCL3,BLNK,CCDC86,CD22,CD247,CD28,CD3E,CD79A,CD79B,CD81,CD84,CR2,CREBBP,CYLD,CYTIP,EBF1,ELF4,ETS1,FCGR2B,FCMR,HAX1,IGHM,IGKC,IGLL1/IGLL5,IL2RB,IL6,INPP5D,IRF4,IRF8,JAK3,LCK,LTB,MARK2,MCL1,NFKBIZ,PARL,PGAP3,PIGR,PIK3CD,PLA2G2D,POU2AF1,PSMB10,PSMB9,PTPRJ,RC3H1,RELB,RHOH,SASH3,SERPINB9,SLCO1A2,SOD1,SOX4,SPI1,SPIB,STAT6,SYK,TAP1,TCF3,TNFRSF13C,TP53,TXNIP,VAV1,WAS,XRCC5,XRCC6	68
morphology of lymphatic system cells	7.81e-14			ADAR,ARID4A,ATF4,ATF7,B2M,BCL11A,BCL2L1,BCL2L11,BCL3,BLNK,CBFA2T3,CCDC86,CD22,CD247,CD28,CD3E,CD79A,CD79B,CD81,CD84,CDK4,CDK6,CR2,CREBBP,CXCR5,CYLD,CYTIP,EBF1,ELF4,ETS1,FCGR2B,FCMR,GNA13,HAX1,ICAM2,IGHM,IGKC,IGLL1/IGLL5,IL2RB,IL6,INPP5D,IRF4,IRF8,JAK3,LCK,LTB,MARK2,MCL1,MED1,MYC,NBEAL2,NFKBIZ,PARL,PBX1,PGAP3,PIGR,PIK3CD,PLA2G2D,POU2AF1,PSMB10,PSMB9,PTPRJ,RC3H1,RELB,RHOH,SASH3,SERPINB9,SLCO1A2,SOD…	87
morphology of lymphocytes	6.97e-13			B2M,BCL11A,BCL2L1,BCL2L11,BCL3,BLNK,CCDC86,CD22,CD247,CD28,CD3E,CD79A,CD79B,CD81,CD84,CR2,CREBBP,CYLD,CYTIP,EBF1,ELF4,ETS1,FCGR2B,FCMR,GNA13,HAX1,IGHM,IGKC,IGLL1/IGLL5,IL2RB,IL6,INPP5D,IRF4,IRF8,JAK3,LCK,LTB,MARK2,MCL1,MYC,NFKBIZ,PARL,PGAP3,PIGR,PIK3CD,PLA2G2D,POU2AF1,PSMB10,PSMB9,PTPRJ,RC3H1,RELB,RHOH,SASH3,SERPINB9,SLCO1A2,SOD1,SOX4,SPI1,SPIB,STAT6,SYK,TAP1,TCF3,TNFRSF13C,TP53,TXNIP,VAV1,WAS,XR…	71
assembly of protein-protein complex	7.55e-06	Decreased	-2	ARPC1B,ARPC3,ARPC5,ARPIN/C15orf38-AP3S2,CAPZA1,CAPZA2,CD3E,CDC42EP2,CORO1A,CREBBP,CYBA,DARS,DDX3X,ELOB,EPRS,GSK3B,GSN,HCFC1,HMGA1,ICE1,IL2RB,KIFAP3,KMT2A,LATS1,MNAT1,NCKAP1L,NCLN,NDUFS4,NDUFS5,OXA1L,PEX14,PIP5K1A,PML,PTK2B,PXN,RANBP9,RIMS1,SCO2,SLC7A6,SLC9A3R1,SRC,SUMO1,TAL1,TAPBP,TAZ,TEAD1,TP53,TRAF1,VAMP2,VAMP8,VCP,WAS,WASF1,WIPF1,XAF1	55
T cell development	3.62e-09		-0.991	ADAM10,AFF1,AKT2,ATG5,B2M,BCL11A,BCL2A1,BCL2L11,BCL3,BCL6,BIK,CBL,CCR7,CD247,CD27,CD28,CD3E,CD6,CD69,CD79A,CD79B,CD83,CD86,CDK6,CIITA,CREB1,CREBBP,CTR9,CXCR4,CYLD,EBF1,EED,ELF4,ELK1,EP300,ETS1,FADD,FCGR2B,FKBP1A,FOXO1,FOXP1,FURIN,GADD45B,GLI3,GPR183,HDAC1,HMGA1,HMGB1,HSP90AA1,ICAM1,ICOS,ICOSLG/LOC102723996,IFNAR1,IGF1R,IGKC,IL10RA,IL17RA,IL23A,IL27RA,IL2RB,IL6,IRF2,IRF4,IRF5,IRF8,ITGA4,ITGAL,ITGB…	148
development of follicular T helper cells	6.46e-07		-1.166	BCL6,CD28,ICOS,ICOSLG/LOC102723996,IL6,PIK3CD,POU2AF1,RC3H1,REL,STAT3	10
differentiation of T lymphocytes	2.07e-06		-1.97	AFF1,B2M,BCL11A,BCL2A1,BCL2L11,BCL3,BCL6,BIK,CBL,CD247,CD28,CD3E,CD6,CD69,CD79A,CD83,CD86,CDK6,CIITA,CTR9,CXCR4,CYLD,EBF1,ELF4,ETS1,FADD,FCGR2B,FOXO1,GADD45B,GLI3,GPR183,HMGA1,HMGB1,HSP90AA1,ICAM1,ICOS,ICOSLG/LOC102723996,IFNAR1,IGF1R,IL10RA,IL17RA,IL23A,IL27RA,IL2RB,IL6,IRF2,IRF4,IRF5,IRF8,ITGAL,ITGB8,JAK3,JUNB,KCNA3,KLF4,LCK,LGALS9,LILRB2,MLLT11,MMP19,NCKAP1L,NFATC1,NOTCH1,NOTCH2,NR4A1,PDPK1,PG…	101
T cell homeostasis	3.07e-09		-1.085	ADAM10,AFF1,AKT2,ATG5,B2M,BCL11A,BCL2A1,BCL2L11,BCL3,BCL6,BIK,CBL,CCR7,CD247,CD27,CD28,CD3E,CD6,CD69,CD79A,CD79B,CD83,CD86,CDK6,CHST3,CIITA,CORO1A,CREB1,CREBBP,CTR9,CXCR4,CYLD,EBF1,EED,ELF4,ELK1,EP300,ETS1,FADD,FCGR2B,FKBP1A,FOXO1,FOXP1,FURIN,GADD45B,GLI3,GPR183,HDAC1,HMGA1,HMGB1,HSP90AA1,ICAM1,ICOS,ICOSLG/LOC102723996,IFNAR1,IGF1R,IGKC,IL10RA,IL17RA,IL23A,IL27RA,IL2RB,IL6,IRF2,IRF4,IRF5,IRF8,ITG…	151
activation of lymphatic system cells	3.61e-08		-0.034	AHNAK,ATG5,B2M,BAG6,BCL2L1,BCL2L11,BCL3,BLNK,CCL22,CCR7,CD180,CD19,CD22,CD247,CD27,CD28,CD3E,CD44,CD58,CD6,CD69,CD72,CD79A,CD79B,CD81,CD83,CD86,CLEC1B,CLEC2D,CNR1,CORO1A,CR2,CRY1,CXCL8,CXCR5,DAPP1,DOK3,EBF1,ETS1,FADD,FCGR2B,FOS,FOXO1,HDAC5,HDAC7,HLA-DRB1,HMGB1,HPS1,HSPA4,ICAM1,ICOS,ICOSLG/LOC102723996,IFNAR1,IGHM,IL23A,IL27RA,IL2RB,IL6,INPP5D,IRF4,IRF5,IRF8,ITGA4,ITGAL,JAK3,KCNA3,KLRD1,LAPTM5,LAT…	126
response of antigen presenting cells	1.3e-07		-0.976	ABCA7,APP,ATG5,BCAR1,BRD2,CAPG,CCL22,CD14,CD44,CD86,CNN2,CTSS,FCGR2B,GPR18,GSN,HMGB1,HSP90AA1,ICOS,ICOSLG/LOC102723996,IFNAR1,IGHM,IL10RA,IL23A,IL6,INPP5D,IRF2,IRF8,ISG15,LTB4R,MAP1S,MAP3K8,MAP4K1,MAPKAPK2,MFGE8,MUC5B,PARK7,PGAP3,PLCB2,PRKCA,PRKCE,PSMB8,PTEN,PTPRJ,PXN,RORA,S100A9,SCARB1,SCN5A,SEMA4A,SERPINB9,SH3BP2,SPI1,STAT3,SYK,TAP1,TAPBP,THBS1,TICAM1,TNFRSF11A,UBE2L6,UCP2,WAS	62
activation of cells	1.51e-07		0.344	ACE,ADAM10,ADAM8,ADAMTS13,AHNAK,ANXA2,APP,ATG5,ATP2A3,B2M,B4GALT1,BAG6,BCL2A1,BCL2L1,BCL2L11,BCL3,BID,BLNK,CACNA1B,CAST,CBL,CCL22,CCR7,CD14,CD180,CD19,CD22,CD247,CD27,CD28,CD37,CD3E,CD44,CD58,CD6,CD63,CD69,CD72,CD79A,CD79B,CD81,CD83,CD84,CD86,CDK4,CDK5RAP3,CFL1,CLCN7,CLEC1B,CLEC2D,CLIC1,CNR1,CORO1A,CR2,CRTC3,CRY1,CTSS,CXCL8,CXCR4,CXCR5,CYLD,DAPP1,DDIT3,DOK3,EBF1,ENTPD1,ERAP1,ETS1,FADD,FBXW7,FCGR2…	240
phagocytosis of myeloid cells	5.43e-06		-1.604	ABCA7,APP,ATG5,BCAR1,CAPG,CD14,CD44,CNN2,CORO1A,FCGR2B,FCMR,GLRX,GPR18,GSN,HMGB1,IFNAR1,INPP5D,IRF8,ISG15,LTB4R,MAP1S,MAPKAPK2,MFGE8,MKL1,MUC5B,PGAP3,PRKCA,PTEN,PTPRJ,PXN,RELB,RORA,S100A9,SCARB1,SCN5A,SH3BP2,SPI1,STIM1,SYK,THBS1,TICAM1,TP53,UCP2,VAV1,WAS	45
phagocytosis of cells	2e-07	Decreased	-2.883	ABCA7,APP,ATG3,ATG5,BCAR1,CAMK1D,CAPG,CBL,CD14,CD22,CD44,CNN2,COLEC12,CORO1A,CYBA,DNM2,EHD1,ERAP1,FCGR2B,FCMR,FOXP1,GLRX,GPR18,GSN,HMGB1,ICAM1,ICOS,ICOSLG/LOC102723996,IFNAR1,IL6,INPP5D,IQSEC1,IRF8,ISG15,ITGB1,LIMK1,LMAN2,LTB4R,MAP1S,MAPKAPK2,MFGE8,MKL1,MUC5B,MYC,MYH9,NOD1,PGAP3,PIP5K1A,PIP5K1C,PLA2G6,PLD1,PLD2,PRKCA,PRKCE,PSMD4,PTEN,PTPRJ,PXN,PYCARD,RAB31,RAC2,RELB,RHOG,RORA,S100A9,SCARB1,SCN5A,…	81
phagocytosis of leukocytes	2.46e-06		-1.841	ABCA7,APP,ATG5,BCAR1,CAPG,CD14,CD44,CNN2,CORO1A,FCGR2B,FCMR,GLRX,GPR18,GSN,HMGB1,ICOS,ICOSLG/LOC102723996,IFNAR1,INPP5D,ISG15,LTB4R,MAP1S,MAPKAPK2,MFGE8,MKL1,MUC5B,PGAP3,PRKCA,PTEN,PTPRJ,PXN,RELB,RORA,S100A9,SCARB1,SCN5A,SH3BP2,SPI1,SRC,STIM1,SYK,THBS1,TICAM1,TP53,UCP2,VAV1,WAS	47
phagocytosis of blood cells	3.85e-06	Decreased	-2.046	ABCA7,APP,ATG5,BCAR1,CAPG,CD14,CD44,CNN2,CORO1A,FCGR2B,FCMR,GLRX,GPR18,GSN,HMGB1,ICOS,ICOSLG/LOC102723996,IFNAR1,INPP5D,IRF8,ISG15,LTB4R,MAP1S,MAPKAPK2,MFGE8,MKL1,MUC5B,PGAP3,PRKCA,PTEN,PTPRJ,PXN,RAC2,RELB,RORA,S100A9,SCARB1,SCN5A,SH3BP2,SPI1,SRC,STIM1,SYK,THBS1,TICAM1,TP53,UCP2,VAV1,WAS	49
phagocytosis of phagocytes	3.96e-06		-1.604	ABCA7,APP,ATG5,BCAR1,CAPG,CD14,CD44,CNN2,CORO1A,FCGR2B,GLRX,GPR18,GSN,HMGB1,ICOS,ICOSLG/LOC102723996,IFNAR1,INPP5D,ISG15,LTB4R,MAP1S,MAPKAPK2,MFGE8,MKL1,MUC5B,PGAP3,PRKCA,PTEN,PTPRJ,PXN,RELB,RORA,S100A9,SCARB1,SCN5A,SH3BP2,SPI1,STIM1,SYK,THBS1,TICAM1,TP53,UCP2,VAV1,WAS	45
activation of blood cells	1.13e-08		0.054	ACE,ADAM10,ADAMTS13,AHNAK,ANXA2,APP,ATG5,B2M,BAG6,BCL2L1,BCL2L11,BCL3,BID,BLNK,CBL,CCL22,CCR7,CD14,CD180,CD19,CD22,CD247,CD27,CD28,CD37,CD3E,CD44,CD58,CD6,CD63,CD69,CD72,CD79A,CD79B,CD81,CD83,CD84,CD86,CLCN7,CLEC1B,CLEC2D,CLIC1,CNR1,CORO1A,CR2,CRTC3,CRY1,CTSS,CXCL8,CXCR5,DAPP1,DDIT3,DOK3,EBF1,ENTPD1,ERAP1,ETS1,FADD,FCGR2B,FKBP1A,FOS,FOXO1,FOXP1,GNA13,GNAI2,GRK2,GRN,HBP1,HDAC5,HDAC7,HLA-DMB,HLA-DR…	191
activation of B lymphocytes	1.02e-06		-0.09	BLNK,CCR7,CD180,CD19,CD22,CD72,CD79A,CD79B,CD86,CLEC2D,CR2,CXCL8,CXCR5,DAPP1,DOK3,EBF1,FCGR2B,HDAC5,HDAC7,HMGB1,IGHM,IL2RB,IL6,INPP5D,IRF5,LAT2,NOTCH2,PAX5,PFDN1,PIK3CD,POU2AF1,RELB,SAMSN1,SIGLEC10,SRC,ST6GAL1,SYK,TICAM1,TNFAIP3,TPT1,TYRO3,VAV1	42
activation of leukocytes	1.17e-08		0.301	ACE,ADAM10,AHNAK,ANXA2,APP,ATG5,B2M,BAG6,BCL2L1,BCL2L11,BCL3,BID,BLNK,CBL,CCL22,CCR7,CD14,CD180,CD19,CD22,CD247,CD27,CD28,CD37,CD3E,CD44,CD58,CD6,CD63,CD69,CD72,CD79A,CD79B,CD81,CD83,CD84,CD86,CLCN7,CLEC1B,CLEC2D,CNR1,CORO1A,CR2,CRTC3,CRY1,CTSS,CXCL8,CXCR5,DAPP1,DDIT3,DOK3,EBF1,ERAP1,ETS1,FADD,FCGR2B,FKBP1A,FOS,FOXO1,FOXP1,GRK2,GRN,HBP1,HDAC5,HDAC7,HLA-DMB,HLA-DRB1,HMGB1,HPS1,HSPA4,ICAM1,ICOS,ICO…	180
activation of lymphocytes	2.04e-08		0.074	AHNAK,ATG5,B2M,BAG6,BCL2L1,BCL2L11,BCL3,BLNK,CCL22,CCR7,CD180,CD19,CD22,CD247,CD27,CD28,CD3E,CD44,CD58,CD6,CD69,CD72,CD79A,CD79B,CD81,CD83,CD86,CLEC1B,CLEC2D,CNR1,CORO1A,CR2,CRY1,CXCL8,CXCR5,DAPP1,DOK3,EBF1,ETS1,FADD,FCGR2B,FOS,FOXO1,HDAC5,HDAC7,HLA-DRB1,HMGB1,HPS1,HSPA4,ICAM1,ICOS,ICOSLG/LOC102723996,IFNAR1,IGHM,IL23A,IL27RA,IL2RB,IL6,INPP5D,IRF4,IRF5,IRF8,ITGA4,ITGAL,JAK3,KCNA3,KLRD1,LAPTM5,LAT…	125
activation of mononuclear leukocytes	2.26e-08		0.121	ADAM10,AHNAK,ATG5,B2M,BAG6,BCL2L1,BCL2L11,BCL3,BLNK,CCL22,CCR7,CD14,CD180,CD19,CD22,CD247,CD27,CD28,CD3E,CD44,CD58,CD6,CD69,CD72,CD79A,CD79B,CD81,CD83,CD86,CLEC1B,CLEC2D,CNR1,CORO1A,CR2,CRY1,CXCL8,CXCR5,DAPP1,DOK3,EBF1,ETS1,FADD,FCGR2B,FOS,FOXO1,FOXP1,HDAC5,HDAC7,HLA-DRB1,HMGB1,HPS1,HSPA4,ICAM1,ICOS,ICOSLG/LOC102723996,IFNAR1,IGHM,IL23A,IL27RA,IL2RB,IL6,INPP5D,IRF4,IRF5,IRF8,ITGA1,ITGA4,ITGAL,JAK…	130
immune response of leukocytes	4.17e-08		-0.867	ABCA7,APP,ATG5,BCAR1,BCL2L1,BCL2L11,BRD2,CAPG,CCL22,CCR7,CD14,CD180,CD28,CD44,CD69,CD79A,CD86,CNN2,CORO1A,CTSS,CXCL8,ETS1,FCGR2B,FCMR,FOXO1,FURIN,GLRX,GPR18,GSN,HMGB1,HSP90AA1,ICAM1,ICOS,ICOSLG/LOC102723996,IFNAR1,IGHM,IL10RA,IL23A,IL27RA,IL6,INPP5D,IRF2,IRF8,ISG15,ITGA4,ITGAL,ITGB1,LGALS1,LGALS9,LTB4R,MAP1S,MAP3K8,MAP4K1,MAPKAPK2,MFGE8,MKL1,MUC5B,PGAP3,PLCG1,PNP,PRKCA,PSMB8,PSME2,PTEN,PTPRJ,PXN,…	91
immune response of antigen presenting cells	4.96e-07		-0.701	ABCA7,APP,ATG5,BCAR1,BRD2,CAPG,CCL22,CD14,CD44,CD86,CNN2,CTSS,FCGR2B,GPR18,GSN,HMGB1,HSP90AA1,ICOS,ICOSLG/LOC102723996,IFNAR1,IGHM,IL10RA,IL23A,IL6,INPP5D,IRF2,IRF8,ISG15,LTB4R,MAP1S,MAP3K8,MAP4K1,MAPKAPK2,MFGE8,MUC5B,PGAP3,PRKCA,PSMB8,PTEN,PTPRJ,PXN,RORA,S100A9,SCARB1,SCN5A,SEMA4A,SERPINB9,SH3BP2,SPI1,SYK,TAP1,TAPBP,THBS1,TICAM1,UBE2L6,UCP2,WAS	57
immune response of phagocytes	8.07e-06		-1.329	ABCA7,APP,ATG5,BCAR1,BRD2,CAPG,CCL22,CD14,CD44,CNN2,CORO1A,CXCL8,FCGR2B,GLRX,GPR18,GSN,HMGB1,ICAM1,ICOS,ICOSLG/LOC102723996,IFNAR1,IL10RA,IL6,INPP5D,IRF2,IRF8,ISG15,ITGA4,ITGAL,ITGB1,LTB4R,MAP1S,MAPKAPK2,MFGE8,MKL1,MUC5B,PGAP3,PRKCA,PTEN,PTPRJ,PXN,RELB,RORA,S100A9,SCARB1,SCN5A,SERPINB9,SH3BP2,SPI1,STAT3,STIM1,SYK,THBS1,TICAM1,TP53,UCP2,VAV1,WAS	58
development of cytoplasm	3.56e-08		-0.903	AATF,ABCD1,ACTB,ACTR2,AKAP2,ANKRD13A,APP,ARAP1,ARHGAP32,ARHGEF1,ARHGEF2,ARPC2,ATG13,ATG3,ATG5,ATG9A,ATXN2,BCAR1,BCL2L1,BRK1,CAPN1,CD3E,CD44,CDC42EP2,CDK4,CDK6,CFL1,CHCHD2,CLASP1,CLASP2,COBL,CORO1A,CORO7/CORO7-PAM16,CREB1,CRTC3,CXCL8,DCTN1,DYNLL1,EIF2B1,ERP29,FBXW7,FGF13,FIS1,GDI1,GNA13,GNAI2,GNG7,GPI,GPR65,GSK3B,GSN,HAX1,HCLS1,HDAC1,HDGFL3,HIP1R,ICAM1,INPP5K,IRS1,ITGB1,JUNB,KCTD13,LAT2,LATS1,LIMK…	131
formation of cytoskeleton	5.68e-06		-0.638	ACTB,ACTR2,AKAP2,APP,ARAP1,ARHGAP32,ARHGEF1,ARHGEF2,ARPC2,ATXN2,BCAR1,BRK1,CAPN1,CD3E,CD44,CDC42EP2,CDK4,CDK6,CFL1,CHCHD2,CLASP1,CLASP2,COBL,CORO1A,CORO7/CORO7-PAM16,CREB1,CXCL8,DCTN1,DYNLL1,ERP29,FBXW7,FGF13,GDI1,GNA13,GNAI2,GNG7,GPI,GPR65,GSK3B,GSN,HAX1,HCLS1,HDGFL3,HIP1R,ICAM1,INPP5K,ITGB1,JUNB,KCTD13,LAT2,LATS1,LIMK1,MAPRE1,MAPT,MARK2,MICALL2,MINK1,MKKS,MKL1,MYADM,MYC,MYLK,NCKAP1L,NCKIPSD,NEK…	100
organization of cytoplasm	4.16e-11	Decreased	-3.673	ABCD1,ABI1,ABI2,ABLIM3,ACE,ACP1,ACTB,ACTR2,ADAM10,ADAM22,AHNAK,AKAP2,ANP32A,ANXA8/ANXA8L1,AP1G1,APP,ARAP1,ARHGAP17,ARHGAP32,ARHGAP33,ARHGAP4,ARHGDIA,ARHGEF1,ARHGEF18,ARHGEF2,ARHGEF28,ARPC2,ARPC3,ARPC5,ARSA,ATP6V1D,ATRX,ATXN10,ATXN2,B9D2,BAIAP2,BCAR1,BCL6,BRK1,BSN,BST2,CAMK1D,CANX,CAPG,CAST,CBL,CCDC47,CCR7,CD44,CD81,CD99,CDC42EP2,CDK16,CDK5RAP3,CELSR1,CELSR2,CFAP20,CFAP54,CFL1,CHCHD3,CHMP1B,CHMP5,…	387
organization of cytoskeleton	3.85e-09	Decreased	-3.673	ABI1,ABI2,ABLIM3,ACE,ACP1,ACTB,ACTR2,ADAM10,ADAM22,AHNAK,AKAP2,ANP32A,AP1G1,APP,ARAP1,ARHGAP17,ARHGAP32,ARHGAP33,ARHGAP4,ARHGDIA,ARHGEF1,ARHGEF18,ARHGEF2,ARHGEF28,ARPC2,ARPC3,ARPC5,ARSA,ATP6V1D,ATRX,ATXN10,ATXN2,B9D2,BAIAP2,BCAR1,BCL6,BRK1,BSN,BST2,CAMK1D,CANX,CAPG,CAST,CBL,CCR7,CD44,CD81,CD99,CDC42EP2,CDK16,CDK5RAP3,CELSR1,CELSR2,CFAP20,CFAP54,CFL1,CHMP1B,CHP1,CIB1,CLASP1,CLASP2,CLEC1B,CLMN,CNN2…	348
microtubule dynamics	3.84e-07	Decreased	-3.79	ABI1,ABI2,ABLIM3,ACE,ACP1,ACTB,ACTR2,ADAM10,ADAM22,AHNAK,ANP32A,AP1G1,APP,ARAP1,ARHGAP32,ARHGAP33,ARHGAP4,ARHGEF2,ARHGEF28,ARPC2,ARPC3,ARSA,ATP6V1D,ATRX,ATXN10,ATXN2,B9D2,BAIAP2,BCAR1,BRK1,BSN,BST2,CAMK1D,CANX,CAPG,CAST,CBL,CCR7,CD44,CD81,CDC42EP2,CDK16,CDK5RAP3,CELSR1,CELSR2,CFAP20,CFAP54,CFL1,CHMP1B,CHP1,CIB1,CLASP1,CLASP2,CLEC1B,CLMN,CNR1,COPB2,CORO1A,CREB1,CRIP1,CRMP1,CSMD3,CTSS,CUL9,CXCL8,CX…	290
organization of actin cytoskeleton	2.43e-06		-0.952	ACTR2,AKAP2,ARAP1,ARHGAP17,ARHGAP4,ARHGDIA,ARHGEF1,ARHGEF18,ARHGEF2,ARPC5,BAIAP2,BCAR1,BCL6,BRK1,BST2,CCR7,CD99,CDC42EP2,CELSR1,CFL1,CORO1A,CORO7/CORO7-PAM16,CXADR,DIXDC1,DNAJB6,EMP2,ENG,EPHA5,FAT1,FLII,FLNB,GMFG,GPI,GPR65,GRK2,GSN,HIP1R,ICAM1,ITGB1,JUP,KCTD13,LIMK1,LTB4R,MAP2K5,MICALL2,MINK1,MKL1,MSN,MYH9,NCKAP1L,NUAK2,PARVA,PCDH15,PDPK1,PFDN1,PHACTR1,PHACTR4,PIK3CD,PIP5K1A,PIP5K1C,PLD2,PLEK,PTK…	81
formation of nuclear bodies	8.72e-06		-0.479	COIL,ETS1,GPX1,HDAC7,HIPK2,IRF8,PML,SUMO1,SUV39H1,TNFSF10	10
proliferation of blood cells	1.07e-16		-1.236	ABI1,ABI2,ACTL6A,ADK,AES,AHNAK,ARHGDIA,ARHGEF1,B2M,BCL11A,BCL2A1,BCL2L1,BCL2L11,BCL3,BCL6,BLNK,BMI1,BTG1,BTNL9,CBL,CCL22,CCR7,CD14,CD180,CD19,CD22,CD247,CD27,CD28,CD37,CD3E,CD44,CD58,CD6,CD69,CD72,CD79A,CD79B,CD81,CD83,CD84,CD86,CD99,CDK6,CDKN2D,CHST3,CIITA,CLCF1,CORO1A,CR2,CREB1,CRTC2,CTC1,CUL1,CUX1,CXCL16,CXCL8,CXCR4,CYLD,CYTIP,DAPP1,DCN,DNM2,E2F4,EBF1,EED,ELF1,ELF4,ELK1,EP300,EPAS1,ERAP1,ETS1,…	255
cell proliferation of tumor cell lines	1.71e-12		-0.285	AATF,ACAT1,ACTB,ADAM10,ADAMTS5,ADSL,AFF1,AHNAK,AHSA1,AIM2,AKT2,ALKBH3,ANXA2,ANXA6,ANXA7,AP1G1,APBB1,APP,ARAF,ARCN1,ARHGEF2,ARID1A,ARID4A,ARRDC3,ASAH1,ASCC3,ATG5,ATP6V0A1,ATR,BCAR1,BCCIP,BCL2L1,BCL2L11,BCL3,BCL6,BICD1,BID,BIRC6,BMI1,BRK1,BUB3,CACYBP,CAMK2D,CASP2,CBL,CBLL1,CBX1,CBX7,CCDC6,CCL22,CD19,CD28,CD44,CD72,CD81,CD99,CDC37,CDC42SE2,CDK4,CDK6,CDKN2D,CELF2,CES2,CHMP1B,CNDP2,CNKSR1,CNN2,CNOT6L,…	418
cell proliferation of breast cancer cell lines	6.54e-08	Decreased	-2.414	ACTB,AIM2,AKT2,ANXA2,AP1G1,APBB1,ARRDC3,ASAH1,BCAR1,BCCIP,BCL2L1,BICD1,BMI1,CBL,CBLL1,CD28,CD44,CDC42SE2,CNKSR1,CNOT6L,COL6A3,COPS3,COPS4,COPS5,CREB1,CTR9,CXCR4,DCN,DEGS1,DNAJB6,DUSP6,DVL2,EEF1A1,EEF1B2,ELK1,ELMSAN1,EP300,ETS1,FBXW7,FOS,FOXO1,FOXP1,GPX1,GRN,H2AFZ,HAT1,HBP1,HDAC5,HMGA1,HSF1,HSPA5,HUWE1,IGF1R,IGKC,IL6,ING4,IRS1,ITGB1,KCNH1,KLF4,KMT2D,KPNA2,LAMTOR5,LATS1,LGALS1,MAGED1,MAP2K3,MAPK7,M…	129
proliferation of fibroblast cell lines	6.72e-10		-0.351	ABCC10,ACAT1,ACP1,AMD1,ARHGAP32,ARHGEF1,ARID5B,ATG3,ATG5,ATG9A,BCAR1,BCL2L1,BMI1,BTG1,CAST,CBL,CCDC6,CD81,CDK4,CDK6,CES2,CNOT6L,COPS5,CREB1,CUL1,DDX3X,DPY30,E2F4,EIF3I,EIF6,ETV1,FBXW7,FOS,FOXO1,FOXO4,GAB1,GADD45B,GAK,GNAI2,GPN3,GRN,HINT1,HIPK2,HMGA1,HMGB1,IGF1R,IL6,IRF2,IRS1,ITGA11,ITGB1,ITSN1,IVNS1ABP,JUNB,KIF20B,KLF6,KMT2A,LDLRAP1,LZTS2,MAP2K3,MAP3K11,MAPKAPK2,MFN2,MYBL2,MYC,NFATC1,NOP58,NOTCH1…	124
cell proliferation of fibroblasts	1.38e-06		1.029	ACP1,ACTB,AIMP1,ANXA2,ATF4,ATG5,B4GALT7,BCAR1,BMI1,CBX7,CCNF,CD44,CDK4,CDK6,CREB1,CTC1,DCN,DDX5,DKC1,DPH1,EMD,ENG,EP300,ERF,FADD,FLII,FOS,FOSB,FOXO4,FTH1,GPI,GRN,GSTP1,HAT1,HGS,HINT1,IFI30,IFNAR1,IGF1R,IL6,IP6K2,ITGA1,ITGB1,KDM5A,KMT2A,LATS1,MAP2K3,MED25,MORF4L1,MYBL2,MYC,MYCL,NCSTN,NDUFS4,NFYA,OGT,PARP10,PGK1,PLK2,PML,POLL,PPARD,PSME3,PTEN,PTPN2,RAP1B,RARA,RB1,RBM3,RECQL,S100A9,SERTAD1,SIRT2,SMA…	93
differentiation of B lymphocytes	1.62e-12		0.266	ATP11C,BCL11A,BCL2L11,BCL3,BCL6,BIK,BLNK,CD14,CD27,CD69,CD72,CD79A,CD79B,CD81,CLCF1,CR2,CRTC2,CXCR4,CXCR5,CYLD,EBF1,ELF1,EP300,ETS1,FOS,FOXP1,HDAC5,HDAC7,HHEX,HMGA1,HSPA9,ICOS,IGHM,IGKC,IGLL1/IGLL5,IL2RB,IL6,INPP5D,IRF4,IRF8,JAK3,LGALS1,MLLT11,MYC,NCKAP1L,NFATC1,NOTCH1,PAX5,PIK3CD,PML,PNP,POLL,POLM,POU2AF1,POU2F2,PPP2R3C,PTPN2,PTPRJ,RASSF5,SIGLEC10,SOX4,SPEN,SPI1,SPIB,STAT3,STAT5A,SYK,TAL1,TCF3,T…	79
development of B lymphocytes	4.36e-09	Decreased	-2.785	ADAM10,AFF1,AKT2,BCL2L1,BCL2L11,BCL3,BCL6,BLNK,CBL,CD19,CD69,CD79A,CD79B,CR2,CXCR4,EBF1,EP300,ETS1,FOS,FOXO1,ICOS,IGHM,IGLL1/IGLL5,IL17RA,IL6,INPP5D,IRF4,ITGA4,ITGAL,JAK3,LTB,MEF2D,NOTCH1,NOTCH2,PAX5,PIK3CD,PLCG1,POU2AF1,PTEN,PTPN2,REL,RELB,RORA,RPTOR,SYK,TAL1,TCF3,TNFRSF13C,VAV1,XRCC5	50
arrest in differentiation of B lymphocytes	1.11e-05			BLNK,CD79B,EBF1,IGHM,IGKC,IRF4,IRF8,JAK3,PAX5,PML,POU2AF1,POU2F2,SPI1,SYK,TCF3,TNFRSF13C,XRCC5,XRCC6	18
lymphopoiesis	4.12e-11		-1.149	ADAM10,AFF1,AKT2,ARID5B,ATG5,ATP11C,B2M,BCL11A,BCL2A1,BCL2L1,BCL2L11,BCL3,BCL6,BIK,BLNK,CBL,CCR7,CD14,CD19,CD247,CD27,CD28,CD3E,CD44,CD6,CD69,CD72,CD79A,CD79B,CD81,CD83,CD86,CDK6,CIITA,CLCF1,CR2,CREB1,CREBBP,CRTC2,CTR9,CXCR4,CXCR5,CYLD,EBF1,EED,ELF1,ELF4,ELK1,EP300,ETS1,FADD,FCGR2B,FKBP1A,FOS,FOXO1,FOXP1,FURIN,GADD45B,GLI3,GPR183,HDAC1,HDAC5,HDAC7,HHEX,HMGA1,HMGB1,HSP90AA1,HSPA9,ICAM1,ICOS,ICOSLG…	188
differentiation of mononuclear leukocytes	6.1e-11		-0.744	ADAM10,AFF1,AKT2,APP,ARID4A,ARID5B,ATG5,ATP11C,B2M,BCL11A,BCL2A1,BCL2L1,BCL2L11,BCL3,BCL6,BIK,BLNK,CBL,CCR7,CD14,CD19,CD247,CD27,CD28,CD3E,CD44,CD6,CD69,CD72,CD79A,CD79B,CD81,CD83,CD86,CDK6,CIITA,CLCF1,CR2,CREB1,CREBBP,CRTC2,CTR9,CXCL8,CXCR4,CXCR5,CYLD,EBF1,EED,ELF1,ELF4,ELK1,EP300,ETS1,FADD,FCGR2B,FKBP1A,FOS,FOXO1,FOXP1,FURIN,GADD45B,GLI3,GMPR2,GPR183,HDAC1,HDAC5,HDAC7,HHEX,HMGA1,HMGB1,HSP90AA1,…	197
hematopoiesis of mononuclear leukocytes	1.21e-10		-0.821	ADAM10,AFF1,AKT2,APP,ARID5B,ATG5,ATP11C,B2M,BCL11A,BCL2A1,BCL2L1,BCL2L11,BCL3,BCL6,BIK,BLNK,CBL,CCR7,CD14,CD19,CD247,CD27,CD28,CD3E,CD44,CD6,CD69,CD72,CD79A,CD79B,CD81,CD83,CD86,CDK6,CIITA,CLCF1,CR2,CREB1,CREBBP,CRTC2,CTR9,CXCR4,CXCR5,CYLD,EBF1,EED,ELF1,ELF4,ELK1,EP300,ETS1,FADD,FCGR2B,FKBP1A,FOS,FOXO1,FOXP1,FURIN,GADD45B,GLI3,GMPR2,GPR183,HDAC1,HDAC5,HDAC7,HHEX,HMGA1,HMGB1,HSP90AA1,HSPA9,ICAM1,I…	195
leukopoiesis	3.71e-10		-0.293	ADAM10,AFF1,AKT2,APP,ARID4A,ARID5B,ATG5,ATP11C,B2M,BCL11A,BCL2A1,BCL2L1,BCL2L11,BCL3,BCL6,BIK,BLNK,CAST,CBFA2T3,CBL,CCR7,CD14,CD19,CD247,CD27,CD28,CD3E,CD44,CD6,CD69,CD72,CD79A,CD79B,CD81,CD83,CD86,CDK6,CDKN2D,CIITA,CLCF1,CR2,CREB1,CREBBP,CRTC2,CTR9,CXCL8,CXCR4,CXCR5,CYLD,EBF1,EED,ELF1,ELF4,ELK1,EP300,ETS1,FADD,FCGR2B,FKBP1A,FOS,FOXO1,FOXP1,FURIN,GADD45B,GLI3,GMPR2,GPR183,GSK3B,HAX1,HCLS1,HDAC1,H…	218
development of hematopoietic cells	1.29e-08	Decreased	-2.042	ABI1,ADAM10,ADAR,AKT2,ARID4A,ATF4,B2M,BAIAP2,BCL2L11,BCL6,BLNK,BMI1,CBFA2T3,CBL,CD3E,CD79A,CD79B,CD83,CIB1,CREB1,CXCR4,E2F4,EBF1,EED,EIF6,ETS1,FOXO1,HDAC1,HIST1H4C,HIST2H4A,HMGA1,HMGB2,ICOS,IFNAR1,IGHM,IGLL1/IGLL5,IL2RB,IL6,IRF8,ITGAL,JAK3,L3MBTL1,LAIR1,LAT2,LCK,MAFG,MED1,MEF2D,MKL1,MLLT11,MPIG6B,NFYA,NOTCH1,PAX5,PBX1,PLCG1,PRMT1,PTEN,RB1,REL,RORA,RPS6KA1,RPTOR,SP1,SPI1,SPIB,STAT3,STAT5A,SYK,TAL1…	78
development of hematopoietic progenitor cells	3.49e-08	Decreased	-2.078	ABI1,ADAM10,ADAR,AKT2,ARID4A,ATF4,B2M,BAIAP2,BCL2L11,BCL6,BLNK,CBFA2T3,CBL,CD3E,CD79A,CD79B,CD83,CIB1,CREB1,CXCR4,E2F4,EBF1,EED,EIF6,ETS1,FOXO1,HDAC1,HIST1H4C,HIST2H4A,HMGA1,HMGB2,ICOS,IFNAR1,IGHM,IGLL1/IGLL5,IL2RB,IL6,IRF8,ITGAL,JAK3,L3MBTL1,LAIR1,LAT2,LCK,MAFG,MED1,MEF2D,MKL1,MLLT11,MPIG6B,NFYA,NOTCH1,PAX5,PBX1,PLCG1,PRMT1,PTEN,RB1,REL,RORA,RPS6KA1,RPTOR,SP1,SPI1,SPIB,SYK,TAL1,TCF3,TCF7,THEMIS2…	75
proliferation of B lymphocytes	2.04e-12		-0.99	ARHGDIA,ARHGEF1,BCL11A,BCL2A1,BCL2L1,BCL2L11,BCL3,BCL6,BLNK,CBL,CD14,CD180,CD19,CD22,CD3E,CD44,CD6,CD72,CD79A,CD79B,CD81,CD86,CLCF1,CR2,CREB1,CRTC2,DAPP1,EBF1,EED,ELF4,EP300,ETS1,FADD,FCGR2B,GPR183,HSF1,IFNAR1,IGHM,IGKC,IGLL1/IGLL5,IL2RB,IL6,INPP5D,IRF2,IRF4,IRF8,JUNB,KLF4,LY86,MAP3K8,MARK2,MAVS,MS4A1,MYC,NCKAP1L,NFATC1,PGAP3,PIK3CD,POLM,POU2AF1,POU2F2,PTEN,PTPN2,RASSF5,RC3H1,REL,RELB,RHOG,RPTOR,…	97
proliferation of immune cells	6.91e-15		-1.076	ABI1,ABI2,ADK,AES,AHNAK,ARHGDIA,ARHGEF1,B2M,BCL11A,BCL2A1,BCL2L1,BCL2L11,BCL3,BCL6,BLNK,BMI1,BTG1,BTNL9,CBL,CCL22,CCR7,CD14,CD180,CD19,CD22,CD247,CD27,CD28,CD37,CD3E,CD44,CD58,CD6,CD69,CD72,CD79A,CD79B,CD81,CD83,CD84,CD86,CD99,CDK6,CDKN2D,CHST3,CIITA,CLCF1,CORO1A,CR2,CREB1,CRTC2,CUL1,CUX1,CXCL16,CXCR4,CYLD,CYTIP,DAPP1,DCN,DNM2,EBF1,EED,ELF1,ELF4,EP300,ERAP1,ETS1,FADD,FCGR2B,FKBP1A,FOS,FOXO1,FTL,G…	227
proliferation of mononuclear leukocytes	2.33e-14		-0.942	ABI1,ABI2,ADK,AHNAK,ARHGDIA,ARHGEF1,B2M,BCL11A,BCL2A1,BCL2L1,BCL2L11,BCL3,BCL6,BLNK,BMI1,BTNL9,CBL,CCL22,CCR7,CD14,CD180,CD19,CD22,CD247,CD27,CD28,CD37,CD3E,CD44,CD58,CD6,CD69,CD72,CD79A,CD79B,CD81,CD83,CD84,CD86,CD99,CDK6,CHST3,CIITA,CLCF1,CORO1A,CR2,CREB1,CRTC2,CUL1,CXCR4,CYLD,CYTIP,DAPP1,DNM2,EBF1,EED,ELF1,ELF4,EP300,ERAP1,ETS1,FADD,FCGR2B,FKBP1A,FOS,FTL,GADD45B,GNAI2,GPI,GPR183,GRAP,GSK3B,GST…	217
proliferation of lymphocytes	1.2e-13		-1.12	ABI1,ABI2,ADK,AHNAK,ARHGDIA,ARHGEF1,B2M,BCL11A,BCL2A1,BCL2L1,BCL2L11,BCL3,BCL6,BLNK,BMI1,BTNL9,CBL,CCL22,CCR7,CD14,CD180,CD19,CD22,CD247,CD27,CD28,CD37,CD3E,CD44,CD58,CD6,CD69,CD72,CD79A,CD79B,CD81,CD83,CD84,CD86,CD99,CDK6,CHST3,CIITA,CLCF1,CORO1A,CR2,CREB1,CRTC2,CUL1,CXCR4,CYLD,CYTIP,DAPP1,DNM2,EBF1,EED,ELF1,ELF4,EP300,ERAP1,ETS1,FADD,FCGR2B,FKBP1A,FOS,FTL,GADD45B,GNAI2,GPI,GPR183,GRAP,GSK3B,HCL…	212
cell proliferation of T lymphocytes	2.05e-09		-0.779	ABI1,ABI2,ADK,AHNAK,ARHGDIA,ARHGEF1,B2M,BCL2L1,BMI1,BTNL9,CBL,CCL22,CCR7,CD14,CD19,CD247,CD27,CD28,CD37,CD3E,CD44,CD58,CD6,CD69,CD79A,CD81,CD83,CD84,CD86,CD99,CDK6,CHST3,CIITA,CORO1A,CREB1,CUL1,CXCR4,CYLD,CYTIP,DNM2,ELF1,ELF4,ERAP1,ETS1,FADD,FCGR2B,FKBP1A,FOS,FTL,GADD45B,GNAI2,GPI,GRAP,GSK3B,HCLS1,HLA-DMB,HLA-DRB1,HLA-E,HMGB1,HNRNPA2B1,HSF1,HSPA5,ICAM1,ICOS,ICOSLG/LOC102723996,IFNAR1,IGHM,IL23A,I…	163
function of leukocytes	5.25e-14		-0.134	AHNAK,AIM2,ARHGDIA,ARHGEF1,B2M,B4GALT1,BCL2L1,BCL2L11,BCL3,BCL6,BIK,CAPG,CASP2,CBL,CBX5,CCR7,CD14,CD247,CD27,CD28,CD3E,CD44,CD69,CD81,CD84,CD86,CIITA,CLEC2D,CNN2,CR2,CREB1,CTSC,CTSS,CXCL8,CYLD,DUSP2,EIF5A,ELF4,ERAP1,ETS1,FCGR2B,FCMR,FOS,GADD45B,GNAI2,GRN,GSK3B,GSN,HLA-E,HMGB1,HSP90AA1,ICAM1,ICAM2,ICOS,ICOSLG/LOC102723996,IFI30,IFNAR1,IGHM,IL10RA,IL16,IL23A,IL27RA,IL6,INPP5D,IRF5,IRF8,ITGAL,JAK3,J…	149
endocytosis	1.44e-13		-1.911	ABCA7,ABI1,ADAMTS5,ANXA6,AP2A1,AP2B1,AP2S1,APP,ARAF,ARHGAP27,ATG2A,ATG5,ATP5B,ATP6V0C,ATP6V0E1,ATP6V1D,ATP6V1E1,ATP6V1F,B2M,BCAR1,BICD1,CANX,CAPG,CBL,CBLL1,CCR7,CD14,CD44,CD63,CDC5L,CNN2,CORO1A,DNM2,EEF2K,EHD1,ENTPD1,EPN1,ERAP1,FCGR2B,FCHO1,FCMR,FOXP1,GAK,GLRX,GPR18,GRN,GSN,HAX1,HGS,HIP1R,HMGB1,HSP90AA1,HSPA5,HSPA9,ICAM1,ICOS,ICOSLG/LOC102723996,IFNAR1,IGF1R,IGHM,IL6,INPP5D,IQGAP1,IQSEC1,IRF8,ISG…	147
function of lymphatic system cells	1.05e-12		-0.646	AHNAK,ARHGDIA,ARHGEF1,B2M,BCL2L1,BCL2L11,BCL3,BCL6,BIK,CASP2,CBL,CBX5,CCR7,CD247,CD27,CD28,CD3E,CD44,CD69,CD81,CD84,CD86,CIITA,CLEC2D,CR2,CREB1,CTSC,CTSS,EIF5A,ELF4,ERAP1,ETS1,GADD45B,GNAI2,GSK3B,HLA-E,ICAM1,ICOS,ICOSLG/LOC102723996,IFNAR1,IGHM,IL10RA,IL16,IL23A,IL27RA,IL6,INPP5D,IRF5,IRF8,ITGAL,JAK3,LAT2,LGALS1,LGALS9,LGMN,LTB,MAP2K3,MCL1,MYC,NFATC1,NFKBID,NLRC5,NPC2,PGAP3,PIGR,PIK3CD,PLEC,PNP,P…	104
function of blood cells	2.24e-12		-0.106	ADAMTS13,AHNAK,AIM2,ARHGDIA,ARHGEF1,B2M,B4GALT1,BCL2L1,BCL2L11,BCL3,BCL6,BIK,CAPG,CAPN1,CASP2,CBL,CBX5,CCR7,CD14,CD247,CD27,CD28,CD3E,CD44,CD69,CD81,CD84,CD86,CIITA,CLEC1B,CLEC2D,CNN2,CR2,CREB1,CTSC,CTSS,CXCL8,CYLD,DUSP2,EIF5A,ELF4,ENTPD1,ERAP1,ETS1,FCGR2B,FCMR,FOS,GADD45B,GNAI2,GPX1,GRN,GSK3B,GSN,HLA-E,HMGB1,HSP90AA1,ICAM1,ICAM2,ICOS,ICOSLG/LOC102723996,IFI30,IFNAR1,IGHM,IL10RA,IL16,IL23A,IL27RA…	157
engulfment of cells	1.68e-11	Decreased	-2.452	ABCA7,ABI1,ADAMTS5,AP2A1,AP2S1,APP,ARAF,ATG3,ATG5,ATP6V0C,ATP6V0E1,ATP6V1D,ATP6V1E1,ATP6V1F,BCAR1,BICD1,CAMK1D,CAPG,CBL,CBLL1,CCR7,CD14,CD22,CD44,CD63,CDC5L,CNN2,COLEC12,CORO1A,CYBA,DNM2,EEF2K,EHD1,EPN1,ERAP1,FCGR2B,FCMR,FOXP1,GAK,GLRX,GPR18,GSN,HAX1,HGS,HIP1R,HMGB1,HSP90AA1,HSPA5,ICAM1,ICOS,ICOSLG/LOC102723996,IFNAR1,IGHM,IL6,INPP5D,IQGAP1,IQSEC1,IRF8,ISG15,ITGB1,ITSN1,LIMK1,LMAN2,LRPAP1,LTB4R,M…	129
cellular homeostasis	1.98e-11		-1.984	AATF,ABCC3,ABCC9,ACOT11,ADAM10,AFF1,AKT2,AMBRA1,AMFR,ANXA2,ANXA6,ANXA7,APP,ARID1A,ARSA,ATF4,ATG13,ATG2A,ATG3,ATG4A,ATG5,ATG9A,ATP1B3,ATP2B4,ATPIF1,B2M,BAG6,BAIAP2,BCAP31,BCL11A,BCL2A1,BCL2L1,BCL2L11,BCL3,BCL6,BID,BIK,BIRC6,BLOC1S1,BST2,CACNA1C,CACNA1E,CADPS,CADPS2,CAMK2D,CAPN1,CASP2,CAST,CBL,CCDC47,CCL22,CCR7,CD19,CD22,CD247,CD27,CD28,CD3E,CD52,CD6,CD69,CD72,CD79A,CD79B,CD81,CD83,CD86,CDK6,CDKN2D…	402
endocytosis by eukaryotic cells	4.72e-11	Decreased	-2.06	ABCA7,ABI1,ADAMTS5,AP2A1,APP,ATG5,ATP6V0C,ATP6V0E1,ATP6V1D,ATP6V1E1,ATP6V1F,BCAR1,BICD1,CAPG,CBL,CCR7,CD14,CD44,CDC5L,CNN2,CORO1A,DNM2,EHD1,EPN1,ERAP1,FCGR2B,FCMR,FOXP1,GLRX,GPR18,GSN,HAX1,HGS,HMGB1,HSP90AA1,HSPA5,ICOS,ICOSLG/LOC102723996,IFNAR1,IL6,INPP5D,IQSEC1,IRF8,ISG15,ITGB1,LIMK1,LMAN2,LTB4R,MAP1S,MAPKAPK2,MFGE8,MKL1,MUC5B,MYC,MYH9,NAA60,NAE1,PAN3,PGAP3,PIP5K1A,PIP5K1C,PLA2G6,PLD1,PLD2,PRF1…	96
homeostasis of blood cells	3.91e-10		-1.356	ADAM10,AFF1,AKT2,ATG5,B2M,BCL11A,BCL2A1,BCL2L11,BCL3,BCL6,BIK,CBL,CCR7,CD247,CD27,CD28,CD3E,CD6,CD69,CD79A,CD79B,CD83,CD86,CDK6,CHST3,CIITA,CORO1A,CREB1,CREBBP,CTR9,CXCR4,CYCS,CYLD,EBF1,EED,ELF1,ELF4,ELK1,EP300,EPAS1,ETS1,FADD,FCGR2B,FKBP1A,FOXO1,FOXP1,FURIN,GADD45B,GLI3,GPI,GPR183,HDAC1,HMGA1,HMGB1,HSP90AA1,ICAM1,ICOS,ICOSLG/LOC102723996,IFNAR1,IGF1R,IGKC,IL10RA,IL17RA,IL23A,IL27RA,IL2RB,IL6,INP…	166
Lymphocyte homeostasis	1.58e-09		-1.193	ADAM10,AFF1,AKT2,ATG5,B2M,BCL11A,BCL2A1,BCL2L11,BCL3,BCL6,BIK,CBL,CCR7,CD247,CD27,CD28,CD3E,CD6,CD69,CD79A,CD79B,CD83,CD86,CDK6,CHST3,CIITA,CORO1A,CREB1,CREBBP,CTR9,CXCR4,CYCS,CYLD,EBF1,EED,ELF1,ELF4,ELK1,EP300,ETS1,FADD,FCGR2B,FKBP1A,FOXO1,FOXP1,FURIN,GADD45B,GLI3,GPR183,HDAC1,HMGA1,HMGB1,HSP90AA1,ICAM1,ICOS,ICOSLG/LOC102723996,IFNAR1,IGF1R,IGKC,IL10RA,IL17RA,IL23A,IL27RA,IL2RB,IL6,INPP5D,IRF2,I…	159
homeostasis of leukocytes	1.81e-09		-1.278	ADAM10,AFF1,AKT2,ATG5,B2M,BCL11A,BCL2A1,BCL2L11,BCL3,BCL6,BIK,CBL,CCR7,CD247,CD27,CD28,CD3E,CD6,CD69,CD79A,CD79B,CD83,CD86,CDK6,CHST3,CIITA,CORO1A,CREB1,CREBBP,CTR9,CXCR4,CYCS,CYLD,EBF1,EED,ELF1,ELF4,ELK1,EP300,ETS1,FADD,FCGR2B,FKBP1A,FOXO1,FOXP1,FURIN,GADD45B,GLI3,GPR183,HDAC1,HMGA1,HMGB1,HSP90AA1,ICAM1,ICOS,ICOSLG/LOC102723996,IFNAR1,IGF1R,IGKC,IL10RA,IL17RA,IL23A,IL27RA,IL2RB,IL6,INPP5D,IRF2,I…	161
internalization of cells	2.09e-08	Decreased	-2.519	ABCA7,APP,ATG5,BCAR1,CAPG,CBL,CD14,CD22,CD44,CNN2,COLEC12,CORO1A,ERAP1,FCGR2B,FCMR,FOXP1,GAK,GLRX,GPR18,GSN,HMGB1,IFNAR1,IL6,INPP5D,IQSEC1,IRF8,ISG15,ITGAL,ITGB1,ITSN1,LIMK1,LMAN2,LTB4R,MAP1S,MAPKAPK2,MFGE8,MKL1,MUC5B,MYC,NCL,PGAP3,PIP5K1A,PLA2G6,PLD1,PLD2,PRKCA,PRKCE,PSMD4,PTEN,PTPRJ,PXN,RAB31,RAC2,RELB,RHOG,RORA,S100A9,SCARB1,SCN5A,SH3BP2,SPI1,SRC,STIM1,SYK,THBS1,TICAM1,TP53,UCP2,VAV1,WAS,WASF2	71
engulfment of tumor cell lines	1.45e-07		-0.836	ABI1,ATP6V0C,ATP6V0E1,ATP6V1D,ATP6V1E1,ATP6V1F,BCAR1,BICD1,CD44,CDC5L,DNM2,ERAP1,FCGR2B,FOXP1,HAX1,HSP90AA1,IL6,INPP5D,IQSEC1,ITGB1,LIMK1,LMAN2,LRPAP1,MT-CYB,MYC,NAA60,NCL,PAN3,PIGR,PIP5K1A,PLA2G6,PLD1,PLD2,PRF1,PRKCE,PSMD4,PXN,RAB31,RHOG,RPS21,SCARB1,SCN5A,SF3B4,SPI1,SRC,SRSF3,TNFSF10,WAS	48
receptor-mediated endocytosis	9.49e-06		0.069	AP2A1,AP2B1,AP2S1,APP,ARHGAP27,ATP5B,ATP6V0C,ATP6V0E1,ATP6V1D,ATP6V1E1,ATP6V1F,B2M,BICD1,CANX,CBL,CD14,CDC5L,DNM2,EPN1,FCGR2B,FCHO1,GAK,HAX1,HGS,HIP1R,ITSN1,LDLRAP1,LRPAP1,NAA60,NAE1,PAN3,PIP5K1C,PLD2,PPP3CA,PPT1,PRF1,PRKCA,RPS21,SF3B4,SRSF3,TMEM108,WASF1	42
function of lymphocytes	1.1e-13		-0.836	AHNAK,ARHGDIA,ARHGEF1,B2M,BCL2L1,BCL2L11,BCL3,BCL6,BIK,CASP2,CBL,CBX5,CCR7,CD247,CD27,CD28,CD3E,CD44,CD69,CD81,CD84,CD86,CIITA,CLEC2D,CR2,CREB1,CTSC,CTSS,EIF5A,ELF4,ERAP1,ETS1,GADD45B,GNAI2,GSK3B,HLA-E,ICAM1,ICOS,ICOSLG/LOC102723996,IFNAR1,IGHM,IL10RA,IL16,IL23A,IL27RA,IL6,INPP5D,IRF5,IRF8,ITGAL,JAK3,LAT2,LGALS1,LGALS9,LGMN,MAP2K3,MCL1,MYC,NFATC1,NFKBID,NLRC5,NPC2,PGAP3,PIGR,PIK3CD,PLEC,PNP,POU2A…	102
function of T lymphocytes	1.86e-11		-0.276	AHNAK,ARHGDIA,B2M,BCL2L1,BCL2L11,BCL3,BCL6,CASP2,CBL,CBX5,CCR7,CD247,CD27,CD28,CD3E,CD44,CD69,CD81,CD84,CD86,CIITA,CREB1,CTSC,CTSS,ERAP1,GADD45B,GNAI2,GSK3B,HLA-E,ICAM1,ICOS,ICOSLG/LOC102723996,IFNAR1,IGHM,IL10RA,IL16,IL23A,IL27RA,IL6,INPP5D,IRF5,IRF8,ITGAL,JAK3,LAT2,LGALS1,MAP2K3,MCL1,NFATC1,NLRC5,NPC2,PGAP3,PIK3CD,PLEC,PNP,POU2AF1,PPIA,PRF1,PSMB10,PSME2,REL,RELB,RGS16,RHOG,SAMSN1,SELENOK,SELL,S…	84
phagocytosis	2.89e-08	Decreased	-2.438	ABCA7,APP,ATG2A,ATG3,ATG5,BCAR1,CAMK1D,CAPG,CBL,CD14,CD22,CD44,CNN2,COLEC12,CORO1A,CYBA,DNM2,EHD1,ERAP1,FCGR2B,FCMR,FOXP1,GABARAPL2,GLRX,GPR18,GSN,HMGB1,ICAM1,ICOS,ICOSLG/LOC102723996,IFNAR1,IL6,INPP5D,IQSEC1,IRF8,ISG15,ITGB1,LIMK1,LMAN2,LTB4R,MAP1S,MAPKAPK2,MFGE8,MFN2,MKL1,MSN,MUC5B,MYC,MYH9,NOD1,OSTM1,PGAP3,PIP5K1A,PIP5K1C,PLA2G6,PLD1,PLD2,PRKCA,PRKCE,PSMD4,PTEN,PTPRJ,PXN,PYCARD,RAB31,RAB7A,RAC…	91
proliferation of connective tissue cells	6.21e-06		0.077	ACP1,ACTB,ADAR,AIMP1,AKT2,ANXA2,ATF4,ATG5,ATR,ATRAID,B4GALT7,BCAR1,BCL2L1,BMI1,CASC3,CBL,CBX7,CCNF,CD44,CDK4,CDK6,CIITA,CNR1,CREB1,CTC1,CXCL8,DCN,DDX5,DKC1,DPH1,EMD,ENG,EP300,ERF,FADD,FBXW7,FGF13,FLII,FOS,FOSB,FOXO1,FOXO4,FTH1,GLI3,GNAI2,GPI,GRN,GSTP1,HAT1,HDAC7,HGS,HINT1,HMGA2,HUWE1,IFI30,IFNAR1,IGF1R,IL6,INTU,IP6K2,IRS1,ITGA1,ITGB1,ITSN1,JUNB,JUP,KDM5A,KLF4,KMT2A,LATS1,LGALS1,MAP2K3,MAPK7,MAPKA…	147
proliferation of lymphatic system cells	1.51e-13		-1.37	ABI1,ABI2,ACTL6A,ADAR,ADK,AHNAK,APP,ARHGDIA,ARHGEF1,B2M,BCL11A,BCL2A1,BCL2L1,BCL2L11,BCL3,BCL6,BLNK,BMI1,BTNL9,CBL,CCL22,CCR7,CD14,CD180,CD19,CD22,CD247,CD27,CD28,CD37,CD3E,CD44,CD58,CD6,CD69,CD72,CD79A,CD79B,CD81,CD83,CD84,CD86,CD99,CDK6,CHST3,CIITA,CLCF1,CLEC1B,CORO1A,CR2,CREB1,CRTC2,CTC1,CUL1,CXCL8,CXCR4,CYLD,CYTIP,DAPP1,DNM2,EBF1,EED,ELF1,ELF4,EP300,ERAP1,ETS1,FADD,FCGR2B,FKBP1A,FOS,FOXO4,FTL…	228
cell movement	1.72e-10	Decreased	-2.882	ABI1,ACAN,ACP1,ACP5,ACTB,ACTR2,ADAM10,ADAM8,ADAMTS13,ADGRL3,ADI1,AHNAK,AIM2,AIMP1,AKT2,ALOX5AP,AMD1,ANXA2,APBB1,APP,ARAP1,ARHGAP4,ARHGDIA,ARHGEF1,ARHGEF28,ARID5B,ARPC1B,ARPC2,ARPC3,ARPIN/C15orf38-AP3S2,ARRDC3,ATG3,ATG5,ATG9A,ATP2B4,ATP5A1,ATP5B,B4GALT1,BAIAP2,BCAR1,BCL2L1,BCL3,BICD2,BID,BMI1,BRK1,BRMS1,BST2,CACNA1E,CADPS2,CAMK1D,CAMK2D,CAPG,CAPN1,CAST,CBL,CBLL1,CCL22,CCNH,CCR7,CD14,CD19,CD22,CD24…	525
migration of cells	1.48e-08	Decreased	-2.57	ACAN,ACP1,ACP5,ACTB,ADAM10,ADAM8,ADAMTS13,ADGRL3,ADI1,AHNAK,AIM2,AIMP1,AKT2,ALOX5AP,ANXA2,APBB1,APP,ARHGAP4,ARHGDIA,ARHGEF1,ARHGEF28,ARID5B,ARPC2,ARPIN/C15orf38-AP3S2,ARRDC3,ATG3,ATG5,ATG9A,ATP5A1,ATP5B,B4GALT1,BCAR1,BCL2L1,BCL3,BICD2,BID,BMI1,BRK1,BRMS1,BST2,CADPS2,CAMK1D,CAMK2D,CAPG,CAST,CBL,CBLL1,CCL22,CCNH,CCR7,CD14,CD19,CD22,CD247,CD28,CD37,CD3E,CD44,CD58,CD63,CD69,CD72,CD81,CD86,CD99,CDCA7L…	459
cell movement of blood cells	3.8e-07		-1.37	ACTB,ADAM10,ADAM8,ADAMTS13,AIM2,AIMP1,AKT2,ALOX5AP,ANXA2,APP,ARHGEF1,B4GALT1,BCL3,BID,CAMK1D,CAPG,CAST,CBL,CCL22,CCR7,CD14,CD19,CD22,CD247,CD28,CD37,CD3E,CD44,CD58,CD63,CD69,CD72,CD81,CD86,CD99,CIB1,CIITA,CKLF,CLEC1B,CNN2,CNR1,COCH,CORO1A,CR2,CREB3,CRTC2,CTSC,CTSS,CUX1,CXADR,CXCL16,CXCL8,CXCR4,CXCR5,CYTIP,DCN,EGLN3,ELF4,ENG,EPAS1,ETS1,FCGR2B,FERMT3,FOS,FOXO1,GBF1,GGT5,GLRX,GNA13,GNAI2,GPR18,GPR18…	222
invasion of cells	1.19e-06		-0.945	ABI1,ACAT1,ADAM10,ADAM8,ADI1,AHNAK,AKT2,ALKBH3,AMD1,ANXA2,ANXA8/ANXA8L1,APP,ARHGAP4,ARHGDIA,ARHGEF18,ARRDC3,ATP6V0A1,ATP6V0C,BCAR1,BCL2L1,CBL,CBX5,CCNH,CCR7,CD14,CD44,CD53,CD81,CD99,CDK5RAP3,CIB1,CNDP2,CNR1,COPB2,CREB3,CRMP1,CRTAP,CTBP1,CTSS,CXCL8,CXCR4,DCN,DIXDC1,DNAJB6,DNM2,DUSP6,DVL2,ECE1,EED,ELK1,ENG,EPAS1,ETS1,ETV1,FAT1,FERMT3,FGF13,FH,FKBP1A,FOS,FOXO1,FOXP1,FRK,FURIN,FXYD5,GAB1,GBP1,GMFG,GN…	225
cell movement of cervical cancer cell lines	2.4e-06		-0.642	CREB3,DGKD,EGLN3,ETS1,GSK3B,ITGB1,KMT2D,MAP3K8,MAPKAPK2,MYADM,MYH9,PAK2,PARVA,PHB,PIK3C2B,PLD1,PLD2,PREX1,PRUNE1,PTPN14,PXN,RASSF1,RHOG,S100A8,SAMSN1,SLC12A6,SLC9A3R1,SNX27,SRC,ST6GAL1,TESK1,TP63,TP73,TPPP	34
migration of leukemia cell lines	1.12e-05		-1.532	ADAM10,APP,ARHGEF1,CCL22,CD44,CXCL8,CXCR4,DVL2,ENG,FLNB,GAB1,GMFG,GNA13,HAX1,IQGAP1,ITGA4,ITGB1,LCK,LIMK1,MKL1,NOTCH1,PAK2,PLCG1,PTK2B,PXN,RGS1,SLC9A3R1,SRC,SYK	29
cell movement of leukocytes	3.95e-07		-1.256	ACTB,ADAM10,ADAM8,ADAMTS13,AIM2,AKT2,ALOX5AP,ANXA2,APP,ARHGEF1,B4GALT1,BCL3,BID,CAMK1D,CAPG,CAST,CCL22,CCR7,CD14,CD19,CD22,CD247,CD28,CD37,CD3E,CD44,CD58,CD63,CD69,CD72,CD81,CD86,CD99,CIITA,CKLF,CLEC1B,CNN2,CNR1,CORO1A,CR2,CREB3,CRTC2,CTSS,CUX1,CXADR,CXCL16,CXCL8,CXCR4,CXCR5,CYTIP,DCN,EGLN3,ELF4,ENG,EPAS1,ETS1,FCGR2B,FERMT3,FOS,FOXO1,GBF1,GNA13,GNAI2,GPR18,GPR183,GPSM3,GRK2,GRN,GSN,HARS,HCLS1,HMG…	197
cell movement of lymphocytes	4.24e-07		-1.501	ACTB,ADAM10,ADAM8,APP,ARHGEF1,BCL3,CCL22,CCR7,CD19,CD22,CD247,CD28,CD3E,CD44,CD58,CD69,CD81,CD86,CD99,CKLF,CTSS,CXCL16,CXCL8,CXCR4,CXCR5,CYTIP,ELF4,ENG,ETS1,FERMT3,FOS,FOXO1,GNA13,GNAI2,GPR183,HARS,HCLS1,ICAM1,ICAM2,ICOS,ICOSLG/LOC102723996,IFNAR1,IL16,IL17RA,IL18BP,IL23A,IL6,INPP5D,IRF5,ITGA1,ITGA4,ITGAL,ITGB1,JAK3,KCNA3,LCK,LGALS1,LIMK1,LTB,MAML1,MAP4K1,MAPK7,MAVS,MLLT11,MSN,MYADM,MYH9,MYLK,NFA…	109
Lymphocyte migration	1.62e-06		-1.642	ACTB,ADAM10,APP,ARHGEF1,BCL3,CCL22,CCR7,CD22,CD247,CD28,CD3E,CD44,CD58,CD69,CD81,CD86,CD99,CTSS,CXCL16,CXCL8,CXCR4,CXCR5,CYTIP,ELF4,ENG,ETS1,FERMT3,FOS,FOXO1,GNA13,GNAI2,GPR183,HARS,HCLS1,ICAM1,ICAM2,ICOS,ICOSLG/LOC102723996,IFNAR1,IL16,IL17RA,IL18BP,IL23A,IL6,INPP5D,IRF5,ITGA1,ITGA4,ITGAL,ITGB1,JAK3,KCNA3,LCK,LGALS1,LIMK1,LTB,MAML1,MAP4K1,MAPK7,MLLT11,MSN,MYADM,MYH9,MYLK,NOTCH1,NR4A1,PDPK1,PIK3C…	95
migration of mononuclear leukocytes	5.35e-06		-1.4	ACTB,ADAM10,ANXA2,APP,ARHGEF1,BCL3,CCL22,CCR7,CD22,CD247,CD28,CD3E,CD44,CD58,CD69,CD81,CD86,CD99,CTSS,CXCL16,CXCL8,CXCR4,CXCR5,CYTIP,ELF4,ENG,ETS1,FERMT3,FOS,FOXO1,GNA13,GNAI2,GPR183,HARS,HCLS1,ICAM1,ICAM2,ICOS,ICOSLG/LOC102723996,IFNAR1,IL16,IL17RA,IL18BP,IL23A,IL6,INPP5D,IRF5,ITGA1,ITGA4,ITGAL,ITGB1,JAK3,KCNA3,LCK,LGALS1,LIMK1,LTB,MAML1,MAP4K1,MAPK7,MLLT11,MSN,MYADM,MYH9,MYLK,NOTCH1,NR4A1,PDPK1…	99
cell movement of granulocytes	9.03e-06		-1.564	ADAM10,ADAM8,ADAMTS13,AIM2,AKT2,ALOX5AP,APP,B4GALT1,CAMK1D,CAPG,CAST,CCR7,CD14,CD28,CD37,CD44,CD69,CD99,CKLF,CNN2,CORO1A,CXADR,CXCL8,CXCR5,ENG,FERMT3,GBF1,GNAI2,GPR18,GRK2,GRN,GSN,HMGB1,ICAM1,ICAM2,ICOS,IL16,IL17RA,IL23A,IL27RA,IL2RB,IL6,INPP5D,ITGA1,ITGA4,ITGAL,ITGB1,JAK3,LAMA5,LGALS1,LGALS9,LIMK1,LTB4R,MAP3K8,MAPKAPK2,MAVS,MKL1,MT-ND1,MYLK,NCKAP1L,NR4A1,PDE4B,PIGR,PIK3CD,PIP5K1C,PLCB2,PNOC,PPIA…	96
cell movement of mononuclear leukocytes	1.13e-05		-1.047	ACTB,ADAM10,ADAM8,ANXA2,APP,ARHGEF1,BCL3,CCL22,CCR7,CD19,CD22,CD247,CD28,CD3E,CD44,CD58,CD69,CD81,CD86,CD99,CIITA,CKLF,CREB3,CTSS,CXCL16,CXCL8,CXCR4,CXCR5,CYTIP,ELF4,ENG,ETS1,FERMT3,FOS,FOXO1,GNA13,GNAI2,GPR183,HARS,HCLS1,HMGB1,ICAM1,ICAM2,ICOS,ICOSLG/LOC102723996,IFNAR1,IL16,IL17RA,IL18BP,IL23A,IL6,INPP5D,IRF5,ITGA1,ITGA4,ITGAL,ITGB1,JAK3,KCNA3,LCK,LGALS1,LIMK1,LTB,MAML1,MAP4K1,MAPK7,MAVS,MLLT11…	119
cell movement of neutrophils	7.29e-07		-1.007	ADAM10,ADAM8,ADAMTS13,AIM2,AKT2,ALOX5AP,APP,B4GALT1,CAMK1D,CAPG,CAST,CCR7,CD14,CD28,CD37,CD44,CD69,CD99,CKLF,CNN2,CORO1A,CXADR,CXCL8,ENG,FERMT3,GBF1,GNAI2,GPR18,GRK2,GRN,GSN,HMGB1,ICAM1,IL17RA,IL23A,IL6,INPP5D,ITGA1,ITGA4,ITGAL,ITGB1,JAK3,LGALS1,LIMK1,LTB4R,MAP3K8,MAPKAPK2,MAVS,MKL1,MT-ND1,MYLK,NCKAP1L,PDE4B,PIGR,PIK3CD,PIP5K1C,PLCB2,PNOC,PREX1,PRKCA,PTEN,PTGER3,RAC2,RAP1B,S100A8,S100A9,SELENOK,S…	84
cell movement of lymphoid cells	3.12e-07		-1.419	ACTB,ADAM10,ADAM8,APP,ARHGEF1,BCL3,CBL,CCL22,CCR7,CD19,CD22,CD247,CD28,CD3E,CD44,CD58,CD69,CD81,CD86,CD99,CKLF,CTSS,CXCL16,CXCL8,CXCR4,CXCR5,CYTIP,ELF4,ENG,ETS1,FERMT3,FOS,FOXO1,GNA13,GNAI2,GPR183,HARS,HCLS1,ICAM1,ICAM2,ICOS,ICOSLG/LOC102723996,IFNAR1,IL16,IL17RA,IL18BP,IL23A,IL6,INPP5D,IRF5,ITGA1,ITGA4,ITGAL,ITGB1,JAK3,KCNA3,LCK,LGALS1,LIMK1,LTB,MAML1,MAP4K1,MAPK7,MAVS,MLLT11,MSN,MYADM,MYH9,MYLK…	110
leukocyte migration	3.7e-07		-1.371	ACTB,ADAM10,ADAM8,ADAMTS13,AIM2,AIMP1,AKT2,ALOX5AP,ANXA2,APP,ARHGEF1,B4GALT1,BCL3,BID,CAMK1D,CAPG,CAST,CBL,CCL22,CCR7,CD14,CD19,CD22,CD247,CD28,CD37,CD3E,CD44,CD58,CD63,CD69,CD72,CD81,CD86,CD99,CIB1,CIITA,CKLF,CLEC1B,CNN2,CNR1,COCH,CORO1A,CR2,CREB3,CRTC2,CTSC,CTSS,CUX1,CXADR,CXCL16,CXCL8,CXCR4,CXCR5,CYTIP,DCN,EGLN3,ELF4,ENG,EPAS1,ETS1,FCGR2B,FERMT3,FOS,FOXO1,GBF1,GGT5,GLRX,GNA13,GNAI2,GPR18,GPR18…	220
cell movement of lymphatic system cells	4.15e-07		-1.389	ACTB,ADAM10,ADAM8,APP,ARHGEF1,BCL3,CBL,CCL22,CCR7,CD19,CD22,CD247,CD28,CD3E,CD44,CD58,CD69,CD81,CD86,CD99,CIB1,CKLF,CLEC1B,CTSS,CXCL16,CXCL8,CXCR4,CXCR5,CYTIP,ELF4,ENG,ETS1,FERMT3,FOS,FOXO1,GNA13,GNAI2,GPR183,HARS,HCLS1,ICAM1,ICAM2,ICOS,ICOSLG/LOC102723996,IFNAR1,IL16,IL17RA,IL18BP,IL23A,IL6,INPP5D,IRF5,ITGA1,ITGA4,ITGAL,ITGB1,JAK3,KCNA3,LCK,LGALS1,LIMK1,LTB,MAML1,MAP4K1,MAPK7,MAVS,MKL1,MLLT11,MS…	114
migration of lymphatic system cells	1.81e-06		-1.533	ACTB,ADAM10,APP,ARHGEF1,BCL3,CCL22,CCR7,CD22,CD247,CD28,CD3E,CD44,CD58,CD69,CD81,CD86,CD99,CIB1,CLEC1B,CTSS,CXCL16,CXCL8,CXCR4,CXCR5,CYTIP,ELF4,ENG,ETS1,FERMT3,FOS,FOXO1,GNA13,GNAI2,GPR183,HARS,HCLS1,ICAM1,ICAM2,ICOS,ICOSLG/LOC102723996,IFNAR1,IL16,IL17RA,IL18BP,IL23A,IL6,INPP5D,IRF5,ITGA1,ITGA4,ITGAL,ITGB1,JAK3,KCNA3,LCK,LGALS1,LIMK1,LTB,MAML1,MAP4K1,MAPK7,MKL1,MLLT11,MSN,MYADM,MYH9,MYLK,NOTCH1,…	99
growth of connective tissue	2.36e-07		-0.364	ACP1,ACTB,ADAR,AIMP1,AKT2,ANXA2,ATF4,ATG5,ATR,ATRAID,B4GALT7,BCAR1,BCL2L1,BMI1,BTG1,CASC3,CBL,CBX7,CCNF,CD28,CD44,CD6,CD83,CDK4,CDK6,CIITA,CNR1,CREB1,CTC1,CXCL8,DCN,DDX5,DKC1,DPH1,ELK1,EMD,ENG,EP300,ERF,FADD,FBXW7,FGF13,FLII,FOS,FOSB,FOXO1,FOXO4,FTH1,GLI3,GNAI2,GPI,GRN,GSTP1,HAT1,HDAC7,HGS,HINT1,HIPK2,HMGA1,HMGA2,HNRNPA2B1,HUWE1,ICOSLG/LOC102723996,IFI30,IFNAR1,IGF1R,IL10RA,IL2RB,IL6,INTU,IP6K2,I…	166
psoriatic arthritis	1.39e-06			CD27,CD72,CD79B,CD81,CD86,CXCL8,DCTN1,FOXO1,GNAI2,HLA-E,IGHD,IGHM,IGKC,IL17RA,IL6,JAK3,MAP2K5,MAP4K1,NOD1,PDE4B,S100A8,S100A9,SIPA1,STAT3,TCF7,TNFRSF1B,TP53,TXN,UBE2G2	29
rheumatoid arthritis	2.6e-10		-0.877	ACAN,ACE,ACTL6A,ADAM10,ADAM8,AIM2,AK2,ALPL,ARCN1,ARHGAP33,ARL16,ATF6B,B2M,BAG6,BCL6,BLNK,BRD2,BRMS1,C1QTNF6,CACNA1C,CAMK2D,CASC3,CCL22,CCR7,CD180,CD247,CD28,CD44,CD6,CD69,CD79A,CD83,CD86,CDK6,CDKN2D,CELF2,CHCHD2,CHRM5,CIITA,CLEC1B,CLEC2B,CLSTN2,COCH,CR2,CREG2,CSGALNACT1,CTSC,CXCL16,CXCL8,CXCR4,CXCR5,CYB5D1,DDX39B,DEDD2,DNAJC4,DUSP2,DYNLL1,ECHDC1,EEF2,EHMT2,ENO1,EPAS1,ERH,FAU,FCGR2B,FDPS,FKBP1A,FK…	208
inflammation of joint	3.14e-10		-0.17	ACAN,ACE,ACTL6A,ADAM10,ADAM8,ADAMTS13,ADAMTS5,AIM2,AK2,ALOX5AP,ALPL,ARCN1,ARHGAP33,ARL16,ATF6B,ATP5MPL,B2M,BAG6,BCL2L11,BCL3,BCL6,BID,BLNK,BRD2,BRMS1,C1QTNF6,CACNA1B,CACNA1C,CAMK2D,CASC3,CAST,CCL22,CCR7,CD180,CD247,CD27,CD28,CD44,CD6,CD69,CD72,CD79A,CD79B,CD81,CD83,CD86,CDK6,CDKN2D,CELF2,CHCHD2,CHRM5,CIITA,CLEC1B,CLEC2B,CLSTN2,COCH,CR2,CREG2,CRY1,CSGALNACT1,CTR9,CTSC,CTSS,CXCL16,CXCL8,CXCR4,CXCR5…	270
Rheumatic Disease	2.44e-10		-0.264	ACAN,ACE,ACTL6A,ADAM10,ADAM8,ADAMTS13,ADAMTS5,AIM2,AK2,ALOX5AP,ALPL,ARCN1,ARHGAP33,ARL16,ARPC5,ATF6B,ATG5,ATP5MPL,B2M,BAG6,BCL2L1,BCL2L11,BCL3,BCL6,BID,BLNK,BRD2,BRMS1,C1QTNF6,CACNA1B,CACNA1C,CAMK2D,CASC3,CAST,CCL22,CCR7,CD180,CD19,CD22,CD247,CD27,CD28,CD44,CD6,CD69,CD72,CD79A,CD79B,CD81,CD83,CD86,CDK6,CDKN2D,CELF2,CHCHD2,CHRM5,CIITA,CLEC1B,CLEC2B,CLSTN2,COCH,CR2,CREB1,CREG2,CRY1,CSGALNACT1,CTR9,…	305
non-traumatic arthropathy	5.89e-08		-1.041	ACAN,ACE,ACTL6A,ADAM10,ADAM8,ADAMTS13,ADAMTS5,AIM2,AK2,ALPL,ARCN1,ARHGAP33,ARL16,ATF6B,B2M,BAG6,BCL6,BLNK,BRD2,BRMS1,C1QTNF6,CACNA1C,CAMK2D,CASC3,CCL22,CCR7,CD180,CD247,CD28,CD44,CD6,CD69,CD79A,CD83,CD86,CDK6,CDKN2D,CELF2,CHCHD2,CHRM5,CIITA,CLEC1B,CLEC2B,CLSTN2,COCH,CR2,CREG2,CSGALNACT1,CTSC,CXCL16,CXCL8,CXCR4,CXCR5,CYB5D1,DDX39B,DEDD2,DNAJC4,DUSP2,DYNLL1,ECHDC1,EEF2,EHMT2,ENO1,EPAS1,ERH,FAU,FCGR…	220
atopic dermatitis	3.91e-06			AHNAK,ANXA2P2,ARCN1,BCL2L1,BCL3,CAPG,CCL22,CD44,CFL1,CHRM5,COIL,CXCL8,CXCR4,DDX41,DUSP2,EEF1A1,ENO1,ENTPD4,FKBP1A,FKBP8,FLG,GRK2,GSN,GSTO1,H3F3A/H3F3B,HLA-DRB1,HLA-DRB5,HNRNPR,HRNR,IDI1,IFI30,IGHM,IGKV1D-8,JPT1,JUNB,JUP,KLK1,LAMA5,LGALS1,LGMN,MSN,MX1,NFKBIZ,PDE4B,PER1,PGR,PHF1,PITPNB,PPP3CA,PRF1,PSAP,RAB11B,RNF139,S100A11,S100A8,S100A9,SBDS,SELENOK,SPI1,SRC,SYK,TNFAIP3,TNFSF10,TPI1,TPM3,VCP,XRCC6…	69
lichen planus	3.02e-06			ATP5G1,B2M,CCL22,CD44,CD52,CFL1,COX6A1,DYNLL1,EEF1A1,EIF5A,ENO1,FKBP1A,FTH1,GRN,GSN,HLA-DRB1,HLA-E,IFI30,IFITM1,IFITM2,JUP,LAPTM5,LTB,MX1,NDUFA3,PPP3CA,PSME2,S100A8,S100A9,SYNGR2,TMEM59	31
Dermatitis	2.9e-09	Increased	2.973	AHNAK,ANXA2P2,ARCN1,ARHGDIA,BCL2L1,BCL3,CAPG,CCL22,CCR7,CD44,CFL1,CHRM5,CNR1,COIL,CXCL8,CXCR4,CYTIP,DDX41,DUSP2,EEF1A1,ENO1,ENTPD4,FCGR2B,FKBP1A,FKBP8,FLG,FPGS,FTO,GRK2,GSN,GSTO1,GSTP1,H3F3A/H3F3B,HDAC1,HLA-DRB1,HLA-DRB5,HLA-E,HNRNPR,HRNR,ICOSLG/LOC102723996,IDI1,IFI30,IFNAR1,IGHM,IGKC,IGKV1D-8,IL16,IL17RA,IL23A,IL2RB,IL6,IRF2,JPT1,JUNB,JUP,KLK1,LAMA5,LGALS1,LGMN,LTB,LTB4R,MAP2K3,MAVS,MCL1,MMP19,…	122
dysmorphogenesis	7.9e-07		1.427	ABI1,ARID1A,CCNF,COPS3,COPS5,DPH3,EIF4G2,ENG,ERF,FURIN,GPX4,HGS,HIST1H1C,HIST1H1D,ITGA4,KAT7,LDB1,MAPK7,MESD,METAP2,MYH9,NCSTN,NDUFA13,PTEN,RAB7A,SETD2,SOX4,STAT3,TEAD1,TPT1,UBIAD1,WASF2,ZFP36L1	33
mitochondrial respiratory chain deficiency	2.66e-14			ATP5A1,ATP5E,COA3,COX14,COX6B1,ETFA,FASTKD2,MT-CO1,MT-CO2,MT-ND1,MT-ND2,MT-ND3,MT-ND4,MT-ND5,MT-ND6,MT-TS1,NDUFA1,NDUFA11,NDUFA12,NDUFA13,NDUFA2,NDUFA9,NDUFAF1,NDUFB11,NDUFB3,NDUFB9,NDUFS1,NDUFS2,NDUFS3,NDUFS4,NDUFS6,NDUFV2,PET100,SCO2,SDHA,TTC19,UQCRC2,UQCRQ	38
Mitochondrial complex I deficiency	4.86e-11			MT-ND1,MT-ND2,MT-ND3,MT-ND4,MT-ND5,MT-ND6,NDUFA1,NDUFA11,NDUFA12,NDUFA13,NDUFA2,NDUFA9,NDUFAF1,NDUFB11,NDUFB3,NDUFB9,NDUFS1,NDUFS2,NDUFS3,NDUFS4,NDUFS6,NDUFV2	22
hypoplasia of lymphoid organ	1.38e-07		1.838	ABCC10,AFF1,AMER1,ARHGDIA,ARID5B,BCL11A,BCL3,BCL6,BLNK,CBL,CD247,CD3E,CDK6,CHST3,CUL1,CYTIP,E2F4,ETS1,HAX1,IGHM,IGKC,IGLL1/IGLL5,IL2RB,JAK3,LCK,MYC,NFAT5,PIK3CD,POU2AF1,PRF1,RASSF5,RELB,RHOH,RPS6KA4,RPSA,SELL,SRC,STAT3,STIM1,TCF3,TCIRG1,TP53,VAV1,WAS,WIPF1,XRCC4,XRCC5,XRCC6,ZFP36	49
hypoplasia of lymphatic system	7.21e-08	Increased	2.126	ABCC10,AFF1,AMER1,ARHGDIA,ARID5B,BCL11A,BCL3,BCL6,BLNK,CBL,CD247,CD3E,CDK6,CHST3,CUL1,CYTIP,E2F4,ETS1,HAX1,IGHM,IGKC,IGLL1/IGLL5,IL2RB,JAK3,LCK,MYC,NFAT5,PIK3CD,POLM,POU2AF1,PRF1,RASSF5,RELB,RHOH,RPS6KA4,RPSA,SASH3,SELL,SRC,STAT3,STIM1,TCF3,TCIRG1,TP53,VAV1,WAS,WIPF1,XRCC4,XRCC5,XRCC6,ZFP36	51
size of embryo	2.54e-06			ADAM10,APH1A,CCNF,CDK4,CDK6,CDON,CFL1,CHMP5,CIAPIN1,COPS5,CREBBP,CUL1,CXADR,CYCS,DAD1,DLD,DOT1L,DPH3,ECE1,ENG,EP300,EPN1,ERF,FADD,FBXW7,FKBP8,FURIN,GPX4,GRK2,HGS,HHEX,HIST1H1C,HIST1H1D,HSPG2,HUWE1,IGF1R,ITGB8,ITPR1,KCNQ1OT1,KDM2A,KIF5B,LAMA5,LDB1,MAML1,MAPK7,MED1,METAP2,MFN1,MFN2,MORF4L1,MRPL51,MYC,NCOA3,NCSTN,NDUFA13,NFATC1,NOTCH1,NUMB,PAK2,PDCD10,PDHA1,PDPK1,PKD1,POU2F1,PPP2CA,PTEN,PTPRJ,PXN,RA…	92
pancreatic mass	1.42e-06		1.971	ABCA7,ABCC10,ABCC3,ABCC9,ABO,ACAN,ADAM10,ADAM22,ADAMTS13,ADAMTS5,ADAMTSL1,ADAR,ADCY2,ADGB,ADSL,AFF1,AFF4,AGAP1,AGBL2,AGBL5,AGPAT5,AHNAK2,AIM2,ALKBH3,ALPL,AMD1,AMER1,AMFR,ANAPC5,ANKRD12,ANKRD30B,ANKRD52,ANP32A,ANP32E,AP1G1,AP1G2,AP3S1,APOBEC4,ARAF,ARHGAP32,ARHGAP4,ARID1A,ARID5B,ARPC1B,ASCC3,ASTE1,ATG16L2,ATP11C,ATP2B4,ATP6V0A1,ATRX,ATXN10,AUP1,BAIAP2,BAZ2A,BCL2L11,BCL9,BEAN1,BEND6,BIRC6,BNC2,BRPF3…	571
pancreatic duct disorder	1.09e-05			ABCA7,ABCC10,ABCC9,ABO,ACAN,ADAM22,ADAMTS13,ADAMTS5,ADAMTSL1,ADAR,ADGB,ADSL,AFF1,AGBL2,AGBL5,AGPAT5,AHNAK2,AIM2,ALPL,AMD1,AMER1,AMFR,ANAPC5,ANKRD12,ANKRD30B,ANKRD52,ANP32A,ANP32E,AP1G1,AP1G2,AP3S1,APOBEC4,ARHGAP32,ARHGAP4,ARID1A,ARID5B,ARPC1B,ASCC3,ASTE1,ATG16L2,ATP11C,ATP2B4,ATP6V0A1,ATRX,ATXN10,AUP1,BAIAP2,BAZ2A,BCL9,BEAN1,BEND6,BIRC6,BRPF3,BTAF1,CACNA1B,CACNA1C,CACNA1E,CAD,CADM2,CADPS,CBL,CC2D…	452
metabolism of reactive oxygen species	6.93e-07		0.23	AATF,ACTB,AKT2,ANXA2,APP,ARHGDIA,ARHGEF1,ARSA,ATG5,ATP6AP2,ATPIF1,BCL2L1,BID,BMI1,CANX,CD14,CD28,CD44,CD52,CLIC1,COX5B,CR2,CRTC2,CXCL8,CYBA,CYCS,DBI,DCN,DDIT3,DECR1,DUOX2,ENTPD1,EPAS1,ETS1,FADD,FCMR,FOS,FOXO1,FTH1,FTL,GABARAP,GPX1,GRK1,GRK2,GRN,GSN,GSTP1,HMGB1,HSD17B10,HSPA9,HVCN1,ICAM1,IL6,IQGAP1,ITGA1,ITGB1,ITSN1,LCK,LILRB2,LIMK1,LIPA,LOC102724788/PRODH,MAP2K3,MAP3K11,MAP3K8,MAPT,MFN2,MS4A1,MT-…	129
synthesis of reactive oxygen species	1.14e-06		-0.213	AATF,ACTB,AKT2,ANXA2,APP,ARHGDIA,ARHGEF1,ARSA,ATG5,ATP6AP2,ATPIF1,BCL2L1,BID,BMI1,CANX,CD14,CD28,CD44,CD52,CLIC1,COX5B,CR2,CRTC2,CXCL8,CYBA,DBI,DCN,DDIT3,DECR1,DUOX2,ENTPD1,EPAS1,ETS1,FADD,FCMR,FOS,FOXO1,FTH1,FTL,GABARAP,GPX1,GRK1,GRK2,GRN,GSN,GSTP1,HMGB1,HSD17B10,HSPA9,HVCN1,ICAM1,IL6,IQGAP1,ITGA1,ITGB1,ITSN1,LCK,LILRB2,LIMK1,LIPA,LOC102724788/PRODH,MAP2K3,MAP3K11,MAP3K8,MAPT,MFN2,MS4A1,MT-CO1,M…	124
liver lesion	2.47e-09		1.872	AAAS,ABCA2,ABCA7,ABCC10,ABCC3,ABCC9,ABLIM3,ABT1,ACAA2,ACAN,ACBD3,ACE,ACP1,ACSL6,ACTB,ACTR2,ADAMTS13,ADAMTS5,ADAMTSL1,ADAR,ADCY2,ADGB,ADK,AFF1,AFF4,AGAP1,AHDC1,AHNAK,AHNAK2,AK2,AKNA,AKT2,ALDH9A1,ALPL,AMBRA1,AMER1,AMFR,ANAPC5,ANGEL1,ANKRD10,ANKRD12,ANO9,ANP32E,ANXA2,ANXA7,AP1B1,AP1G1,AP1G2,AP5B1,AP5Z1,APOBEC3F,ARAF,ARAP1,ARHGAP17,ARHGAP27,ARHGAP29,ARHGAP32,ARHGAP4,ARHGAP9,ARHGDIA,ARHGEF2,ARHGEF28,A…	1016
expression of RNA	1.43e-23	Decreased	-4.189	AATF,ABCA2,ABHD14B,ABLIM3,ABT1,ACE,ACTR2,AES,AFF1,AGO3,AKNA,AKT2,ANP32A,ANXA4,ANXA7,APBB1,APOBEC3G,APP,ARHGEF2,ARHGEF28,ARID1A,ARID3B,ARID4A,ARID5A,ARID5B,ARNT2,ATF4,ATF6B,ATF7,ATF7IP,ATN1,ATP2B4,ATRX,ATXN1L,ATXN7L3,BAZ2A,BCL11A,BCL2L1,BCL3,BCL6,BCL9,BCL9L,BCOR,BID,BLNK,BMI1,BMP3,BRD2,BRMS1,BST2,BTAF1,BTG1,CALCOCO1,CAMK2D,CAMTA2,CARF,CAVIN2,CBFA2T3,CBX1,CBX5,CBX6,CBX7,CC2D1B,CCNH,CD19,CD28,CD3E,C…	580
transcription	6.77e-22	Decreased	-4.007	AATF,ABCA2,ABHD14B,ABLIM3,ABT1,ACE,ACTR2,AES,AFF1,AGO3,AKNA,AKT2,ANP32A,ANXA4,ANXA7,AP1G2,APBB1,APP,ARHGEF2,ARID1A,ARID3B,ARID4A,ARID5A,ARID5B,ARNT2,ATF4,ATF6B,ATF7,ATF7IP,ATN1,ATP2B4,ATRX,ATXN1L,ATXN7L3,BAZ2A,BCL11A,BCL2L1,BCL3,BCL6,BCL9,BCL9L,BCOR,BID,BLNK,BMI1,BMP3,BRD2,BRMS1,BST2,BTAF1,BTG1,CALCOCO1,CAMK2D,CAMTA2,CARF,CAVIN2,CBFA2T3,CBX1,CBX5,CBX6,CBX7,CC2D1B,CCNH,CD19,CD28,CD3E,CD3EAP,CD44,C…	541
transcription of RNA	1.96e-20	Decreased	-3.68	AATF,ABCA2,ABHD14B,ABLIM3,ABT1,ACTR2,AES,AFF1,AKNA,AKT2,ANP32A,ANXA4,APBB1,APP,ARHGEF2,ARID1A,ARID3B,ARID4A,ARID5A,ARID5B,ARNT2,ATF4,ATF6B,ATF7,ATF7IP,ATN1,ATP2B4,ATRX,ATXN1L,ATXN7L3,BAZ2A,BCL11A,BCL2L1,BCL3,BCL6,BCL9,BCL9L,BCOR,BID,BLNK,BMI1,BMP3,BRD2,BRMS1,BST2,BTAF1,BTG1,CALCOCO1,CAMK2D,CAMTA2,CARF,CAVIN2,CBFA2T3,CBX1,CBX5,CBX6,CBX7,CC2D1B,CCNH,CD19,CD28,CD3E,CD3EAP,CD44,CD81,CDC5L,CDK5RAP3,CD…	486
activation of DNA endogenous promoter	6.7e-18	Decreased	-2.379	AATF,ABCA2,ABHD14B,ABLIM3,ABT1,AES,AKNA,AKT2,ANXA4,APBB1,APP,ARHGEF2,ARID1A,ARID3B,ARID4A,ARID5A,ARID5B,ARNT2,ATF4,ATF7IP,ATN1,ATP2B4,ATRX,ATXN1L,BCL11A,BCL3,BCL6,BCL9,BCL9L,BCOR,BMI1,BMP3,BRD2,CALCOCO1,CAMK2D,CAMTA2,CARF,CAVIN2,CBFA2T3,CBX6,CBX7,CC2D1B,CCNH,CD28,CD81,CDK5RAP3,CDK6,CDON,CEBPZ,CHCHD2,CHCHD3,CHD2,CIC,CIITA,CNBP,CNOT2,COPS5,CREB1,CREB3,CREBBP,CRTC1,CRTC2,CRTC3,CRY1,CSRNP3,CTBP1,CTDS…	334
transcription of DNA	2.13e-17	Decreased	-2.832	AATF,ABCA2,ABHD14B,ABLIM3,ABT1,AES,AFF1,AKNA,AKT2,ANXA4,APBB1,APP,ARHGEF2,ARID1A,ARID3B,ARID4A,ARID5A,ARID5B,ARNT2,ATF4,ATF7,ATF7IP,ATN1,ATP2B4,ATRX,ATXN1L,ATXN7L3,BCL11A,BCL3,BCL6,BCL9,BCL9L,BCOR,BMI1,BMP3,BRD2,BRMS1,CALCOCO1,CAMK2D,CAMTA2,CARF,CAVIN2,CBFA2T3,CBX1,CBX5,CBX6,CBX7,CC2D1B,CCNH,CD28,CD3EAP,CD81,CDC5L,CDK5RAP3,CDK6,CDON,CEBPZ,CELSR2,CHCHD2,CHCHD3,CHD2,CIC,CIITA,CNBP,CNOT2,COMMD7,COPS…	404
transactivation	1.29e-14	Decreased	-3.59	ADAMTS5,ADAR,ANXA4,APBB1,APP,ARHGEF1,ARID1A,ATF7,BCL3,BCL6,BICRA,BRD2,CALCOCO1,CAMK1D,CBL,CCNH,CD28,CD44,CD6,CD86,CHP1,CIITA,COPS5,CREB1,CREBBP,CRTC1,CRTC2,CUL1,CXCL8,CYTIP,DDIT3,DPF2,E2F4,EDF1,ELK1,EP300,EPAS1,ERCC2,ETS1,FGF13,FOS,FOSB,FOXO1,FOXO4,FRK,GAB1,GNA13,GSK3B,HBP1,HCFC1,HDAC1,HMGA1,HMGB1,HSF1,HSPA9,HTATIP2,IL6,INPP5D,IRF2,IRF4,IRF8,ITSN1,JUNB,JUP,KAT7,KDM5A,KLF4,KLF6,KMT2A,LCK,LGALS1,MA…	175
transactivation of RNA	1.12e-12	Decreased	-3.366	ADAMTS5,ADAR,ANXA4,APBB1,APP,ARHGEF1,ARID1A,ATF7,BCL3,BCL6,BICRA,BRD2,CALCOCO1,CAMK1D,CBL,CCNH,CD28,CD44,CD6,CD86,CIITA,COPS5,CREB1,CREBBP,CUL1,CXCL8,CYTIP,DDIT3,DPF2,E2F4,EDF1,ELK1,EP300,EPAS1,ERCC2,ETS1,FGF13,FOS,FOSB,FOXO1,FOXO4,FRK,GNA13,GSK3B,HBP1,HCFC1,HDAC1,HMGA1,HMGB1,HSF1,HSPA9,HTATIP2,IL6,INPP5D,IRF2,IRF4,IRF8,ITSN1,JUNB,JUP,KAT7,KLF4,KLF6,KMT2A,LGALS1,MAP3K8,MAPKAPK2,MED1,MED11,MED14,M…	160
expression of mRNA	1.44e-06		-0.992	APP,BCL6,CD28,CD86,COPS5,COPZ1,DARS,DDIT3,DDX3X,DDX5,EIF2B1,EIF2B3,EIF2S1,EIF3F,EIF3I,EIF3K,EIF4A3,EIF4B,EIF4EBP2,EIF4G2,EIF5,ELK1,EPRS,ETS1,FOS,FOXO4,GTF2B,HBS1L,HMGB1,HSF1,IL6,MAP2K3,MED14,MRPL15,MRPL51,MRPS7,MT-TS1,MYC,NCOA3,NFATC1,PAIP1,PAIP2,POU2F2,PPARD,PRKCA,RARA,RBM3,RNF139,RPL13A,RPL19,RPL23,RPL30,RPL38,RPS14,RPS27L,RPS6KB2,RPS9,S100A9,SARS,STAT3,TNIP1,TOB1,TP53,TPR,XRN1,ZFP36L1	66
blood protein disorder	7.28e-09		-0.164	ACE,ACP5,ALPL,ANXA11,ANXA2,ANXA4,ANXA6,ARHGAP33,ARHGDIA,ATP6V1E1,B2M,BCL11A,BCL2L1,BCL2L11,BLNK,CAVIN2,CBX7,CD180,CD19,CD247,CD27,CD28,CD44,CD52,CD79A,CD79B,CDK4,CIITA,CLK1,COCH,CRBN,CREBBP,CTBP1,CTSC,CXCL8,CXCR4,CYLD,EMB,EP300,FADD,FCGR2B,FDPS,FKBP1A,FOS,G3BP1,GGPS1,GRHPR,GRIN2B,GRIN3A,GSN,GTF2B,HAT1,HCLS1,HDAC1,HDAC5,HSP90AA1,ICOS,IFNAR1,IGHM,IGKC,IGLL1/IGLL5,IL6,JCHAIN,KAT7,KPNA2,LAPTM5,LIFR,L…	138
cytopenia	1.75e-08	Increased	3.145	ABCC10,ADAMTS13,APP,ARID4A,B2M,BCL11A,BCL2L1,BCL2L11,BCL6,BLNK,CD14,CD247,CD3E,CD44,CD52,CD79A,CD79B,CDK6,CLEC1B,CREBBP,CXCR4,CYCS,DNM2,EBF1,ENTPD1,ERCC2,ETS1,FCGR2B,GRIN3A,GSTM1,GSTP1,HAX1,HDAC1,ICOS,IFNAR1,IGHM,IGKC,IL2RB,IL6,INPP5D,IRF4,IRF8,ITGAL,JAK3,KPNA1,LCK,LTB,MAFG,MAGT1,MKL1,MPIG6B,MS4A1,MTHFR,MYH9,NBEAL2,PAK2,PDPK1,PIK3CD,PLEK,POR,PPP3CA,PRDX3,PRF1,PTEN,RARA,RBM8A,RHOF,SAMD9L,SBDS,SERP…	100
abnormal morphology of bone marrow	4.53e-06			ADAR,ARID4A,ATF4,ATF7,BCL11A,CBFA2T3,CDK4,CDK6,CHST3,CREBBP,EBF1,ICAM2,IL2RB,IRF8,MED1,MPIG6B,MYC,NBEAL2,PBX1,PPARD,SOD1,SPI1,SRC,TAL1,TNFRSF11A,TP53,TSTA3,WAS	28
B-cell lymphoproliferative disorder	1.53e-14		1.398	ABCA7,ABCC9,ADAMTSL1,AHNAK,ANKRD36,APP,ARHGAP17,ARID1A,ATN1,B2M,BCL2L11,BCL6,BCOR,BIRC6,BRD2,BTG1,C5orf22,CAD,CARNS1,CASP2,CCDC86,CCDC97,CCNF,CCR7,CD180,CD19,CD22,CD247,CD27,CD28,CD3E,CD44,CD52,CD58,CD63,CD69,CD79A,CD79B,CD86,CDC123,CDH7,CDON,CELSR2,CHD2,CIC,CIITA,CLEC17A,CNR1,CR2,CRBN,CREBBP,CSDE1,CUL9,CXCR4,CXCR5,DAD1,DCHS1,DUSP2,EHMT2,ELK1,EP300,ETS1,EYS,FAT2,FBN1,FBXW7,FCGR2B,FKBP1A,FLRT2,FOX…	181
leukopenia	2.56e-09		1.373	ABCC10,B2M,BCL11A,BLNK,CD14,CD247,CD3E,CD52,CD79A,CD79B,CREBBP,CXCR4,DNM2,EBF1,ERCC2,ETS1,GRIN3A,GSTP1,HAX1,ICOS,IFNAR1,IGHM,IGKC,IL2RB,IL6,IRF4,IRF8,JAK3,LCK,LTB,MAGT1,MTHFR,PIK3CD,POR,PPP3CA,RARA,SBDS,SERPINB1,SOX4,SPI1,SYK,TAP1,TCF3,TCIRG1,TNFAIP3,TNFRSF13C,TOP2B,TP53,TPMT,TUBA1A,TUBA1C,TUBB4A,TUBB4B,UNC119,VPS45,WAS,XRCC5,XRCC6	58
paraproteinemia	4.28e-09			ACE,ACP5,ALPL,ANXA11,ANXA2,ANXA4,ANXA6,ARHGAP33,ATP6V1E1,B2M,BCL11A,BCL2L1,BCL2L11,CAVIN2,CBX7,CD180,CD19,CD247,CD27,CD28,CD44,CD52,CD79A,CDK4,CIITA,CLK1,COCH,CRBN,CREBBP,CTBP1,CTSC,CXCL8,CXCR4,CYLD,EMB,EP300,FADD,FDPS,FKBP1A,FOS,G3BP1,GGPS1,GRHPR,GRIN2B,GRIN3A,GSN,GTF2B,HAT1,HCLS1,HDAC1,HDAC5,HSP90AA1,IFNAR1,IGHM,IL6,JCHAIN,KAT7,KPNA2,LAPTM5,LIFR,LY6E,MAGED1,MAP3K8,MAP4K4,MCL1,MPEG1,MS4A1,MYC,NA…	127
T-cell lymphoproliferative disorder	7.87e-09		-0.932	ADAR,AIM2,ARID1A,ARID5B,ATG5,ATR,B2M,BCL2L1,BCL2L11,BCL6,BTG1,CCL22,CCR7,CD14,CD19,CD247,CD27,CD28,CD3E,CD52,CD58,CD69,CD86,CDK4,CHD2,CHPF,CIITA,CLK1,CNOT3,CR2,CRBN,CREBBP,CUL1,CXCL8,DCN,DNM2,DUSP2,E2F4,EED,ENG,EP300,EPAS1,EPC1,FAT1,FBN1,FBXW7,FKBP1A,FLG2,FOXP1,FPGS,GADD45B,HDAC1,HDAC5,HDAC7,HECA,HNRNPA2B1,HSP90AA1,IFI30,IFI35,IFITM1,IFNAR1,IGHM,IGKC,IL16,IL2RB,IL6,ING3,IRF4,ISG15,ISG20,ITGB1,JAK…	147
lymphopenia	1.06e-07	Increased	2.213	B2M,BCL11A,BLNK,CD247,CD3E,CD79A,CD79B,CREBBP,DNM2,EBF1,ETS1,ICOS,IGHM,IGKC,IL2RB,IL6,IRF4,IRF8,JAK3,LCK,LTB,MAGT1,PIK3CD,SOX4,SPI1,SYK,TAP1,TCF3,TNFAIP3,TNFRSF13C,UNC119,XRCC5,XRCC6	33
abnormal function of B lymphocytes	2.64e-12			ARHGDIA,BCL2L11,BCL3,BCL6,CCR7,CD19,CD22,CD6,CD72,CIITA,CR2,CTSS,CXCR4,CYLD,ELF1,GPR183,HCLS1,ICOS,IGHM,INPP5D,IP6K2,IRF4,JCHAIN,MAVS,MS4A1,NFATC1,PIK3CD,PTPRJ,RGS1,RHBDF2,S1PR3,SASH3,SH3BP2,STAT6,TICAM1,TNFRSF13C,VAV1,WAS	38
development of hematopoietic system	2.12e-08		-1.477	ABI1,ADAM10,ADAR,AKT2,ARID4A,ATF4,B2M,BAIAP2,BCL2L11,BCL6,BLNK,BMI1,CBFA2T3,CBL,CD3E,CD44,CD79A,CD79B,CD83,CIB1,CREB1,CREBBP,CTC1,CXCR4,E2F4,EBF1,EED,EIF6,ETS1,FOS,FOXO1,HDAC1,HDAC7,HIST1H4C,HIST2H4A,HMGA1,HMGB2,HSF1,ICOS,IFNAR1,IFRD1,IGHM,IGLL1/IGLL5,IL2RB,IL6,IRF8,ITGAL,JAK3,L3MBTL1,LAIR1,LAT2,LCK,LGMN,LTB,MAFG,MAP3K8,MCL1,MED1,MEF2D,MKL1,MLLT11,MPIG6B,NFYA,NOTCH1,PAX5,PBX1,PLA2G6,PLCG1,PML,PRM…	95
quantity of pre-B lymphocytes	3.68e-08		-1.66	AFF1,ARHGDIA,ARID5B,BCL2L11,BCL3,BIK,BLNK,CD180,CD22,CD28,CD69,CD72,CD79A,CD79B,CXCR4,CYLD,EBF1,EP300,ETS1,HAX1,IGHM,IGKC,IGLL1/IGLL5,IL6,INPP5D,IRF4,IRF8,JAK3,KLF4,MS4A1,PNP,PTPN2,SH3BP2,SOX4,SPI1,ST6GAL1,SYK,TCF3,TNFRSF13C,TP53,VAV1	41
quantity of pro-B lymphocytes	1.24e-06		-1.424	ARID5B,BCL2L11,BIK,BLNK,CD22,CD28,CD72,CD79A,CD79B,CXCR4,CYLD,EBF1,ETS1,HAX1,IGHM,IGKC,IGLL1/IGLL5,IL6,INPP5D,SH3BP2,SOX4,SPI1,SYK,TCF3,TP53	25
quantity of thymocytes	2.2e-07		0.058	AFF1,ARHGDIA,ARID5B,ATP6AP2,B2M,BCL11A,BCL2L1,BCL2L11,CCR7,CD247,CD3E,CD79A,CD83,CD86,CDK6,CIITA,CORO1A,CREB1,CREBBP,CXCR4,CYLD,E2F4,EP300,ETS1,FADD,FCGR2B,FOS,FOSB,FOXO1,GNAI2,HAX1,ICOSLG/LOC102723996,IL2RB,IL6,INPP5D,JAK3,KIFAP3,KLF4,LAIR1,LCK,MAML1,MAP3K8,MCL1,MMP19,NFATC1,NOTCH1,NR4A1,PARL,PIK3CD,PNP,PSME3,PTPN2,RASSF5,RHOH,SASH3,SPI1,STAT3,TAL1,TAP1,TCF3,TP53,VAV1,WAS,WIPF1,XRCC5,XRCC6	66
quantity of hematopoietic progenitor cells	5.94e-11		-0.633	ABCC10,AFF1,ARHGDIA,ARID1A,ARID4A,ARID5B,ATF4,ATP6AP2,B2M,BCL11A,BCL2L1,BCL2L11,BCL3,BIK,BLNK,CBFA2T3,CBL,CCR7,CD180,CD22,CD247,CD28,CD3E,CD44,CD69,CD72,CD79A,CD79B,CD83,CD86,CDK4,CDK6,CIB1,CIITA,CORO1A,CREB1,CREBBP,CTC1,CXCL8,CXCR4,CYLD,DCN,E2F4,EBF1,ELF4,EP300,EPAS1,ETS1,FADD,FCGR2B,FOS,FOSB,FOXO1,GNAI2,HAX1,HSPA9,ICOSLG/LOC102723996,IGHM,IGKC,IGLL1/IGLL5,IL2RB,IL6,INPP5D,IRF4,IRF8,JAK3,KIFAP3,…	131
quantity of B lymphocytes	7.14e-15	Decreased	-2.144	AFF1,APP,ARHGDIA,ARHGEF1,ARID4A,ARID5B,B4GALNT2,BCL2A1,BCL2L11,BCL3,BIK,BLNK,C1orf159,CBFA2T3,CCR7,CD180,CD19,CD22,CD27,CD28,CD6,CD69,CD72,CD79A,CD79B,CD81,CD84,CR2,CREBBP,CXCR4,CXCR5,CYLD,DAPP1,DDIT3,DKC1,EBF1,ELF4,EP300,ETS1,FCGR2B,FCMR,FOS,FOXO1,GADD45B,GNA13,GPR183,GSTP1,HAX1,HCLS1,ICOS,IGHM,IGKC,IGLL1/IGLL5,IL2RB,IL6,INPP5D,IRF2,IRF4,IRF5,IRF8,ITGAL,JAK3,JCHAIN,KLF4,LAIR1,MAML1,MAPK7,MARK2,M…	120
quantity of marginal-zone B lymphocytes	2.75e-10		-1.845	ARHGDIA,ARHGEF1,BCL2L11,BCL3,BLNK,CD19,CD22,CD28,CD72,CR2,CYLD,EP300,FCMR,FOXO1,GNA13,HAX1,IGHM,IRF8,LAIR1,MAML1,NOTCH2,PIK3CD,POU2AF1,PTPN2,PTPRJ,RELB,RGS1,S1PR3,SASH3,SH2D3C,SH3BP2,SOX4,ST6GAL1,TNFRSF13C,WAS,WIPF1	36
quantity of follicular B lymphocytes	3.71e-09		-1.929	ARHGDIA,ARHGEF1,BCL2A1,BCL2L11,BCL3,BLNK,CD180,CD19,CD22,CD28,CD72,CD84,CR2,CYLD,EP300,FCMR,FOXO1,GNA13,HAX1,ICOS,IGHM,IRF8,LAIR1,MAML1,NOTCH2,PIK3CD,POU2AF1,PTEN,PTPN2,PTPRJ,RELB,RGS1,S1PR3,SASH3,SH2D3C,SH3BP2,SIGLEC10,SOX4,SPIB,ST6GAL1,TNFRSF13C,VAV1,WAS,WIPF1	44
quantity of B-1 lymphocytes	2.34e-07		0.59	ARHGEF1,BCL3,BLNK,CD19,CD22,CD6,CD72,CD79A,CD81,CR2,CYLD,DAPP1,FCMR,HAX1,IGHM,IGLL1/IGLL5,IRF8,MS4A1,NFATC1,NOTCH2,PIK3CD,POU2F2,PTPN2,RAC2,RPTOR,SAMSN1,SH3BP2,SIGLEC10,SPI1,VAV1	30
quantity of B-1a lymphocytes	2.94e-07		-0.252	BLNK,CD19,CD22,CD6,CD72,CD79A,CD81,CR2,DAPP1,FCMR,HAX1,IGLL1/IGLL5,NFATC1,RAC2,RPTOR,SAMSN1,SIGLEC10,SPI1	18
quantity of B-2 lymphocytes	7.96e-07	Decreased	-2.047	BCL2L11,BLNK,CD22,CD72,FCMR,IGHM,IGLL1/IGLL5,MAPK7,PIK3CD,PTPRJ,RPTOR,SIGLEC10,SPIB,TNFRSF13C,ZNF318	15
abnormal morphology of spleen	8.81e-08			ABCC10,AIM2,ALPL,ARHGEF1,ARID4A,B4GALT1,BCL2L11,BCL6,BIK,BLNK,CBFA2T3,CBL,CCR7,CD19,CD247,CD86,CDK6,CREBBP,CTC1,CYLD,EGLN3,ETS1,FCGR2B,FOS,HMGA1,ICOS,ICOSLG/LOC102723996,IFNAR1,IGHM,IL2RB,INPP5D,IRF4,IRF8,JAK3,LGMN,LIPA,LTB,MAN2B1,MARK2,MAVS,MFGE8,MPIG6B,MYC,NBEAL2,NFKBIZ,NLRC5,PBX1,PIK3CD,PPP1R15A,PPT1,PRDX1,PRF1,PSAP,PTEN,PTPN2,PTPRJ,RASSF5,RC3H1,REL,RHOH,SELL,SH3BP2,SIPA1,SNX27,SOX4,SPI1,SPIB,…	78
abnormal morphology of enlarged spleen	3.62e-06			AIM2,ARHGEF1,ARID4A,B4GALT1,BCL2L11,BIK,BLNK,CBFA2T3,CBL,CCR7,CD19,CD247,CREBBP,CYLD,EGLN3,FCGR2B,HMGA1,IFNAR1,IL2RB,INPP5D,IRF4,IRF8,JAK3,LGMN,LIPA,MARK2,MAVS,MFGE8,MPIG6B,MYC,NBEAL2,NFKBIZ,NLRC5,PRDX1,PTEN,PTPN2,RASSF5,RC3H1,REL,SELL,SIPA1,SPI1,TOP3B,TP53,TYRO3,WIPF1,ZC3H12A,ZFP36	48
abnormal morphology of lymphoid organ	1.89e-10			ABCC10,AFF1,AIM2,ALPL,ARAF,ARHGDIA,ARHGEF1,ARID4A,ARID5B,ARL6IP5,ATG5,ATP2B4,B4GALT1,BCL11A,BCL2L11,BCL3,BCL6,BIK,BLNK,CBFA2T3,CBL,CCR7,CD19,CD247,CD28,CD3E,CD86,CDK6,CIITA,CREBBP,CTC1,CXCR5,CYLD,DCN,EGLN3,ELF4,ETS1,FCGR2B,FOS,HIST1H1C,HIST1H1D,HMGA1,ICOS,ICOSLG/LOC102723996,IFNAR1,IGHM,IL2RB,INPP5D,IRF2,IRF4,IRF8,JAK3,KIFAP3,LCK,LGMN,LIPA,LTB,MAN2B1,MARK2,MAVS,MCL1,MFGE8,MPIG6B,MYC,NBEAL2,NFKBIZ…	111
abnormal morphology of lymph node	2.52e-07			ARHGDIA,ATP2B4,BCL3,CBL,CCR7,CD247,CD86,CIITA,CXCR5,CYLD,FCGR2B,ICOS,IGHM,IL2RB,INPP5D,IRF2,IRF4,IRF8,JAK3,LIPA,LTB,MARK2,MYC,NFKBIZ,PIK3CD,PRF1,PTEN,PTPN2,RASSF5,REL,RELB,S1PR3,SELL,TCF3,TCIRG1,TNFRSF11A,TNFRSF1B,TOP3B,TP53,TP63,TRAF1,TXNIP,TYRO3,VAV1,WIPF1,XRCC6,ZC3H12A,ZFP36	48
morphology of spleen	9.17e-08			ABCA7,ABCC10,AIM2,ALPL,ARHGEF1,ARID4A,B4GALT1,BCL2L1,BCL2L11,BCL3,BCL6,BIK,BLNK,CBFA2T3,CBL,CCR7,CD19,CD247,CD28,CD72,CD86,CDK6,CREBBP,CTC1,CUX1,CXCR5,CYLD,DEDD,DUSP6,EGLN3,EP300,ETS1,FADD,FCGR2B,FOS,GNAI2,HMGA1,ICOS,ICOSLG/LOC102723996,IFNAR1,IGHM,IL2RB,IL6,INPP5D,IRF4,IRF5,IRF8,IRS1,ITGA11,JAK3,LGMN,LIPA,LTB,LYPLA2,MAFG,MAN2B1,MARK2,MAVS,MFGE8,MPIG6B,MYC,NBEAL2,NFKBIZ,NLRC5,PBX1,PDPK1,PIK3CD,PN…	105
morphology of lymphoid organ	4.98e-10			ABCA7,ABCC10,AFF1,AIM2,ALPL,ARAF,ARHGDIA,ARHGEF1,ARID4A,ARID5B,ARL6IP5,ATG5,ATP2B4,ATP6AP2,B4GALT1,BCL11A,BCL2L1,BCL2L11,BCL3,BCL6,BIK,BLNK,CBFA2T3,CBL,CCR7,CD19,CD247,CD28,CD3E,CD72,CD86,CDK6,CIITA,CREBBP,CTC1,CUX1,CXCR5,CYLD,DAD1,DCN,DEDD,DUSP6,EGLN3,ELF4,EP300,ETS1,FADD,FCGR2B,FOS,GNAI2,HIST1H1C,HIST1H1D,HMGA1,ICOS,ICOSLG/LOC102723996,IFNAR1,IGHM,IL2RB,IL6,INPP5D,IRF2,IRF4,IRF5,IRF8,IRS1,ITGA1…	141
quantity of lymphocytes	2.56e-14		-1.012	ACAN,ADAM10,AFF1,AP1G1,APP,ARHGDIA,ARHGEF1,ARID4A,ARID5A,ARID5B,ATG5,ATP6AP2,B2M,B4GALNT2,B4GALT1,BCL11A,BCL2A1,BCL2L1,BCL2L11,BCL3,BID,BIK,BLNK,C1orf159,CBFA2T3,CBL,CCR7,CD180,CD19,CD22,CD247,CD27,CD28,CD3E,CD44,CD6,CD69,CD72,CD79A,CD79B,CD81,CD83,CD84,CD86,CDK6,CHST3,CIITA,CORO1A,CR2,CREB1,CREBBP,CTSS,CXCL16,CXCR4,CXCR5,CYLD,CYTIP,DAPP1,DDIT3,DKC1,E2F4,EBF1,ELF1,ELF4,EP300,ETS1,FADD,FCGR2B,FCMR…	211
morphology of lymphoid tissue	1.71e-11			ABCA7,ABCC10,AFF1,AIM2,ALPL,ARAF,ARHGDIA,ARHGEF1,ARID4A,ARID5B,ARL6IP5,ATG5,ATP2B4,ATP6AP2,B4GALT1,BCL11A,BCL2L1,BCL2L11,BCL3,BCL6,BIK,BLNK,CBFA2T3,CBL,CCR7,CD19,CD247,CD28,CD37,CD3E,CD72,CD84,CD86,CDK6,CIITA,CLEC1B,CR2,CREBBP,CTC1,CUX1,CXCR4,CXCR5,CYLD,DAD1,DCN,DEDD,DUSP6,EGLN3,ELF4,EP300,ETS1,FADD,FCGR2B,FOS,GNA13,GNAI2,HIST1H1C,HIST1H1D,HMGA1,ICOS,ICOSLG/LOC102723996,IFNAR1,IGHM,IGKC,IL17RA,IL…	157
quantity of T lymphocytes	1.68e-10		-0.889	ACAN,ADAM10,AFF1,AP1G1,APP,ARHGDIA,ARID4A,ARID5A,ARID5B,ATP6AP2,B2M,BCL11A,BCL2A1,BCL2L1,BCL2L11,BIK,C1orf159,CBL,CCR7,CD19,CD247,CD27,CD28,CD3E,CD44,CD69,CD79A,CD83,CD84,CD86,CDK6,CHST3,CIITA,CORO1A,CREB1,CREBBP,CTSS,CXCL16,CXCR4,CYLD,DDIT3,DKC1,E2F4,ELF4,EP300,ETS1,FADD,FCGR2B,FCMR,FOS,FOSB,FOXO1,GADD45B,GNAI2,GPR18,GRAP,HAX1,HLA-DRB1,ICAM1,ICOS,ICOSLG/LOC102723996,IFNAR1,IGF1R,IGHM,IL10RA,IL17…	153
abnormal quantity of lymphocytes	5.08e-10			ARHGEF1,B2M,B4GALNT2,BCL2L11,CD247,CD86,CYLD,HAX1,ICOS,IGHM,IGKC,IGLL1/IGLL5,IL6,IRF8,JAK3,LCK,MS4A1,NFATC1,PIGR,POLM,PRDX1,PTPN2,REL,RHOH,SELL,SH3BP2,SPI1,SYK,TAP1,TCF3,VAV1	31
morphology of lymph follicle	2.17e-07			ABCC10,ARHGDIA,BCL3,BCL6,CCR7,CD37,CD84,CD86,CR2,CXCR4,CXCR5,CYLD,GNA13,ICOS,ICOSLG/LOC102723996,IGHM,IGKC,IL17RA,IL2RB,IL6,IRF4,LTB,MAPKAPK2,MARK2,MFGE8,PBX1,PIK3CD,POU2AF1,PTPRJ,REL,RGS1,SELL,SPI1,SPIB,SRC,TCIRG1,TNFRSF11A,TNFRSF13C,TNFRSF1B,TP53,WIPF1	41
quantity of mononuclear leukocytes	8.16e-14		-1.04	ACAN,ADAM10,AFF1,AP1G1,APP,ARHGDIA,ARHGEF1,ARID4A,ARID5A,ARID5B,ATG5,ATP6AP2,B2M,B4GALNT2,B4GALT1,BCL11A,BCL2A1,BCL2L1,BCL2L11,BCL3,BID,BIK,BLNK,C1orf159,CBFA2T3,CBL,CCR7,CD180,CD19,CD22,CD247,CD27,CD28,CD3E,CD44,CD6,CD69,CD72,CD79A,CD79B,CD81,CD83,CD84,CD86,CDK6,CHST3,CIITA,CNN2,CORO1A,CR2,CREB1,CREBBP,CTSS,CXCL16,CXCL8,CXCR4,CXCR5,CYLD,CYTIP,DAPP1,DDIT3,DKC1,E2F4,EBF1,ELF1,ELF4,EP300,ETS1,FADD,…	216
quantity of leukocytes	3.53e-13		-0.527	ABCC10,ACAN,ACAT1,ADAM10,ADAM8,AFF1,ALPL,AP1G1,APP,ARHGDIA,ARHGEF1,ARID4A,ARID5A,ARID5B,ATG5,ATP6AP2,B2M,B4GALNT2,B4GALT1,BCL11A,BCL2A1,BCL2L1,BCL2L11,BCL3,BCL6,BID,BIK,BLNK,C1orf159,CBFA2T3,CBL,CCL22,CCR7,CD180,CD19,CD22,CD247,CD27,CD28,CD3E,CD44,CD6,CD69,CD72,CD79A,CD79B,CD81,CD83,CD84,CD86,CDK6,CHST3,CIITA,CNN2,CORO1A,CR2,CREB1,CREBBP,CTSS,CXCL16,CXCL8,CXCR4,CXCR5,CYLD,CYTIP,DAPP1,DCN,DDIT3,DK…	254
quantity of blood cells	1.7e-12		-0.558	ABCC10,ACAN,ACAT1,ADAM10,ADAM8,AFF1,ALPL,AP1G1,APP,ARHGDIA,ARHGEF1,ARID1A,ARID4A,ARID5A,ARID5B,ATF4,ATG5,ATP6AP2,B2M,B4GALNT2,B4GALT1,BCL11A,BCL2A1,BCL2L1,BCL2L11,BCL3,BCL6,BID,BIK,BLNK,C1orf159,CBFA2T3,CBL,CCL22,CCR7,CD180,CD19,CD22,CD247,CD27,CD28,CD3E,CD44,CD6,CD69,CD72,CD79A,CD79B,CD81,CD83,CD84,CD86,CDK4,CDK6,CHST3,CIAPIN1,CIB1,CIITA,CNN2,CORO1A,CR2,CREB1,CREBBP,CTC1,CTSS,CXCL16,CXCL8,CXCR4,…	278
abnormal number of leukocytes	5.78e-09			B2M,B4GALNT2,BCL2L11,BCL3,CD247,CD86,CYLD,HAX1,ICOS,IGHM,IGKC,IGLL1/IGLL5,IRF8,JAK3,LCK,MS4A1,PIGR,POLM,PRDX1,PTPN2,REL,SH3BP2,SPI1,SYK,TAP1,TCF3,VAV1	27
abnormal quantity of leukocytes	1.23e-08			ARHGDIA,ARHGEF1,B2M,B4GALNT2,BCL2L11,BCL3,CD247,CD86,CYLD,GNAI2,HAX1,ICOS,IGHM,IGKC,IGLL1/IGLL5,IL6,IRF8,JAK3,LCK,MS4A1,NFATC1,PIGR,POLM,PRDX1,PTPN2,REL,RHOH,SELL,SH3BP2,SPI1,SYK,TAP1,TCF3,VAV1	34
Huntington's Disease	4.79e-07			ACADM,ACAT1,ACOT11,ACP1,ACTB,ADCY2,ARHGAP32,ARHGEF1,ATP5C1,ATP5J,ATP5L,ATP5O,ATP6AP2,B2M,BAIAP2,BCL2L1,BCL6,BCL7A,CA12,CAB39,CASP2,CD44,CHRM5,CIITA,CNR1,COCH,COX5B,COX7A2,COX7B,CPNE5,CREB1,CTSS,CYCS,DAAM2,DAD1,DDIT3,DDX1,DDX42,DNAJA1,DTNA,DYNLT1,EIF3K,ELAVL2,FAM117A,FBXW7,FGF13,FLRT2,FOS,FOXP1,GABRA4,GABRB2,GABRG1,GABRG3,GBP1,GHITM,GNG7,GPI,GRIN2B,GRIN3A,GRK1,GTF3A,GYPC,HBP1,HDAC5,HERPUD1,HINT1,H…	146
quantity of IgM	1.1e-14		-1.279	ARHGEF1,B2M,BCL2L11,BCL6,BLNK,CD19,CD22,CD28,CD6,CD69,CD72,CD81,CD83,CD86,CIITA,CR2,CTSS,CYLD,DAPP1,EBF1,FCGR2B,FCMR,GADD45B,GNAI2,ICOSLG/LOC102723996,IGHM,IGKC,IRF4,IRF8,JCHAIN,LCK,LTB,LY86,MARK2,MAVS,NFATC1,PIK3CD,POU2AF1,POU2F2,REL,RELB,SAMSN1,SASH3,SH3BP2,SIGLEC10,SPI1,SPIB,STAT6,TANK,TCIRG1,TNFRSF13C,TROVE2,VSIR,WAS,WIPF1,XRCC6,ZC3H12A	57
quantity of immunoglobulin	1.71e-11	Decreased	-2.03	AIM2,ARHGEF1,B2M,BCL2L11,BCL3,BCL6,BLNK,CCR7,CD180,CD19,CD22,CD28,CD37,CD6,CD69,CD72,CD81,CD83,CD84,CD86,CIITA,CR2,CTSS,CYLD,DAPP1,DHRS4,EBF1,FCGR2B,FCMR,FCRLA,GADD45B,GCNT3,GNAI2,HAX1,ICOS,ICOSLG/LOC102723996,IFNAR1,IGHM,IGKC,IGLL1/IGLL5,IL2RB,IL6,IRF2,IRF4,IRF8,JAK3,JCHAIN,LAIR1,LAT2,LCK,LTB,LY86,MAP3K8,MARK2,MAVS,MFGE8,NFAT5,NFATC1,NFKBIZ,PGAP3,PIGR,PIK3CD,PLCB2,POU2AF1,POU2F2,PPIA,PRF1,PYCARD…	95
quantity of IgG	6.34e-10	Decreased	-2.956	ARHGEF1,B2M,BCL2L11,BCL3,BCL6,BLNK,CCR7,CD180,CD19,CD22,CD28,CD37,CD69,CD81,CD83,CD84,CD86,CIITA,CR2,CTSS,CYLD,DAPP1,DHRS4,FCGR2B,FCMR,FCRLA,GADD45B,GCNT3,GNAI2,HAX1,ICOS,ICOSLG/LOC102723996,IGHM,IGKC,IGLL1/IGLL5,IL2RB,IL6,IRF2,IRF4,JAK3,JCHAIN,LAIR1,LCK,LTB,LY86,MAP3K8,MARK2,MAVS,NFAT5,NFATC1,PIGR,PIK3CD,POU2AF1,POU2F2,PPIA,RASSF5,REL,SAMSN1,SASH3,SH3BP2,SIGLEC10,SPIB,STAT6,TANK,TCIRG1,TICAM1,TN…	72
quantity of IgG2a	1.14e-09	Decreased	-2.09	BCL3,CCR7,CD180,CD19,CD22,CD28,CD69,CD83,CD86,CR2,CYLD,DHRS4,FCGR2B,GCNT3,HAX1,ICOS,ICOSLG/LOC102723996,IGHM,IL6,IRF2,LCK,LTB,MAP3K8,MAVS,NFATC1,PIK3CD,POU2AF1,REL,SASH3,SIGLEC10,SPIB,STAT6,TANK,TCIRG1,TICAM1,TNFRSF13C,TNFSF10,TROVE2,VAV1,ZC3H12A	40
quantity of IgG1	1.99e-08	Decreased	-3.373	BLNK,CCR7,CD19,CD22,CD28,CD37,CD81,CD83,CD86,CR2,CYLD,FCGR2B,FCMR,FCRLA,GADD45B,GCNT3,ICOS,ICOSLG/LOC102723996,IGHM,IGLL1/IGLL5,IL2RB,IRF4,LAIR1,LCK,LTB,MAP3K8,MAVS,NFATC1,PIK3CD,POU2AF1,POU2F2,PPIA,REL,SASH3,SH3BP2,SPIB,STAT6,TANK,TCIRG1,TICAM1,TNFRSF13C,TNFRSF1B,TNFSF10,VAV1,ZC3H12A	45
quantity of IgG3	8.29e-07		-1.751	BLNK,CCR7,CD180,CD19,CD22,CD81,CD83,CD86,CR2,CYLD,DAPP1,FCGR2B,FCMR,ICOS,IGHM,IGLL1/IGLL5,LCK,LY86,MARK2,NFATC1,PIK3CD,POU2AF1,REL,SAMSN1,SH3BP2,STAT6,TNFRSF13C,VAV1,ZC3H12A	29
quantity of IgA	5.57e-06		-0.357	BCL2L11,BLNK,CD19,CD81,CD83,CYLD,FCGR2B,GCNT3,GNAI2,ICOS,ICOSLG/LOC102723996,IGHM,IL6,JCHAIN,LTB,NFATC1,PIGR,POU2AF1,PYCARD,REL,SH3BP2,STAT6,TANK,VSIR,WAS,WIPF1,ZC3H12A	27
systemic autoimmune syndrome	1.43e-10		-0.23	ABT1,ACAN,ACE,ACTL6A,ADA2,ADAM10,ADAM8,AGPAT1,AIM2,AK2,ALOX5AP,ALPL,ARCN1,ARHGAP33,ARL16,ATF6B,ATG5,ATXN2,B2M,BAG6,BCL2L1,BCL2L11,BCL6,BLNK,BRD2,BRMS1,C1QTNF6,CACNA1C,CAMK2D,CAPG,CASC3,CAST,CCL22,CCR7,CD180,CD19,CD22,CD247,CD27,CD28,CD3E,CD44,CD52,CD6,CD69,CD79A,CD79B,CD83,CD84,CD86,CDK4,CDK6,CDKN2D,CELF2,CHCHD2,CHRM5,CIITA,CLEC1B,CLEC2B,CLEC2D,CLSTN2,COCH,COL6A3,COPA,CR2,CREB1,CREG2,CSGALNACT1,C…	294
abnormal morphology of immune system	3.91e-09			ABCD1,AFF1,ARSA,B2M,BCL11A,BCL2L11,BCL3,BCL6,BLNK,CCDC86,CD22,CD247,CD28,CD3E,CD79A,CD79B,CD81,CD84,CLEC1B,CNN2,CR2,CREBBP,CXCR5,CYLD,CYTIP,E2F4,EBF1,ELF4,ETS1,FCGR2B,FCMR,GNAI2,HAX1,ICAM1,IFNAR1,IGHM,IGKC,IGLL1/IGLL5,IL2RB,IL6,INPP5D,IRF4,IRF8,JAK3,LCK,LIPA,LTB,MAN2B1,MARK2,MCL1,NFKBIZ,NPC2,PARL,PDPK1,PGAP3,PIGR,PIK3CD,PLA2G2D,PML,POU2AF1,PRSS16,PSAP,PSMB10,PSMB9,PTPRJ,RC3H1,REL,RELB,RHOH,SASH3,…	89
allergy	1.11e-07		0.077	ACTB,AHNAK,ALOX5AP,ANXA2P2,ARCN1,B4GALT1,BCL2L1,BCL3,CAPG,CAPN1,CCL22,CD28,CD44,CD63,CD81,CFL1,CHRM5,CNR1,COIL,CORO1A,CTSS,CXCL8,CXCR4,CYTIP,DDX41,DUSP2,EEF1A1,ENO1,ENTPD4,FCGR2B,FKBP1A,FKBP8,FLG,GRK2,GSN,GSTO1,H3F3A/H3F3B,HLA-DRB1,HLA-DRB5,HLA-E,HNRNPR,HRNR,HSPA5,ICAM1,IDI1,IFI30,IGHM,IGKV1D-8,IL16,IL18BP,IL6,JAK3,JPT1,JUNB,JUP,KIF5B,KLK1,LAMA5,LGALS1,LGALS9,LGMN,LTB4R,MAP2K3,MAP3K8,MCL1,MSN,MX1…	113
hypersensitive reaction	1.53e-06		0.587	AHNAK,ALOX5AP,ANXA2P2,ARCN1,B4GALT1,BCL2L1,BCL2L11,BCL3,CAPG,CCL22,CCR7,CD28,CD44,CD63,CD81,CD83,CFL1,CHRM5,CNR1,COIL,CORO1A,CXCL8,CXCR4,CYTIP,DCN,DDX41,DUSP2,EEF1A1,ENO1,ENTPD4,FCGR2B,FKBP1A,FKBP8,FLG,GRK2,GSN,GSTO1,H2AFZ,H3F3A/H3F3B,HLA-DRB1,HLA-DRB5,HNRNPR,HRNR,ICAM1,ICOSLG/LOC102723996,IDI1,IFI30,IFITM1,IGHM,IGKC,IGKV1D-8,IL16,IL27RA,JPT1,JUNB,JUP,KIF5B,KLK1,LAMA5,LAPTM5,LGALS1,LGMN,LTB,MCL1,…	112
lymphadenopathy	6.72e-07		0.905	ANXA7,BCL2L11,CCR7,CD19,CD28,CD44,CD79A,CD79B,CR2,CREBBP,EP300,FADD,FKBP1A,HLA-E,HSP90AA1,IFNAR1,ITGA4,ITGB1,MARK2,MCL1,MEF2D,MS4A1,NOTCH1,PAX5,PIK3CD,POR,POU2AF1,ROBO1,SCN5A,SELL,SF3B1,SLIT2,STAT3,STAT6,TNFAIP3,TNFRSF14,TOP2B,TP53,TUBA1A,TUBA1C,TUBB4A,TUBB4B,VAV1	43
Viral Infection	3.53e-44	Decreased	-2.613	ABLIM3,ACAN,ACTB,ACTR2,ADAM10,ADAMTS5,ADAR,ADK,AES,AGBL5,AGO3,AIMP1,AKT2,ALKBH3,ANXA2,ANXA6,AP1B1,AP1G2,AP2A1,AP2B1,APOBEC3F,APOBEC3G,APP,ARAF,ARCN1,ARHGAP32,ARID1A,ARID5A,ARL16,ARL4C,ARPC1B,ARPC3,ARPC5,ARRDC1,ARRDC3,ATAD3B,ATF4,ATG16L2,ATG5,ATP1B3,ATP5B,ATP6AP2,ATP6V0A1,ATP6V0B,ATP6V0C,ATP6V0E1,ATP6V1G1,ATPIF1,ATR,ATRAID,ATRX,ATXN2,B2M,BAG6,BCAR1,BCL11A,BCL2L1,BCL2L11,BCL3,BCL9,BICD2,BNIP2,BST2,…	521
infection of cells	5.67e-27	Decreased	-2.498	ACTR2,ADAM10,ADAMTS5,ADAR,AES,AGBL5,AGO3,ALKBH3,ANXA2,AP1B1,AP1G2,AP2A1,AP2B1,APOBEC3F,APP,ARCN1,ARHGAP32,ARID1A,ARID5A,ARPC1B,ARPC3,ARPC5,ATG16L2,ATG5,ATP5B,ATP6AP2,ATP6V0A1,ATP6V0B,ATP6V0C,ATPIF1,ATRAID,ATXN2,BAG6,BCL11A,BCL9,BICD2,CAD,CALCOCO1,CAMK1D,CARD14,CARD16,CBL,CD28,CD44,CD58,CD86,CEP68,CHCHD2,CHORDC1,CLDND1,CLNS1A,COG4,COPA,COPB2,COPZ1,CPSF6,CR2,CRMP1,CRTC2,CRTC3,CTBP1,CTSS,CXADR,CXCL8…	264
infection by RNA virus	6.57e-26	Decreased	-2.36	ACTR2,ADAM10,ADAMTS5,ADK,AES,AGBL5,AGO3,ALKBH3,ANXA2,AP1B1,AP1G2,AP2A1,AP2B1,APP,ARCN1,ARHGAP32,ARID1A,ARID5A,ARPC1B,ARPC3,ARPC5,ATG16L2,ATG5,ATP5B,ATP6AP2,ATP6V0A1,ATP6V0B,ATP6V0C,ATPIF1,ATRAID,ATXN2,B2M,BAG6,BCL11A,BCL2L1,BCL9,BICD2,CAD,CALCOCO1,CAMK1D,CARD14,CARD16,CBL,CCR7,CD14,CD19,CD22,CD28,CD44,CD86,CEP68,CHCHD2,CHORDC1,CLDND1,CLNS1A,COG4,COPA,COPB2,COPZ1,CPSF6,CR2,CRMP1,CRTC2,CRTC3,CTBP1,…	294
replication of virus	1.08e-22		-1.348	ABLIM3,ADAM10,ADAR,AGO3,ANXA6,APOBEC3F,APOBEC3G,ARAF,ARCN1,ARL16,ATF4,ATG5,ATP1B3,ATP5B,ATP6AP2,ATP6V0B,ATP6V0C,ATP6V1G1,ATR,ATRX,B2M,BCL2L1,BCL2L11,BCL3,BNIP2,BST2,CAD,CASP2,CBLL1,CCL22,CD28,CD58,CD81,CDK4,CHST5,CIITA,CLK1,COPA,COPB2,COPS5,COX6A1,CREB1,CREB3,CRTC2,CTBP1,CXCL8,CXCR4,DCLK1,DDX3X,DDX5,DNAJA1,DTX2,EEF1A1,EHMT2,EIF2S1,EIF4A3,EIF4EBP2,EPAS1,FADD,FAU,FBN1,FBXO44,FDPS,FERMT3,FKBP1A,FLG,…	190
replication of RNA virus	5.86e-22		-1.094	ABLIM3,ADAM10,ADAR,AGO3,ANXA6,APOBEC3F,APOBEC3G,ARAF,ARCN1,ARL16,ATF4,ATG5,ATP1B3,ATP6AP2,ATP6V0B,ATP6V0C,ATP6V1G1,ATR,B2M,BCL2L1,BCL3,BNIP2,BST2,CAD,CASP2,CBLL1,CCL22,CD28,CD58,CD81,CDK4,CHST5,CIITA,CLK1,COPA,COPB2,COPS5,COX6A1,CREB1,CREB3,CTBP1,CXCL8,CXCR4,DCLK1,DDX3X,DDX5,DNAJA1,DTX2,EEF1A1,EHMT2,EIF2S1,EIF4A3,EIF4EBP2,EPAS1,FAU,FBN1,FBXO44,FDPS,FERMT3,G3BP1,GAB1,GAK,GBP1,GSK3B,HMGB1,HSF1,HSP9…	174
HIV infection	4.56e-20	Decreased	-2.12	ADAM10,ADAMTS5,ADK,AES,AGBL5,AGO3,ALKBH3,ANXA2,AP1G2,APP,ARHGAP32,ARID1A,ARID5A,ATG16L2,ATP5B,ATP6V0A1,ATP6V0C,ATXN2,B2M,BAG6,BCL11A,BCL2L1,BCL9,BICD2,CAD,CALCOCO1,CAMK1D,CARD16,CD14,CD19,CD22,CD28,CD44,CD86,CEP68,CHORDC1,CLDND1,CLNS1A,COG4,CPSF6,CR2,CRTC2,CRTC3,CXCL8,CXCR4,CYCS,DDX3X,DDX50,DLGAP4,DNM2,DPYSL5,EP300,EPAS1,FCGR2B,FDPS,FKBP1A,FLII,FNTA,FOXJ2,FPGS,FURIN,GABARAP,GABARAPL2,GABRA4,GABRB…	230
infection by Retroviridae	7.79e-20	Decreased	-2.187	ADAM10,ADAMTS5,ADK,AES,AGBL5,AGO3,ALKBH3,ANXA2,AP1G2,APP,ARHGAP32,ARID1A,ARID5A,ATG16L2,ATP5B,ATP6V0A1,ATP6V0C,ATXN2,B2M,BAG6,BCL11A,BCL2L1,BCL9,BICD2,CAD,CALCOCO1,CAMK1D,CARD16,CD14,CD19,CD22,CD28,CD44,CD86,CEP68,CHORDC1,CLDND1,CLNS1A,COG4,CPSF6,CR2,CRTC2,CRTC3,CXCL8,CXCR4,CYCS,DDX3X,DDX50,DLGAP4,DNM2,DPYSL5,EP300,EPAS1,FCGR2B,FDPS,FKBP1A,FLII,FNTA,FOXJ2,FPGS,FURIN,GABARAP,GABARAPL2,GABRA4,GABRB…	231
infection by HIV-1	9.51e-19	Decreased	-2.127	ADAM10,ADAMTS5,AES,AGBL5,AGO3,ALKBH3,AP1G2,APP,ARHGAP32,ARID1A,ARID5A,ATG16L2,ATP5B,ATP6V0A1,ATP6V0C,ATXN2,BAG6,BCL11A,BCL9,BICD2,CAD,CALCOCO1,CAMK1D,CARD16,CD44,CEP68,CHORDC1,CLDND1,CLNS1A,COG4,CPSF6,CRTC2,CRTC3,CXCL8,CXCR4,CYCS,DDX3X,DDX50,DLGAP4,DNM2,DPYSL5,EP300,EPAS1,FLII,FNTA,FOXJ2,FPGS,FURIN,GABARAP,GABARAPL2,GABRA4,GABRB2,GABRG1,GABRG3,GANAB,GRK2,H3F3A/H3F3B,HDAC1,HGS,HIBCH,HIP1R,HMGB1,HN…	196
infection of epithelial cell lines	4.36e-16		-1.488	ADAR,AES,ALKBH3,AP1G2,ARID1A,ARID5A,ATP6V0C,ATXN2,BCL11A,CAD,CALCOCO1,CEP68,CHORDC1,CPSF6,CTBP1,DLGAP4,DNM2,DPYSL5,EP300,EPAS1,FOXJ2,FPGS,GANAB,GRK2,HDAC1,HMGB1,HNRNPH1,HSPA5,IFITM1,IFITM2,INTS6,ISG20,KARS,KPNB1,LMAN2,MAP4,MED14,MED15,MRPL10,MRPS12,MUS81,NCKAP1,NLRP1,NUP214,NXF1,OTUD1,PLOD2,POLR2A,PRKCA,PRPF6,PRPF8,PSMA1,PSMA2,PSMA3,PSMA7,PSMB6,PSMC3,PSMC4,PSMC5,PSMD12,PSMD6,PTDSS1,PTPRJ,R3HDM1,R…	97
infection of kidney cell lines	1.9e-15		-1.434	ADAR,AES,ALKBH3,AP1G2,ARID1A,ARID5A,ATP6V0C,ATXN2,BCL11A,CAD,CALCOCO1,CEP68,CHORDC1,CPSF6,CTBP1,DLGAP4,DNM2,DPYSL5,EP300,EPAS1,FOXJ2,FPGS,GANAB,GRK2,HDAC1,HMGB1,HNRNPH1,HSPA5,IFITM1,IFITM2,INTS6,ISG20,KARS,KPNB1,LMAN2,MAP4,MED14,MED15,MRPL10,MRPS12,MUS81,NCKAP1,NLRP1,NUP214,NXF1,OTUD1,PLOD2,PML,POLR2A,PRKCA,PRPF6,PRPF8,PSMA1,PSMA2,PSMA3,PSMA7,PSMB6,PSMC3,PSMC4,PSMC5,PSMD12,PSMD6,PTDSS1,PTPRJ,R3HD…	98
replication of Influenza virus	2.17e-14		-1.607	ADAR,ANXA6,ARAF,ARCN1,ATP6AP2,ATP6V0B,ATP6V0C,ATP6V1G1,B2M,BCL3,CAD,CBLL1,CD58,CD81,CDK4,CHST5,CLK1,COPA,COPB2,COPS5,COX6A1,CREB1,DCLK1,DTX2,EEF1A1,EIF4A3,FAU,FBXO44,FDPS,FERMT3,GAK,GBP1,GSK3B,HSP90AA1,IFITM1,IFITM2,IFNAR1,IFNLR1,IKBKE,IL17RA,IRF2,ISG15,KATNB1,KPNB1,KSR2,LIMK1,MAN2B1,MAP2K3,MAP2K5,MAP4K4,MARK2,MINK1,MNAT1,MX1,MYC,NAA10,NLRC5,NMI,NTHL1,NTRK2,NUP214,NXF1,PAK2,PIP5K1C,PKD1,PLD2,PML,…	97
replication of Influenza A virus	3.32e-14		-1.776	ADAR,ANXA6,ARAF,ARCN1,ATP6AP2,ATP6V0B,ATP6V0C,ATP6V1G1,B2M,BCL3,CAD,CBLL1,CD58,CD81,CDK4,CHST5,CLK1,COPA,COPB2,COPS5,COX6A1,CREB1,DCLK1,DTX2,EEF1A1,EIF4A3,FAU,FBXO44,FDPS,FERMT3,GAK,GBP1,GSK3B,HSP90AA1,IFITM1,IFITM2,IFNAR1,IFNLR1,IKBKE,IL17RA,IRF2,ISG15,KATNB1,KPNB1,KSR2,LIMK1,MAN2B1,MAP2K3,MAP2K5,MAP4K4,MARK2,MINK1,MNAT1,MX1,MYC,NAA10,NLRC5,NMI,NTHL1,NTRK2,NUP214,NXF1,PAK2,PIP5K1C,PKD1,PLD2,PML,…	96
infection of tumor cell lines	1.5e-10	Decreased	-2.548	ACTR2,ADAM10,ADAMTS5,AGBL5,AGO3,AP1B1,AP2A1,AP2B1,APOBEC3F,ARCN1,ARHGAP32,ARPC1B,ARPC3,ARPC5,ATG16L2,ATP5B,ATP6AP2,ATP6V0A1,ATP6V0B,ATPIF1,ATRAID,BAG6,BCL9,BICD2,CAMK1D,CARD14,CARD16,CBL,CHCHD2,CLDND1,CLNS1A,COG4,COPA,COPB2,COPZ1,CRMP1,CRTC2,CRTC3,CTBP1,CXCL8,CXCR4,CYCS,DCAF13,DDX3X,DDX50,DNM2,EIF3I,EPAS1,EPN1,FAU,FLII,FNTA,FURIN,G3BP1,GABARAP,GABARAPL2,GBF1,GRK2,H3F3A/H3F3B,HDAC1,HGS,HIBCH,HIP1R…	143
replication of HIV-1	6.07e-09		0.223	ADAM10,APOBEC3F,APOBEC3G,ATP1B3,BST2,CCL22,CD28,CIITA,COPS5,CREB3,CTBP1,CXCL8,CXCR4,DDX5,EHMT2,EPAS1,FBN1,HSF1,IGKC,IL16,IL6,LCK,LGALS9,MED11,MED14,MED21,MOV10,MYC,NCOA3,PKD1,PLD1,PLD2,PML,PPIA,PRDM2,PRDX1,PTK2B,S100A8,S100A9,SLC9A3R1,SLIT2,STAT3,TNFSF10,TSG101	44
replication of HIV	8.3e-09		0.261	ADAM10,APOBEC3F,APOBEC3G,ATF4,ATP1B3,BST2,CCL22,CD28,CIITA,COPS5,CREB3,CTBP1,CXCL8,CXCR4,DDX5,EHMT2,EPAS1,FBN1,HSF1,IGKC,IL16,IL6,LCK,LGALS9,MED11,MED14,MED21,MOV10,MYC,NCOA3,NFATC1,PKD1,PLD1,PLD2,PML,PPIA,PRDM2,PRDX1,PTK2B,S100A8,S100A9,SLC9A3R1,SLIT2,SMARCB1,STAT3,TNFSF10,TSG101	47
infection of cervical cancer cell lines	1.51e-08	Decreased	-2.006	ADAM10,ADAMTS5,AGBL5,AGO3,APOBEC3F,ARCN1,ARHGAP32,ATG16L2,ATP5B,ATP6AP2,ATP6V0A1,ATP6V0B,ATPIF1,ATRAID,BAG6,BCL9,BICD2,CAMK1D,CARD14,CARD16,CLDND1,CLNS1A,COG4,COPA,COPB2,COPZ1,CRMP1,CRTC2,CRTC3,CTBP1,CXCL8,CXCR4,CYCS,DCAF13,DDX3X,DDX50,EIF3I,FAU,FLII,FNTA,FURIN,GABARAP,GABARAPL2,GBF1,GRK2,H3F3A/H3F3B,HGS,HIBCH,HIP1R,HSPA9,HUWE1,IFI35,INTS7,LAMC3,LAPTM5,LARS,LSM3,MAP3K11,MAP3K9,MAP4,MDN1,MED11,MED…	117
Bacterial Infections	2.79e-08		1.413	ADAMTS13,AIM2,AIMP1,AKT2,ALOX5AP,APP,ARID5A,B2M,BCL3,BCL6,BID,BLNK,BUD23,CAPG,CCR7,CD14,CD19,CD22,CD27,CD28,CD44,CD79A,CD83,CHRM5,CLEC2B,CR2,CRBN,CXCL16,CXCL8,CYLD,DCN,E2F4,ENTPD1,EPAS1,FCGR2B,FCMR,FOS,GABRA4,GABRB2,GABRG1,GABRG3,GRIN2B,GRIN3A,GRN,HLA-E,HMGB1,HSF1,ICAM1,ICOS,IFI30,IFNAR1,IGHM,IGLL1/IGLL5,IL16,IL23A,IL27RA,IL2RB,IL6,IRF4,IRF5,IRF8,ITGAL,JCHAIN,LTB,LY86,MAP2K3,MAP3K8,MAPKAPK2,MAPT,…	118
production of virus	1.55e-06		-0.504	ADAR,ANXA6,ATG5,ATR,BST2,CD14,CD28,CREBBP,DDX17,DDX5,FADD,IFNAR1,LGALS1,MAP3K11,MOV10,MX1,OGT,PACS1,PML,PPIA,PRKCA,SMARCB1,SPCS1,SREBF2,STAT5A,TP53,TRIM22,TSG101,TXN,VPS18,YBX1,ZC3H12A	32
infection of embryonic cell lines	4.36e-16		-1.488	ADAR,AES,ALKBH3,AP1G2,ARID1A,ARID5A,ATP6V0C,ATXN2,BCL11A,CAD,CALCOCO1,CEP68,CHORDC1,CPSF6,CTBP1,DLGAP4,DNM2,DPYSL5,EP300,EPAS1,FOXJ2,FPGS,GANAB,GRK2,HDAC1,HMGB1,HNRNPH1,HSPA5,IFITM1,IFITM2,INTS6,ISG20,KARS,KPNB1,LMAN2,MAP4,MED14,MED15,MRPL10,MRPS12,MUS81,NCKAP1,NLRP1,NUP214,NXF1,OTUD1,PLOD2,POLR2A,PRKCA,PRPF6,PRPF8,PSMA1,PSMA2,PSMA3,PSMA7,PSMB6,PSMC3,PSMC4,PSMC5,PSMD12,PSMD6,PTDSS1,PTPRJ,R3HDM1,R…	97
chronic inflammatory disorder	1.66e-09		0.193	ACAN,ACE,ACTL6A,ADAM10,ADAM8,ADK,AIM2,AK2,ALPL,ANXA4,APP,ARCN1,ARHGAP33,ARL16,ATF4,ATF6B,B2M,BAG6,BCL2L1,BCL6,BLNK,BMI1,BRD2,BRMS1,BSN,C1QTNF6,CACNA1C,CAMK2D,CAPG,CASC3,CCL22,CCR7,CD180,CD247,CD28,CD44,CD52,CD6,CD69,CD79A,CD83,CD86,CDK6,CDKAL1,CDKN2D,CELF2,CHCHD2,CHRM5,CIITA,CLEC1B,CLEC2B,CLSTN2,COCH,COTL1,CR2,CRBN,CREG2,CSGALNACT1,CTSC,CXCL16,CXCL8,CXCR4,CXCR5,CYB5D1,CYBA,CYLD,DARS,DDIT3,DDX39B,…	287
antibody response	9.56e-14		-1.419	ARHGEF1,BCL3,BCL6,BLNK,BST2,CCR7,CD180,CD19,CD28,CD37,CD69,CD83,CD86,CR2,CTSS,CXCR5,CYLD,DCN,DHRS4,DOK3,FCRLA,GPI,GPR183,HBP1,HCLS1,HMGB1,ICOS,ICOSLG/LOC102723996,IGHM,IGKC,IL6,IRF8,ITGAL,JCHAIN,LTB,LY86,MAP4K1,MARK2,MYC,NFATC1,NOD1,NOTCH1,NOTCH2,PAX5,PIK3CD,POU2AF1,POU2F2,PSMB10,PYCARD,REL,RELB,SASH3,SPI1,SPIB,ST6GAL1,STAT3,STAT6,TFE3,TFEB,TNFRSF13C,VAV1,WAS,XRCC5	63
immune response of cells	3.82e-09		-1.379	ABCA7,APP,ATG3,ATG5,ATP11C,ATR,BCAR1,BCL2L1,BCL2L11,BCL6,BRD2,CAMK1D,CAPG,CBL,CCL22,CCR7,CD14,CD180,CD19,CD22,CD247,CD28,CD44,CD69,CD79A,CD83,CD86,CNN2,COCH,COLEC12,CORO1A,CTSS,CXCL8,CYBA,CYLD,DNM2,EHD1,EIF4EBP2,ENG,ERAP1,ETS1,EXOC2,FADD,FCGR2B,FCMR,FOXO1,FOXP1,FURIN,GLRX,GNA13,GPR18,GSN,HLA-E,HMGB1,HSP90AA1,ICAM1,ICOS,ICOSLG/LOC102723996,IFNAR1,IGHM,IGKC,IL10RA,IL23A,IL27RA,IL6,INPP5D,IQSEC1,IRF…	157
inflammatory response	7.15e-06		-0.671	ABCD1,ACE,ACOT11,ADAM10,ADAM8,ADAMTS13,AIMP1,ALOX5AP,ANXA2,APP,B4GALT1,BCL2A1,BCL2L11,BCL6,BID,BLNK,BRD2,CAMK1D,CAPG,CCL22,CCR7,CD14,CD28,CD37,CD44,CD63,CD69,CD72,CD84,CIITA,CKLF,CLCF1,CLCN7,CORO1A,CREB3,CRTC2,CRTC3,CTSS,CXADR,CXCL16,CXCL8,CXCR4,CXCR5,CYBA,CYLD,DDIT3,ELF4,ENG,EPAS1,ETS1,FCGR2B,FKBP1A,FOS,FOXP1,GBF1,GGT5,GNA13,GNAI2,GPR18,GPR183,GPSM3,GPX1,GPX4,GRK2,GRN,GSN,HDAC5,HDAC7,HMGB1,HSF1,…	191
quantity of lymphoid organ	2.17e-08		0.556	ABCC10,ADAM10,AFF1,ARHGDIA,ARID5B,ATP6AP2,B2M,BCL11A,BCL2L1,BCL2L11,BLNK,CBL,CCR7,CD247,CD3E,CD44,CD79A,CD83,CD86,CDK6,CIITA,CORO1A,CREB1,CREBBP,CXCR4,CXCR5,CYLD,E2F4,EP300,ETS1,FADD,FCGR2B,FOS,FOSB,FOXO1,GNAI2,HAX1,ICOSLG/LOC102723996,IFNAR1,IL2RB,IL6,INPP5D,IRF8,JAK3,KIFAP3,KLF4,LAIR1,LCK,LTB,MAML1,MAP3K8,MCL1,MFGE8,MMP19,MYBL2,MYC,NFATC1,NOTCH1,NR4A1,PARL,PIK3CD,PNP,PRF1,PSMB10,PSME3,PTPN2,RAS…	84
quantity of lymphatic system cells	1.64e-14		-0.915	ABCC10,ACAN,ADAM10,AFF1,AP1G1,APP,ARHGDIA,ARHGEF1,ARID4A,ARID5A,ARID5B,ATG5,ATP6AP2,B2M,B4GALNT2,B4GALT1,BCL11A,BCL2A1,BCL2L1,BCL2L11,BCL3,BCL6,BID,BIK,BLNK,C1orf159,CBFA2T3,CBL,CCR7,CD180,CD19,CD22,CD247,CD27,CD28,CD3E,CD44,CD6,CD69,CD72,CD79A,CD79B,CD81,CD83,CD84,CD86,CDK6,CHST3,CIB1,CIITA,CNN2,CORO1A,CR2,CREB1,CREBBP,CTSS,CXCL16,CXCR4,CXCR5,CYLD,CYTIP,DAPP1,DDIT3,DKC1,E2F4,EBF1,ELF1,ELF4,EP300…	225
quantity of lymph follicle	1.3e-11	Decreased	-2.436	ABCC10,ARHGDIA,ARHGEF1,BCL2A1,BCL2L11,BCL3,BLNK,CD180,CD19,CD22,CD28,CD37,CD72,CD84,CR2,CXCR4,CYLD,EP300,FCGR2B,FCMR,FOXO1,GNA13,GNAI2,HAX1,ICOS,ICOSLG/LOC102723996,IGHM,IL6,IRF8,LAIR1,MAML1,NOTCH2,PGAP3,PIK3CD,POU2AF1,PTEN,PTPN2,PTPRJ,REL,RELB,RGS1,S1PR3,SASH3,SH2D3C,SH3BP2,SIGLEC10,SOX4,SPIB,ST6GAL1,TCIRG1,TNFRSF11A,TNFRSF13C,VAV1,WAS,WIPF1	55
quantity of lymphoid tissue	1.32e-11		-1.11	ABCC10,ADAM10,AFF1,ARHGDIA,ARHGEF1,ARID5B,ATP6AP2,B2M,BCL11A,BCL2A1,BCL2L1,BCL2L11,BCL3,BLNK,CBL,CCR7,CD180,CD19,CD22,CD247,CD28,CD37,CD3E,CD44,CD72,CD79A,CD83,CD84,CD86,CDK6,CIITA,CORO1A,CR2,CREB1,CREBBP,CXCR4,CXCR5,CYLD,E2F4,EP300,ETS1,FADD,FCGR2B,FCMR,FOS,FOSB,FOXO1,GNA13,GNAI2,HAX1,ICOS,ICOSLG/LOC102723996,IFNAR1,IGHM,IL2RB,IL6,INPP5D,IRF8,ITGA4,JAK3,KIFAP3,KLF4,LAIR1,LCK,LTB,MAML1,MAP3K8,MCL…	116
enzymopathy	6.54e-11		-1.323	ACADM,AIMP1,ALPL,APP,ARSA,ASAH1,ATP5A1,ATP5E,CD14,CLCN6,CLCN7,CLN6,COA3,COX14,COX6B1,DLD,DTNA,ETFA,FASTKD2,FLOT2,GLA,GRHPR,GRN,HDAC5,HEXA,HIBCH,HSD17B10,IL6,KYNU,LIPA,LOC102724788/PRODH,MAN2B1,MCCC1,MIGA2,MT-CO1,MT-CO2,MT-ND1,MT-ND2,MT-ND3,MT-ND4,MT-ND5,MT-ND6,MT-TS1,MTHFR,NAGA,NDUFA1,NDUFA11,NDUFA12,NDUFA13,NDUFA2,NDUFA9,NDUFAF1,NDUFB11,NDUFB3,NDUFB9,NDUFS1,NDUFS2,NDUFS3,NDUFS4,NDUFS6,NDUFV2,NEU…	88
mitochondrial disorder	2.34e-08			ATP5A1,ATP5E,COA3,COX14,COX6B1,DGUOK,DLD,ECHS1,ETFA,FARS2,FASTKD2,MT-CO1,MT-CO2,MT-CYB,MT-ND1,MT-ND2,MT-ND3,MT-ND4,MT-ND5,MT-ND6,MT-TS1,NDUFA1,NDUFA11,NDUFA12,NDUFA13,NDUFA2,NDUFA9,NDUFAF1,NDUFB11,NDUFB3,NDUFB9,NDUFS1,NDUFS2,NDUFS3,NDUFS4,NDUFS6,NDUFV2,PDHA1,PDHB,PET100,PNPLA8,SCO2,SDHA,TARS2,TSFM,TTC19,TUFM,UQCRC2,UQCRQ,WFS1	50
transport of protein	4.06e-08		0.435	ANKLE1,AP1B1,AP1G1,AP1G2,AP2A1,AP3S1,ARCN1,BCL3,BCL6,CFL1,CHMP5,CHP1,DCTN1,DENND3,DNAJA1,DNM2,DYNLT1,EHD1,EIF5A,ERP29,FRAS1,GABARAP,GGA1,GLI3,GRK3,GSK3B,HGS,HIKESHI,HSPA9,JUP,KPNA2,KPNB1,LMAN2,LMAN2L,MAPT,MGRN1,MIA3,MYH9,NUP214,NXT1,PDCD6,PEX14,PEX26,PIGR,PKD1,PML,POLA2,PPP3CA,PPT1,PTPN14,RAB1A,RAB6A,RAB7A,RAB8A,RAN,SCAMP2,SCFD1,SEC61B,SELENOK,SLU7,SNX27,SNX4,SOD1,SRC,STAT3,STX1B,SUMO1,TAP1,TBC1D…	83
Movement Disorders	1.99e-09		0.441	ABCA2,ABCD1,ACADM,ACAT1,ACE,ACOT11,ACP1,ACTB,ADAM22,ADAMTSL1,ADCY2,AFF1,AMER1,ANXA2,APBB1,APP,ARAF,ARHGAP32,ARHGEF1,ARL6IP5,ARSA,ATF4,ATN1,ATP5C1,ATP5J,ATP5L,ATP5O,ATP6AP2,ATP6V1E1,ATXN10,ATXN2,B2M,BAIAP2,BCAP31,BCL2L1,BCL6,BCL7A,BEAN1,BICD2,BID,CA12,CAB39,CACNA1B,CACNA1C,CANX,CASP2,CAST,CCDC88C,CD44,CHCHD2,CHRM5,CIITA,CNR1,COCH,COL6A3,COX5B,COX7A2,COX7B,CPNE5,CREB1,CTSS,CYCS,DAAM2,DAD1,DDIT3,DDX…	278
motor dysfunction or movement disorder	4.4e-09		0.775	ABCA2,ABCD1,ACADM,ACAT1,ACE,ACOT11,ACP1,ACTB,ADAM22,ADAMTSL1,ADCY2,AFF1,AMER1,ANXA2,APBB1,APP,ARAF,ARHGAP32,ARHGEF1,ARL6IP5,ARSA,ATF4,ATN1,ATP5C1,ATP5J,ATP5L,ATP5O,ATP6AP2,ATP6V1E1,ATXN10,ATXN2,B2M,BAIAP2,BCAP31,BCL2L1,BCL6,BCL7A,BEAN1,BICD2,BID,CA12,CAB39,CACNA1B,CACNA1C,CACNB1,CANX,CASP2,CAST,CCDC88C,CD44,CHCHD2,CHRM5,CIITA,CNR1,COCH,COL6A3,COX5B,COX7A2,COX7B,CPNE5,CREB1,CTSS,CYCS,DAAM2,DAD1,DD…	280
dyskinesia	1.46e-07		-0.579	ABCD1,ACADM,ACAT1,ACE,ACOT11,ACP1,ACTB,ADCY2,ARAF,ARHGAP32,ARHGEF1,ATP5C1,ATP5J,ATP5L,ATP5O,ATP6AP2,B2M,BAIAP2,BCL2L1,BCL6,BCL7A,CA12,CAB39,CACNA1B,CASP2,CD44,CHRM5,CIITA,CNR1,COCH,COX5B,COX7A2,COX7B,CPNE5,CREB1,CTSS,CYCS,DAAM2,DAD1,DDIT3,DDX1,DDX42,DNAJA1,DTNA,DYNLT1,EIF3K,ELAVL2,FAM117A,FBXW7,FGF13,FLRT2,FOS,FOSB,FOXP1,GABRA4,GABRB2,GABRG1,GABRG3,GBP1,GHITM,GNG7,GPI,GRIN2B,GRIN3A,GRK1,GTF3A,GYP…	159
neurological signs	9.66e-07		-1.915	ABCD1,ACADM,ACAT1,ACE,ACOT11,ACP1,ACTB,ADCY2,APP,ARAF,ARHGAP32,ARHGEF1,ATP5C1,ATP5J,ATP5L,ATP5O,ATP6AP2,B2M,BAIAP2,BCL2L1,BCL6,BCL7A,CA12,CAB39,CACNA1B,CASP2,CD44,CHRM5,CIITA,CNR1,COCH,COX5B,COX7A2,COX7B,CPNE5,CREB1,CTSS,CYCS,DAAM2,DAD1,DDIT3,DDX1,DDX42,DNAJA1,DTNA,DYNLT1,EIF3K,ELAVL2,FAM117A,FBXW7,FGF13,FLRT2,FOS,FOSB,FOXP1,GABRA4,GABRB2,GABRG1,GABRG3,GBP1,GHITM,GNG7,GPI,GRIN2B,GRIN3A,GRK1,GTF3A…	168
progressive motor neuropathy	7.56e-06		1.078	ACE,ACTB,ADAM10,ADAMTSL1,ANXA2,APBB1,APP,ARL6IP5,ATF4,ATP6V1E1,ATXN2,BAG6,BCL2L1,BRD2,CACNA1B,CACNA1C,CALM1 (includes others),CD52,CELF2,CHCHD2,CHRM5,CNR1,CTSS,DBI,DCTN1,DDIT3,DNAJB11,DNAJB6,DPP6,EEF1A1,EHMT2,EIF2B3,EIF4A1,FADD,FADS3,FBXO7,FCGR2B,FDPS,FIG4,FOXO1,FTH1,FTL,FURIN,GABRA4,GABRB2,GABRG1,GABRG3,GAK,GGPS1,GRIN2B,GRIN3A,GRN,GSK3B,GSN,GSTP1,H3F3A/H3F3B,HIGD1A,HLA-DMB,HLA-DRB1,HLA-E,HLA-F,H…	136
disorder of basal ganglia	4.82e-12		-1.695	ABCD1,ACADM,ACAT1,ACE,ACOT11,ACP1,ACTB,ADAMTSL1,ADAR,ADCY2,ANXA2,APBB1,APP,ARHGAP32,ARHGEF1,ARL6IP5,ATF4,ATN1,ATP5C1,ATP5J,ATP5L,ATP5O,ATP6AP2,ATP6V1E1,ATXN2,B2M,BAIAP2,BCL2L1,BCL6,BCL7A,CA12,CAB39,CACNA1B,CACNA1C,CASP2,CD44,CHCHD2,CHRM5,CIITA,CNR1,COCH,COX5B,COX7A2,COX7B,CPNE5,CREB1,CTSS,CYCS,DAAM2,DAD1,DCTN1,DDIT3,DDX1,DDX42,DNAJA1,DNAJB6,DTNA,DYNLT1,EEF1A1,EIF2B3,EIF3K,ELAVL2,FAM117A,FBXO7,FBX…	218
neuromuscular disease	2.51e-10		1.201	ACADM,ACAT1,ACE,ACOT11,ACP1,ACTB,ADAM10,ADAMTSL1,ADCY2,ANXA2,APBB1,APP,ARHGAP32,ARHGEF1,ARL6IP5,ATF4,ATP5C1,ATP5J,ATP5L,ATP5O,ATP6AP2,ATP6V1E1,ATXN2,B2M,BAG6,BAIAP2,BCL2L1,BCL6,BCL7A,BRD2,CA12,CAB39,CACNA1B,CACNA1C,CANX,CASP2,CD44,CD52,CD86,CHCHD2,CHRM5,CIITA,CNR1,COCH,COX5B,COX7A2,COX7B,CPNE5,CREB1,CTSS,CYCS,DAAM2,DAD1,DARS,DDIT3,DDX1,DDX42,DNAJA1,DNAJB11,DNAJB6,DTNA,DYNLT1,EEF1A1,EHMT2,EIF2B3,E…	239
abnormal morphology of body cavity	1.09e-05			ABCA7,ABCC10,ABI1,ACADM,ACE,ADAM10,ADAR,AFF4,AIM2,AKT2,ALPL,AMER1,ANXA7,APH1A,ARAF,ARHGDIA,ARHGEF1,ARID3B,ARID4A,ARID5B,ASAH1,ATF4,ATF7,ATG5,ATXN1L,B2M,B4GALT1,BAG6,BCAR1,BCL11A,BCL2L11,BCL3,BCL6,BID,BIK,BLNK,CADPS,CADPS2,CAPN1,CASP2,CBFA2T3,CBL,CCR7,CD19,CD247,CD28,CD3E,CD44,CD81,CD86,CDK4,CDK6,CHST3,CIAPIN1,CLDN15,CLEC1B,CNOT3,COPS3,CRBN,CREB1,CREBBP,CTC1,CUX1,CXADR,CXCR4,CXCR5,CYLD,DAD1,DCHS1,…	276
renal lesion	3.56e-12	Increased	3.141	ACAN,ACAT1,ACE,ADAM8,ADCY2,AHNAK,AKAP2,AKT2,AMER1,ANKRD30B,ANXA2,ARAF,ARID1A,ARID5B,ARPC2,ATF7,ATP5J2,ATR,ATRX,ATXN2L,B2M,BCAS2,BCL2L1,BRK1,BRPF3,BTAF1,CADM2,CASP2,CBX7,CCDC120,CCT3,CD44,CD53,CDH6,CEBPZ,CES2,CHD9,CLEC1B,COCH,COX6B1,CRBN,CSMD3,CTC1,CUEDC2,CUL9,CWF19L2,CXCL16,CXCL8,DAD1,DCAF4L1,DCHS1,DCN,DDX5,DGKI,DHRS7,DIEXF,DISP2,DNAH7,DNHD1,DPP6,DUSP6,EAPP,EDC4,EEF1B2,EIF4G2,ENG,ENTPD1,EP300,EPA…	303
chronic kidney disease	1.3e-08		1.342	ACE,ADK,ALPL,ATG5,ATP5I,ATP5J,ATP5O,CA12,CACNA1C,CD86,CDV3,CLEC2B,COX6C,CXCL8,DBI,DCN,DNTTIP2,EEF1B2,FCGR2B,FDPS,FKBP1A,GABRA4,GABRB2,GABRG1,GABRG3,GSTM1,H3F3A/H3F3B,HMGB1,HMGN3,HSP90AA1,IFNAR1,IL2RB,IL6,JUNB,KLF4,LGMN,LSM3,MAS1,MT-CO1,MYH9,NDUFA1,NDUFA6,NDUFS5,PDE11A,PDE3B,PDE4B,PFDN5,PHB,PKD1,PPP3CA,PSMA6,PSMB1,PSMB5,PSMD1,RPL23,RPL34,RPL36A,RPL7,SCN5A,SNRPG,TAF9,TAX1BP1,TFPI,TNFAIP3,TNFRSF1B,T…	73
morbidity or mortality	2.92e-17	Increased	6.672	ABCA2,ABCC10,ABCC9,ABI1,ACADM,ACE,ACTB,ACTL6A,ADAM10,ADAM22,ADAMTS13,ADAR,ADK,AES,AFF1,AFF4,AIM2,AKNA,AKT2,ALKBH3,ALPL,AMD1,AMER1,ANKLE1,ANXA2,ANXA7,AP1G1,APBB1,APH1A,APP,ARAF,ARHGDIA,ARID1A,ARID3B,ARID4A,ARID5A,ARID5B,ARNT2,ASAH1,ATF4,ATF6B,ATF7,ATG3,ATG5,ATG9A,ATN1,ATP5J2,ATP6V0C,ATR,ATXN1L,ATXN2,B2M,B4GALT1,BAG6,BCAR1,BCL11A,BCL2A1,BCL2L1,BCL2L11,BCL3,BCL6,BICD2,BID,BIK,BIRC6,BLNK,BLOC1S1,BMI1…	618
organismal death	5.12e-17	Increased	6.768	ABCA2,ABCC10,ABCC9,ABI1,ACADM,ACE,ACTB,ACTL6A,ADAM10,ADAM22,ADAMTS13,ADAR,ADK,AES,AFF1,AFF4,AIM2,AKNA,AKT2,ALKBH3,ALPL,AMD1,AMER1,ANKLE1,ANXA2,ANXA7,AP1G1,APBB1,APH1A,APP,ARAF,ARHGDIA,ARID1A,ARID3B,ARID4A,ARID5A,ARID5B,ARNT2,ASAH1,ATF4,ATF6B,ATF7,ATG3,ATG5,ATG9A,ATN1,ATP5J2,ATP6V0C,ATR,ATXN1L,ATXN2,B2M,B4GALT1,BAG6,BCAR1,BCL11A,BCL2A1,BCL2L1,BCL2L11,BCL3,BCL6,BICD2,BID,BIK,BIRC6,BLNK,BLOC1S1,BMI1…	610
survival of organism	5.23e-07		-0.483	ABCC10,AKT2,APP,ARHGDIA,ASAH1,ATG5,ATN1,ATR,B2M,BCL2A1,BCL2L1,BCL2L11,BCL6,BID,BIK,CAST,CD14,CD19,CD28,CD44,CD6,CDK6,CNR1,COCH,COIL,CR2,CREB1,CRMP1,CTSC,CXCR4,CYCS,CYLD,DDX3X,DIXDC1,EGLN3,ELF4,ELP3,ENG,EPAS1,EPN1,ERCC2,ETS1,FADD,FBN1,FBXW7,FCGR2B,FCMR,FOS,FOXO1,FTL,FURIN,GABARAP,GNA13,GNAI2,GORASP2,GPX1,GRK2,GSK3B,GSN,GSTP1,HDAC1,HIPK2,HLA-DRB1,HMGA2,HMGB1,HSPG2,HTATIP2,ICAM1,IFNAR1,IGF1R,IGHM,IK…	185
phosphorylation of protein	8.73e-08	Decreased	-2.514	ADAM10,AKT2,ANXA2,APP,ARAF,ATR,BIRC6,BRAT1,CALM1 (includes others),CAMK2D,CARD14,CBL,CCDC88C,CD19,CD22,CD247,CD28,CD3E,CD44,CD6,CD72,CD79A,CD79B,CD81,CDK16,CDK4,CDK5RAP3,CDK6,CDKN2D,CDON,CFL1,CHP1,CIB1,CLEC1B,CLK1,CREB1,CRY1,CSNK1G3,CTBP1,CTDSP1,CTDSP2,CXCL8,CXCR4,DCLK1,DCN,DGUOK,DUSP6,DVL2,DYNLL1,EEF2K,EIF2S1,ELF1,ENG,EP300,ERP29,FCGR2B,FKBP1A,FKBP8,FLCN,FRK,GMFG,GRK1,GRK2,GRK3,GRK7,GSK3B,HIPK2,…	174
ubiquitination	3.49e-06		-1.401	AMER1,AMFR,ATG3,ATG5,BIRC6,CAPN1,CAST,CBL,CBLL1,CCNF,CD22,CD86,CDK5RAP3,CHP1,CRBN,CRY1,CUL1,CUL9,DNAJA1,FBXL5,FBXO7,FBXW7,FKBP1A,HERPUD1,HSP90AA1,HSPA5,HUWE1,IL6,ISG15,JKAMP,KCTD13,KLHL20,KLHL21,LATS1,MAPT,MED1,MED10,MED11,MED12,MED21,MED24,MGRN1,OGT,PARK7,PIAS1,PPARD,PRKCE,PSMC4,PSMD10,PTEN,RASSF5,RBX1,RNF10,RNF126,RNF13,RNF139,RNF146,RNF165,RNF167,RNF20,RNF38,RNF4,RNF41,RUSC1,SKP1,SOX4,SYVN1,TA…	85
catabolism of protein	1.1e-06		0.002	ACE,ADAM10,ADAMTS13,AMFR,APH1A,APP,ATG4A,ATP1B3,AURKAIP1,AZIN1,BAG6,BCL2L1,C4BPB,CANX,CAPN1,CASP2,CAST,CCNH,CCT3,CCT4,CCT5,CD81,CDC37,CFL1,CHP1,CLN6,CNDP2,CREB1,CRTAP,CTSC,CTSS,DEDD,DLD,ECE1,EP300,ERAP1,ERLEC1,FADD,FBXO7,FBXW7,FLOT2,FOXO1,FURIN,GGA1,GGA3,GSK3B,GSN,HCFC1,HERPUD1,HGS,HIP1R,HOMER2,HSP90AA1,HSPA5,HSPG2,IFI30,ITGB1,JUNB,KCTD10,LGMN,LSR,LTBP4,MGEA5,MMP19,MYH9,NCKAP1,NCSTN,NDUFA13,NEDD8…	148
metabolism of protein	7.34e-15		-0.737	ACE,ADAM10,ADAMTS13,AMFR,APH1A,APP,ARHGEF1,ARHGEF2,ATF4,ATG4A,ATP1B3,AURKAIP1,AZIN1,B4GALT1,BAG6,BCL2L1,BCL3,C4BPB,CANX,CAPN1,CASC3,CASP2,CAST,CCNH,CCT3,CCT4,CCT5,CD22,CD81,CDC37,CDK4,CFL1,CHP1,CLN6,CNBP,CNDP2,COPS5,CRBN,CREB1,CRTAP,CRTC1,CTSC,CTSS,DARS,DDIT3,DDX39B,DDX3X,DEDD,DKC1,DLD,DUS2,ECE1,EEF1A1,EEF2,EEF2K,EIF2B1,EIF2B3,EIF2S1,EIF3F,EIF3I,EIF3K,EIF4A1,EIF4A3,EIF4B,EIF4EBP2,EIF4G2,EIF5,EIF5…	270
synthesis of protein	2.99e-13		-0.91	APP,ARHGEF1,ARHGEF2,ATF4,B4GALT1,BCL3,CASC3,CD22,CDK4,CNBP,COPS5,CRBN,CREB1,CRTC1,DARS,DDIT3,DDX39B,DDX3X,DKC1,DUS2,EEF1A1,EEF2,EEF2K,EIF2B1,EIF2B3,EIF2S1,EIF3F,EIF3I,EIF3K,EIF4A1,EIF4A3,EIF4B,EIF4EBP2,EIF4G2,EIF5,EIF5A,EIF6,EP300,EPRS,FCGR2B,FKBP1A,FKRP,FOS,FOXO1,FTH1,GRK2,GSN,H2AFZ,HBS1L,HDAC1,HSPA5,ICAM1,ICOS,IFNAR1,IGHM,IL6,IRS1,ITGB1,JUNB,LCK,MAP2K3,MAP3K8,MAP4K4,MAPT,METAP2,MRM3,MRPL15,MRPL…	140
translation	1.44e-10		-0.432	APP,CASC3,CNBP,COPS5,CRBN,DARS,DDX3X,DKC1,DUS2,EEF1A1,EEF2,EEF2K,EIF2B1,EIF2B3,EIF2S1,EIF3F,EIF3I,EIF3K,EIF4A1,EIF4A3,EIF4B,EIF4EBP2,EIF4G2,EIF5,EIF5A,EPRS,FTH1,HBS1L,HSPA5,ICOS,IRS1,ITGB1,LCK,MAP3K8,MAPT,MRM3,MRPL15,MRPL51,MRPS7,MT-TS1,MYC,NCL,NXF1,NXT1,PABPC1,PAIP1,PAIP2,PCBP1,PDPK1,PPP1R15A,PRKCA,PTBP1,RARA,RBM3,RNF139,RPL13A,RPL19,RPL23,RPL30,RPL38,RPS14,RPS15A,RPS27L,RPS6KB2,RPS7,RPS9,S100A9…	84
expression of protein	3.85e-10		-0.942	APP,ARHGEF2,CASC3,CNBP,COPS5,CRBN,CREB1,DARS,DDX3X,DKC1,DUS2,EEF1A1,EEF2K,EIF2B1,EIF2B3,EIF2S1,EIF3F,EIF3I,EIF3K,EIF4A1,EIF4A3,EIF4B,EIF4EBP2,EIF4G2,EIF5,EIF5A,EPRS,FCGR2B,FOS,HBS1L,HSPA5,ICOS,IFNAR1,IGHM,IL6,IRS1,ITGB1,JUNB,LCK,MAP2K3,MAP3K8,MAPT,MRM3,MRPL15,MRPL51,MRPS7,MT-TS1,MYBBP1A,MYC,NCL,NOTCH1,NXF1,NXT1,PABPC1,PAIP1,PAIP2,PCBP1,PDPK1,POU2F1,PPM1G,PPP1R15A,PRKCA,PTBP1,RARA,RBM3,RNF139,RPL1…	100
production of protein	4.25e-10		-1.728	ADAR,AIM2,ARHGEF1,B2M,BCL2L11,BCL3,BCL6,BLNK,CCR7,CD180,CD19,CD22,CD28,CD37,CD6,CD69,CD72,CD81,CD83,CD84,CD86,CIITA,CR2,CTSS,CYLD,DAPP1,DHRS4,EBF1,FCGR2B,FCMR,FCRLA,GADD45B,GCNT3,GNAI2,HAX1,HMGB1,ICOS,ICOSLG/LOC102723996,IFNAR1,IGHM,IGKC,IGLL1/IGLL5,IL2RB,IL6,IRF2,IRF4,IRF8,JAK3,JCHAIN,LAIR1,LAT2,LCK,LTB,LY86,MAP3K8,MARK2,MAVS,MFGE8,NFAT5,NFATC1,NFKBIZ,PGAP3,PIGR,PIK3CD,PLCB2,POU2AF1,POU2F2,PPIA,…	99
translation of protein	1.45e-09		-0.842	APP,CASC3,CNBP,COPS5,CRBN,DARS,DDX3X,DKC1,DUS2,EEF1A1,EEF2K,EIF2B1,EIF2B3,EIF2S1,EIF3F,EIF3I,EIF3K,EIF4A1,EIF4A3,EIF4B,EIF4EBP2,EIF4G2,EIF5,EIF5A,EPRS,HBS1L,HSPA5,ICOS,IRS1,ITGB1,LCK,MAP3K8,MAPT,MRM3,MRPL15,MRPL51,MRPS7,MT-TS1,MYC,NCL,NXF1,NXT1,PABPC1,PAIP1,PAIP2,PCBP1,PDPK1,PPP1R15A,PRKCA,PTBP1,RARA,RBM3,RNF139,RPL13A,RPL19,RPL23,RPL30,RPL38,RPS14,RPS27L,RPS6KB2,RPS7,RPS9,S100A9,SARS,SLC7A1,SMN1…	79
quantity of TNF in blood	2.03e-06		0.705	AIM2,ARID5A,CD14,CD19,CD44,CRY1,IFNAR1,IL10RA,IL27RA,IRF5,ITGAL,LAT2,LGMN,MAPKAPK2,MAVS,PRF1,PRKCE,RHBDF2,RPS6KA4,S100A9,SOD1,STAT6,TICAM1,TNFRSF1B,TP53,TYRO3,WWP2	27

## Sheet: Diseases Functions CD4
Enriched diseases and functions in CD4 T cells between ZIKV-infected and ZIKV-uninfected patients as determined by Ingenuity Pathways Analysis
Diseases or Functions Annotation	p-Value	Predicted Activation State	Activation z-score	Molecules	# Molecules
selection of thymocytes	6.5e-07		-1.671	ATG5,CARD11,CCR7,CD3D,CD3E,CD4,CD74,ELK1,GATA3,GRB2,IL6ST,LGALS1,MINK1,NF1,PTPN2,RHOH,TNFRSF25,TRAT1	18
cell cycle progression	4.33e-15		0.394	AK1,AKAP8,ANKRD17,ARAF,AREG,ARID1A,ARPC5,ATG5,ATR,B4GALT1,BAP1,BCL2L1,BCL6,BMI1,BRD4,BTRC,C6orf89,CASP2,CAST,CBX7,CCNC,CCND2,CCNF,CCNI,CCNT2,CD3E,CD4,CD40LG,CD44,CDC37,CDC42,CDKN2D,CENPC,CENPT,CEP192,CHMP2A,CLASP1,CLK3,CLU,COPS5,COPZ1,CSNK1A1,CSNK2A1,CSNK2A2,CTBP1,CUL1,CUX1,CYLD,DAPK3,DDX17,DHX9,DPH1,DPP4,DUSP1,DYNLT3,E2F4,EIF4G2,ELK1,EP300,EWSR1,FANCD2,FHIT,FKBP1A,FLI1,FOS,FOSL2,FOXK1,GADD45B,GA…	221
interphase	2.87e-07		-0.854	ACVR1B,AGK,ARAF,ARNT,ATR,BAG3,BAP1,BCL2L1,BHLHE40,BTRC,CAMK2D,CCND2,CD247,CD40LG,CD44,CDC42,CDKN2D,CELF2,CKS2,COPS5,CSNK2A1,CSNK2A2,CTNND1,CUL1,CUX1,CYLD,DAXX,DCAF1,DDX3X,DEGS1,DPP4,DUSP1,E2F4,ELF4,ELK1,EP300,ERCC1,ETV6,FANCD2,FHIT,FKBP1A,FOS,FOXN3,GADD45B,GNL3,GORASP2,GPI,GPN3,GPS2,GRB2,HDAC7,HIF1AN,HLA-G,HMGA1,HMGN1,ID2,IGF1R,IL16,ITGA5,JAK3,JUNB,KLF6,KMT2A,LAIR1,LEF1,LGALS1,LMNA,LPIN1,LZTS1,MA…	127
arrest in interphase	1.14e-06			AGK,ARNT,ATR,BAG3,BCL2L1,BHLHE40,BTRC,CCND2,CD247,CD40LG,CD44,CDC42,CDKN2D,CELF2,CKS2,COPS5,CSNK2A1,CSNK2A2,DAXX,DCAF1,DEGS1,DPP4,DUSP1,E2F4,EP300,ERCC1,ETV6,FANCD2,FHIT,FKBP1A,FOS,GADD45B,GNL3,GPN3,GPS2,HDAC7,HIF1AN,HLA-G,IL16,ITGA5,JAK3,KLF6,KMT2A,LAIR1,LGALS1,LMNA,LPIN1,MAP3K11,MAPK1,MBD4,MDM4,MED29,MGMT,MINDY3,MNAT1,MSH2,MUS81,NBN,NFKBIA,NFYA,NUMB,PCBP4,PDCD6,PIAS1,PPP2CA,PRDM2,PTPN2,PTPN22,R…	85
mitosis	6.08e-06		-0.067	AKAP8,AREG,ATR,B4GALT1,BTRC,CD4,CENPC,CENPT,CEP192,CHMP2A,CLASP1,CLK3,CSNK1A1,CUX1,CYLD,DAPK3,DHX9,DYNLT3,EWSR1,FLI1,FOS,GADD45B,GBF1,GNL3,GRB2,HAT1,HAUS3,HAUS5,IGF1R,IK,IL2RB,INPP5D,ITGAL,JAK3,JARID2,KATNA1,LAMTOR5,LEF1,MAP1S,MAPK1,MAX,MYBBP1A,NAE1,NBN,NCOA4,NF2,NUDT15,NUP214,NUP62,PAK2,PEBP1,PLK2,POGZ,PPP2CA,PRKCB,PTCH1,PTK2B,PTP4A1,PTPN2,RAN,RASSF1,RGCC,RNF4,RPA3,RUNX3,S1PR1,SACM1L,SDCBP,SHC1,…	93
interphase of tumor cell lines	7.36e-06		-0.118	AGK,ARNT,ATR,BAP1,BCL2L1,BHLHE40,BTRC,CCND2,CD40LG,CDC42,CDKN2D,CELF2,COPS5,CSNK2A1,CSNK2A2,CTNND1,DAXX,DCAF1,DEGS1,DPP4,DUSP1,EP300,ERCC1,FHIT,GNL3,GORASP2,GPS2,HLA-G,HMGA1,IGF1R,IL16,ITGA5,LGALS1,MAP3K11,MDM4,MED29,MGMT,MINDY3,MNAT1,MSH2,MUS81,NABP2,NAE1,NCOA3,NFKBIA,NFYA,NUMB,PAF1,PCBP4,PDCD6,PIAS1,PML,PPP2CA,PRDM2,PTPN22,RASSF1,RASSF3,RCHY1,RFFL,RPL11,RUNX3,SF3B2,SF3B4,SGK1,SHC1,SMARCB1,SP1,S…	75
arrest in cell cycle progression	8.49e-06			AK1,ARAF,ARID1A,ARPC5,ATR,BCL2L1,BCL6,BMI1,BRD4,BTRC,CCND2,CD44,CDC42,CDKN2D,CLU,CSNK1A1,CUL1,DDX17,DPP4,E2F4,EIF4G2,EP300,FANCD2,FKBP1A,GDF11,HIPK2,HSF1,ID2,IGF1R,KLF6,KMT2A,LEF1,LETM1,LMNA,MAGED1,MAP2K2,MAP4,MAPK1,MDM4,MFN2,MGAT4A,MSH2,NBN,NCOA3,NFKBIA,NR4A1,NR4A3,PCM1,PHC1,PML,PPM1G,PPP1R10,RARA,RASSF1,RASSF2,RNF4,RPL11,SMARCB1,SPARC,STAT3,TNF,TP53,USP1,XPO1,YWHAE,ZBTB10	66
abnormal cell cycle	8.66e-06			CBX7,CCNC,CCNF,DPH1,E2F4,FOXK1,GNL3,H3F3A/H3F3B,LZTS1,MSH2,NBN,PLK2,SIRT2,TMPO,TNF,TP53,UBA3,UBC,YWHAE	19
interaction of DNA	1.25e-05		1.12	ARNT,ATF6B,BAZ2A,BRF2,BTAF1,BTRC,CALM1 (includes others),CBFB,CD3E,CD4,CD40LG,CISH,CLU,COPS5,CSNK1A1,CTR9,CXCR4,ELF4,EP300,EPC1,ERCC2,ERCC5,ETV6,FLI1,FOS,FOSL2,FUS,FYB1,GATA3,GNAS,H3F3A/H3F3B,HIPK2,HMGA1,HMGB2,HSF1,ID2,IFNAR1,IL23A,IL2RB,IL2RG,IL6ST,INPP5D,ITGA5,JAK3,JUNB,KDM2A,KEAP1,KMT2D,LCP2,LEF1,LGALS1,LIG1,LIG3,LMNA,MAPK1,MAX,MDM4,MED1,MGMT,MIER1,NBN,NCL,NF1,NFKBIA,NFYA,NR4A1,PARP3,PIAS1,PIA…	97
arrest in interphase of tumor cell lines	2.32e-05			AGK,ARNT,ATR,BHLHE40,BTRC,CD40LG,CDC42,CDKN2D,CELF2,CSNK2A1,CSNK2A2,DAXX,DEGS1,DPP4,DUSP1,EP300,ERCC1,FHIT,GNL3,GPS2,HLA-G,ITGA5,LGALS1,MAP3K11,MDM4,MED29,MGMT,MINDY3,MNAT1,MSH2,MUS81,NFKBIA,NFYA,NUMB,PCBP4,PDCD6,PIAS1,PPP2CA,PRDM2,PTPN22,RASSF1,RASSF3,RFFL,RPL11,RUNX3,SGK1,SMARCB1,SP1,SPTAN1,STAT3,TAF6,TNF,TP53,TSC22D3,ZNF268	55
arrest in cell cycle progression of sarcoma cell lines	0.00011			ATR,BMI1,BRD4,IGF1R,RNF4,SMARCB1,TP53,USP1,XPO1	9
arrest in cell cycle progression of embryonic cell lines	0.000136			BRD4,DDX17,EP300,HIPK2,PPP1R10,TP53	6
binding of DNA	5.09e-05		1.636	ARNT,ATF6B,BAZ2A,BRF2,BTAF1,BTRC,CALM1 (includes others),CBFB,CD3E,CD4,CD40LG,CISH,CLU,COPS5,CSNK1A1,CTR9,CXCR4,ELF4,EP300,EPC1,ERCC5,ETV6,FLI1,FOS,FOSL2,FYB1,GATA3,GNAS,H3F3A/H3F3B,HIPK2,HMGA1,HMGB2,HSF1,ID2,IFNAR1,IL23A,IL2RB,IL2RG,IL6ST,INPP5D,ITGA5,JAK3,JUNB,KDM2A,KEAP1,KMT2D,LCP2,LEF1,LGALS1,LMNA,MAPK1,MAX,MDM4,MED1,MGMT,MIER1,NBN,NCL,NF1,NFKBIA,NFYA,NR4A1,PIAS1,PIAS3,PIAS4,PML,POU2F1,PPIA,P…	92
cell death	2.82e-22		0.19	ABCD2,ABO,ACAT1,ACLY,ACSL4,ACTB,ACVR1B,ADAR,ADGRG1,ADI1,AES,AFF1,AGER,AGO1,AGO2,AK1,AKAP8,AKTIP,ALKBH3,ALMS1,ANPEP,ANXA1,ANXA11,APH1A,ARAF,ARCN1,AREG,ARF4,ARHGAP1,ARHGDIA,ARHGEF2,ARHGEF3,ARID1A,ARL6IP5,ARL8B,ARNT,ARSA,ATF7,ATG13,ATG3,ATG5,ATN1,ATP1A1,ATP1B3,ATP2B4,ATR,ATXN1,ATXN2,ATXN7,B2M,B4GALT1,BAG3,BAP1,BCKDK,BCL2L1,BCL2L13,BCL6,BHLHE40,BIRC3,BMI1,BNIP2,BRAT1,BRD2,BRD4,BSG,BTRC,C10orf88,C1orf…	615
necrosis	9.31e-18		0.198	ACAT1,ACLY,ACTB,ACVR1B,ADAR,ADI1,AGER,AKTIP,ALKBH3,ANPEP,ANXA1,ARAF,ARCN1,AREG,ARHGAP1,ARHGDIA,ARHGEF3,ARID1A,ARNT,ATF7,ATG13,ATG3,ATG5,ATN1,ATP1A1,ATP1B3,ATP2B4,ATR,ATXN1,ATXN2,ATXN7,B2M,BAG3,BAP1,BCKDK,BCL2L1,BCL2L13,BCL6,BHLHE40,BIRC3,BMI1,BNIP2,BRAT1,BRD2,BRD4,BSG,BTRC,C10orf88,C1orf159,CAMK2D,CAPN1,CARD11,CASP2,CASP4,CASP7,CAST,CBFB,CBX5,CCAR2,CCDC47,CCDC86,CCNC,CCND2,CCNI,CCR7,CCT2,CCT6A,CD…	487
apoptosis	3.26e-17		0.92	ABO,ACLY,ACSL4,ACVR1B,ADAR,ADI1,AES,AGER,AGO1,AGO2,AKAP8,AKTIP,ALKBH3,ALMS1,ANPEP,ANXA1,ANXA11,APH1A,ARAF,AREG,ARF4,ARHGAP1,ARHGDIA,ARHGEF3,ARL6IP5,ARNT,ATF7,ATG3,ATG5,ATN1,ATP1A1,ATP1B3,ATP2B4,ATR,ATXN1,ATXN2,B2M,B4GALT1,BAG3,BAP1,BCL2L1,BCL2L13,BCL6,BHLHE40,BIRC3,BMI1,BNIP2,BRAT1,BSG,BTRC,CAMK2D,CAPN1,CASP2,CASP4,CASP7,CAST,CBFB,CBLB,CBX5,CCAR2,CCDC47,CCDC86,CCNC,CCND2,CCNI,CCR7,CCT2,CD164,CD24…	478
cell death of tumor cell lines	9.96e-16		-0.262	ACVR1B,ADI1,AGER,ALKBH3,ARAF,AREG,ARHGDIA,ARHGEF3,ARNT,ATG13,ATG3,ATG5,ATN1,ATP1A1,ATP1B3,ATR,ATXN1,B2M,BAG3,BAP1,BCL2L1,BCL2L13,BCL6,BHLHE40,BIRC3,BMI1,BNIP2,BRAT1,BRD4,BTRC,C10orf88,CAPN1,CASP2,CASP4,CASP7,CAST,CBX5,CCAR2,CCND2,CCT2,CCT6A,CD247,CD4,CD40LG,CD44,CD47,CD48,CD55,CDC37,CDC42,CDKN2D,CERK,CERKL,CHMP5,CIB1,CLASP1,CLK3,CLU,CNN2,COL18A1,COPS5,COPZ1,CREB3L2,CRTC2,CS,CSNK1A1,CSNK2A1,CSNK2A…	308
cell survival	2.51e-14	Decreased	-3.651	ACLY,ADAR,AGER,AGO2,AK3,ALKBH3,AREG,ARID1A,ARNT,ASF1A,ATG3,ATG5,ATR,ATXN1,B2M,BAG3,BCKDK,BCL2L1,BCL6,BHLHE40,BMI1,BNIP2,BRD2,BRD4,BTRC,CA2,CAMK2D,CAPN1,CARD11,CASP2,CASP7,CBFB,CBLB,CBX5,CCNI,CCR7,CD3E,CD4,CD40LG,CD44,CD47,CD48,CD55,CD74,CDC42,CDKN2D,CERK,CISH,CLK3,CLU,COL18A1,COPB2,CRTC2,CSNK1A1,CTBP1,CTSB,CUX1,CXCR4,CYLD,DAXX,DDX3X,DDX5,DHX9,DNM2,DPH1,DPP3,DPP4,DPP8,DPP9,DUSP1,DUSP6,DUSP7,E2F4,E…	280
apoptosis of tumor cell lines	2.7e-13		0.15	ACVR1B,ADI1,AGER,ALKBH3,ARAF,AREG,ARHGDIA,ARHGEF3,ARNT,ATG5,ATN1,ATP1B3,ATR,B2M,BAG3,BAP1,BCL2L1,BCL2L13,BCL6,BHLHE40,BIRC3,BMI1,BNIP2,BRAT1,BTRC,CAPN1,CASP2,CASP4,CASP7,CAST,CBX5,CCAR2,CCT2,CD4,CD40LG,CD44,CD47,CD48,CD55,CDC42,CDKN2D,CERKL,CHMP5,CLASP1,CLK3,CLU,CNN2,COL18A1,COPS5,COPZ1,CRTC2,CS,CSNK1A1,CSNK2A1,CSNK2A2,CTBP1,CTNND1,CTSB,CTTN,CUX1,CXCR4,CYCS,CYFIP2,CYLD,DAPK3,DAXX,DCAF1,DHX9,DNM2,…	246
cell viability	5e-13	Decreased	-3.793	ACLY,ADAR,AGER,AGO2,AK3,ALKBH3,AREG,ARID1A,ARNT,ASF1A,ATG3,ATG5,ATR,ATXN1,B2M,BAG3,BCKDK,BCL2L1,BCL6,BHLHE40,BMI1,BNIP2,BRD2,BRD4,BTRC,CA2,CAMK2D,CAPN1,CARD11,CASP2,CASP7,CBFB,CBX5,CCNI,CCR7,CD3E,CD4,CD40LG,CD44,CD47,CD48,CD55,CD74,CDC42,CDKN2D,CERK,CISH,CLK3,CLU,COPB2,CRTC2,CSNK1A1,CTBP1,CTSB,CUX1,CXCR4,CYLD,DAXX,DDX5,DHX9,DNM2,DPH1,DPP3,DPP4,DPP8,DPP9,DUSP1,DUSP6,DUSP7,E2F4,EEF2,EIF4A1,EIF4A3,E…	261
cell death of blood cells	6.72e-13		-1.843	ACAT1,AGER,AKTIP,ANPEP,ANXA1,ARNT,ATF7,ATG3,ATG5,BCL2L1,BCL6,BIRC3,CARD11,CASP2,CASP4,CASP7,CAST,CBFB,CCDC86,CCND2,CCR7,CD247,CD3E,CD4,CD40LG,CD44,CD47,CD48,CD5,CD69,CD74,CDC42,CISH,CLU,CORO1A,CSNK1A1,CSNK2A2,CTSB,CXCR4,CYLD,DAXX,E2F4,EIF4B,EP300,ETV6,FCMR,FCRL3,FLI1,FOS,FTH1,FUS,G6PC3,GADD45B,GATA3,GNAS,HCAR2,HCLS1,HIPK2,HLA-G,HSPA5,HSPA9,ICOS,ID2,IFNAR1,IKZF3,IL27RA,IL2RB,IL2RG,IL6ST,INPP5D,IRF…	150
cell death of sarcoma cell lines	1.51e-10		-0.442	ATG13,ATG5,ATR,BCL2L1,BCL6,BHLHE40,BIRC3,BMI1,BRAT1,BRD4,CASP7,CD247,CLU,CSNK2A1,CSNK2A2,CTSB,DHX9,DPP4,DPP8,DPP9,EEF1A1,EWSR1,FLI1,FOXK2,FTH1,GPS2,HAT1,HDAC5,HMGA1,HSPA5,HUWE1,IGF1R,LIG3,MAP2K4,MAVS,MDM4,MFN2,NCL,NFKBIA,NUMB,OAZ1,OGT,OTUB1,PIAS1,PML,PRAF2,PRKCB,PRPS1,RUNX3,STAT2,TMBIM4,TMBIM6,TNF,TNFRSF10A,TNFRSF1B,TP53,TPT1,USP47,VDAC2,XPO1	60
cell death of immune cells	1.65e-10	Decreased	-2.235	ACAT1,AGER,AKTIP,ANPEP,ANXA1,ATG3,ATG5,BCL2L1,BCL6,BIRC3,CARD11,CASP2,CASP4,CASP7,CAST,CBFB,CCDC86,CCND2,CCR7,CD247,CD3E,CD4,CD40LG,CD44,CD47,CD48,CD5,CD69,CD74,CDC42,CISH,CLU,CORO1A,CSNK1A1,CSNK2A2,CTSB,CXCR4,CYLD,DAXX,EIF4B,EP300,ETV6,FCMR,FCRL3,FOS,FTH1,FUS,G6PC3,GADD45B,GATA3,GNAS,HCAR2,HCLS1,HLA-G,HSPA5,ICOS,ID2,IFNAR1,IKZF3,IL27RA,IL2RB,IL2RG,IL6ST,INPP5D,IRF2,ITGA5,ITGAL,ITPR3,JAK3,KDELR1,…	135
cell death of bone cancer cell lines	4.18e-10		-0.484	ATG13,ATG5,ATR,BCL2L1,BCL6,BHLHE40,BIRC3,BMI1,BRAT1,BRD4,CD247,CLU,DHX9,DPP4,DPP8,DPP9,EEF1A1,EWSR1,FLI1,FOXK2,GPS2,HAT1,HDAC5,HMGA1,HUWE1,IGF1R,MAP2K4,MDM4,MFN2,NCL,NFKBIA,NUMB,OAZ1,OGT,OTUB1,PIAS1,PML,PRAF2,PRKCB,PRPS1,RUNX3,STAT2,TMBIM4,TNF,TNFRSF10A,TP53,TPT1,USP47,VDAC2,XPO1	50
cell death of cervical cancer cell lines	5.03e-10		-0.903	ARAF,ARHGEF3,ATG5,ATN1,ATP1A1,BCL2L1,BNIP2,CASP2,CASP4,CCAR2,CCND2,CD40LG,CERKL,CHMP5,CIB1,CLASP1,CLK3,CSNK2A1,CSNK2A2,CTSB,DAXX,DHX9,DNM2,EEF1A1,EIF4G2,FHIT,FIS1,FLNB,FOS,FTH1,GADD45B,HNRNPH1,HSF1,INTS3,JUNB,KDELR1,LETM1,LMNA,LYPLA1,LYPLA2,MAP2K4,MAP3K11,MAPK1,MFN1,MFN2,MSN,NAPA,NCAM1,NCOA4,NEDD9,NFKBIA,NR4A1,PAK2,PCBP2,PML,PPIA,PPP1R10,PRAF2,RAD51C,RASSF1,RFK,SGK1,SHC1,SMPD4,SRCAP,STAT3,SUDS3,T…	85
cell death of connective tissue cells	2.27e-09		0.144	ACTB,AGER,ARHGAP1,ARID1A,ARNT,ATG3,ATG5,ATN1,ATR,BCL2L1,BCL6,BIRC3,BMI1,BTRC,C1orf159,CASP2,CASP4,CASP7,CCDC47,CCNC,CD40LG,CD44,CDC42,CLU,COPS5,CREB3L2,CTBP1,CTSB,CYCS,CYLD,DAXX,DCAF1,DDX3X,DUSP1,EEF1A1,ELK1,ENG,EP300,EWSR1,FANCD2,FLI1,FTH1,FUS,GABBR1,GADD45B,GLO1,GMFB,GNL3,GPI,GRB2,GRK2,HIPK2,HSF1,HSPA5,ID2,IFNAR1,IGF1R,KLF2,KLF6,LEF1,LIG1,LMNA,LTB,LZTS1,MAP1LC3B,MAP1S,MAP2K4,MAP4,MAPK1,MAVS,MBD…	122
cell viability of tumor cell lines	6.55e-09	Decreased	-3.267	AGER,AGO2,AK3,ALKBH3,ARID1A,ASF1A,ATG3,ATG5,ATR,B2M,BAG3,BCKDK,BCL2L1,BCL6,BHLHE40,BMI1,BNIP2,BRD4,BTRC,CA2,CAMK2D,CAPN1,CASP2,CBX5,CD40LG,CD44,CD55,CDKN2D,CERK,CLK3,CLU,COPB2,CTBP1,CUX1,CXCR4,DAXX,DHX9,DNM2,DPH1,DPP3,DPP4,DPP8,DPP9,DUSP1,DUSP6,DUSP7,EEF2,EIF4A1,EIF4A3,ELK1,ELOVL1,ENG,EP300,ERCC1,ERCC2,EWSR1,FHIT,FKBP5,FLI1,FTH1,GRK2,H6PD,HBA1/HBA2,HBB,HLA-G,HMGA1,HNRNPUL1,HSF2,HSPA5,ID2,IGF1R,IK…	161
cell death of fibroblasts	8.13e-08		-0.224	AGER,ARHGAP1,ATG5,BCL2L1,BIRC3,BTRC,CASP2,CASP4,CASP7,CCDC47,CD40LG,CDC42,CLU,CTBP1,CYCS,DAXX,DCAF1,DUSP1,ENG,EP300,GNL3,GPI,HIPK2,HSF1,IGF1R,KLF2,LMNA,LTB,LZTS1,MAP2K4,MAP4,MAVS,MBD4,MDM4,MSH2,NBN,NFKBIA,NR4A1,PLP2,PML,PTPN1,RARA,RASSF5,RUNX3,SGPL1,SMARCB1,SPARC,STAT3,SYVN1,TNF,TNFAIP8,TNFRSF10A,TNFRSF1B,TNFRSF25,TNIP1,TP53,TPP1,TSC2,USP22	59
apoptosis of cervical cancer cell lines	1.37e-07		-0.517	ARAF,ARHGEF3,ATG5,BCL2L1,BNIP2,CASP2,CASP4,CCAR2,CD40LG,CERKL,CHMP5,CLASP1,CLK3,CSNK2A1,CSNK2A2,CTSB,DAXX,DNM2,EEF1A1,EIF4G2,FHIT,FIS1,FLNB,FOS,GADD45B,HNRNPH1,HSF1,LYPLA1,LYPLA2,MAP2K4,MAPK1,MFN1,MFN2,MSN,NAPA,NCAM1,NEDD9,NFKBIA,NR4A1,PAK2,PCBP2,PML,PPIA,PPP1R10,PRAF2,RASSF1,SGK1,SHC1,SMPD4,STAT3,SUDS3,TACC3,TAF6,TCERG1,TICAM1,TMEM214,TNF,TNFAIP8,TNFRSF1B,TP53,TSC2,TUBA1A,UBA7,ZFP36,ZNF268	65
cell viability of lymphatic system cells	1.86e-07	Decreased	-2.829	ADAR,ATG3,BCL2L1,BCL6,CARD11,CBFB,CD3E,CD4,CD40LG,CD44,CD47,CD74,CISH,CLU,CYLD,DDX5,FCMR,FCRL3,GATA3,ICOS,IL27RA,IL2RB,IL2RG,IL6ST,INPP5D,ITGAL,JAK3,KLF2,LAT,LEF1,PDK1,PIK3CD,PML,PPBP,PRDM1,PRKCB,PTK2B,SH3KBP1,STAM,STAT3,TCF7,TNF,TNFRSF13C,TNFRSF1B,TP53,TSC22D3,USP9X,WIPF1	48
apoptosis of blood cells	2.76e-07		0.428	AGER,AKTIP,ANPEP,ANXA1,ARNT,ATF7,ATG5,BCL2L1,BCL6,BIRC3,CASP2,CASP4,CASP7,CAST,CCDC86,CCR7,CD247,CD3E,CD4,CD40LG,CD44,CD47,CD5,CD69,CDC42,CORO1A,CXCR4,CYLD,E2F4,EP300,FCMR,FLI1,FOS,G6PC3,GADD45B,GNAS,HCAR2,HIPK2,HLA-G,HSPA9,ICOS,IL2RG,IL6ST,INPP5D,IRF2,ITPR3,JAK3,KDELR1,KLF2,KMT2A,LGALS1,LRRC8A,MAP2K4,MAP2K5,MAP4K1,MAVS,MSH2,NFKBIA,NFYA,NLRP1,NR4A1,NR4A3,OGT,P2RX7,PDK1,PIK3CD,PLA2G6,PML,PNP,POLR3…	97
cell viability of leukocytes	2.9e-07	Decreased	-2.801	AGER,ATG3,BCL2L1,BCL6,CARD11,CBFB,CCR7,CD3E,CD40LG,CD44,CD47,CD48,CD74,CISH,CLU,CSNK1A1,CXCR4,CYLD,FCMR,FCRL3,GATA3,ICOS,IL27RA,IL2RB,IL2RG,IL6ST,INPP5D,ITGAL,JAK3,KLF2,LAT,LEF1,MVP,NF1,NFKBIA,PDK1,PIK3CD,PML,PPBP,PRDM1,PRKCB,PTK2B,SERPINB9,SH3KBP1,STAM,STAT3,TCF7,TICAM1,TNF,TNFRSF13C,TNFRSF1B,TNFSF8,TP53,TSC22D3,UNC119,USP9X,WIPF1	57
cell viability of mononuclear leukocytes	4e-07	Decreased	-2.876	AGER,ATG3,BCL2L1,BCL6,CARD11,CBFB,CD3E,CD40LG,CD44,CD47,CD74,CISH,CLU,CYLD,FCMR,FCRL3,GATA3,ICOS,IL27RA,IL2RB,IL2RG,IL6ST,INPP5D,ITGAL,JAK3,KLF2,LAT,LEF1,PDK1,PIK3CD,PML,PPBP,PRDM1,PRKCB,PTK2B,SH3KBP1,STAM,STAT3,TCF7,TNF,TNFRSF13C,TNFRSF1B,TP53,TSC22D3,USP9X,WIPF1	46
cell viability of blood cells	4.17e-07	Decreased	-2.514	AGER,ARNT,ATG3,BCL2L1,BCL6,CARD11,CBFB,CCR7,CD3E,CD40LG,CD44,CD47,CD48,CD74,CISH,CLU,CSNK1A1,CXCR4,CYLD,FCMR,FCRL3,GADD45B,GATA3,HBB,ICOS,IL27RA,IL2RB,IL2RG,IL6ST,INPP5D,ITGAL,JAK3,KLF2,LAT,LEF1,MAP2K4,MGMT,MVP,NF1,NFKBIA,PDK1,PIK3CD,PML,PPBP,PRDM1,PRKCB,PTK2B,SERPINB9,SH3KBP1,STAM,STAT3,TCF7,TICAM1,TNF,TNFRSF13C,TNFRSF1B,TNFSF8,TP53,TSC22D3,UNC119,USP9X,WIPF1	62
apoptosis of fibroblasts	5.03e-07		0.019	AGER,ARHGAP1,BCL2L1,BIRC3,BTRC,CASP2,CASP4,CASP7,CCDC47,CD40LG,CDC42,CTBP1,CYCS,DAXX,DCAF1,DUSP1,ENG,EP300,GNL3,IGF1R,KLF2,LZTS1,MAP2K4,MAP4,MAVS,MBD4,MDM4,MSH2,NBN,NFKBIA,NR4A1,PLP2,PTPN1,RASSF5,RUNX3,SGPL1,SMARCB1,SPARC,STAT3,SYVN1,TNF,TNFAIP8,TNFRSF10A,TNFRSF1B,TNFRSF25,TNIP1,TP53,TSC2,USP22	49
apoptosis of connective tissue cells	5.05e-07		0.19	AGER,ARHGAP1,BCL2L1,BIRC3,BTRC,CASP2,CASP4,CASP7,CCDC47,CD40LG,CD44,CDC42,CLU,COPS5,CREB3L2,CTBP1,CYCS,DAXX,DCAF1,DUSP1,ELK1,ENG,EP300,GABBR1,GLO1,GNL3,HSPA5,IGF1R,KLF2,LZTS1,MAP2K4,MAP4,MAPK1,MAVS,MBD4,MDM4,MSH2,NBN,NFAT5,NFKBIA,NR4A1,PIAS1,PLP2,PTPN1,RASSF5,RUNX3,S1PR1,SGPL1,SMARCB1,SPARC,STAT3,SYVN1,TFAM,TNF,TNFAIP8,TNFRSF10A,TNFRSF1B,TNFRSF25,TNIP1,TP53,TSC2,USP22	62
apoptosis of sarcoma cell lines	8.59e-07		-0.52	ATG5,BCL2L1,BCL6,BHLHE40,BIRC3,BRAT1,CASP7,CLU,CSNK2A1,CSNK2A2,CTSB,EEF1A1,EWSR1,FLI1,FOXK2,GPS2,HAT1,HDAC5,HSPA5,HUWE1,IGF1R,MAP2K4,MAVS,MDM4,MFN2,NCL,NFKBIA,NUMB,OGT,OTUB1,PIAS1,PML,PRKCB,PRPS1,RUNX3,STAT2,TMBIM4,TNF,TNFRSF10A,TNFRSF1B,TP53,TPT1,VDAC2,XPO1	44
cell death of lymphoma cell lines	9.49e-07		-0.728	ARHGDIA,ARNT,ATG3,ATG5,BCL2L1,BIRC3,CASP2,CASP4,CBX5,CD4,CD40LG,CD44,CD48,CD55,CNN2,CXCR4,DHX9,DUSP1,DUT,FTH1,GLO1,IRF2,ITPR3,JAK3,KMT2A,LAIR1,LEF1,LGALS1,MAP4K1,MAPK1,MAX,MSN,NCL,NFKBIA,PDE4B,PLA2G6,PML,PRDM1,PRKCB,PTPN22,RARA,S1PR2,ST6GAL1,STAT2,STAT3,TNF,TP53	47
cell death of lymphatic system cells	1.01e-06		-1.959	AGER,AKTIP,ATG3,ATG5,BCL2L1,CASP2,CASP4,CASP7,CCDC86,CD247,CD3E,CD4,CD40LG,CD44,CD47,CD5,CDC42,CORO1A,CTSB,CXCR4,CYLD,EP300,FCMR,FOS,FTH1,GADD45B,GNAS,HDAC5,HLA-G,HMGA1,HSPA5,ICOS,ID2,IL2RG,IL6ST,INPP5D,ITGAL,ITPR3,JAK3,KDELR1,KLF2,KMT2A,LAT,LGALS1,LRRC8A,MAP2K4,MAP2K5,MAP4K1,MAVS,MSH2,NFAT5,NFKBIA,NR4A1,NR4A3,OGT,P2RX7,PCBP2,PDK1,PIK3CD,PML,PNP,POLR3E,PRDM1,PRKCB,PTK2B,RHOH,S1PR1,S1PR2,SERPINB9,…	82
cell death of neuroblastoma cell lines	1.23e-06		-1.286	ATG5,ATXN1,BCL2L1,BMI1,CAPN1,CASP4,CAST,CCT2,CCT6A,CD247,CD40LG,CDC42,CDKN2D,CIB1,CLU,CREB3L2,CYCS,DCTN1,DHX9,DPP4,EWSR1,FKBP1A,GNAS,HMGA1,HSF1,HSPA5,HSPA9,IGF1R,MAP2K4,NCAM1,NFKBIA,NSMCE3,OAZ1,PEBP1,PIK3CD,PRKCB,SHC1,STAT3,SYVN1,TNF,TNFRSF1B,TP53,TUBA1A,YWHAE	44
cell death of lymphoid cells	1.74e-06		-1.863	AGER,AKTIP,ATG3,ATG5,BCL2L1,CASP2,CASP4,CASP7,CCDC86,CD247,CD3E,CD4,CD40LG,CD44,CD47,CD5,CDC42,CORO1A,CTSB,CXCR4,CYLD,EP300,FCMR,FOS,FTH1,GADD45B,GNAS,HLA-G,HSPA5,ICOS,ID2,IL2RG,INPP5D,ITGAL,ITPR3,JAK3,KDELR1,KLF2,LAT,LGALS1,LRRC8A,MAP2K4,MAP2K5,MAP4K1,MAVS,MSH2,NFAT5,NFKBIA,NR4A1,NR4A3,OGT,P2RX7,PDK1,PIK3CD,PNP,POLR3E,PRDM1,PRKCB,PTK2B,RHOH,S1PR1,S1PR2,SERPINB9,SHC1,STAT3,STAT6,STK17B,STOML2,SYV…	76
apoptosis of bone cancer cell lines	1.88e-06		-0.206	ATG5,BCL2L1,BCL6,BHLHE40,BRAT1,CLU,EEF1A1,EWSR1,FLI1,FOXK2,GPS2,HAT1,HDAC5,HUWE1,IGF1R,MAP2K4,MDM4,MFN2,NCL,NFKBIA,NUMB,OGT,OTUB1,PIAS1,PML,PRKCB,PRPS1,RUNX3,STAT2,TMBIM4,TNF,TNFRSF10A,TP53,TPT1,VDAC2,XPO1	36
cell death of breast cancer cell lines	2.17e-06		-1.03	ARHGDIA,ATG5,B2M,BAG3,BCL2L1,BCL2L13,BHLHE40,BIRC3,BTRC,CASP2,CASP7,CCND2,CD247,CD40LG,CD44,CD47,CDC42,CHMP5,CLU,CSNK2A1,CTNND1,CYCS,CYLD,DCAF1,DHX9,DNM2,DPH1,DROSHA,DUSP1,EIF4B,ELK1,EP300,FHIT,FTH1,HCAR2,HDAC5,HSPA5,IGF1R,IRF2BP2,MAP3K11,MAPK1,MKNK1,MSH2,MYBBP1A,NCOA3,NEDD9,NFKBIA,NLRP1,NRF1,NUMB,ODC1,PEBP1,PGRMC1,PLK2,PML,PRDM2,PTPN2,RASSF1,RGS16,SGK1,SP1,STAT3,TAOK3,TNF,TNFRSF10A,TNFRSF25,TP53…	70
cell death of lymphocytes	2.68e-06		-1.731	AGER,AKTIP,ATG3,ATG5,BCL2L1,CASP2,CASP4,CASP7,CCDC86,CD247,CD3E,CD4,CD40LG,CD44,CD47,CD5,CDC42,CORO1A,CTSB,CXCR4,CYLD,EP300,FCMR,FOS,FTH1,GADD45B,GNAS,HLA-G,ICOS,ID2,IL2RG,INPP5D,ITGAL,ITPR3,JAK3,KDELR1,KLF2,LAT,LGALS1,LRRC8A,MAP2K4,MAP2K5,MAP4K1,MAVS,MSH2,NFAT5,NFKBIA,NR4A1,NR4A3,OGT,P2RX7,PDK1,PIK3CD,PNP,POLR3E,PRDM1,PRKCB,PTK2B,RHOH,S1PR1,S1PR2,SERPINB9,SHC1,STAT3,STAT6,STK17B,STOML2,SYVN1,TME…	75
cell viability of bone cancer cell lines	3.24e-06		-0.357	ARID1A,ATR,BCL2L1,BMI1,BRD4,CBX5,DPP4,DPP8,DPP9,GRK2,HNRNPUL1,IGF1R,RNF4,SMARCB1,SMARCC2,TP53,USP11,USP47,VCP,XPO1,YPEL3	21
cell death of mononuclear leukocytes	4.88e-06		-1.574	AGER,AKTIP,ATG3,ATG5,BCL2L1,CASP2,CASP4,CASP7,CCDC86,CD247,CD3E,CD4,CD40LG,CD44,CD47,CD5,CDC42,CORO1A,CTSB,CXCR4,CYLD,EP300,FCMR,FOS,FTH1,GADD45B,GNAS,HLA-G,ICOS,ID2,IL2RG,IL6ST,INPP5D,ITGAL,ITPR3,JAK3,KDELR1,KLF2,LAT,LGALS1,LRRC8A,MAP2K4,MAP2K5,MAP4K1,MAVS,MSH2,NFAT5,NFKBIA,NR4A1,NR4A3,OGT,P2RX7,PDK1,PIK3CD,PNP,POLR3E,PRDM1,PRKCB,PTK2B,RHOH,S1PR1,S1PR2,SERPINB9,SHC1,STAT3,STAT6,STK17B,STOML2,SYV…	76
apoptosis of lymphatic system cells	5.7e-06		-0.955	AGER,AKTIP,ATG5,BCL2L1,CASP2,CASP4,CASP7,CCDC86,CD247,CD3E,CD4,CD40LG,CD44,CD47,CD5,CDC42,CORO1A,CXCR4,CYLD,EP300,FCMR,FOS,GADD45B,GNAS,HDAC5,HLA-G,HMGA1,HSPA5,ICOS,IL2RG,IL6ST,INPP5D,ITPR3,JAK3,KDELR1,KLF2,KMT2A,LGALS1,LRRC8A,MAP2K4,MAP2K5,MAP4K1,MAVS,MSH2,NFKBIA,NR4A1,NR4A3,OGT,PDK1,PIK3CD,PML,PNP,POLR3E,PRKCB,PTK2B,RHOH,S1PR1,S1PR2,SERPINB9,SHC1,STAT3,STAT6,STK17B,STOML2,SYVN1,TMEM109,TNF,TNFR…	72
cell death of fibroblast cell lines	6.25e-06		-0.4	ACTB,ARID1A,ARNT,ATG3,ATG5,ATN1,ATR,BCL2L1,BCL6,BIRC3,BMI1,C1orf159,CASP2,CASP7,CCNC,CD40LG,CLU,COPS5,CTSB,CYLD,DAXX,DDX3X,DUSP1,EEF1A1,ELK1,EWSR1,FANCD2,FLI1,FTH1,FUS,GADD45B,GLO1,GMFB,GPI,GRB2,GRK2,HIPK2,HSF1,HSPA5,ID2,IFNAR1,KLF6,LEF1,LIG1,MAP1LC3B,MAP1S,MAP2K4,MAPK1,MFN2,MKL1,MUS81,NBN,NFKBIA,OAZ1,PAK2,PDE4A,PLAC8,PML,PRKCB,PSMD6,PTK2B,PTPN1,RASSF5,RECQL,RHOC,SF3B6,SGPL1,SMARCB1,SNN,SRCAP,STK…	81
apoptosis of lymphoid cells	7.47e-06		-0.86	AGER,AKTIP,ATG5,BCL2L1,CASP2,CASP4,CASP7,CCDC86,CD247,CD3E,CD4,CD40LG,CD44,CD47,CD5,CDC42,CORO1A,CXCR4,CYLD,EP300,FCMR,FOS,GADD45B,GNAS,HLA-G,HSPA5,ICOS,IL2RG,INPP5D,ITPR3,JAK3,KDELR1,KLF2,LGALS1,LRRC8A,MAP2K4,MAP2K5,MAP4K1,MAVS,MSH2,NFKBIA,NR4A1,NR4A3,OGT,PDK1,PIK3CD,PNP,POLR3E,PRKCB,PTK2B,RHOH,S1PR1,S1PR2,SERPINB9,SHC1,STAT3,STAT6,STK17B,STOML2,SYVN1,TMEM109,TNF,TNFRSF1B,TNFRSF25,TP53,TSC22D3,W…	67
cell viability of breast cancer cell lines	1.09e-05		-1.21	ATG5,BAG3,BCL2L1,BHLHE40,BTRC,CA2,CAPN1,CD40LG,CD44,CLU,DAXX,DPH1,DUSP1,EIF4A1,ELOVL1,EP300,ERCC1,FKBP5,HMGA1,ID2,IGF1R,MAP1LC3B,MDM4,MED1,MKNK1,NCSTN,NFKBIA,NR1D1,NT5C3A,PGRMC1,RNF126,SCD,SMARCB1,STAT3,TGFB3,TNF,TNFAIP8,TP53,USP11,YPEL3	40
apoptosis of lymphocytes	1.23e-05		-0.711	AGER,AKTIP,ATG5,BCL2L1,CASP2,CASP4,CASP7,CCDC86,CD247,CD3E,CD4,CD40LG,CD44,CD47,CD5,CDC42,CORO1A,CXCR4,CYLD,EP300,FCMR,FOS,GADD45B,GNAS,HLA-G,ICOS,IL2RG,INPP5D,ITPR3,JAK3,KDELR1,KLF2,LGALS1,LRRC8A,MAP2K4,MAP2K5,MAP4K1,MAVS,MSH2,NFKBIA,NR4A1,NR4A3,OGT,PDK1,PIK3CD,PNP,POLR3E,PRKCB,PTK2B,RHOH,S1PR1,S1PR2,SERPINB9,SHC1,STAT3,STAT6,STK17B,STOML2,SYVN1,TMEM109,TNF,TNFRSF1B,TNFRSF25,TP53,TSC22D3,WWP2	66
cytolysis of lymphocytes	1.43e-05		0.243	CD247,CD3G,CD4,CD44,CD48,ELF4,HLA-A,HLA-G,IFNAR1,IL2RG,ITGAL,LCP2,MAVS,MSH2,P2RX7,PIK3CD,PNP,SERPINB9,TAP1,TAPBP,TICAM1,TNF	22
apoptosis of leukocytes	1.54e-05		0.007	AGER,AKTIP,ANPEP,ANXA1,ATG5,BCL2L1,BCL6,BIRC3,CASP2,CASP4,CASP7,CAST,CCDC86,CCR7,CD247,CD3E,CD4,CD40LG,CD44,CD47,CD5,CD69,CDC42,CORO1A,CXCR4,CYLD,EP300,FCMR,FOS,G6PC3,GADD45B,GNAS,HCAR2,HLA-G,ICOS,IL2RG,IL6ST,INPP5D,IRF2,ITPR3,JAK3,KDELR1,KLF2,LGALS1,LRRC8A,MAP2K4,MAP2K5,MAP4K1,MAVS,MSH2,NFKBIA,NLRP1,NR4A1,NR4A3,OGT,P2RX7,PDK1,PIK3CD,PLA2G6,PNP,POLR3E,PRKCB,PTGER4,PTK2B,RHOH,S1PR1,S1PR2,SERPINB9,…	83
apoptosis of lymphoma cell lines	2.05e-05		-0.319	ARHGDIA,ARNT,BCL2L1,BIRC3,CASP2,CASP4,CBX5,CD4,CD40LG,CD44,CD48,CD55,CNN2,CXCR4,DUSP1,DUT,GLO1,ITPR3,JAK3,LAIR1,MAP4K1,MAX,MSN,NCL,NFKBIA,PDE4B,PLA2G6,PML,PRDM1,PRKCB,PTPN22,RARA,S1PR2,ST6GAL1,STAT2,STAT3,TNF,TP53	38
apoptosis of mononuclear leukocytes	2.23e-05		-0.533	AGER,AKTIP,ATG5,BCL2L1,CASP2,CASP4,CASP7,CCDC86,CD247,CD3E,CD4,CD40LG,CD44,CD47,CD5,CDC42,CORO1A,CXCR4,CYLD,EP300,FCMR,FOS,GADD45B,GNAS,HLA-G,ICOS,IL2RG,IL6ST,INPP5D,ITPR3,JAK3,KDELR1,KLF2,LGALS1,LRRC8A,MAP2K4,MAP2K5,MAP4K1,MAVS,MSH2,NFKBIA,NR4A1,NR4A3,OGT,PDK1,PIK3CD,PNP,POLR3E,PRKCB,PTK2B,RHOH,S1PR1,S1PR2,SERPINB9,SHC1,STAT3,STAT6,STK17B,STOML2,SYVN1,TMEM109,TNF,TNFRSF1B,TNFRSF25,TP53,TSC22D3,W…	67
cytolysis by cytotoxic T cells	2.29e-05			CD3G,CD4,ELF4,ITGAL,MAVS,PIK3CD,PNP,SERPINB9,TAP1,TAPBP,TICAM1,TNF	12
apoptosis of neuroblastoma cell lines	2.64e-05		-0.491	BCL2L1,CAPN1,CASP4,CAST,CD40LG,CDC42,CDKN2D,CLU,CYCS,DHX9,EWSR1,GNAS,HMGA1,HSPA5,IGF1R,MAP2K4,NCAM1,NFKBIA,NSMCE3,PIK3CD,PRKCB,SHC1,STAT3,SYVN1,TNF,TP53,YWHAE	27
cytotoxicity	3.01e-05		-0.193	ADAR,ADGRG1,ARL8B,ATR,B2M,BCL2L1,CALM1 (includes others),CARD11,CBLB,CD247,CD40LG,CD44,CD48,CD5,CD6,CD69,CD74,CD96,CLU,CORO1A,CTSB,FKBP1A,FOS,HLA-A,HLA-DRB1,HLA-G,ICOS,IFNAR1,IL23A,ITGAL,LAIR1,LAT,MAPK1,MAVS,MYH9,P2RX7,PNP,PPIA,PTK2B,SGK1,SP1,TAP2,TNF,TNFRSF1B,TP53,WIPF1	46
cell viability of connective tissue cells	3.72e-05		0.115	ADAR,ATG5,CASP7,E2F4,ELF4,ERCC2,ERCC8,FANCD2,FOS,GRB2,HIPK2,IGF1R,IL6ST,INPP5D,LMNA,MAP3K11,MAPK1,MBD4,MSH2,MVP,NBN,OSTM1,POU2F1,RCHY1,SIN3A,STAT3,TICAM1,TNF,TP53,TSC2	30
cell death of T lymphocytes	6.19e-05		-1.855	AGER,AKTIP,ATG3,BCL2L1,CASP7,CCDC86,CD247,CD3E,CD4,CD44,CD47,CD5,CDC42,CORO1A,CXCR4,CYLD,EP300,FCMR,FOS,FTH1,GNAS,HLA-G,ICOS,ID2,IL2RG,JAK3,KDELR1,KLF2,LAT,LGALS1,LRRC8A,MAP2K4,MAP2K5,MAP4K1,NFAT5,NFKBIA,NR4A1,NR4A3,OGT,P2RX7,PIK3CD,PNP,POLR3E,PRDM1,PTK2B,RHOH,SERPINB9,SHC1,STAT3,STK17B,STOML2,TMEM109,TNF,TNFRSF1B,TNFRSF25,TP53,TSC22D3,WWP2	58
cytolysis of T lymphocytes	6.3e-05			CD3G,CD4,ELF4,ITGAL,MAVS,P2RX7,PIK3CD,PNP,SERPINB9,TAP1,TAPBP,TICAM1,TNF	13
cytolysis	7.62e-05		-1.632	AK1,ANXA1,ATG5,B2M,BCL2L1,CD247,CD3G,CD4,CD40LG,CD44,CD47,CD48,CD52,CD55,CSNK2A1,ELF4,GPI,GSDMD,HBA1/HBA2,HBB,HLA-A,HLA-F,HLA-G,IFNAR1,IL27RA,IL2RB,IL2RG,ITGAL,KIR3DL2,KRT10,LCP2,LGALS1,LY9,MAVS,MSH2,NT5C3A,OGDH,P2RX7,PIGT,PIK3CD,PNP,PTPN1,SERPINB9,SH3BGRL3,TAP1,TAPBP,TICAM1,TNF,TNFRSF1B,TP53	50
cell death of hematopoietic cell lines	9.18e-05		-0.43	BCL2L1,BIRC3,CASP2,CBFB,CCND2,CD247,CD3E,CD40LG,CD44,CD69,CSNK2A2,DAXX,EIF4B,ETV6,FUS,GADD45B,HCLS1,HSPA5,IKZF3,IRF2,ITGA5,LAIR1,LGALS1,MAP2K4,NBN,NFKBIA,NR4A1,NUMB,ORAI1,PML,PPP2CA,PRDM1,PXN,RARA,SHC1,ST6GAL1,STAT3,TGFB3,TNF,TNFRSF1B,TNFRSF25,TP53,TSC22D3,TUBB	44
cell death of hematopoietic cells	0.000104		-0.904	ARNT,ATF7,BCL2L1,CASP2,CASP4,CASP7,CD3E,CD44,CTSB,CYLD,E2F4,FLI1,FOS,GADD45B,GNAS,HIPK2,HSPA9,INPP5D,JAK3,KMT2A,LGALS1,LRRC8A,MAP2K4,MAP2K5,MGMT,NFAT5,NFKBIA,NFYA,NR4A1,PCBP2,PDK1,PIK3CD,PML,PNP,POLR3E,RARA,SBDS,SF3B1,THRA,TMEM109,TNF,TNFRSF1B,TNFRSF25,TP53,TSC22D3	45
apoptosis of synovial cells	0.000105		-1.054	CASP4,CD44,CLU,COPS5,HSPA5,NFKBIA,S1PR1,STAT3,SYVN1,TNF,TNFAIP8,TNFRSF10A,TP53	13
apoptosis of T lymphocytes	0.000132		-0.947	AGER,AKTIP,BCL2L1,CASP7,CCDC86,CD247,CD3E,CD4,CD44,CD47,CD5,CDC42,CORO1A,CXCR4,CYLD,EP300,FCMR,FOS,GNAS,HLA-G,ICOS,IL2RG,JAK3,KDELR1,KLF2,LGALS1,LRRC8A,MAP2K4,MAP2K5,MAP4K1,NFKBIA,NR4A1,NR4A3,OGT,PIK3CD,PNP,POLR3E,PTK2B,RHOH,SERPINB9,SHC1,STAT3,STK17B,STOML2,TMEM109,TNF,TNFRSF1B,TNFRSF25,TP53,TSC22D3,WWP2	51
cell viability of fibroblasts	1.05e-05		0.164	ATG5,CASP7,E2F4,ELF4,ERCC2,FANCD2,FOS,HIPK2,IGF1R,LMNA,MAP3K11,MAPK1,MBD4,MSH2,MVP,NBN,POU2F1,RCHY1,SIN3A,STAT3,TNF,TP53,TSC2	23
[truncated: 264 more rows]

## Sheet: Diseases Functions CD8
Enriched diseases and functions in CD8 T cells between ZIKV-infected and ZIKV-uninfected patients as determined by Ingenuity Pathways Analysis
[truncated: 347 more rows]

[truncated: 4 more sheets: Diseases Functions mDC, Diseases and functions monocyte, Diseases and functions NK, Diseases and Functions pDC]
