# Supplementary material for: Immune-profiling of ZIKV-infected patients identifies a distinct function of plasmacytoid dendritic cells for immune cross-regulation
Source: Nat Commun. 2020 May 15;11:2421. doi: 10.1038/s41467-020-16217-5 (PMC7229207; doi:10.1038/s41467-020-16217-5)
Supplement: Supplementary file 6 — Supplementary Data 3 [file 41467_2020_16217_MOESM6_ESM.xlsx]

## Sheet: Sheet0
Supplementary Data 3: Z-score of shared upstream regulators defined as cytokines determined by Ingenuity Pathways Analysis
Upstream regulators	DEG2_pDC	DEG2_mDC	DEG2_M	DEG2_CD8	DEG2_CD4	DEG2_B
IFN Beta	1.36778	-0.558173	1.50261	2.04839	1.64015	2.24301
IFNA2	1.75401	-1.51991	0.993691	2.04911	0.863227	2.13278
Interferon alpha	2.13571	-1.12585	0.57	1.68479	-0.185994	1.51731
IFNG	4.72707	-3.73253	-1.47491	2.27884	-0.79049	0.815151
IL15	3.64222	0.82485	1.41108	2.06933	0.657653	3.32238
IL5	4.30135	1.83447	-2.71429	0.821995	-0.555897	2.89077
IL3	3.00468	2.05818	0.0798087	2.12278	0.396422	2.67382
CCL5	3.62177	-0.428172	-1.13389	2.57441	0.814491	0.830285
TNF	3.92201	-1.55535	-2.40117	2.48104	-1.29649	-0.452178
CSF1	2.97718	-1.8475	-2.53359	2.19741	-0.944793	-0.818073
CSF3	1.83659	-1.83842	-0.831083	-0.380521	-0.53694	-0.451197
CSF2	4.10191	-2.12961	-2.10333	1.78443	-0.851971	-0.703575
IL4	3.28805	-1.7352	-1.95736	-0.264739	-0.753547	-1.59014
CD40LG	3.05643	0.489028	-0.342075	1.35145	-2.07082	0.936079
EDN1	2.98841	-0.0445791	-2.42857	1.33918	-0.932031	-1.9015
PRL	2.93222	-0.817	-0.886621	-0.0526316	-1.17633	-0.929872
EBI3	0.57735	6.13226e-17	0.191663	1.94012	N/A	0.968561
TNFSF10	1.58934	0.27511	N/A	1.32593	0.810145	2.17115
IFNL1	2.35115	-0.00740659	2.16025	1.41108	N/A	2.4206
OSM	2.19042	-0.00943624	N/A	2.2475	0.843371	1.47153
CXCL12	2.00949	0.263957	N/A	1.43208	-0.0693093	1.19779
IL10	-0.613482	-0.459072	-1.97886	-0.541389	-1.10226	N/A
IL1B	5.50304	-0.472285	-0.975515	3.00146	N/A	0.462496
IL2	3.4615	0.532047	N/A	2.94674	0.474431	0.672153
EPO	1.86187	1.30519	-1.56131	N/A	-0.812543	0.250516
C5	1.06175	0.755816	-0.368421	0.829218	-1.8527	N/A
IL7	1.80748	0.56881	N/A	1.67332	0.451461	-0.101169
IL1RN	-1.85934	0.315731	N/A	N/A	1.7653	-0.669008
IL33	2.02303	1.89231	1.07833	N/A	N/A	1.85463
TNFSF11	1.58234	-1.96012	N/A	1.81005	N/A	-1.65779
IL12 (complex)	2.94672	0.0472749	N/A	2.1806	N/A	0.390061
Il3	2.18797	0.880048	-0.130189	N/A	0.618765	N/A
Ifn	1.67386	0.0613139	N/A	N/A	-0.24577	0.47291
IL18	2.1216	0.42339	N/A	1.81478	-2.29039	N/A
IL12 (family)	0.289157	0.678586	N/A	0.741835	N/A	-1.76326
CXCL8	N/A	-1.26503	-1.9372	N/A	-2.57763	-2.63878
FASLG	1.22252	1.33043	N/A	N/A	N/A	1.98956
IFNA1/IFNA13	1.29313	0.0333477	N/A	N/A	N/A	2.57325
WNT5A	0.746046	0.709659	N/A	0.837056	N/A	N/A
IL27	1.65553	-0.376374	N/A	2.61291	N/A	N/A
IL21	1.79157	0.0734185	N/A	2.51255	N/A	N/A
IFNB1	1.28255	N/A	N/A	0.250603	N/A	2.82717
IL6	4.63333	-0.551181	N/A	1.66952	N/A	N/A
TNFSF12	1.51263	N/A	N/A	0.617213	-2.08708	N/A
IL13	0.997626	-0.666967	-0.366996	N/A	N/A	N/A
SPP1	1.10514	1.53399	N/A	N/A	-2.17363	N/A
TNFSF13B	1.46679	N/A	N/A	N/A	-1.97712	-1.16992
Ifn gamma	0.764706	N/A	N/A	N/A	-1.94758	-1.13822
LIF	2.01209	N/A	N/A	2.18938	N/A	N/A
Ccl2	1.69775	N/A	N/A	N/A	N/A	1.95962
MIF	1.21542	N/A	N/A	1.54634	N/A	N/A
IFN alpha/beta	0	N/A	N/A	0.903252	N/A	N/A
IFN type 1	0.00824758	N/A	0.188745	N/A	N/A	N/A
IFNK	2	N/A	N/A	N/A	N/A	2
IL1	3.3286	N/A	N/A	1.99124	N/A	N/A
Tnf (family)	2.60296	1.91579	N/A	N/A	N/A	N/A
IL17A	2.50076	N/A	N/A	1.37017	N/A	N/A
IL17C	1.96861	1.74408	N/A	N/A	N/A	N/A
TSLP	2.2188	N/A	N/A	N/A	N/A	1.28718
WNT3A	0.965567	N/A	N/A	N/A	N/A	-2.20201
CRH	1.08767	N/A	-1.97246	N/A	N/A	N/A
PF4	1.98912	0.50763	N/A	N/A	N/A	N/A
IL24	N/A	N/A	N/A	N/A	2.18643	0.213642
CCL2	1.72351	0.574415	N/A	N/A	N/A	N/A
IL1A	3.39283	N/A	N/A	N/A	N/A	N/A
IFNE	2.62109	N/A	N/A	N/A	N/A	N/A
Growth hormone	2.05276	N/A	N/A	N/A	N/A	N/A
IFNW1	2	N/A	N/A	N/A	N/A	N/A
AIMP1	1.96865	N/A	N/A	N/A	N/A	N/A
IFNA10	1.96396	N/A	N/A	N/A	N/A	N/A
IFNA14	1.96396	N/A	N/A	N/A	N/A	N/A
IFNA16	1.96396	N/A	N/A	N/A	N/A	N/A
IFNA21	1.96396	N/A	N/A	N/A	N/A	N/A
IFNA5	1.96396	N/A	N/A	N/A	N/A	N/A
IFNA6	1.96396	N/A	N/A	N/A	N/A	N/A
IFNA7	1.96396	N/A	N/A	N/A	N/A	N/A
IFNA8	1.96396	N/A	N/A	N/A	N/A	N/A
IFNA4	1.92916	N/A	N/A	N/A	N/A	N/A
THPO	1.70909	N/A	N/A	N/A	N/A	N/A
CCL11	1.5633	N/A	N/A	N/A	N/A	N/A
IL12B	1.50966	N/A	N/A	N/A	N/A	N/A
FLT3LG	1.37578	N/A	N/A	N/A	N/A	N/A
CNTF	1.27992	N/A	N/A	N/A	N/A	N/A
CCL15	N/A	N/A	N/A	N/A	N/A	1.1077
IL32	1.09901	N/A	N/A	N/A	N/A	N/A
TNFSF13	N/A	N/A	N/A	N/A	N/A	-0.923381
CXCL1	N/A	-0.848528	N/A	N/A	N/A	N/A
TNFSF9	N/A	N/A	N/A	N/A	N/A	0.294118
CD70	N/A	N/A	N/A	N/A	N/A	-0.101274
SCGB1A1	N/A	0.0240911	N/A	N/A	N/A	N/A
IL22	N/A	N/A	N/A	0	N/A	N/A
CCL21	N/A	N/A	N/A	N/A	N/A	N/A
CCL22	N/A	N/A	N/A	N/A	N/A	N/A
CCL3	N/A	N/A	N/A	N/A	N/A	N/A
CXCL10	N/A	N/A	N/A	N/A	N/A	N/A
CXCL13	N/A	N/A	N/A	N/A	N/A	N/A
CXCL16	N/A	N/A	N/A	N/A	N/A	N/A
CXCL17	N/A	N/A	N/A	N/A	N/A	N/A
CXCL2	N/A	N/A	N/A	N/A	N/A	N/A
CXCL9	N/A	N/A	N/A	N/A	N/A	N/A
Endothelin	N/A	N/A	N/A	N/A	N/A	N/A
FAM3B	N/A	N/A	N/A	N/A	N/A	N/A
Gpcr	N/A	N/A	N/A	N/A	N/A	N/A
IFNA17	N/A	N/A	N/A	N/A	N/A	N/A
IK	N/A	N/A	N/A	N/A	N/A	N/A
IL-17f dimer	N/A	N/A	N/A	N/A	N/A	N/A
IL16	N/A	N/A	N/A	N/A	N/A	N/A
IL17F	N/A	N/A	N/A	N/A	N/A	N/A
IL23	N/A	N/A	N/A	N/A	N/A	N/A
IL26	N/A	N/A	N/A	N/A	N/A	N/A
IL36A	N/A	N/A	N/A	N/A	N/A	N/A
IL36B	N/A	N/A	N/A	N/A	N/A	N/A
IL36G	N/A	N/A	N/A	N/A	N/A	N/A
IL36RN	N/A	N/A	N/A	N/A	N/A	N/A
MIP1	N/A	N/A	N/A	N/A	N/A	N/A
TH17 Cytokine	N/A	N/A	N/A	N/A	N/A	N/A
TNFSF15	N/A	N/A	N/A	N/A	N/A	N/A
VAV	N/A	N/A	N/A	N/A	N/A	N/A
WNT1	N/A	N/A	N/A	N/A	N/A	N/A
