# Supplementary material for: Immune-profiling of ZIKV-infected patients identifies a distinct function of plasmacytoid dendritic cells for immune cross-regulation
Source: Nat Commun. 2020 May 15;11:2421. doi: 10.1038/s41467-020-16217-5 (PMC7229207; doi:10.1038/s41467-020-16217-5)
Supplement: Supplementary file 7 — Supplementary Data 4 [file 41467_2020_16217_MOESM7_ESM.xlsx]

## Sheet: ZDG_pDC
Supplementary Data 4: ZIKV dependency genes in pDCs between ZIKV-infected and ZIKV-uninfected patients (FDR<0,05 and |log2FC|>0.58)
		baseMean	log2FoldChange	lfcSE	stat	pvalue	padj	ZDG
ENSG00000115267	IFIH1	59.1019	4.38266	1.316	3.3303	0.000867519	0.0180134	#N/A
ENSG00000117228	GBP1	19.7625	9.3995	3.28587	2.86058	0.00422866	0.0495898	#N/A
ENSG00000135899	SP110	341.698	-3.62107	0.644338	-5.61983	1.91149e-08	4.12364e-06	#N/A
ENSG00000142089	IFITM3	107.235	6.12932	1.32013	4.64298	3.43425e-06	0.000320375	IFITM3
ENSG00000173193	PARP14	88.9981	4.1919	1.26313	3.31865	0.000904533	0.0182739	#N/A
ENSG00000185745	IFIT1	25.9729	10.0353	2.90693	3.45221	0.000556017	0.0137422	#N/A
ENSG00000205413	SAMD9	111.25	2.73751	0.950919	2.87881	0.00399182	0.0482326	#N/A
ENSG00000002587	HS3ST1	167.004	2.52578	0.833183	3.03148	0.00243356	0.0356429	#N/A
ENSG00000005020	SKAP2	272.624	-2.51785	0.797274	-3.15807	0.00158818	0.0267409	#N/A
ENSG00000005059	CCDC109B	504.25	2.4563	0.689971	3.56001	0.000370843	0.0104634	#N/A
ENSG00000009790	TRAF3IP3	568.523	1.99296	0.573309	3.47623	0.000508511	0.0131313	#N/A
ENSG00000010327	STAB1	44.8165	12.8005	2.10354	6.08525	1.16313e-09	3.44121e-07	#N/A
ENSG00000013364	MVP	345.743	-4.63153	1.61192	-2.8733	0.00406202	0.0486739	#N/A
ENSG00000013374	NUB1	108.046	-4.88695	1.58034	-3.09234	0.00198585	0.0311096	#N/A
ENSG00000023445	BIRC3	48.4462	4.76211	1.55159	3.06919	0.00214641	0.0326375	#N/A
ENSG00000025708	TYMP	382.693	2.57823	0.795648	3.24041	0.00119356	0.0220703	TYMP
ENSG00000030110	BAK1	127.598	4.27267	1.18766	3.59757	0.000321206	0.00926486	#N/A
ENSG00000038427	VCAN	354.262	15.3937	1.58152	9.73348	2.17035e-22	1.1237e-18	#N/A
ENSG00000065154	OAT	99.3886	3.46981	0.860097	4.03421	5.47856e-05	0.00252135	#N/A
ENSG00000065923	SLC9A7	332.305	-3.19516	1.11163	-2.87431	0.00404918	0.0486418	#N/A
ENSG00000070961	ATP2B1	142.912	3.31478	1.03866	3.1914	0.00141584	0.0245991	#N/A
ENSG00000071575	TRIB2	32.5433	14.8975	2.61341	5.7004	1.19529e-08	2.81301e-06	TRIB2
ENSG00000072694	FCGR2B	36.3279	10.8681	2.45241	4.43159	9.35389e-06	0.000677339	#N/A
ENSG00000076604	TRAF4	252.554	-2.89013	0.970676	-2.97744	0.00290664	0.0394185	#N/A
ENSG00000077984	CST7	24.0258	7.4457	2.59369	2.8707	0.00409561	0.0486912	#N/A
ENSG00000079263	SP140	49.0054	14.2274	2.35872	6.03183	1.62118e-09	4.53712e-07	#N/A
ENSG00000094916	CBX5	181.983	-2.31059	0.748377	-3.08747	0.00201871	0.0314155	CBX5
ENSG00000099797	TECR	161.245	-3.07177	0.876364	-3.50513	0.000456381	0.0121487	#N/A
ENSG00000100292	HMOX1	31.7904	7.88148	2.17886	3.61726	0.000297742	0.00870937	#N/A
ENSG00000100342	APOL1	15.7521	11.1455	3.01833	3.69261	0.000221961	0.00708653	#N/A
ENSG00000100596	SPTLC2	309.026	2.25747	0.576584	3.91526	9.03079e-05	0.00356854	#N/A
ENSG00000100714	MTHFD1	113.441	4.15183	1.0794	3.84643	0.000119851	0.00441657	#N/A
ENSG00000101916	TLR8	12.55	10.4112	3.22833	3.22497	0.00125987	0.0228076	#N/A
ENSG00000102760	RGCC	29.5496	4.26547	1.36278	3.12997	0.00174824	0.0285988	#N/A
ENSG00000103995	CEP152	77.6385	3.36266	1.1101	3.02916	0.00245236	0.0357162	#N/A
ENSG00000104320	NBN	206.013	2.54311	0.805193	3.15839	0.00158643	0.0267409	#N/A
ENSG00000104960	PTOV1	58.8543	-5.45963	1.75109	-3.11785	0.00182178	0.0292927	#N/A
ENSG00000105281	SLC1A5	512.514	-2.82655	0.807277	-3.50134	0.000462929	0.0122287	#N/A
ENSG00000111144	LTA4H	644.526	2.04333	0.653466	3.12691	0.00176655	0.0286719	#N/A
ENSG00000112297	AIM1	66.7827	4.75617	1.25639	3.78559	0.000153344	0.00531062	#N/A
ENSG00000113070	HBEGF	32.7341	7.93018	2.46594	3.21588	0.00130044	0.0231773	#N/A
ENSG00000114127	XRN1	243.645	3.1651	0.751314	4.21276	2.52272e-05	0.00141204	#N/A
ENSG00000115828	QPCT	49.9871	12.9059	2.09356	6.16455	7.06826e-10	2.36103e-07	#N/A
ENSG00000115956	PLEK	3806.68	-2.03512	0.70474	-2.88775	0.00388003	0.0473236	#N/A
ENSG00000118971	CCND2	64.8298	3.63986	1.13339	3.21148	0.00132052	0.0233345	#N/A
ENSG00000119508	NR4A3	50.6297	3.29936	1.13321	2.91152	0.00359674	0.0453404	#N/A
ENSG00000120129	DUSP1	2703.92	4.44726	0.875285	5.08092	3.75605e-07	5.47801e-05	#N/A
ENSG00000120738	EGR1	40.0495	5.38695	1.61333	3.33902	0.000840734	0.0177308	#N/A
ENSG00000120833	SOCS2	25.9396	9.94912	2.76006	3.60467	0.000312544	0.00908666	#N/A
ENSG00000121064	SCPEP1	338.239	3.35927	1.09062	3.08014	0.00206903	0.0318821	#N/A
ENSG00000122644	ARL4A	227.045	3.27297	0.684425	4.78208	1.73495e-06	0.000187139	#N/A
ENSG00000122952	ZWINT	48.3735	7.33456	2.01974	3.63143	0.000281851	0.00841087	#N/A
ENSG00000123329	ARHGAP9	766.919	-3.76005	0.902196	-4.16767	3.07729e-05	0.00165105	#N/A
ENSG00000124766	SOX4	693.144	-3.19936	0.659015	-4.85475	1.20537e-06	0.000135669	#N/A
ENSG00000124942	AHNAK	897.082	2.39426	0.545879	4.38605	1.15425e-05	0.000776121	#N/A
ENSG00000125384	PTGER2	115.013	14.6044	1.84468	7.91703	2.43243e-15	5.03756e-12	#N/A
ENSG00000125968	ID1	43.7169	6.80462	1.56214	4.35597	1.32481e-05	0.000852075	#N/A
ENSG00000127951	FGL2	470.162	6.6574	1.04079	6.39646	1.59019e-10	6.09866e-08	#N/A
ENSG00000128284	APOL3	65.6901	13.1247	1.83687	7.14512	8.99186e-13	7.75923e-10	#N/A
ENSG00000128294	TPST2	189.366	-6.66724	1.77186	-3.76285	0.000167987	0.00574093	#N/A
ENSG00000130489	SCO2	133.68	3.77072	0.892719	4.22386	2.40156e-05	0.00136933	#N/A
ENSG00000130775	THEMIS2	360.193	-1.99458	0.575461	-3.46606	0.000528151	0.0134044	#N/A
ENSG00000131669	NINJ1	147.739	4.21497	1.04954	4.016	5.91943e-05	0.00267517	NINJ1
ENSG00000132780	NASP	249.166	2.5658	0.817655	3.138	0.00170106	0.0281381	#N/A
ENSG00000133321	RARRES3	29.197	9.3061	2.7635	3.36751	0.000758513	0.0166055	#N/A
ENSG00000133574	GIMAP4	137.318	15.59	1.79209	8.69932	3.33869e-18	1.1524e-14	#N/A
ENSG00000135074	ADAM19	796	-3.0893	0.938498	-3.29175	0.000995661	0.0195976	#N/A
ENSG00000135604	STX11	60.4913	3.65587	1.27093	2.87653	0.00402073	0.0484687	#N/A
ENSG00000136826	KLF4	463.126	5.23323	0.806269	6.49068	8.54519e-11	3.84719e-08	#N/A
ENSG00000136874	STX17	82.9579	2.84785	0.836059	3.40628	0.000658537	0.0152896	#N/A
ENSG00000137752	CASP1	119.558	4.97974	1.09672	4.54059	5.60981e-06	0.000464717	#N/A
ENSG00000139083	ETV6	156.488	-4.202	1.06722	-3.93734	8.23889e-05	0.00337208	#N/A
ENSG00000140379	BCL2A1	75.3207	4.6352	1.39727	3.31732	0.000908841	0.0182739	#N/A
ENSG00000140968	IRF8	10674.3	-3.75327	1.194	-3.14346	0.00166965	0.0277955	#N/A
ENSG00000141458	NPC1	611.321	-2.66958	0.929925	-2.87075	0.00409497	0.0486912	#N/A
ENSG00000141582	CBX4	102.17	-6.42789	1.82496	-3.5222	0.000427979	0.0116464	#N/A
ENSG00000142347	MYO1F	180.393	2.86171	0.924314	3.09604	0.00196126	0.0309115	#N/A
ENSG00000143546	S100A8	990.323	8.70853	1.28776	6.76254	1.35594e-11	7.80043e-09	#N/A
ENSG00000144642	RBMS3	56.9051	-6.61332	2.03904	-3.24335	0.00118135	0.0219709	#N/A
ENSG00000149131	SERPING1	88.528	-3.7999	0.994143	-3.82229	0.000132219	0.00477047	#N/A
ENSG00000150337	FCGR1A	41.2958	12.8787	2.09251	6.15465	7.52453e-10	2.43489e-07	#N/A
ENSG00000155380	SLC16A1	30.975	7.0709	2.43422	2.9048	0.00367493	0.0460144	#N/A
ENSG00000158373	HIST1H2BD	46.2682	-5.08962	1.71043	-2.97563	0.0029239	0.0395778	#N/A
ENSG00000160094	ZNF362	63.7045	-6.15791	1.75489	-3.509	0.000449788	0.0120662	#N/A
ENSG00000160190	SLC37A1	150.182	-4.32818	1.34232	-3.22441	0.00126233	0.0228123	#N/A
ENSG00000160888	IER2	494.416	1.72663	0.561996	3.07232	0.002124	0.0323945	#N/A
ENSG00000162645	GBP2	75.6254	11.0278	1.98802	5.54712	2.90416e-08	5.89659e-06	#N/A
ENSG00000162654	GBP4	20.8921	6.14631	1.84422	3.33273	0.000859968	0.0179548	#N/A
ENSG00000163131	CTSS	3140.07	2.39634	0.722161	3.31828	0.00090573	0.0182739	#N/A
ENSG00000163220	S100A9	2567.78	9.96146	1.4816	6.72345	1.77467e-11	9.18836e-09	#N/A
ENSG00000163931	TKT	1229.16	2.49835	0.635832	3.92926	8.52071e-05	0.00344656	#N/A
ENSG00000164125	FAM198B	16.6191	11.2709	3.20429	3.51743	0.000435747	0.0117505	#N/A
ENSG00000166224	SGPL1	95.0242	-3.94064	1.13421	-3.47435	0.000512084	0.0131906	#N/A
ENSG00000166750	SLFN5	31.3254	6.83674	2.19137	3.11985	0.00180945	0.0291851	#N/A
ENSG00000166803	KIAA0101	16.6521	8.21383	2.69401	3.04893	0.00229659	0.0342668	#N/A
ENSG00000166825	ANPEP	11.0117	9.3767	2.87512	3.26132	0.00110894	0.0210699	#N/A
ENSG00000166974	MAPRE2	258.384	-3.50782	0.696872	-5.03366	4.81211e-07	6.47136e-05	#N/A
ENSG00000168421	RHOH	85.8727	2.84425	0.988943	2.87605	0.00402683	0.0484859	#N/A
ENSG00000169429	CXCL8	1999.31	9.5967	3.18529	3.01281	0.00258837	0.0368167	#N/A
ENSG00000170345	FOS	33790.9	5.46459	0.729629	7.48955	6.91125e-14	8.94575e-11	#N/A
ENSG00000170458	CD14	812.535	11.5484	3.90204	2.95958	0.00308058	0.0406362	#N/A
ENSG00000170542	SERPINB9	129.618	-3.43124	0.79099	-4.3379	1.43848e-05	0.000908262	#N/A
ENSG00000170581	STAT2	363.812	-3.93413	0.802849	-4.90022	9.57313e-07	0.000112648	#N/A
ENSG00000170873	MTSS1	22.3589	6.87131	2.22456	3.08883	0.00200943	0.0313636	#N/A
ENSG00000171051	FPR1	132.61	5.95401	1.72503	3.45155	0.000557385	0.0137422	#N/A
ENSG00000171867	PRNP	418.936	3.00223	0.97345	3.08411	0.00204162	0.0316067	#N/A
ENSG00000172183	ISG20	176.846	4.36572	1.14677	3.80697	0.000140678	0.00494622	#N/A
ENSG00000172893	DHCR7	17.0091	-7.22625	2.38304	-3.03236	0.00242647	0.0355894	#N/A
ENSG00000173706	HEG1	32.2182	7.26063	2.48451	2.92236	0.00347393	0.0445105	#N/A
ENSG00000176890	TYMS	84.4424	7.50432	2.20366	3.40539	0.000660706	0.0153056	TYMS
ENSG00000177409	SAMD9L	153.771	4.31586	1.42074	3.03776	0.00238345	0.0351576	#N/A
ENSG00000177575	CD163	87.5564	7.91542	1.72159	4.59775	4.27086e-06	0.000381248	#N/A
ENSG00000179750	APOBEC3B	22.9224	13.6707	2.84113	4.81172	1.4964e-06	0.000163107	#N/A
ENSG00000180817	PPA1	308.511	4.22676	1.25357	3.37177	0.000746869	0.0164549	#N/A
ENSG00000181467	RAP2B	312.944	-2.18944	0.765796	-2.85903	0.00424937	0.04972	#N/A
ENSG00000182158	CREB3L2	279.88	-4.84362	1.63561	-2.96136	0.00306282	0.0405051	#N/A
ENSG00000183508	FAM46C	30.6667	5.52105	1.61944	3.40924	0.000651443	0.015193	#N/A
ENSG00000184678	HIST2H2BE	187.912	-4.9103	1.32138	-3.71604	0.000202371	0.00660377	#N/A
ENSG00000185507	IRF7	5005.02	-3.0787	1.0172	-3.02664	0.0024729	0.0359143	#N/A
ENSG00000187741	FANCA	23.4036	9.45593	2.85925	3.30714	0.000942548	0.0188419	#N/A
ENSG00000188641	DPYD	51.4602	4.18932	1.38668	3.02112	0.00251838	0.0361591	#N/A
ENSG00000196154	S100A4	1291.78	2.53905	0.682462	3.72043	0.000198885	0.00652051	#N/A
ENSG00000196628	TCF4	3004.14	-2.75016	0.622177	-4.42023	9.85951e-06	0.000699283	#N/A
ENSG00000196843	ARID5A	176.305	-7.23068	1.5998	-4.51972	6.19201e-06	0.000508875	#N/A
ENSG00000198417	MT1F	33.4763	8.40531	1.94614	4.31896	1.56768e-05	0.000960551	#N/A
ENSG00000206503	HLA-A	4799.06	1.71978	0.588908	2.92028	0.00349717	0.0445776	#N/A
ENSG00000213064	SFT2D2	1103.19	-2.8041	0.705839	-3.97271	7.10581e-05	0.00310467	#N/A
ENSG00000213689	TREX1	159.661	-2.19766	0.742082	-2.96148	0.00306159	0.0405051	#N/A
ENSG00000221869	CEBPD	40.7338	11.809	2.27046	5.20116	1.98052e-07	3.10732e-05	#N/A
ENSG00000231925	TAPBP	854.676	-2.02969	0.652303	-3.11157	0.00186095	0.0297378	#N/A
ENSG00000235043	TECRP1	19.4722	-7.20734	2.39716	-3.00661	0.00264175	0.0371675	#N/A
ENSG00000243716	NPIPB5	113.837	-3.77796	1.23671	-3.05485	0.00225174	0.0338906	#N/A
ENSG00000260916	CCPG1	121.551	4.73057	0.8359	5.65925	1.52037e-08	3.42249e-06	#N/A
ENSG00000265972	TXNIP	2058.37	2.18607	0.712952	3.06622	0.00216784	0.0328057	#N/A
ENSG00000271503	CCL5	98.7732	8.16859	2.402	3.40075	0.000672005	0.015513	#N/A
ENSG00000010610	CD4	1023.5	-3.49391	0.784773	-4.45213	8.5021e-06	0.000628852	#N/A
ENSG00000012779	ALOX5	53.347	4.52281	1.54885	2.9201	0.00349915	0.0445776	#N/A
ENSG00000013306	SLC25A39	127.038	-5.65384	1.48529	-3.80656	0.000140911	0.00494622	#N/A
ENSG00000025293	PHF20	260.872	1.81643	0.62556	2.90369	0.00368799	0.0461221	#N/A
ENSG00000042980	ADAM28	37.3498	3.75361	1.29316	2.90267	0.00369997	0.0461432	ADAM28
ENSG00000051825	MPHOSPH9	129.161	4.16399	1.13526	3.66788	0.000244566	0.00758228	#N/A
ENSG00000072110	ACTN1	39.9369	5.38386	1.58902	3.38817	0.00070361	0.0159194	#N/A
ENSG00000072401	UBE2D1	141.157	3.22134	0.978141	3.29333	0.000990078	0.0195654	#N/A
ENSG00000073111	MCM2	59.7424	3.66295	1.18587	3.08882	0.00200951	0.0313636	#N/A
ENSG00000084234	APLP2	372.928	3.55077	0.72125	4.92308	8.51935e-07	0.0001014	#N/A
ENSG00000085265	FCN1	2247.67	10.1401	1.29401	7.8362	4.64373e-15	8.01431e-12	#N/A
ENSG00000086730	LAT2	199.044	5.49762	1.08591	5.06268	4.13395e-07	5.82448e-05	#N/A
ENSG00000091106	NLRC4	23.5762	5.41741	1.6775	3.22946	0.00124024	0.0225707	#N/A
ENSG00000100300	TSPO	415.49	2.71851	0.906192	2.99992	0.00270049	0.0376361	#N/A
ENSG00000100354	TNRC6B	556.31	-2.02013	0.587958	-3.43585	0.000590706	0.0142915	#N/A
ENSG00000100453	GZMB	8487.07	-5.45431	1.33329	-4.09086	4.29781e-05	0.00212937	#N/A
ENSG00000100823	APEX1	369.119	-2.86715	0.664301	-4.31605	1.58849e-05	0.00096758	#N/A
ENSG00000101082	SLA2	189.959	-5.74734	1.71198	-3.35714	0.000787527	0.017048	#N/A
ENSG00000101596	SMCHD1	373.115	3.2471	0.880289	3.68868	0.000225425	0.00713845	#N/A
ENSG00000106546	AHR	129.478	3.47575	1.11908	3.10591	0.00189694	0.0300808	#N/A
ENSG00000106605	BLVRA	115.218	5.68845	1.37052	4.15059	3.31615e-05	0.00175197	#N/A
ENSG00000108100	CCNY	94.9131	3.63265	1.08918	3.33522	0.000852309	0.0178657	#N/A
ENSG00000110011	DNAJC4	278.761	-3.92467	0.933333	-4.205	2.61081e-05	0.00143803	#N/A
ENSG00000111540	RAB5B	80.7502	-3.64498	1.09842	-3.31839	0.000905366	0.0182739	#N/A
ENSG00000111640	GAPDH	1842.76	2.74073	0.846951	3.236	0.00121219	0.0222557	#N/A
ENSG00000112149	CD83	221.342	2.93067	0.818334	3.58126	0.000341945	0.00972759	#N/A
ENSG00000112245	PTP4A1	435.952	2.58823	0.875418	2.95656	0.00311087	0.0408537	#N/A
ENSG00000112799	LY86	102.245	6.04672	1.27315	4.74941	2.04012e-06	0.000209163	#N/A
ENSG00000113328	CCNG1	206.323	2.36804	0.826946	2.86359	0.00418865	0.0494003	#N/A
ENSG00000115271	GCA	253.757	2.62372	0.894679	2.93258	0.00336155	0.0434026	#N/A
ENSG00000115738	ID2	441.062	7.35606	1.2011	6.12446	9.09902e-10	2.77119e-07	#N/A
ENSG00000116017	ARID3A	421.512	-2.35484	0.676401	-3.48143	0.000498739	0.0129435	#N/A
ENSG00000116990	MYCL	101.426	-4.78568	1.41826	-3.37434	0.000739939	0.0164048	#N/A
ENSG00000117724	CENPF	34.4232	7.44291	1.91716	3.88225	0.000103494	0.00392555	#N/A
ENSG00000118508	RAB32	21.8693	5.13616	1.56544	3.28097	0.00103452	0.0200233	#N/A
ENSG00000120539	MASTL	43.1742	4.91195	1.52147	3.22843	0.0012447	0.022607	#N/A
ENSG00000121316	PLBD1	338.864	7.79783	1.55959	4.99992	5.73531e-07	7.44377e-05	#N/A
ENSG00000122224	LY9	152.639	-6.17917	1.8254	-3.3851	0.000711512	0.015982	#N/A
ENSG00000122406	RPL5	4412.39	1.61139	0.559135	2.88194	0.0039524	0.0479024	#N/A
ENSG00000123405	NFE2	34.2321	6.80607	1.59288	4.27282	1.93016e-05	0.00115531	#N/A
ENSG00000123689	G0S2	256.847	7.59316	1.72591	4.39952	1.08489e-05	0.000743977	#N/A
ENSG00000124256	ZBP1	28.1484	7.3469	2.42821	3.02565	0.00248099	0.0359309	#N/A
ENSG00000124731	TREM1	61.2309	14.2	2.0878	6.8014	1.03607e-11	6.31088e-09	#N/A
ENSG00000125089	SH3TC1	276.355	-2.86611	0.959719	-2.98641	0.00282276	0.0387702	#N/A
ENSG00000125869	LAMP5	409.811	-2.55756	0.82844	-3.0872	0.00202054	0.0314155	#N/A
ENSG00000128739	SNRPN	1020.83	-2.92011	0.920965	-3.17071	0.00152069	0.0258993	#N/A
ENSG00000129657	SEC14L1	143.942	2.83807	0.920239	3.08406	0.002042	0.0316067	#N/A
ENSG00000129993	CBFA2T3	210.546	-4.27713	1.47588	-2.89801	0.00375538	0.04646	#N/A
ENSG00000130309	COLGALT1	367.397	-3.73162	0.716131	-5.2108	1.88027e-07	2.99541e-05	#N/A
ENSG00000131238	PPT1	479.597	2.1791	0.677465	3.21654	0.00129746	0.023164	#N/A
ENSG00000131747	TOP2A	52.2076	12.5138	1.78783	6.9994	2.57064e-12	1.90136e-09	#N/A
ENSG00000132965	ALOX5AP	2822.98	-3.47396	1.17168	-2.96493	0.00302751	0.0405051	#N/A
ENSG00000134574	DDB2	19.4435	9.75488	2.22047	4.39316	1.11713e-05	0.000756068	#N/A
ENSG00000135916	ITM2C	4856.57	-4.66924	1.19368	-3.91165	9.16688e-05	0.00356854	#N/A
ENSG00000136286	MYO1G	280.866	3.00772	0.834769	3.60305	0.000314502	0.00909685	MYO1G
ENSG00000137161	CNPY3	941.292	-3.13663	1.00062	-3.13468	0.00172042	0.0283678	#N/A
ENSG00000137331	IER3	41.8982	5.93823	1.41884	4.18528	2.84812e-05	0.00155223	#N/A
ENSG00000137801	THBS1	41.0536	7.99072	1.83131	4.36339	1.28063e-05	0.000834019	#N/A
ENSG00000138185	ENTPD1	93.9815	5.16388	1.69322	3.04974	0.00229041	0.0342668	#N/A
ENSG00000138814	PPP3CA	406.743	-2.57139	0.573723	-4.48193	7.3971e-06	0.000575917	#N/A
ENSG00000139193	CD27	58.5632	9.95597	1.68938	5.89328	3.78606e-09	9.56212e-07	#N/A
ENSG00000139832	RAB20	17.85	10.0285	2.88827	3.47216	0.000516285	0.0132448	#N/A
ENSG00000140030	GPR65	255.715	3.03274	0.867163	3.49731	0.000469972	0.0123831	GPR65
ENSG00000140090	SLC24A4	31.5144	11.4322	2.01845	5.66384	1.48024e-08	3.4062e-06	SLC24A4
ENSG00000140368	PSTPIP1	72.4588	3.56337	0.950165	3.75027	0.000176647	0.00601703	#N/A
ENSG00000140443	IGF1R	31.3048	-7.6089	2.0512	-3.70948	0.000207683	0.00669957	#N/A
ENSG00000141505	ASGR1	21.8698	4.98805	1.6501	3.02287	0.0025039	0.0361086	#N/A
ENSG00000141540	TTYH2	152.044	-3.12043	0.908399	-3.43509	0.000592353	0.0142979	#N/A
ENSG00000141971	MVB12A	34.0171	-5.48191	1.8387	-2.9814	0.00286937	0.0390929	#N/A
ENSG00000142405	NLRP12	11.2724	9.54589	2.83972	3.36156	0.00077503	0.0169313	#N/A
ENSG00000142669	SH3BGRL3	1187.09	-2.99798	0.604423	-4.96007	7.04686e-07	8.68694e-05	#N/A
ENSG00000143110	C1orf162	210.435	-2.31353	0.69511	-3.3283	0.00087379	0.0180241	#N/A
ENSG00000143669	LYST	135.566	4.45695	1.1276	3.9526	7.73081e-05	0.00326603	#N/A
ENSG00000144589	STK11IP	182.69	-3.13075	0.906911	-3.45211	0.000556231	0.0137422	#N/A
ENSG00000145016	RUBCN	329.021	-5.16115	1.45771	-3.5406	0.000399222	0.0110239	#N/A
ENSG00000146094	DOK3	17.6545	6.61197	2.20202	3.00269	0.00267607	0.0373964	#N/A
ENSG00000146192	FGD2	641.746	-3.78436	0.823862	-4.59344	4.35992e-06	0.000385073	#N/A
ENSG00000147526	TACC1	353.112	-2.87028	0.837948	-3.42537	0.00061396	0.0146826	#N/A
ENSG00000151726	ACSL1	103.098	4.84168	0.812487	5.95909	2.53652e-09	6.91201e-07	#N/A
ENSG00000155307	SAMSN1	29.7965	8.67259	2.15905	4.01685	5.89825e-05	0.00267517	#N/A
ENSG00000155906	RMND1	40.3746	4.98689	1.24663	4.0003	6.32618e-05	0.00281148	#N/A
ENSG00000156030	ELMSAN1	386.528	-3.16843	0.813902	-3.89289	9.90564e-05	0.00381312	#N/A
ENSG00000157657	ZNF618	44.5733	4.63962	1.43731	3.228	0.00124661	0.022607	#N/A
ENSG00000158473	CD1D	36.8012	10.6972	2.26835	4.71585	2.40703e-06	0.000237379	#N/A
ENSG00000159128	IFNGR2	332.015	4.22952	0.9418	4.49089	7.09265e-06	0.000556397	#N/A
ENSG00000159314	ARHGAP27	493.993	-3.06911	0.73033	-4.20237	2.64137e-05	0.00144717	#N/A
ENSG00000159363	ATP13A2	346.45	-4.48256	1.52678	-2.93596	0.00332521	0.0430946	#N/A
ENSG00000160883	HK3	72.3323	13.1728	1.89491	6.95169	3.60943e-12	2.49171e-09	#N/A
ENSG00000162511	LAPTM5	1307.24	-2.57795	0.589522	-4.37295	1.22578e-05	0.000803353	LAPTM5
ENSG00000162711	NLRP3	61.1433	9.53633	1.70416	5.59592	2.19452e-08	4.54486e-06	#N/A
ENSG00000163041	H3F3A	2134.25	2.28372	0.582506	3.92051	8.83629e-05	0.0035465	#N/A
ENSG00000163154	TNFAIP8L2	72.4795	3.17734	1.10416	2.8776	0.00400716	0.0483614	#N/A
ENSG00000163221	S100A12	605.335	10.0629	1.81819	5.53456	3.12004e-08	6.09584e-06	#N/A
ENSG00000163563	MNDA	213.27	7.71266	1.73045	4.45703	8.31011e-06	0.000619074	#N/A
ENSG00000163736	PPBP	103.715	5.60331	1.38748	4.03849	5.3796e-05	0.00249712	#N/A
ENSG00000164032	H2AFZ	763.759	2.24206	0.69406	3.23036	0.00123635	0.0225707	#N/A
ENSG00000164104	HMGB2	419.332	4.15289	1.11987	3.70836	0.000208602	0.00670831	#N/A
ENSG00000168010	ATG16L2	354.72	2.02881	0.629789	3.2214	0.00127565	0.0229329	#N/A
ENSG00000169155	ZBTB43	83.6871	4.11332	1.16924	3.51793	0.000434929	0.0117505	#N/A
ENSG00000169413	RNASE6	598.187	-2.487	0.801577	-3.10263	0.00191809	0.0303697	#N/A
ENSG00000169756	LIMS1	78.1674	3.66188	1.09461	3.34538	0.00082171	0.0175078	#N/A
ENSG00000169896	ITGAM	63.8896	5.79188	1.76351	3.28428	0.00102242	0.0198977	#N/A
ENSG00000170385	SLC30A1	47.0115	4.8402	1.40411	3.44716	0.000566506	0.013868	#N/A
ENSG00000171617	ENC1	17.5265	11.3765	3.51208	3.23924	0.0011985	0.0221221	#N/A
ENSG00000172123	SLFN12	26.3338	7.22091	1.76262	4.09669	4.191e-05	0.00209661	#N/A
ENSG00000172575	RASGRP1	63.6634	8.69581	2.51872	3.45247	0.000555486	0.0137422	#N/A
ENSG00000173786	CNP	929.78	-2.49838	0.644096	-3.8789	0.000104929	0.00396549	#N/A
ENSG00000174444	RPL4	3416.15	1.57696	0.523256	3.01375	0.00258037	0.0368041	#N/A
ENSG00000177674	AGTRAP	108.143	4.20935	1.27862	3.2921	0.00099442	0.0195976	#N/A
ENSG00000179144	GIMAP7	65.6182	7.42289	1.69468	4.38011	1.1862e-05	0.000785112	#N/A
ENSG00000179833	SERTAD2	76.6728	-4.91696	1.46643	-3.353	0.000799397	0.0172316	#N/A
ENSG00000180233	ZNRF2	36.2723	-7.20882	2.15146	-3.35067	0.000806172	0.0172835	#N/A
ENSG00000180304	OAZ2	425.02	1.73375	0.597581	2.90128	0.00371641	0.0461432	OAZ2
ENSG00000182287	AP1S2	1557.36	2.01855	0.671899	3.00424	0.00266244	0.0373344	#N/A
ENSG00000186818	LILRB4	833.871	-2.67613	0.854824	-3.13062	0.00174435	0.0285988	#N/A
ENSG00000196118	CCDC189	122.651	-3.19066	1.06593	-2.9933	0.00275981	0.0382057	#N/A
ENSG00000197329	PELI1	38.7541	6.18871	2.0545	3.01228	0.00259296	0.0368314	#N/A
ENSG00000197766	CFD	70.0643	4.18177	1.20477	3.47102	0.000518494	0.0132448	#N/A
ENSG00000211772	TRBC2	100.732	8.64845	1.64682	5.25162	1.50769e-07	2.4394e-05	#N/A
ENSG00000272325	NUDT3	117.488	-3.15911	0.81957	-3.8546	0.00011592	0.0043178	#N/A
ENSG00000003096	KLHL13	32.3262	-7.53319	2.54217	-2.96329	0.00304369	0.0405051	#N/A
ENSG00000005882	PDK2	54.7984	-7.55008	2.2747	-3.31916	0.000902892	0.0182739	PDK2
ENSG00000051596	THOC3	141.157	3.63386	1.14296	3.17935	0.00147605	0.0253895	#N/A
ENSG00000059804	SLC2A3	49.7741	6.91831	1.77776	3.89158	9.95918e-05	0.00381953	#N/A
ENSG00000070814	TCOF1	632.185	-3.18922	0.875122	-3.64431	0.000268112	0.00814164	#N/A
ENSG00000073060	SCARB1	128.857	-4.17947	1.20845	-3.45855	0.000543088	0.0135838	#N/A
ENSG00000079691	LRRC16A	37.5087	-5.6294	1.47687	-3.81172	0.000138006	0.00492775	#N/A
ENSG00000083454	P2RX5	36.2752	9.10087	2.32618	3.91236	9.13975e-05	0.00356854	#N/A
ENSG00000084444	FAM234B	23.1908	-7.00044	2.25681	-3.10192	0.00192271	0.0303964	#N/A
ENSG00000085063	CD59	79.3848	3.63782	1.06303	3.42214	0.000621301	0.0147559	#N/A
ENSG00000088325	TPX2	40.2571	9.73185	2.22222	4.37934	1.19037e-05	0.000785112	#N/A
ENSG00000088992	TESC	18.567	10.4409	2.66587	3.91652	8.98377e-05	0.00356854	#N/A
ENSG00000090382	LYZ	8846.36	6.60456	1.0521	6.2775	3.44051e-10	1.21386e-07	#N/A
ENSG00000092621	PHGDH	37.2512	6.32885	2.10535	3.00608	0.00264643	0.0371829	#N/A
ENSG00000099250	NRP1	1793.54	-4.75853	1.57454	-3.02216	0.00250977	0.0361086	#N/A
ENSG00000099875	MKNK2	216.378	-3.56616	0.994444	-3.58608	0.000335685	0.00960227	#N/A
ENSG00000100350	FOXRED2	48.3633	-4.76702	1.63026	-2.92409	0.00345465	0.0443283	#N/A
ENSG00000100889	PCK2	107.446	5.60571	1.39378	4.02194	5.77205e-05	0.00263302	#N/A
ENSG00000102145	GATA1	16.8149	12.334	2.88496	4.27529	1.90892e-05	0.00114923	#N/A
ENSG00000103811	CTSH	366.777	3.06598	0.736224	4.16447	3.1208e-05	0.00166577	#N/A
ENSG00000104783	KCNN4	20.366	11.9949	2.53483	4.73202	2.22294e-06	0.000223481	#N/A
ENSG00000104805	NUCB1	331.814	-2.49147	0.647271	-3.84919	0.00011851	0.00438274	NUCB1
ENSG00000104972	LILRB1	232.285	-3.6475	0.978696	-3.72689	0.000193856	0.00645458	#N/A
ENSG00000105323	HNRNPUL1	173.09	-3.13211	0.882008	-3.55111	0.000383616	0.0106497	#N/A
ENSG00000105963	ADAP1	21.667	5.84305	1.76129	3.31748	0.000908346	0.0182739	#N/A
ENSG00000106105	GARS	100.802	-8.19606	2.14757	-3.81643	0.000135396	0.0048513	#N/A
ENSG00000107798	LIPA	437.157	2.46226	0.752971	3.27006	0.00107523	0.0205969	#N/A
ENSG00000107929	LARP4B	180.415	-3.81273	1.09858	-3.4706	0.000519306	0.0132448	#N/A
ENSG00000109321	AREG	47.7446	3.53312	1.16911	3.02205	0.00251069	0.0361086	AREG
ENSG00000110108	TMEM109	832.009	-2.33582	0.634542	-3.68111	0.000232223	0.0073313	#N/A
ENSG00000110400	PVRL1	53.4707	-6.63276	2.1675	-3.0601	0.00221264	0.0333506	#N/A
ENSG00000110583	NAA40	44.6896	-4.41126	1.51964	-2.90283	0.00369801	0.0461432	#N/A
ENSG00000110876	SELPLG	1322.86	-4.0737	1.09134	-3.73274	0.000189405	0.00633874	#N/A
ENSG00000112137	PHACTR1	1999.56	-2.83937	0.568664	-4.99306	5.9431e-07	7.59763e-05	#N/A
ENSG00000112640	PPP2R5D	87.2341	-8.04197	2.30247	-3.49275	0.000478065	0.0125326	#N/A
ENSG00000113013	HSPA9	731.533	2.23471	0.686516	3.25514	0.00113336	0.0214031	#N/A
ENSG00000113088	GZMK	29.5586	7.65577	2.52912	3.02705	0.00246953	0.0359143	#N/A
ENSG00000114737	CISH	35.0779	7.18441	2.08559	3.44479	0.000571505	0.0139574	#N/A
ENSG00000115165	CYTIP	348.241	3.07296	0.730354	4.2075	2.58213e-05	0.00143298	#N/A
ENSG00000115523	GNLY	155.087	6.37511	2.19444	2.90512	0.00367114	0.0460144	#N/A
ENSG00000116191	RALGPS2	63.203	3.29627	0.984818	3.34709	0.000816654	0.0174705	#N/A
ENSG00000116791	CRYZ	25.1358	-6.30969	2.17446	-2.90172	0.00371116	0.0461432	#N/A
ENSG00000116815	CD58	67.473	4.48984	1.20953	3.71206	0.000205577	0.00665235	#N/A
ENSG00000117360	PRPF3	52.5247	-6.41594	2.00341	-3.20252	0.00136232	0.0238785	#N/A
ENSG00000117632	STMN1	1112.43	-2.66744	0.646109	-4.12846	3.65198e-05	0.00188141	#N/A
ENSG00000118515	SGK1	49.7898	9.16171	2.31635	3.95523	7.64598e-05	0.00324484	#N/A
ENSG00000127528	KLF2	50.2832	7.22994	1.66816	4.33408	1.46374e-05	0.000913073	#N/A
ENSG00000127824	TUBA4A	72.2602	7.3526	2.24861	3.26984	0.00107609	0.0205969	#N/A
ENSG00000129007	CALML4	45.4695	6.07376	1.62736	3.73227	0.000189764	0.00633874	#N/A
ENSG00000129353	SLC44A2	305.702	-3.18323	0.779873	-4.08173	4.47023e-05	0.00219637	#N/A
ENSG00000129667	RHBDF2	130.877	-2.86037	0.94192	-3.03675	0.00239145	0.0352254	#N/A
ENSG00000129696	TTI2	32.1391	-6.5995	2.10984	-3.12796	0.00176022	0.0286674	#N/A
ENSG00000134986	NREP	82.8742	-3.30107	0.928487	-3.55533	0.000377512	0.0105652	NREP
ENSG00000135046	ANXA1	1465.07	6.18536	0.860171	7.19086	6.43865e-13	6.06111e-10	#N/A
ENSG00000135048	TMEM2	16.6597	6.54359	2.08979	3.13122	0.00174082	0.0285988	TMEM2
ENSG00000135392	DNAJC14	55.2641	-5.98916	1.75652	-3.40968	0.000650396	0.015193	#N/A
ENSG00000136869	TLR4	44.6674	12.7332	2.27025	5.60872	2.03826e-08	4.30739e-06	#N/A
ENSG00000137509	PRCP	571.22	2.45887	0.776522	3.16651	0.00154279	0.0262324	#N/A
ENSG00000138623	SEMA7A	54.729	-4.59825	1.38303	-3.32478	0.000884898	0.0181267	#N/A
ENSG00000139190	VAMP1	75.802	-5.20095	1.54151	-3.37393	0.000741033	0.0164048	#N/A
ENSG00000139626	ITGB7	512.33	3.87936	1.17064	3.31388	0.000920097	0.0184286	#N/A
ENSG00000139725	RHOF	253.855	-2.3971	0.802248	-2.98798	0.00280827	0.0387572	#N/A
ENSG00000140332	TLE3	177.26	-3.10634	0.784419	-3.96006	7.4932e-05	0.00321959	#N/A
ENSG00000141098	GFOD2	34.7723	4.90585	1.28494	3.81795	0.000134565	0.00483826	#N/A
ENSG00000141522	ARHGDIA	102.543	-4.40899	1.06296	-4.14783	3.35636e-05	0.00176422	#N/A
ENSG00000141526	SLC16A3	294.356	3.30113	0.937324	3.52187	0.000428517	0.0116464	#N/A
ENSG00000142627	EPHA2	95.2698	-5.0627	1.4271	-3.54755	0.00038883	0.0107656	#N/A
ENSG00000143179	UCK2	111.694	-4.90398	1.42678	-3.43708	0.000588012	0.0142596	#N/A
ENSG00000143443	C1orf56	177.563	-4.9378	1.2893	-3.82982	0.000128239	0.00464306	#N/A
ENSG00000144580	RQCD1	290.643	-4.79308	1.19376	-4.0151	5.94194e-05	0.00267517	#N/A
ENSG00000144848	ATG3	352.572	2.45778	0.599217	4.10166	4.10196e-05	0.00208215	ATG3
ENSG00000145386	CCNA2	45.5851	7.83359	2.42137	3.2352	0.0012156	0.0222788	#N/A
ENSG00000145779	TNFAIP8	197.149	2.58332	0.750478	3.44224	0.00057692	0.0140292	#N/A
ENSG00000146674	IGFBP3	116.649	-4.27764	1.48301	-2.88444	0.00392116	0.0476281	#N/A
ENSG00000150347	ARID5B	49.9661	5.85356	1.97568	2.96281	0.00304844	0.0405051	#N/A
ENSG00000150637	CD226	12.9186	8.50063	2.42489	3.50557	0.000455625	0.0121487	#N/A
ENSG00000152495	CAMK4	21.2865	11.6916	2.3386	4.9994	5.75086e-07	7.44377e-05	#N/A
ENSG00000152804	HHEX	96.1177	-3.13813	1.08898	-2.88171	0.00395524	0.0479024	#N/A
ENSG00000153234	NR4A2	35.6849	5.00048	1.30517	3.83128	0.000127478	0.0046317	#N/A
ENSG00000153885	KCTD15	22.8576	12.4283	2.89206	4.2974	1.72811e-05	0.00104647	#N/A
ENSG00000154310	TNIK	11.1454	11.3399	3.31161	3.42429	0.000616406	0.0146959	#N/A
ENSG00000156515	HK1	141.568	2.97473	0.726133	4.09668	4.1912e-05	0.00209661	#N/A
ENSG00000156738	MS4A1	67.6907	5.9187	1.75034	3.38146	0.000721018	0.0160908	#N/A
ENSG00000157514	TSC22D3	1637.89	2.46957	0.768553	3.21327	0.00131232	0.0232409	#N/A
ENSG00000160326	SLC2A6	106.067	-4.18707	1.35275	-3.09521	0.00196671	0.0309503	#N/A
ENSG00000161265	U2AF1L4	167.234	-3.79649	0.778135	-4.87896	1.06649e-06	0.000122705	#N/A
ENSG00000161405	IKZF3	29.8376	8.52466	2.35591	3.61842	0.00029641	0.00869498	#N/A
ENSG00000162909	CAPN2	218.384	6.53388	0.804209	8.12461	4.48787e-16	1.1618e-12	#N/A
ENSG00000163687	DNASE1L3	439.683	-4.35118	1.09904	-3.95906	7.52446e-05	0.00321966	DNASE1L3
ENSG00000165280	VCP	1542.11	1.89415	0.555923	3.40723	0.000656266	0.0152711	#N/A
ENSG00000166340	TPP1	810.708	-4.42122	1.06847	-4.13789	3.50517e-05	0.00182392	#N/A
ENSG00000167552	TUBA1A	609.489	2.78733	0.607411	4.58888	4.45639e-06	0.000385073	#N/A
ENSG00000167685	ZNF444	23.0451	-6.3022	2.2022	-2.86177	0.00421278	0.0495301	#N/A
ENSG00000168461	RAB31	247.25	3.86425	0.823377	4.69317	2.68999e-06	0.000262781	#N/A
ENSG00000169045	HNRNPH1	1627.68	-3.42969	0.57774	-5.93639	2.91373e-09	7.73634e-07	#N/A
ENSG00000169083	AR	27.9329	-6.44932	2.23199	-2.8895	0.00385858	0.0472847	#N/A
ENSG00000170043	TRAPPC1	147.73	-2.91398	0.748226	-3.89451	9.83961e-05	0.00381312	#N/A
ENSG00000172534	HCFC1	179.748	-2.90866	0.997799	-2.91507	0.00355604	0.0449059	#N/A
ENSG00000173110	HSPA6	18.8601	11.2335	3.22539	3.48284	0.000496131	0.0129407	#N/A
ENSG00000175063	UBE2C	43.6375	15.8567	2.38342	6.65289	2.87401e-11	1.41716e-08	#N/A
ENSG00000175073	VCPIP1	177.653	2.97635	0.897639	3.31575	0.000913976	0.0183415	VCPIP1
ENSG00000175567	UCP2	3123.36	-3.81862	0.720883	-5.29714	1.17631e-07	1.93344e-05	#N/A
ENSG00000177606	JUN	2457.5	2.91401	0.710915	4.09895	4.15025e-05	0.00209638	#N/A
ENSG00000178764	ZHX2	50.6313	-6.90185	2.07369	-3.3283	0.000873776	0.0180241	#N/A
ENSG00000178802	MPI	42.1942	-6.52468	1.92197	-3.39479	0.000686823	0.0157527	MPI
ENSG00000179029	TMEM107	316.27	-3.04268	0.91415	-3.32843	0.000873365	0.0180241	#N/A
ENSG00000179104	TMTC2	30.6261	7.97024	1.56234	5.10148	3.37005e-07	4.98526e-05	#N/A
ENSG00000181104	F2R	19.3866	11.2873	2.52146	4.47648	7.58821e-06	0.000582043	#N/A
ENSG00000182054	IDH2	309.841	-2.61041	0.869273	-3.00299	0.00267346	0.0373964	#N/A
ENSG00000185630	PBX1	10.8909	11.7359	3.81888	3.07314	0.00211821	0.0323945	#N/A
ENSG00000185909	KLHDC8B	32.824	11.0577	3.25744	3.3946	0.000687281	0.0157527	KLHDC8B
ENSG00000186088	GSAP	56.734	5.21799	1.68694	3.09318	0.00198027	0.0311096	#N/A
ENSG00000186575	NF2	190.607	-4.46029	1.47875	-3.01626	0.00255913	0.0365809	#N/A
ENSG00000188229	TUBB4B	548.871	3.12323	0.691546	4.5163	6.29286e-06	0.000509083	#N/A
ENSG00000196230	TUBB	694.81	-3.36804	0.758422	-4.44085	8.96057e-06	0.000657292	#N/A
ENSG00000196924	FLNA	361.458	2.72616	0.705007	3.86686	0.000110246	0.00415125	#N/A
ENSG00000197043	ANXA6	527.074	2.59578	0.903792	2.8721	0.00407759	0.0486739	#N/A
ENSG00000197405	C5AR1	13.1622	9.54412	2.84037	3.36017	0.000778944	0.016981	#N/A
ENSG00000198734	F5	16.7438	10.7667	2.65381	4.05706	4.96933e-05	0.00240455	#N/A
ENSG00000198848	CES1	79.3526	4.0865	0.967882	4.22211	2.42026e-05	0.0013695	#N/A
ENSG00000204196	RPL12P16	144.214	-2.82769	0.927416	-3.049	0.00229608	0.0342668	#N/A
ENSG00000204308	RNF5	329.922	-2.62504	0.604319	-4.34379	1.40044e-05	0.000889665	#N/A
ENSG00000213983	AP1G2	215.551	-3.12194	0.873798	-3.57284	0.000353128	0.00999081	#N/A
ENSG00000216490	IFI30	2829.33	6.98347	0.997609	7.00021	2.55588e-12	1.90136e-09	#N/A
ENSG00000220205	VAMP2	91.1414	-3.99974	1.37814	-2.90227	0.00370468	0.0461432	#N/A
ENSG00000240184	PCDHGC3	148.011	-4.67183	1.41399	-3.30401	0.000953139	0.0190169	#N/A
ENSG00000243290	IGKV1-12	179.6	4.61041	1.51121	3.05081	0.00228225	0.0342008	#N/A
ENSG00000244509	APOBEC3C	262.224	-2.1108	0.684799	-3.08236	0.00205367	0.0316926	#N/A
ENSG00000248672	LY75-CD302	151.389	2.58736	0.857873	3.01602	0.00256119	0.0365809	#N/A
ENSG00000254709	IGLL5	93.3409	7.43473	2.50814	2.96424	0.00303428	0.0405051	#N/A
ENSG00000264343	NOTCH2NL	253.694	2.33123	0.692049	3.3686	0.000755517	0.0165749	#N/A
ENSG00000100243	CYB5R3	210.776	-4.03894	1.20859	-3.34186	0.000832177	0.0176582	#N/A
ENSG00000103196	CRISPLD2	21.5111	9.26175	2.25606	4.10527	4.03837e-05	0.00205997	#N/A

## Sheet: ZDG_BC
ZIKV dependency genes in B cells between ZIKV-infected and ZIKV-uninfected patients (FDR<0,05 and |log2FC|>0.58)
		baseMean	log2FoldChange	lfcSE	stat	pvalue	padj	ZDG
ENSG00000004777	ARHGAP33	7.94803	-4.15449	1.24237	-3.34401	0.000825766	0.00797347	#N/A
ENSG00000089127	OAS1	104.372	1.62466	0.427691	3.79867	0.000145474	0.00200332	#N/A
ENSG00000106785	TRIM14	70.2347	-1.48986	0.469236	-3.17508	0.00149793	0.0127073	#N/A
ENSG00000117228	GBP1	25.1322	1.94491	0.695159	2.79779	0.00514534	0.0326648	#N/A
ENSG00000130303	BST2	130.321	2.38909	0.399179	5.98501	2.16378e-09	1.40891e-07	#N/A
ENSG00000130813	C19orf66	115.917	-1.3001	0.385749	-3.37032	0.000750803	0.00741563	#N/A
ENSG00000140464	PML	72.6518	-2.46317	0.452945	-5.43812	5.38458e-08	2.43734e-06	#N/A
ENSG00000157601	MX1	220.851	1.07307	0.330982	3.24209	0.00118656	0.010581	#N/A
ENSG00000160710	ADAR	139.227	-1.62277	0.350488	-4.63003	3.65604e-06	9.6608e-05	#N/A
ENSG00000168394	TAP1	575.161	1.0677	0.268678	3.97392	7.07002e-05	0.00113035	#N/A
ENSG00000178685	PARP10	130.966	-1.63323	0.325871	-5.01189	5.38994e-07	1.8236e-05	#N/A
ENSG00000185201	IFITM2	479.407	1.83652	0.310551	5.91373	3.34436e-09	2.04635e-07	#N/A
ENSG00000187608	ISG15	56.8698	1.40435	0.509928	2.75403	0.0058867	0.0359685	#N/A
ENSG00000205413	SAMD9	99.134	1.36499	0.506306	2.69597	0.00701844	0.0410007	#N/A
ENSG00000259529		14.3928	-4.24172	1.14905	-3.6915	0.000222933	0.00280372	#N/A
ENSG00000004455	AK2	163.801	1.19139	0.355559	3.35077	0.000805882	0.00785344	#N/A
ENSG00000006652	IFRD1	199.612	1.15822	0.363338	3.18773	0.00143394	0.0122549	#N/A
ENSG00000006715	VPS41	69.1969	1.34053	0.483351	2.7734	0.00554736	0.0345933	#N/A
ENSG00000009790	TRAF3IP3	549.668	1.46798	0.264007	5.56038	2.69181e-08	1.33469e-06	#N/A
ENSG00000010295	IFFO1	70.0276	-2.37954	0.470496	-5.05752	4.24741e-07	1.47574e-05	#N/A
ENSG00000013523	ANGEL1	44.7863	-3.35542	0.69665	-4.81651	1.4609e-06	4.46156e-05	#N/A
ENSG00000024862	CCDC28A	34.5533	2.23446	0.64872	3.44441	0.00057231	0.0060178	#N/A
ENSG00000026508	CD44	494.311	-0.915503	0.258102	-3.54706	0.000389559	0.00439049	#N/A
ENSG00000028137	TNFRSF1B	74.0453	-1.63474	0.456315	-3.58247	0.000340361	0.00392838	#N/A
ENSG00000033627	ATP6V0A1	57.5512	-1.93963	0.474474	-4.08795	4.35197e-05	0.000762367	ATP6V0A1
ENSG00000041357	PSMA4	148.908	1.94214	0.355234	5.46723	4.57131e-08	2.10904e-06	#N/A
ENSG00000047644	WWC3	98.0083	-1.17228	0.396815	-2.95423	0.00313455	0.0223215	#N/A
ENSG00000050628	PTGER3	3.57223	-6.14311	2.07963	-2.95394	0.00313742	0.0223242	#N/A
ENSG00000056558	TRAF1	54.1331	-1.94151	0.611588	-3.17453	0.00150078	0.0127163	#N/A
ENSG00000058668	ATP2B4	36.9262	-2.55836	0.577663	-4.42881	9.47531e-06	0.000214001	#N/A
ENSG00000064687	ABCA7	167.805	-0.983852	0.317549	-3.09827	0.00194656	0.01555	#N/A
ENSG00000065154	OAT	62.8125	1.46053	0.487841	2.99387	0.00275463	0.0203177	#N/A
ENSG00000065427	KARS	310.272	1.49085	0.276385	5.39412	6.88619e-08	2.98831e-06	#N/A
ENSG00000065526	SPEN	102.735	-1.01754	0.378703	-2.68691	0.00721154	0.0417822	#N/A
ENSG00000066294	CD84	46.3922	-1.53218	0.502727	-3.04774	0.0023057	0.01769	CD84
ENSG00000067057	PFKP	129.762	1.2443	0.373707	3.32962	0.000869643	0.0082676	#N/A
ENSG00000067066	SP100	875.086	0.684512	0.256321	2.67053	0.00757315	0.043325	#N/A
ENSG00000067082	KLF6	4737.08	1.81851	0.260544	6.97968	2.95859e-12	3.29358e-10	#N/A
ENSG00000067798	NAV3	4.48556	-6.51137	1.88368	-3.45673	0.000546778	0.00580237	#N/A
ENSG00000068079	IFI35	51.7903	1.58371	0.518034	3.05715	0.00223454	0.0172979	IFI35
ENSG00000072042	RDH11	99.1707	1.69606	0.413587	4.10085	4.11641e-05	0.000724783	#N/A
ENSG00000072694	FCGR2B	379.49	1.25752	0.284105	4.42624	9.58907e-06	0.000215723	#N/A
ENSG00000075142	SRI	149.89	1.98976	0.35839	5.55193	2.82532e-08	1.38891e-06	#N/A
ENSG00000075914	EXOSC7	57.0672	1.2631	0.453131	2.7875	0.00531166	0.0333768	#N/A
ENSG00000076108	BAZ2A	155.805	-2.17907	0.35062	-6.21491	5.13525e-10	3.70748e-08	#N/A
ENSG00000080546	SESN1	217.988	-1.43184	0.442961	-3.23243	0.00122742	0.01085	#N/A
ENSG00000080603	SRCAP	157.471	-4.71136	0.379498	-12.4147	2.17389e-35	1.97424e-32	#N/A
ENSG00000083799	CYLD	174.452	1.00919	0.308209	3.27436	0.00105902	0.00967659	#N/A
ENSG00000086061	DNAJA1	238.881	1.11671	0.372507	2.99783	0.00271911	0.0200862	#N/A
ENSG00000086065	CHMP5	39.3078	1.53277	0.535341	2.86316	0.00419433	0.028019	#N/A
ENSG00000089327	FXYD5	452.845	-2.25073	0.312704	-7.19764	6.12644e-13	7.77292e-11	#N/A
ENSG00000090339	ICAM1	9.82225	-5.71655	1.40489	-4.06904	4.7207e-05	0.000817828	#N/A
ENSG00000094916	CBX5	95.1551	-1.17525	0.373814	-3.14395	0.00166683	0.0137703	CBX5
ENSG00000096060	FKBP5	22.7441	-2.41033	0.714294	-3.37443	0.00073969	0.00731692	#N/A
ENSG00000099194	SCD	12.3816	-3.15621	0.93715	-3.36788	0.000757487	0.00746341	#N/A
ENSG00000099797	TECR	66.9901	-1.4031	0.41069	-3.41645	0.000634435	0.00650069	#N/A
ENSG00000099821	POLRMT	110.319	-2.36752	0.386199	-6.13032	8.77045e-10	6.00532e-08	#N/A
ENSG00000099860	GADD45B	70.3591	2.06911	0.51372	4.0277	5.63256e-05	0.00094085	#N/A
ENSG00000100220	RTCB	152.975	1.31239	0.355944	3.68706	0.000226861	0.00283659	RTCB
ENSG00000100307	CBX7	63.9556	-1.29505	0.455861	-2.84089	0.0044988	0.0294823	CBX7
ENSG00000100418	DESI1	30.4684	-1.69098	0.578614	-2.92246	0.00347281	0.0242017	#N/A
ENSG00000100599	RIN3	96.5618	-1.10468	0.40295	-2.74148	0.00611635	0.0370178	#N/A
ENSG00000100600	LGMN	49.04	1.64372	0.498718	3.29588	0.000981124	0.00912139	#N/A
ENSG00000100714	MTHFD1	146.048	1.21487	0.332476	3.65402	0.000258169	0.00313271	#N/A
ENSG00000100911	PSME2	271.487	1.89402	0.300271	6.3077	2.83206e-10	2.17187e-08	#N/A
ENSG00000101745	ANKRD12	296.346	0.934202	0.323282	2.88974	0.00385558	0.0262231	#N/A
ENSG00000102879	CORO1A	1555.41	-0.994029	0.255086	-3.89684	9.74548e-05	0.0014459	#N/A
ENSG00000103319	EEF2K	17.6118	-2.96299	0.771392	-3.84109	0.000122489	0.00173811	#N/A
ENSG00000104960	PTOV1	51.4817	-1.62014	0.47869	-3.38452	0.000713032	0.00712	#N/A
ENSG00000105220	GPI	206.9	-0.808751	0.297007	-2.723	0.00646921	0.038547	#N/A
ENSG00000106144	CASP2	86.3767	-2.18262	0.383269	-5.69475	1.2355e-08	6.62067e-07	#N/A
ENSG00000106588	PSMA2	130.279	1.25873	0.379651	3.31551	0.000914775	0.00864428	#N/A
ENSG00000106683	LIMK1	22.5446	-3.02326	0.713922	-4.23473	2.28829e-05	0.000448686	#N/A
ENSG00000106991	ENG	17.5411	-2.22576	0.772564	-2.881	0.00396416	0.0268241	#N/A
ENSG00000107021	TBC1D13	37.1223	-1.60099	0.544198	-2.94192	0.00326182	0.0230384	#N/A
ENSG00000108468	CBX1	64.1252	1.9276	0.465293	4.14277	3.4313e-05	0.000622576	#N/A
ENSG00000108840	HDAC5	123.934	-1.8551	0.388671	-4.77293	1.81562e-06	5.31213e-05	#N/A
ENSG00000108846	ABCC3	3.02002	-5.94799	2.10658	-2.82354	0.00474969	0.0307527	#N/A
ENSG00000109062	SLC9A3R1	82.0874	-1.54328	0.411476	-3.75061	0.000176406	0.00234326	#N/A
ENSG00000110848	CD69	3270.37	3.99716	0.306501	13.0413	7.12519e-39	9.45732e-36	#N/A
ENSG00000110852	CLEC2B	53.8375	1.76387	0.529697	3.32997	0.000868561	0.00826186	#N/A
ENSG00000111653	ING4	78.7906	1.40103	0.45748	3.06249	0.00219506	0.0170458	#N/A
ENSG00000112078	KCTD20	74.3432	-1.38524	0.413978	-3.34617	0.000819368	0.00793389	#N/A
ENSG00000112394	SLC16A10	3.92343	-6.16287	2.00156	-3.07903	0.00207679	0.0162738	#N/A
ENSG00000113739	STC2	3.76676	-5.94565	1.98965	-2.98829	0.00280545	0.0205904	#N/A
ENSG00000113916	BCL6	26.9871	-4.1559	0.740565	-5.6118	2.00238e-08	1.02831e-06	#N/A
ENSG00000114013	CD86	77.8753	1.83007	0.541558	3.37927	0.000726787	0.00721975	#N/A
ENSG00000114127	XRN1	98.3747	1.30794	0.481027	2.71905	0.0065469	0.0388202	#N/A
ENSG00000115919	KYNU	99.6036	1.70682	0.435619	3.91815	8.92329e-05	0.00136137	#N/A
ENSG00000115956	PLEK	443.929	1.13175	0.397479	2.84732	0.00440897	0.0290813	#N/A
ENSG00000116584	ARHGEF2	143.889	-2.79864	0.363876	-7.6912	1.45762e-14	2.47801e-12	#N/A
ENSG00000116741	RGS2	1609.11	5.02902	0.369246	13.6197	3.05754e-42	5.27579e-39	#N/A
ENSG00000118495	PLAGL1	47.112	-2.93632	0.602907	-4.87028	1.11442e-06	3.51543e-05	#N/A
ENSG00000118503	TNFAIP3	76.1157	-1.38963	0.410869	-3.38217	0.000719152	0.00717282	#N/A
ENSG00000119655	NPC2	144.549	0.910636	0.332922	2.73528	0.0062327	0.0375439	#N/A
ENSG00000120063	GNA13	89.4271	-1.05776	0.380339	-2.7811	0.00541748	0.0339484	#N/A
ENSG00000120549	KIAA1217	4.95984	-6.22161	1.85694	-3.35047	0.00080676	0.00785344	KIAA1217
ENSG00000120690	ELF1	357.73	1.31584	0.275782	4.77129	1.83048e-06	5.33529e-05	#N/A
ENSG00000121858	TNFSF10	33.2378	2.46808	0.707178	3.49004	0.000482941	0.00522454	#N/A
ENSG00000121966	CXCR4	4435.42	-1.37665	0.337906	-4.07406	4.61996e-05	0.000803603	#N/A
ENSG00000122644	ARL4A	313.276	2.63396	0.330541	7.96865	1.60422e-15	3.07565e-13	#N/A
ENSG00000123329	ARHGAP9	230.9	-1.23693	0.297884	-4.15238	3.29042e-05	0.000607233	#N/A
ENSG00000123358	NR4A1	31.6167	-2.85297	0.629151	-4.53464	5.77029e-06	0.000141229	#N/A
ENSG00000123609	NMI	63.0359	1.45177	0.450075	3.22562	0.001257	0.0110413	#N/A
ENSG00000124766	SOX4	26.1992	1.85671	0.661275	2.80778	0.00498846	0.0319628	#N/A
ENSG00000124942	AHNAK	631.888	-0.880761	0.268357	-3.28205	0.00103057	0.00947388	#N/A
ENSG00000125691	RPL23	1029.85	-0.906192	0.319294	-2.83811	0.00453809	0.0297059	RPL23
ENSG00000126353	CCR7	267.396	-1.28355	0.310745	-4.13056	3.61885e-05	0.000651129	#N/A
ENSG00000126883	NUP214	61.5332	-1.6976	0.499249	-3.40031	0.000673087	0.00679983	#N/A
ENSG00000127022	CANX	885.443	-0.748505	0.286539	-2.61223	0.00899543	0.0490984	#N/A
ENSG00000127603	MACF1	277.408	1.46753	0.314999	4.65883	3.18012e-06	8.57391e-05	#N/A
ENSG00000128016	ZFP36	588.363	-2.2169	0.28053	-7.90252	2.73315e-15	5.18247e-13	#N/A
ENSG00000128262	POM121L9P	4.36302	-6.46222	1.88244	-3.4329	0.000597163	0.00621042	#N/A
ENSG00000128294	TPST2	59.4458	-1.42692	0.426558	-3.34519	0.000822266	0.00795303	#N/A
ENSG00000128394	APOBEC3F	36.7124	-2.22473	0.539325	-4.12504	3.70676e-05	0.0006628	#N/A
ENSG00000129219	PLD2	10.9785	-2.82965	0.992569	-2.85083	0.00436048	0.028894	#N/A
ENSG00000130066	SAT1	1203.21	2.30597	0.26942	8.559	1.13852e-17	3.11827e-15	#N/A
ENSG00000130489	SCO2	34.1317	1.64735	0.59746	2.75725	0.00582897	0.0357042	#N/A
ENSG00000130589	HELZ2	61.5739	-1.42068	0.451286	-3.14807	0.0016435	0.0136208	#N/A
ENSG00000130755	GMFG	256.663	1.02017	0.295175	3.45616	0.000547932	0.00581104	#N/A
ENSG00000130775	THEMIS2	71.5717	-1.97704	0.477984	-4.1362	3.53103e-05	0.000636656	#N/A
ENSG00000131759	RARA	22.7787	-4.95329	0.824264	-6.00935	1.86267e-09	1.23143e-07	#N/A
ENSG00000132274	TRIM22	460.68	-1.08225	0.272902	-3.96573	7.31731e-05	0.00116209	#N/A
ENSG00000132510	KDM6B	29.3163	-2.23223	0.601771	-3.70943	0.000207724	0.00264522	#N/A
ENSG00000132530	XAF1	137.58	1.54801	0.39341	3.93484	8.32514e-05	0.00128719	#N/A
ENSG00000133639	BTG1	1925.56	-1.88228	0.371886	-5.06144	4.16104e-07	1.45636e-05	#N/A
ENSG00000135148	TRAFD1	142.725	1.59769	0.341305	4.68113	2.85292e-06	7.76453e-05	TRAFD1
ENSG00000135655	USP15	237.248	1.21989	0.336282	3.62758	0.000286089	0.00342097	#N/A
ENSG00000136147	PHF11	113.194	1.16897	0.366741	3.18746	0.00143526	0.0122601	#N/A
ENSG00000136244	IL6	28.8167	3.17254	0.764022	4.15242	3.2898e-05	0.000607233	#N/A
ENSG00000136560	TANK	174.738	1.81597	0.373738	4.85894	1.18016e-06	3.70924e-05	TANK
ENSG00000136810	TXN	34.2522	2.63434	0.640864	4.11061	3.94623e-05	0.000700537	#N/A
ENSG00000136826	KLF4	36.457	3.08579	0.691206	4.46436	8.03082e-06	0.000186002	#N/A
ENSG00000136874	STX17	58.7557	1.4811	0.512165	2.89183	0.00383	0.0260903	#N/A
ENSG00000137496	IL18BP	22.175	-2.59332	0.755153	-3.43416	0.000594387	0.00620082	#N/A
ENSG00000137497	NUMA1	208.577	-2.00481	0.303116	-6.614	3.74073e-11	3.47023e-09	#N/A
ENSG00000137767	SQRDL	106.911	1.59864	0.414686	3.85507	0.000115698	0.00165797	#N/A
ENSG00000137947	GTF2B	60.8439	1.23065	0.446894	2.75378	0.00589121	0.0359784	#N/A
ENSG00000137962	ARHGAP29	4.24022	-6.4461	1.89411	-3.40324	0.000665921	0.00673533	#N/A
ENSG00000138385	SSB	150.624	1.69654	0.35969	4.71668	2.39724e-06	6.70412e-05	#N/A
ENSG00000139192	TAPBPL	94.9135	1.37715	0.457709	3.00878	0.00262301	0.0195339	#N/A
ENSG00000139514	SLC7A1	21.721	-1.9088	0.695364	-2.74504	0.00605037	0.0366956	#N/A
ENSG00000139531	SUOX	5.04536	-5.71156	1.78362	-3.20224	0.00136366	0.0117509	#N/A
ENSG00000139687	RB1	181.833	-1.79226	0.356498	-5.02739	4.97205e-07	1.70224e-05	#N/A
ENSG00000140379	BCL2A1	53.4815	2.38279	0.529801	4.49751	6.87543e-06	0.000164772	#N/A
ENSG00000140853	NLRC5	251.702	-1.008	0.291996	-3.4521	0.000556239	0.00587746	#N/A
ENSG00000140968	IRF8	1237.23	-1.1063	0.230428	-4.80105	1.57832e-06	4.7446e-05	#N/A
ENSG00000141232	TOB1	95.5968	1.59671	0.483513	3.30232	0.000958891	0.00896784	#N/A
ENSG00000141682	PMAIP1	313.568	1.92423	0.317315	6.06409	1.32706e-09	8.90986e-08	PMAIP1
ENSG00000141905	NFIC	25.3128	-2.50127	0.635213	-3.93768	8.2273e-05	0.00127501	#N/A
ENSG00000142599	RERE	91.6878	-1.83105	0.39602	-4.62362	3.77093e-06	9.91882e-05	#N/A
ENSG00000143363	PRUNE	25.2355	-3.48346	0.664857	-5.23941	1.61093e-07	6.16332e-06	#N/A
ENSG00000143384	MCL1	208.677	1.09638	0.301012	3.64231	0.000270198	0.00325577	#N/A
ENSG00000143546	S100A8	26.3062	3.18503	0.82016	3.88343	0.000102995	0.00150675	#N/A
ENSG00000145287	PLAC8	2585.33	-1.92149	0.28598	-6.71895	1.83034e-11	1.78432e-09	#N/A
ENSG00000145632	PLK2	47.9896	4.19084	0.751144	5.57928	2.41517e-08	1.21145e-06	#N/A
ENSG00000146083	RNF44	57.8702	-1.26395	0.434814	-2.90686	0.00365074	0.025117	#N/A
ENSG00000146425	DYNLT1	60.1792	1.67924	0.463441	3.62341	0.000290748	0.0034599	#N/A
ENSG00000147155	EBP	59.1652	2.0094	0.484966	4.14338	3.42219e-05	0.000621577	#N/A
ENSG00000148180	GSN	110.828	2.14507	0.413065	5.19306	2.0687e-07	7.75986e-06	#N/A
ENSG00000149798	CDC42EP2	3.70235	-5.27531	1.93444	-2.72705	0.00639026	0.0381536	#N/A
ENSG00000150907	FOXO1	147.474	1.04643	0.395001	2.64918	0.0080687	0.0454095	#N/A
ENSG00000150995	ITPR1	229.556	0.82908	0.288991	2.86888	0.00411932	0.0276464	#N/A
ENSG00000151500	THYN1	55.1589	1.65377	0.478266	3.45785	0.000544496	0.00578527	#N/A
ENSG00000151692	RNF144A	5.76861	-4.2478	1.4581	-2.91325	0.00357694	0.0247872	RNF144A
ENSG00000152518	ZFP36L2	1113.24	-2.2937	0.85592	-2.6798	0.00736658	0.0424125	#N/A
ENSG00000152822	GRM1	4.59115	-6.53324	1.857	-3.51817	0.00043454	0.00479105	#N/A
ENSG00000154229	PRKCA	2.85288	-5.85446	2.16379	-2.70565	0.00681706	0.0400505	#N/A
ENSG00000154639	CXADR	3.47682	-6.13951	2.01244	-3.05078	0.00228247	0.0175508	#N/A
ENSG00000155368	DBI	158.124	3.08112	0.409854	7.51761	5.57857e-14	8.37028e-12	#N/A
ENSG00000156587	UBE2L6	170.755	0.89624	0.334205	2.68171	0.00732479	0.0422424	#N/A
ENSG00000157036	EXOG	23.8956	-2.23929	0.79054	-2.83261	0.00461696	0.0300979	#N/A
ENSG00000157693	C9orf91	23.6259	-2.377	0.649458	-3.65998	0.000252237	0.00307369	#N/A
ENSG00000157766	ACAN	3.03695	-5.94105	2.16264	-2.74712	0.00601209	0.0365277	#N/A
ENSG00000158270	COLEC12	2.66881	-5.76157	2.19895	-2.62015	0.00878921	0.0482219	COLEC12
ENSG00000160888	IER2	793.517	0.966151	0.321562	3.00455	0.00265972	0.0197476	#N/A
ENSG00000160932	LY6E	155.071	-1.9738	0.376702	-5.23968	1.60852e-07	6.16332e-06	#N/A
ENSG00000161103		7.23312	-7.16482	1.66664	-4.29897	1.71595e-05	0.000354596	#N/A
ENSG00000162413	KLHL21	49.7546	-1.75258	0.478532	-3.66241	0.000249852	0.0030511	#N/A
ENSG00000163125	RPRD2	77.9222	-2.53621	0.401632	-6.31476	2.70587e-10	2.08436e-08	#N/A
ENSG00000163131	CTSS	812.403	1.43545	0.372119	3.8575	0.000114554	0.00164445	#N/A
ENSG00000163220	S100A9	63.5999	2.0276	0.548956	3.69355	0.000221147	0.00278532	#N/A
ENSG00000163568	AIM2	112.845	2.20031	0.433421	5.07663	3.84196e-07	1.35568e-05	#N/A
ENSG00000164124	TMEM144	2.95875	-5.85747	2.12381	-2.75799	0.00581571	0.0356357	#N/A
ENSG00000164307	ERAP1	53.0289	-1.49089	0.491131	-3.03563	0.00240033	0.0182537	#N/A
ENSG00000164308	ERAP2	320.949	1.71152	0.436146	3.92419	8.70204e-05	0.00133708	ERAP2
ENSG00000165959	CLMN	72.5851	-1.11759	0.426335	-2.62139	0.0087573	0.0482219	#N/A
ENSG00000166710	B2M	38217	2.69914	0.30659	8.80373	1.32342e-18	4.00625e-16	#N/A
ENSG00000166750	SLFN5	28.4215	-2.53794	0.635673	-3.99252	6.53754e-05	0.0010612	#N/A
ENSG00000166783	KIAA0430	123.33	-1.15048	0.338854	-3.3952	0.000685792	0.00689991	#N/A
ENSG00000166974	MAPRE2	125.12	-1.94334	0.373745	-5.19963	1.99683e-07	7.50661e-06	#N/A
ENSG00000167548	KMT2D	146.572	-3.1849	0.344079	-9.25631	2.11627e-20	7.93832e-18	KMT2D
ENSG00000168310	IRF2	60.2537	-1.41864	0.443958	-3.19544	0.00139616	0.0119914	#N/A
ENSG00000168421	RHOH	524.369	1.63162	0.258213	6.31889	2.63447e-10	2.03846e-08	#N/A
ENSG00000168610	STAT3	151.524	-1.07331	0.328138	-3.27091	0.00107201	0.00976128	#N/A
ENSG00000168961	LGALS9	85.7108	-1.70661	0.387672	-4.40221	1.07156e-05	0.000237963	#N/A
ENSG00000169246	NPIPB3	57.4525	-2.33714	0.652091	-3.58407	0.000338281	0.00390961	#N/A
ENSG00000169429	CXCL8	40.9456	3.78938	0.872385	4.3437	1.40104e-05	0.000299567	#N/A
ENSG00000169442	CD52	1035.01	-1.24893	0.24592	-5.07859	3.80238e-07	1.34723e-05	#N/A
ENSG00000169508	GPR183	1041.46	3.48276	0.762006	4.57052	4.86524e-06	0.000122509	#N/A
ENSG00000170345	FOS	16844.5	4.99046	0.356707	13.9903	1.78556e-44	3.85124e-41	#N/A
ENSG00000170458	CD14	26.0343	2.65646	0.875404	3.03456	0.00240889	0.0182902	#N/A
ENSG00000170542	SERPINB9	161.844	-1.14636	0.330271	-3.47097	0.000518575	0.00555432	#N/A
ENSG00000170606	HSPA4	188.605	0.979315	0.301879	3.24407	0.00117835	0.010524	#N/A
ENSG00000171206	TRIM8	61.7383	-4.26025	0.56619	-7.52442	5.29558e-14	8.01537e-12	#N/A
ENSG00000171467	ZNF318	104.439	-1.26236	0.41541	-3.03882	0.00237506	0.0180881	#N/A
ENSG00000172183	ISG20	430.989	1.84468	0.332598	5.54627	2.91827e-08	1.42245e-06	#N/A
ENSG00000172379	ARNT2	2.97569	-5.9127	2.1432	-2.75882	0.00580105	0.0355964	#N/A
ENSG00000173801	JUP	112.948	-2.17184	0.390354	-5.56376	2.6402e-08	1.31667e-06	#N/A
ENSG00000174306	ZHX3	20.6961	-2.89771	0.717833	-4.03675	5.41973e-05	0.000911477	#N/A
ENSG00000175197	DDIT3	71.91	1.76353	0.437068	4.03491	5.46238e-05	0.000916862	#N/A
ENSG00000175354	PTPN2	252.744	1.08277	0.292878	3.69701	0.000218158	0.00275757	#N/A
ENSG00000177409	SAMD9L	149.347	1.06578	0.391829	2.72	0.00652812	0.0387742	#N/A
ENSG00000179583	CIITA	631.16	-2.26779	0.258071	-8.78744	1.53002e-18	4.5518e-16	#N/A
ENSG00000180573	HIST1H2AC	47.2395	1.53787	0.517894	2.96947	0.00298317	0.0215375	#N/A
ENSG00000181852	RNF41	89.3056	-1.43725	0.385386	-3.72937	0.000191959	0.00250203	#N/A
ENSG00000182179	UBA7	210.143	-1.29164	0.291928	-4.4245	9.66637e-06	0.000217179	#N/A
ENSG00000182487	NCF1B	316.511	-1.28631	0.296969	-4.33147	1.4812e-05	0.000314368	#N/A
ENSG00000184588	PDE4B	242.451	-1.15969	0.296795	-3.90738	9.33014e-05	0.00140223	#N/A
ENSG00000185862	EVI2B	315.14	-2.74403	0.363244	-7.55424	4.21303e-14	6.44623e-12	#N/A
ENSG00000185885	IFITM1	170.998	2.32232	0.398568	5.82667	5.65452e-09	3.25229e-07	#N/A
ENSG00000185947	ZNF267	64.2026	1.18484	0.444015	2.66847	0.00761978	0.0435074	#N/A
ENSG00000186815	TPCN1	71.0528	-2.28395	0.422548	-5.40518	6.4743e-08	2.84985e-06	#N/A
ENSG00000187109	NAP1L1	661.058	-1.23211	0.244177	-5.04597	4.51231e-07	1.55409e-05	#N/A
ENSG00000188042	ARL4C	88.2049	1.78783	0.439267	4.07003	4.70071e-05	0.000815184	#N/A
ENSG00000188158	NHS	6.16284	-6.93994	1.71154	-4.05479	5.01798e-05	0.000856431	#N/A
ENSG00000188404	SELL	2430.83	0.773287	0.287699	2.68783	0.0071917	0.0417259	#N/A
ENSG00000189319	FAM53B	170.359	-1.63233	0.393446	-4.14881	3.34215e-05	0.000610252	#N/A
ENSG00000196154	S100A4	137.79	3.56722	0.530413	6.72536	1.75163e-11	1.7173e-09	#N/A
ENSG00000196396	PTPN1	186.708	-0.886147	0.333021	-2.66094	0.0077924	0.0441569	#N/A
ENSG00000196696		53.4809	-1.93688	0.49367	-3.92343	8.72986e-05	0.00133974	#N/A
ENSG00000196843	ARID5A	66.2037	-2.15164	0.426755	-5.04187	4.61012e-07	1.58248e-05	#N/A
ENSG00000198604	BAZ1A	90.7109	1.06822	0.392101	2.72434	0.00644298	0.0384285	#N/A
ENSG00000198805	PNP	86.4392	2.41694	0.416988	5.79618	6.78429e-09	3.80075e-07	#N/A
ENSG00000198911	SREBF2	118.31	-1.8736	0.381333	-4.9133	8.95579e-07	2.87967e-05	#N/A
ENSG00000204264	PSMB8	479.763	1.53359	0.284425	5.3919	6.97166e-08	3.0074e-06	#N/A
ENSG00000204397	CARD16	60.8126	1.98582	0.477515	4.15866	3.20121e-05	0.000593945	#N/A
ENSG00000204592	HLA-E	6168.3	1.06981	0.299455	3.57254	0.000353537	0.0040426	#N/A
ENSG00000204642	HLA-F	766.041	1.04075	0.368726	2.82255	0.00476432	0.0308358	#N/A
ENSG00000205220	PSMB10	188.662	1.29931	0.306634	4.23733	2.26197e-05	0.000445044	#N/A
ENSG00000205726	ITSN1	5.64422	-6.77376	1.77332	-3.81982	0.000133551	0.00186896	#N/A
ENSG00000206538	VGLL3	4.17895	-6.4133	1.90062	-3.37433	0.000739961	0.00731692	#N/A
ENSG00000211666	IGLV2-14	767.105	-1.53252	0.38365	-3.99458	6.48102e-05	0.00105401	#N/A
ENSG00000213614	HEXA	211.811	0.811768	0.307935	2.63617	0.00838478	0.0467009	#N/A
ENSG00000213853	EMP2	2.97569	-5.9127	2.1432	-2.75882	0.00580105	0.0355964	#N/A
ENSG00000214223	HNRNPA1P10	120.756	-1.19858	0.425681	-2.81568	0.00486744	0.0313738	#N/A
ENSG00000231925	TAPBP	1019.69	-3.48907	0.263231	-13.2548	4.23234e-40	6.639e-37	#N/A
ENSG00000235750	KIAA0040	223.263	-1.19709	0.308704	-3.87778	0.000105413	0.00153494	#N/A
ENSG00000239713	APOBEC3G	188.347	1.60093	0.320383	4.99693	5.82507e-07	1.95548e-05	#N/A
ENSG00000240065	PSMB9	406.762	2.26043	0.269316	8.39321	4.73063e-17	1.1661e-14	#N/A
ENSG00000241106	HLA-DOB	569.068	1.75027	0.314837	5.55931	2.70846e-08	1.33909e-06	#N/A
ENSG00000241978	AKAP2	430.418	-1.4131	0.269158	-5.25009	1.52023e-07	5.96172e-06	#N/A
ENSG00000243716	NPIPB5	176.285	-1.65186	0.33215	-4.97324	6.58442e-07	2.1891e-05	#N/A
ENSG00000250120	PCDHA10	5.37204	-6.71325	1.80192	-3.72562	0.000194837	0.00252612	PCDHA10
ENSG00000250264		42.1838	-2.5052	0.771079	-3.24895	0.0011583	0.0103988	#N/A
ENSG00000255529	POLR2M	78.8346	-1.02771	0.386599	-2.65833	0.00785283	0.044441	#N/A
ENSG00000265972	TXNIP	14518	-1.00312	0.316484	-3.16958	0.0015266	0.0128822	#N/A
ENSG00000266028	SRGAP2	33.4334	-1.9663	0.558808	-3.51874	0.000433607	0.00478688	#N/A
ENSG00000266066	POLRMTP1	5.77385	-3.66495	1.38944	-2.63773	0.00834636	0.0465448	#N/A
ENSG00000162783	IER5	46.966	1.81168	0.522219	3.46919	0.000522022	0.00558431	#N/A
ENSG00000001167	NFYA	56.3275	1.25432	0.468307	2.67841	0.00739734	0.0425187	#N/A
ENSG00000002586	CD99	208.143	1.46956	0.372097	3.94941	7.8343e-05	0.00122225	#N/A
ENSG00000005486	RHBDD2	84.9867	-1.38078	0.404358	-3.41474	0.000638438	0.0065249	#N/A
ENSG00000006432	MAP3K9	25.7971	-1.71779	0.6511	-2.63829	0.00833249	0.0465448	#N/A
ENSG00000007202	KIAA0100	102.309	-1.36789	0.427337	-3.20097	0.00136965	0.0117872	#N/A
ENSG00000007541	PIGQ	52.8773	-2.00695	0.465034	-4.31571	1.59094e-05	0.000333556	PIGQ
ENSG00000008405	CRY1	7.44525	-3.89348	1.25367	-3.10566	0.00189854	0.0152938	#N/A
ENSG00000009307	CSDE1	825.837	0.790283	0.243987	3.23904	0.00119933	0.0106741	CSDE1
ENSG00000010292	NCAPD2	26.8321	-2.45771	0.632547	-3.88542	0.000102153	0.00149631	#N/A
ENSG00000011523	CEP68	51.9753	-2.04642	0.522671	-3.9153	9.02902e-05	0.00137024	#N/A
ENSG00000013619	MAMLD1	5.77852	-4.48933	1.62708	-2.75913	0.0057956	0.0355964	#N/A
ENSG00000013725	CD6	7.81962	-3.3286	1.20487	-2.76262	0.00573401	0.0354371	#N/A
ENSG00000015285	WAS	14.5879	-2.8614	0.865534	-3.30594	0.000946593	0.00888171	#N/A
ENSG00000015532	XYLT2	32.041	-1.71381	0.576918	-2.97063	0.00297193	0.0214773	#N/A
ENSG00000021355	SERPINB1	201.166	1.35617	0.313901	4.32038	1.5576e-05	0.000328562	#N/A
ENSG00000025293	PHF20	172.777	1.337	0.334677	3.99489	6.4724e-05	0.0010536	#N/A
ENSG00000055130	CUL1	150.603	1.44262	0.335182	4.304	1.67745e-05	0.00034789	#N/A
ENSG00000063046	EIF4B	759.681	-0.862669	0.243977	-3.53586	0.000406448	0.0045461	#N/A
ENSG00000064393	HIPK2	61.5869	-1.33036	0.496028	-2.68203	0.00731761	0.0422303	#N/A
ENSG00000065809	FAM107B	115.648	1.11325	0.400403	2.78032	0.00543051	0.0340122	#N/A
ENSG00000065970	FOXJ2	70.0408	-2.49524	0.463103	-5.38808	7.12135e-08	3.05669e-06	#N/A
ENSG00000069493	CLEC2D	511.312	1.10303	0.344205	3.20458	0.0013526	0.0117086	#N/A
ENSG00000070756	PABPC1	2176.95	-1.50426	0.216048	-6.96263	3.33986e-12	3.69418e-10	#N/A
ENSG00000076067	RBMS2	6.37895	-3.67581	1.36313	-2.69659	0.00700541	0.0409618	#N/A
ENSG00000077097	TOP2B	87.8326	1.66756	0.428302	3.89342	9.88424e-05	0.00146009	#N/A
ENSG00000078114	NEBL	3.86217	-5.94309	2.01097	-2.95533	0.00312334	0.0222791	#N/A
ENSG00000081087	OSTM1	58.2602	-1.66963	0.44318	-3.76738	0.000164973	0.00222545	#N/A
ENSG00000086730	LAT2	794.228	1.31954	0.263025	5.01678	5.25439e-07	1.79179e-05	#N/A
ENSG00000088888	MAVS	81.4605	-2.25001	0.387041	-5.81336	6.12313e-09	3.46408e-07	#N/A
ENSG00000089639	GMIP	61.5485	-2.11658	0.447643	-4.72829	2.26422e-06	6.36306e-05	#N/A
ENSG00000090104	RGS1	469.462	5.7321	1.03663	5.52956	3.21044e-08	1.55607e-06	#N/A
ENSG00000095585	BLNK	254.673	0.866368	0.311526	2.78105	0.00541837	0.0339484	#N/A
ENSG00000099139	PCSK5	6.76808	-6.13478	1.66382	-3.68716	0.000226768	0.00283659	#N/A
ENSG00000099968	BCL2L13	47.6214	-1.30281	0.483216	-2.69613	0.00701501	0.0410007	#N/A
ENSG00000099998	GGT5	3.29247	-6.0217	2.07727	-2.89885	0.00374534	0.025635	#N/A
ENSG00000100028	SNRPD3	87.0226	1.11307	0.396681	2.80597	0.00501652	0.0321188	#N/A
ENSG00000100226	GTPBP1	94.5117	-2.22598	0.376119	-5.91829	3.25313e-09	2.01917e-07	#N/A
ENSG00000100347	SAMM50	89.6627	1.15625	0.436004	2.65192	0.00800363	0.0451021	#N/A
ENSG00000101986	ABCD1	16.5565	-3.69207	0.877371	-4.2081	2.57523e-05	0.000495934	#N/A
ENSG00000102034	ELF4	25.1824	-2.56498	0.745273	-3.44167	0.000578145	0.00606437	#N/A
ENSG00000102158	MAGT1	46.0831	-1.66954	0.516588	-3.23186	0.00122989	0.0108662	#N/A
ENSG00000102309	PIN4	28.4742	2.14116	0.661691	3.2359	0.00121262	0.0107466	#N/A
ENSG00000102317	RBM3	652.825	0.785337	0.264718	2.96669	0.00301021	0.0216602	#N/A
ENSG00000102409	BEX4	72.0565	1.28431	0.447954	2.86705	0.00414317	0.0277757	#N/A
ENSG00000102908	NFAT5	62.0298	-1.4971	0.444551	-3.36766	0.000758077	0.00746341	#N/A
ENSG00000103064	SLC7A6	56.0451	-1.79761	0.521397	-3.44767	0.000565437	0.00595435	#N/A
ENSG00000103671	TRIP4	40.0766	1.4399	0.548803	2.62371	0.0086977	0.0479945	#N/A
ENSG00000104884	ERCC2	20.6524	-3.24274	0.712548	-4.55091	5.34154e-06	0.000133577	#N/A
ENSG00000104964	AES	194.547	-1.59133	0.367484	-4.33033	1.48883e-05	0.000315599	#N/A
ENSG00000105229	PIAS4	35.965	-2.00505	0.540921	-3.70673	0.000209949	0.00266569	#N/A
ENSG00000105339	DENND3	119.238	-1.20194	0.371083	-3.239	0.00119948	0.0106741	#N/A
ENSG00000105518	TMEM205	45.929	1.94296	0.521668	3.72452	0.000195689	0.00252741	#N/A
ENSG00000105722	ERF	9.35778	-4.91557	1.31972	-3.72471	0.000195543	0.00252741	#N/A
ENSG00000105792	CFAP69	3.91641	-6.36003	1.98491	-3.20419	0.00135441	0.0117086	#N/A
ENSG00000106100	NOD1	38.6975	-1.80937	0.572514	-3.1604	0.00157551	0.0131776	#N/A
ENSG00000106346	USP42	29.6348	-1.59008	0.583539	-2.72489	0.00643231	0.0383781	#N/A
ENSG00000106591	MRPL32	91.3313	1.61592	0.453315	3.56468	0.000364294	0.00414363	#N/A
ENSG00000107290	SETX	353.172	0.810864	0.263765	3.0742	0.0021107	0.0164872	#N/A
ENSG00000107738	C10orf54	137.621	-1.57436	0.423117	-3.72086	0.000198543	0.00255662	#N/A
ENSG00000108298	RPL19	5436.84	-1.41272	0.274573	-5.14517	2.67282e-07	9.82315e-06	#N/A
ENSG00000108424	KPNB1	110.665	1.27491	0.362098	3.5209	0.00043009	0.00475718	KPNB1
ENSG00000108622	ICAM2	150.76	1.47161	0.348433	4.22351	2.40531e-05	0.000467384	#N/A
ENSG00000108799	EZH1	94.895	-1.88504	0.368907	-5.10978	3.22529e-07	1.16185e-05	#N/A
ENSG00000109458	GAB1	29.4506	-3.2256	0.755621	-4.26881	1.9652e-05	0.000393679	#N/A
ENSG00000110011	DNAJC4	103.894	-1.68526	0.375789	-4.4846	7.30505e-06	0.000173382	#N/A
ENSG00000110046	ATG2A	34.6663	-1.48068	0.535417	-2.76546	0.00568419	0.0352648	#N/A
ENSG00000110324	IL10RA	160.501	-1.36497	0.319687	-4.2697	1.95736e-05	0.000393181	#N/A
ENSG00000110651	CD81	140.802	1.4098	0.363368	3.8798	0.000104541	0.00152352	#N/A
ENSG00000110944	IL23A	13.2416	2.94765	1.03772	2.84051	0.00450422	0.0295066	#N/A
ENSG00000110955	ATP5B	1046.26	1.16277	0.241674	4.8113	1.49949e-06	4.55522e-05	#N/A
ENSG00000111481	COPZ1	116.136	-1.77009	0.353157	-5.0122	5.38101e-07	1.8236e-05	#N/A
ENSG00000111540	RAB5B	20.7988	-4.24887	0.888352	-4.78287	1.72811e-06	5.0972e-05	#N/A
ENSG00000111716	LDHB	464.66	1.2762	0.28574	4.46629	7.95881e-06	0.000184831	#N/A
ENSG00000112033	PPARD	24.3344	-2.51747	0.644317	-3.9072	9.33736e-05	0.00140223	#N/A
ENSG00000112149	CD83	861.116	1.11133	0.3484	3.18981	0.00142368	0.0121793	#N/A
ENSG00000112245	PTP4A1	552.288	1.28538	0.297649	4.31844	1.57136e-05	0.000330656	#N/A
ENSG00000112561	TFEB	92.7948	-1.45083	0.408713	-3.54975	0.000385591	0.00435146	#N/A
ENSG00000112659	CUL9	61.864	-1.63186	0.456601	-3.57393	0.00035166	0.0040238	#N/A
ENSG00000112799	LY86	218.396	1.93529	0.411081	4.70782	2.5038e-06	6.96825e-05	#N/A
ENSG00000113494	PRLR	4.73089	-5.63541	1.80651	-3.11951	0.00181155	0.0147375	#N/A
ENSG00000114439	BBX	312.607	1.07496	0.271973	3.95244	7.73581e-05	0.00121126	#N/A
ENSG00000114942	EEF1B2	2345.46	-1.31684	0.249702	-5.27364	1.33744e-07	5.30518e-06	#N/A
ENSG00000114988	LMAN2L	23.8118	2.65583	0.766218	3.46616	0.000527956	0.0056373	#N/A
ENSG00000115758	ODC1	145.361	1.53011	0.381349	4.01236	6.01138e-05	0.000987871	#N/A
ENSG00000115935	WIPF1	155.478	-0.889004	0.320519	-2.77364	0.00554326	0.0345802	#N/A
ENSG00000116604	MEF2D	30.1634	-2.20461	0.590312	-3.73464	0.000187981	0.00246287	#N/A
ENSG00000116679	IVNS1ABP	105.687	1.13275	0.417628	2.71234	0.00668105	0.039426	#N/A
ENSG00000116698	SMG7	47.6166	-1.4475	0.502536	-2.8804	0.00397173	0.0268649	#N/A
ENSG00000116731	PRDM2	149.157	-1.99752	0.336701	-5.93263	2.98125e-09	1.86382e-07	#N/A
ENSG00000116990	MYCL	3.90595	-6.22863	2.00621	-3.10467	0.00190489	0.0153238	#N/A
ENSG00000118308	LRMP	204.995	1.30866	0.335603	3.89941	9.64272e-05	0.00143559	#N/A
ENSG00000119408	NEK6	124.41	-1.38997	0.424589	-3.27368	0.00106157	0.00968661	#N/A
ENSG00000119596	YLPM1	102.756	-1.46782	0.388068	-3.78236	0.000155347	0.00212214	#N/A
ENSG00000120896	SORBS3	9.10927	-5.16673	1.39943	-3.69202	0.000222479	0.00280006	#N/A
ENSG00000121417	ZNF211	67.9432	1.13652	0.434687	2.61458	0.00893369	0.0488286	#N/A
ENSG00000122406	RPL5	5132.92	-0.606143	0.222021	-2.73012	0.00633113	0.0379846	#N/A
ENSG00000122986	HVCN1	704.066	1.06228	0.321549	3.30364	0.000954374	0.00893801	#N/A
ENSG00000123297	TSFM	24.2371	2.59165	0.757908	3.41947	0.000627422	0.00644798	#N/A
ENSG00000123349	PFDN5	787.572	1.31302	0.261806	5.01524	5.29668e-07	1.80265e-05	#N/A
ENSG00000123505	AMD1	188.585	0.821798	0.308747	2.66172	0.00777426	0.0441121	#N/A
ENSG00000123810	B9D2	13.0242	2.86764	1.02737	2.79124	0.00525065	0.0331261	#N/A
ENSG00000124126	PREX1	99.542	-1.35891	0.372848	-3.64468	0.000267721	0.00322818	#N/A
ENSG00000125089	SH3TC1	107.208	-1.1456	0.353723	-3.2387	0.00120077	0.0106801	#N/A
ENSG00000125245	GPR18	87.6221	2.88996	0.464109	6.2269	4.75758e-10	3.49328e-08	#N/A
ENSG00000125352	RNF113A	80.8934	1.86624	0.433526	4.3048	1.67138e-05	0.000347048	#N/A
ENSG00000125740	FOSB	497.516	-0.944714	0.338798	-2.78842	0.00529652	0.0333182	#N/A
ENSG00000127666	TICAM1	21.5232	-3.73836	0.760968	-4.91264	8.98601e-07	2.88204e-05	#N/A
ENSG00000127948	POR	77.6346	1.11625	0.415082	2.68923	0.00716169	0.0416138	#N/A
ENSG00000128340	RAC2	1273.71	-0.687484	0.261953	-2.62446	0.00867867	0.0479107	#N/A
ENSG00000128463	EMC4	178.144	0.93791	0.325869	2.87818	0.0039998	0.0270018	EMC4
ENSG00000128604	IRF5	82.6962	-2.11186	0.401835	-5.25554	1.4759e-07	5.8143e-06	#N/A
ENSG00000128739	SNRPN	360.308	1.4844	0.273456	5.4283	5.6893e-08	2.54902e-06	#N/A
ENSG00000129355	CDKN2D	93.7238	1.62881	0.388141	4.19643	2.71151e-05	0.000516984	#N/A
ENSG00000129625	REEP5	232.104	0.924468	0.309147	2.99039	0.00278625	0.020509	#N/A
ENSG00000129993	CBFA2T3	44.3224	-2.2001	0.500856	-4.39268	1.11964e-05	0.000246735	#N/A
ENSG00000130770	ATPIF1	152.639	1.40697	0.331821	4.24015	2.23374e-05	0.00043999	#N/A
ENSG00000130787	HIP1R	234.328	-2.18143	0.299362	-7.28693	3.17105e-13	4.34258e-11	#N/A
ENSG00000131023	LATS1	47.3788	-2.59021	0.501017	-5.16991	2.34202e-07	8.69065e-06	#N/A
ENSG00000131196	NFATC1	171.12	-2.62047	0.370204	-7.07846	1.45767e-12	1.69947e-10	#N/A
ENSG00000131238	PPT1	176.722	1.26704	0.322273	3.93156	8.43947e-05	0.00130046	#N/A
ENSG00000131401	NAPSB	2887.98	-1.09525	0.27071	-4.04582	5.21396e-05	0.000882027	#N/A
ENSG00000132182	NUP210	217.453	-1.31583	0.323569	-4.06661	4.77013e-05	0.000825562	#N/A
ENSG00000132792	CTNNBL1	184.363	1.76081	0.319825	5.50554	3.6804e-08	1.74946e-06	#N/A
ENSG00000132965	ALOX5AP	109.815	1.7405	0.459772	3.78556	0.00015336	0.00210018	#N/A
ENSG00000133056	PIK3C2B	74.3718	-2.27272	0.443882	-5.12011	3.05359e-07	1.10461e-05	#N/A
ENSG00000133313	CNDP2	256.437	0.788087	0.297615	2.648	0.00809688	0.0455087	CNDP2
ENSG00000133316	WDR74	97.6546	1.27658	0.377298	3.38349	0.000715695	0.00714247	#N/A
ENSG00000134061	CD180	95.9309	-1.68521	0.455211	-3.70205	0.000213866	0.00271144	#N/A
ENSG00000135211	TMEM60	25.7881	2.65798	0.754082	3.5248	0.000423809	0.00469976	#N/A
ENSG00000135940	COX5B	135.272	1.51646	0.365848	4.14506	3.39729e-05	0.000617706	#N/A
ENSG00000136535	TBR1	2.97569	-5.9127	2.1432	-2.75882	0.00580105	0.0355964	#N/A
ENSG00000136631	VPS45	68.335	1.60836	0.492025	3.26886	0.00107983	0.00981174	VPS45
ENSG00000136997	MYC	179.195	-1.10273	0.329977	-3.34185	0.000832207	0.00801324	#N/A
ENSG00000137101	CD72	393.096	1.1657	0.332078	3.51031	0.000447576	0.00490345	#N/A
ENSG00000137265	IRF4	82.1087	-1.34064	0.460594	-2.91067	0.00360656	0.0249224	#N/A
ENSG00000137801	THBS1	6.40448	-5.00446	1.53201	-3.2666	0.00108848	0.00986668	#N/A
ENSG00000137834	SMAD6	5.99543	-6.91536	1.73943	-3.97564	7.01901e-05	0.00112559	#N/A
ENSG00000137841	PLCB2	42.7349	-1.47895	0.565292	-2.61626	0.00888977	0.0486653	#N/A
ENSG00000137970	RPL7P9	358.706	1.19175	0.340398	3.50104	0.000463448	0.00505168	#N/A
ENSG00000138185	ENTPD1	165.292	1.46992	0.325696	4.51317	6.38657e-06	0.000154559	#N/A
ENSG00000138801	PAPSS1	118.335	1.31726	0.426479	3.08869	0.00201042	0.0159273	#N/A
ENSG00000138814	PPP3CA	346.512	2.20828	0.398132	5.54661	2.91268e-08	1.42245e-06	#N/A
ENSG00000138834	MAPK8IP3	141.731	-1.9538	0.335678	-5.82047	5.86833e-09	3.34185e-07	#N/A
ENSG00000139193	CD27	215.687	1.82369	0.393799	4.63102	3.63862e-06	9.6295e-05	#N/A
ENSG00000140030	GPR65	91.0193	2.19985	0.429472	5.12222	3.01959e-07	1.09922e-05	GPR65
ENSG00000140279	DUOX2	5.70549	-6.7385	1.78766	-3.76944	0.000163612	0.00221248	#N/A
ENSG00000140350	ANP32A	50.1562	2.18965	0.527836	4.14836	3.34869e-05	0.000610381	#N/A
ENSG00000140443	IGF1R	34.6808	-2.04432	0.542661	-3.7672	0.000165087	0.00222545	#N/A
ENSG00000140538	NTRK3	6.72523	-7.091	1.67048	-4.24488	2.18711e-05	0.000431791	#N/A
ENSG00000140564	FURIN	21.9791	-2.20336	0.704718	-3.12658	0.00176855	0.014449	#N/A
ENSG00000140992	PDPK1	90.7424	-1.68189	0.375417	-4.48006	7.46232e-06	0.000176202	#N/A
ENSG00000141510	TP53	66.1511	-1.40936	0.450306	-3.12979	0.00174932	0.0143394	TP53
ENSG00000141655	TNFRSF11A	3.30968	-6.09012	2.0446	-2.97864	0.00289535	0.021071	#N/A
ENSG00000141968	VAV1	126.888	1.19903	0.374326	3.20316	0.00135929	0.0117344	#N/A
ENSG00000142396	ERVK3-1	89.7708	1.29441	0.392762	3.29566	0.0009819	0.00912368	#N/A
ENSG00000142512	SIGLEC10	121.354	-1.3961	0.353833	-3.94565	7.95831e-05	0.00123936	#N/A
ENSG00000142534	RPS11	3024.73	-1.94397	0.313102	-6.20872	5.34169e-10	3.82451e-08	#N/A
ENSG00000142541	RPL13A	7060.55	-0.97385	0.268888	-3.62178	0.000292588	0.00347552	#N/A
ENSG00000142669	SH3BGRL3	504.595	-3.22828	0.282906	-11.4111	3.67994e-30	2.64573e-27	#N/A
ENSG00000143933	CALM2	1067.66	1.98402	0.337978	5.87026	4.3511e-09	2.55368e-07	#N/A
ENSG00000144579	CTDSP1	40.985	-2.0932	0.529962	-3.94971	7.82462e-05	0.00122225	#N/A
ENSG00000144589	STK11IP	23.9763	-1.93784	0.626353	-3.09384	0.00197582	0.0157182	#N/A
ENSG00000144810	COL8A1	3.32689	-5.97922	2.06648	-2.89344	0.00381053	0.0259781	#N/A
ENSG00000145016	RUBCN	101.409	-1.65954	0.392462	-4.22854	2.35215e-05	0.000460162	#N/A
ENSG00000145113	MUC4	9.2365	-5.24155	1.35021	-3.88203	0.000103587	0.00151346	#N/A
ENSG00000145901	TNIP1	92.4112	-1.25774	0.367311	-3.42418	0.000616653	0.00637147	#N/A
ENSG00000145911	N4BP3	30.1822	-2.29695	0.688192	-3.33766	0.00084488	0.00808115	#N/A
ENSG00000146094	DOK3	110.696	-2.31747	0.436984	-5.30334	1.13703e-07	4.62651e-06	#N/A
ENSG00000146278	PNRC1	114.997	-1.83032	0.377571	-4.84763	1.24944e-06	3.90564e-05	#N/A
ENSG00000147604	RPL7	4281.42	1.14033	0.299615	3.80598	0.000141245	0.00195444	#N/A
ENSG00000147996	CBWD5	215.717	0.986139	0.306539	3.21701	0.00129533	0.0113284	#N/A
ENSG00000148400	NOTCH1	58.4685	-1.75585	0.465107	-3.77516	0.000159905	0.00217427	#N/A
ENSG00000148444	COMMD3	150.076	1.22525	0.324245	3.77879	0.000157595	0.00214795	#N/A
ENSG00000148730	EIF4EBP2	63.5628	-1.48457	0.479238	-3.09777	0.00194985	0.015569	#N/A
ENSG00000149196	C11orf73	53.9079	1.6531	0.483132	3.42164	0.000622439	0.00641972	#N/A
ENSG00000149922	TBX6	3.94769	-5.373	1.96009	-2.74119	0.00612162	0.0370237	#N/A
ENSG00000149930	TAOK2	30.7216	-1.87021	0.619607	-3.01837	0.00254136	0.019099	#N/A
ENSG00000152061	RABGAP1L	194.064	1.30167	0.362066	3.59512	0.000324239	0.00377768	#N/A
ENSG00000152291	TGOLN2	287.915	-1.18613	0.294974	-4.02112	5.79216e-05	0.000960074	#N/A
ENSG00000152402	GUCY1A2	2.77468	-5.79058	2.17595	-2.66117	0.00778691	0.0441403	#N/A
ENSG00000153113	CAST	199.641	-0.926105	0.296355	-3.12498	0.00177815	0.0145	#N/A
ENSG00000153561	RMND5A	127.108	2.37964	0.38597	6.16535	7.03256e-10	4.87847e-08	#N/A
ENSG00000154080	CHST9	4.07308	-6.36259	1.93041	-3.29599	0.000980763	0.00912139	#N/A
ENSG00000154305	MIA3	96.2258	1.19033	0.405858	2.93289	0.00335826	0.0235652	#N/A
ENSG00000154767	XPC	92.4431	1.3234	0.40887	3.23673	0.00120906	0.0107206	#N/A
ENSG00000154813	DPH3	48.9999	1.70265	0.56128	3.03352	0.00241719	0.0183062	#N/A
ENSG00000155307	SAMSN1	43.7863	1.711	0.60986	2.80557	0.00502282	0.032143	#N/A
ENSG00000155363	MOV10	16.5242	-2.07518	0.747795	-2.77506	0.0055192	0.0344617	#N/A
ENSG00000156030	ELMSAN1	134.662	-1.44451	0.346945	-4.16351	3.13391e-05	0.000584601	#N/A
ENSG00000156110	ADK	238.193	1.51917	0.295017	5.14943	2.61284e-07	9.63347e-06	#N/A
ENSG00000157326	DHRS4	42.4269	2.26278	0.614324	3.68336	0.000230178	0.00287182	#N/A
ENSG00000157985	AGAP1	2.71314	-5.80935	2.20809	-2.63094	0.00851485	0.0471514	#N/A
ENSG00000158985	CDC42SE2	535.222	0.769208	0.255507	3.01052	0.00260801	0.0194306	#N/A
ENSG00000159314	ARHGAP27	192.127	-2.28556	0.297996	-7.66976	1.72323e-14	2.8526e-12	#N/A
ENSG00000160752	FDPS	104.142	2.1771	0.444087	4.90242	9.46623e-07	3.01365e-05	#N/A
ENSG00000161921	CXCL16	24.5759	-2.14462	0.646438	-3.3176	0.000907957	0.00858455	CXCL16
ENSG00000162231	NXF1	136.794	-1.72084	0.343204	-5.01405	5.32965e-07	1.8103e-05	#N/A
ENSG00000162511	LAPTM5	5064.35	-3.72508	0.240302	-15.5017	3.38086e-54	1.16673e-50	LAPTM5
ENSG00000162924	REL	309.189	-1.10258	0.318176	-3.46531	0.000529618	0.0056411	#N/A
ENSG00000163041	H3F3A	1074.43	0.799995	0.252842	3.16401	0.0015561	0.0130532	#N/A
ENSG00000163618	CADPS	4.17868	-6.37623	1.90642	-3.34462	0.000823967	0.00796502	#N/A
ENSG00000164032	H2AFZ	219.161	2.23588	0.335524	6.66386	2.66732e-11	2.54279e-09	#N/A
ENSG00000164104	HMGB2	208.218	1.80407	0.327179	5.51401	3.50741e-08	1.67646e-06	#N/A
ENSG00000164587	RPS14	3835.79	1.4134	0.330479	4.27683	1.89578e-05	0.000382592	#N/A
ENSG00000164938	TP53INP1	232.427	-1.37159	0.391881	-3.50001	0.00046524	0.00506745	#N/A
ENSG00000165025	SYK	759.166	0.673176	0.248955	2.70401	0.00685086	0.0402217	#N/A
ENSG00000165475	CRYL1	40.055	1.72984	0.571829	3.0251	0.00248554	0.0187366	#N/A
ENSG00000165682	CLEC1B	7.39007	-7.08106	1.7398	-4.07005	4.70034e-05	0.000815184	#N/A
ENSG00000165684	SNAPC4	9.96614	-3.57117	1.19533	-2.9876	0.00281179	0.0206194	#N/A
ENSG00000166275	BORCS7	52.4703	1.34652	0.485831	2.77157	0.00557863	0.0347131	#N/A
ENSG00000167323	STIM1	109.15	-2.37738	0.394977	-6.01902	1.75472e-09	1.16497e-07	#N/A
ENSG00000167461	RAB8A	112.437	-1.05771	0.357016	-2.96263	0.00305026	0.0218573	#N/A
ENSG00000167526	RPL13	7484.39	-1.74147	0.2416	-7.20805	5.67594e-13	7.34589e-11	RPL13
ENSG00000167613	LAIR1	91.2114	-1.41259	0.416825	-3.38892	0.000701682	0.00702701	#N/A
ENSG00000167642	SPINT2	284.16	0.890168	0.275969	3.22561	0.00125705	0.0110413	#N/A
ENSG00000168010	ATG16L2	193.476	-1.02074	0.337514	-3.02429	0.00249221	0.0187787	#N/A
ENSG00000168101	NUDT16L1	121.263	1.45327	0.363296	4.00022	6.32833e-05	0.00103601	#N/A
ENSG00000168291	PDHB	133.029	1.05917	0.341718	3.09954	0.00193822	0.015498	#N/A
ENSG00000169047	IRS1	13.1533	-3.02785	0.948923	-3.19083	0.00141867	0.0121485	#N/A
ENSG00000169100	SLC25A6	1383.15	-1.06773	0.263015	-4.05957	4.91623e-05	0.000843236	#N/A
ENSG00000169116	PARM1	53.7776	-1.25018	0.448898	-2.785	0.00535274	0.0336105	#N/A
ENSG00000170684	ZNF296	47.1856	-2.87776	0.486894	-5.91046	3.4116e-09	2.05829e-07	#N/A
ENSG00000170855	TRIAP1	63.4094	1.6039	0.458809	3.49579	0.000472658	0.00512938	#N/A
ENSG00000171109	MFN1	72.4807	1.73313	0.442427	3.91732	8.95379e-05	0.00136241	#N/A
ENSG00000171132	PRKCE	36.2701	-1.58006	0.562675	-2.80813	0.00498308	0.0319402	#N/A
ENSG00000171608	PIK3CD	183.057	-1.14862	0.309639	-3.70954	0.000207633	0.00264522	#N/A
ENSG00000172349	IL16	792.918	-3.28036	0.295345	-11.1069	1.16116e-28	7.70611e-26	#N/A
ENSG00000172403	SYNPO2	4.36238	-4.67358	1.74361	-2.68041	0.00735327	0.0423783	#N/A
ENSG00000172493	AFF1	116.189	-2.15428	0.425967	-5.05738	4.2506e-07	1.47574e-05	#N/A
ENSG00000173200	PARP15	256.048	-1.17884	0.314344	-3.75017	0.000176714	0.00234553	#N/A
ENSG00000174444	RPL4	5853.11	-1.43497	0.250357	-5.73171	9.94234e-09	5.3779e-07	#N/A
ENSG00000175130	MARCKSL1	31.5792	-1.63445	0.608169	-2.68749	0.00719904	0.0417404	#N/A
ENSG00000175215	CTDSP2	98.7892	-1.01485	0.354562	-2.86227	0.00420617	0.0280764	#N/A
ENSG00000177000	MTHFR	49.4123	-1.63361	0.492053	-3.31999	0.000900206	0.00852995	#N/A
ENSG00000177595	PIDD1	27.873	-1.69619	0.594257	-2.8543	0.00431313	0.0286684	#N/A
ENSG00000177700	POLR2L	47.1199	1.54119	0.533235	2.89026	0.00384925	0.0261904	#N/A
ENSG00000178537	SLC25A20	44.7265	2.07911	0.569629	3.64993	0.000262311	0.00316959	#N/A
ENSG00000178950	GAK	152.458	-1.46494	0.344265	-4.25527	2.08797e-05	0.000414591	#N/A
ENSG00000179833	SERTAD2	65.1538	-2.29548	0.439506	-5.22286	1.76179e-07	6.68124e-06	#N/A
ENSG00000180304	OAZ2	144.43	1.27876	0.340185	3.75902	0.000170577	0.00227974	OAZ2
ENSG00000180448	HMHA1	1002.06	-0.635975	0.243331	-2.61362	0.00895888	0.0489349	#N/A
ENSG00000180644	PRF1	15.0098	-3.2814	0.950493	-3.45231	0.00055581	0.00587653	#N/A
ENSG00000181555	SETD2	151.171	-1.18697	0.32007	-3.70848	0.000208509	0.0026513	#N/A
ENSG00000182220	ATP6AP2	155.842	-1.21453	0.336558	-3.6087	0.000307741	0.00362215	ATP6AP2
ENSG00000182899	RPL35A	1103.27	1.22286	0.304595	4.01471	5.95182e-05	0.000980381	#N/A
ENSG00000183049	CAMK1D	194.374	-1.01312	0.344333	-2.94228	0.00325808	0.0230384	#N/A
ENSG00000184156	KCNQ3	4.21283	-6.40389	2.1123	-3.03171	0.00243174	0.0183792	#N/A
ENSG00000184481	FOXO4	7.11842	-4.10183	1.35926	-3.01768	0.00254714	0.019113	#N/A
ENSG00000184634	MED12	53.7374	-3.35663	0.494244	-6.79145	1.11015e-11	1.15395e-09	#N/A
ENSG00000184675	AMER1	4.15888	-5.42634	1.86671	-2.9069	0.00365031	0.025117	#N/A
ENSG00000184988	TMEM106A	22.9922	-1.85963	0.70254	-2.647	0.00812086	0.0455989	#N/A
ENSG00000185043	CIB1	308.452	2.07133	0.318569	6.502	7.92604e-11	6.83819e-09	#N/A
ENSG00000185088	RPS27L	62.9135	2.00979	0.469416	4.28147	1.85659e-05	0.000376933	#N/A
ENSG00000185608	MRPL40	63.3941	1.77661	0.48237	3.68309	0.000230427	0.00287284	#N/A
ENSG00000186635	ARAP1	92.5937	-1.532	0.378396	-4.04868	5.15083e-05	0.000873894	#N/A
ENSG00000187837	HIST1H1C	52.27	3.19664	0.560029	5.70799	1.14321e-08	6.16442e-07	HIST1H1C
ENSG00000188846	RPL14	1148.09	-1.78125	0.300173	-5.93409	2.9548e-09	1.86077e-07	#N/A
ENSG00000189339	SLC35E2B	176.275	-1.40869	0.315121	-4.47032	7.8104e-06	0.000182289	#N/A
ENSG00000189403	HMGB1	1017.84	1.30712	0.239417	5.45962	4.77161e-08	2.19558e-06	#N/A
ENSG00000196187	TMEM63A	89.3133	-1.23895	0.3741	-3.31182	0.000926897	0.00873967	#N/A
ENSG00000196262	PPIA	1914.79	1.56626	0.275244	5.69042	1.26725e-08	6.74891e-07	#N/A
ENSG00000196428	TSC22D2	97.1041	-1.49733	0.372794	-4.01652	5.90645e-05	0.000974848	#N/A
ENSG00000196814	MVB12B	10.4403	-5.24969	1.27886	-4.10498	4.04343e-05	0.000714118	#N/A
ENSG00000196975	ANXA4	168.272	1.07379	0.361835	2.96762	0.00300117	0.0216042	#N/A
ENSG00000197061	HIST1H4C	73.6456	1.98097	0.445691	4.44472	8.80061e-06	0.000201132	#N/A
ENSG00000197694	SPTAN1	114.057	-0.998049	0.365969	-2.72714	0.00638856	0.0381536	#N/A
ENSG00000197702	PARVA	4.86388	-6.64302	1.82194	-3.64612	0.000266234	0.00321474	#N/A
ENSG00000198026	ZNF335	73.8352	-1.40898	0.413889	-3.40424	0.00066348	0.00671851	#N/A
ENSG00000198771	RCSD1	588.271	-1.47957	0.255632	-5.78789	7.12779e-09	3.96742e-07	#N/A
ENSG00000198851	CD3E	3.66764	-5.0868	1.92305	-2.64518	0.00816472	0.0457558	#N/A
ENSG00000204138	PHACTR4	42.6443	-2.10587	0.533185	-3.9496	7.82821e-05	0.00122225	#N/A
ENSG00000204469	PRRC2A	73.1914	-2.50822	0.41915	-5.98407	2.17628e-09	1.41172e-07	#N/A
ENSG00000205544	TMEM256	15.4269	2.34417	0.890985	2.63099	0.00851365	0.0471514	#N/A
ENSG00000211772	TRBC2	397.502	1.22148	0.31266	3.90675	9.35475e-05	0.00140323	#N/A
ENSG00000212664		65.6733	-1.33716	0.469276	-2.84941	0.00438009	0.0289906	#N/A
ENSG00000213443		114.342	0.981286	0.368697	2.6615	0.00777934	0.0441264	#N/A
ENSG00000213553	RPLP0P6	148.726	-1.45746	0.392331	-3.71486	0.000203313	0.00260057	#N/A
ENSG00000215030	RPL13P12	122.564	-2.2281	0.474523	-4.69545	2.66026e-06	7.33272e-05	#N/A
ENSG00000217555	CKLF	29.9712	2.00723	0.633625	3.16785	0.0015357	0.0129387	#N/A
ENSG00000218227		165.071	-4.90686	0.389393	-12.6013	2.07708e-36	2.10824e-33	#N/A
ENSG00000224078	SNHG14	67.7605	-1.18126	0.42631	-2.77089	0.00559034	0.0347733	#N/A
ENSG00000229638	RPL4P4	99.1177	-2.89195	0.40667	-7.11129	1.14967e-12	1.39702e-10	#N/A
ENSG00000232472	EEF1B2P3	158.19	-1.70012	0.38283	-4.44092	8.95734e-06	0.000203612	#N/A
ENSG00000232956	SNHG15	98.0507	1.22685	0.408188	3.0056	0.00265061	0.0197029	#N/A
ENSG00000234009	RPL5P34	39.4345	-2.63824	0.58127	-4.53875	5.65882e-06	0.000139291	#N/A
ENSG00000235552	RPL6P27	264.152	1.04969	0.335058	3.13287	0.00173109	0.0142102	#N/A
ENSG00000235655	H3F3AP4	426.305	1.38794	0.27482	5.05036	4.40985e-07	1.52184e-05	#N/A
ENSG00000235859		21.2786	2.53615	0.804593	3.15209	0.00162104	0.0134735	#N/A
ENSG00000240376		73.4617	-1.32943	0.415169	-3.20215	0.00136408	0.0117509	#N/A
ENSG00000240849	TMEM189	39.3641	-1.8589	0.53393	-3.48155	0.00049852	0.00535615	#N/A
ENSG00000255690	TRIL	2.66881	-5.76157	2.19895	-2.62015	0.00878921	0.0482219	#N/A
ENSG00000256683	ZNF350	45.8962	2.35089	0.545287	4.31129	1.62305e-05	0.000339051	#N/A
ENSG00000257923	CUX1	42.6417	-2.49045	0.525421	-4.73992	2.13805e-06	6.1181e-05	#N/A
ENSG00000258659	TRIM34	67.1221	1.35919	0.456621	2.97661	0.0029145	0.0211568	#N/A
ENSG00000259040	BLOC1S5-TXNDC5	14.8584	5.95431	1.435	4.14935	3.33416e-05	0.000610252	#N/A
ENSG00000261796	ISY1-RAB43	9.77967	-7.4785	1.55082	-4.8223	1.41914e-06	4.35715e-05	#N/A
ENSG00000265118		19.198	6.80221	1.37552	4.94519	7.60688e-07	2.48592e-05	#N/A
ENSG00000265241	RBM8A	250.069	1.51282	0.302718	4.99746	5.80897e-07	1.95387e-05	#N/A
ENSG00000141622	RNF165	2.89721	-5.89821	2.13727	-2.75969	0.0057856	0.0355964	#N/A
ENSG00000003436	TFPI	4.01857	-5.35453	1.89024	-2.83272	0.00461541	0.0300979	#N/A
ENSG00000004700	RECQL	126.194	1.99474	0.48076	4.14913	3.33738e-05	0.000610252	#N/A
ENSG00000005882	PDK2	42.0085	-4.23286	0.598077	-7.07745	1.46831e-12	1.70038e-10	PDK2
ENSG00000006025	OSBPL7	75.9743	-2.95317	0.475013	-6.21702	5.06693e-10	3.68903e-08	#N/A
ENSG00000008277	ADAM22	3.62388	-5.27754	1.92581	-2.74043	0.00613594	0.0370713	#N/A
ENSG00000008710	PKD1	83.2599	-1.66156	0.413517	-4.01811	5.86661e-05	0.000969818	#N/A
ENSG00000012124	CD22	504.078	-1.13751	0.273308	-4.16202	3.15446e-05	0.000587591	#N/A
ENSG00000013441	CLK1	557.144	1.66398	0.309032	5.3845	7.26462e-08	3.11045e-06	#N/A
ENSG00000023318	ERP44	243.85	0.83152	0.304467	2.73107	0.00631297	0.0379152	#N/A
ENSG00000031698	SARS	221.714	1.28905	0.329336	3.91408	9.07513e-05	0.00137602	#N/A
ENSG00000032444	PNPLA6	57.0426	-2.92623	0.561678	-5.2098	1.89049e-07	7.13793e-06	#N/A
ENSG00000044574	HSPA5	880.965	2.0166	0.303154	6.65206	2.89015e-11	2.74008e-09	#N/A
ENSG00000046889	PREX2	5.18742	-6.59646	1.86648	-3.53417	0.000409051	0.00456545	#N/A
ENSG00000051108	HERPUD1	523.482	0.909536	0.291153	3.12391	0.00178465	0.0145461	#N/A
ENSG00000054356	PTPRN	3.97767	-6.36184	1.9718	-3.22641	0.00125354	0.01103	#N/A
ENSG00000064309	CDON	6.03976	-6.93698	1.72029	-4.03244	5.52017e-05	0.000924762	#N/A
ENSG00000065057	NTHL1	36.5684	1.49618	0.56506	2.64783	0.00810101	0.045517	#N/A
ENSG00000065534	MYLK	13.5522	-3.27314	0.875617	-3.7381	0.000185419	0.00244229	#N/A
ENSG00000067191	CACNB1	4.18793	-5.46239	1.84908	-2.95411	0.00313575	0.0223215	#N/A
ENSG00000068028	RASSF1	343.782	1.21065	0.299093	4.04775	5.17127e-05	0.000875664	#N/A
ENSG00000069424	KCNAB2	86.0805	-1.35877	0.393413	-3.45379	0.000552776	0.00584804	#N/A
ENSG00000069667	RORA	29.9438	-1.55308	0.568894	-2.72999	0.00633353	0.0379858	#N/A
ENSG00000070190	DAPP1	269.207	1.10993	0.320236	3.46597	0.000528313	0.00563762	DAPP1
ENSG00000071054	MAP4K4	123.886	1.01632	0.35677	2.84866	0.00439035	0.0289994	#N/A
ENSG00000071564	TCF3	130.992	-1.00147	0.36707	-2.72827	0.00636671	0.0380794	#N/A
ENSG00000071794	HLTF	33.0586	2.07968	0.605873	3.43253	0.00059798	0.00621201	#N/A
ENSG00000072195	SPEG	3.03695	-5.94105	2.16264	-2.74712	0.00601209	0.0365277	#N/A
ENSG00000072364	AFF4	132.993	-1.4459	0.386388	-3.74209	0.000182496	0.00240747	#N/A
ENSG00000073060	SCARB1	24.2352	-3.35157	0.73111	-4.58423	4.55673e-06	0.000115968	#N/A
ENSG00000073578	SDHA	330.33	1.23331	0.2677	4.60705	4.08417e-06	0.000105656	#N/A
ENSG00000073849	ST6GAL1	414.55	-1.5351	0.250379	-6.13108	8.72865e-10	6.00052e-08	#N/A
ENSG00000074410	CA12	4.42402	-6.41037	1.90354	-3.36761	0.000758235	0.00746341	#N/A
ENSG00000074800	ENO1	669.61	1.06138	0.26748	3.96808	7.24545e-05	0.00115226	#N/A
ENSG00000075275	CELSR1	45.89	-1.5013	0.485431	-3.09272	0.00198329	0.0157559	#N/A
ENSG00000075651	PLD1	6.72503	-5.03475	1.52969	-3.29136	0.000997035	0.00923448	#N/A
ENSG00000075975	MKRN2	74.2524	1.14671	0.437502	2.62104	0.00876629	0.0482219	#N/A
ENSG00000077044	DGKD	357.632	-1.28214	0.360536	-3.5562	0.000376254	0.00426001	DGKD
ENSG00000078808	SDF4	90.9787	-2.43927	0.432063	-5.64565	1.64559e-08	8.63058e-07	SDF4
ENSG00000079308	TNS1	7.23447	-4.72995	1.46393	-3.231	0.0012336	0.0108878	#N/A
ENSG00000080824	HSP90AA1	570.582	0.855715	0.246006	3.47844	0.000504348	0.00541521	#N/A
ENSG00000081803	CADPS2	3.28256	-5.95276	2.1387	-2.78335	0.00538002	0.0337449	#N/A
ENSG00000084453	SLCO1A2	2.91415	-5.8268	2.18215	-2.67021	0.00758031	0.043325	#N/A
ENSG00000084693	AGBL5	14.4777	-2.71463	0.871273	-3.1157	0.00183507	0.0148868	AGBL5
ENSG00000087074	PPP1R15A	1119.43	-0.934078	0.253199	-3.68911	0.000225041	0.00282201	#N/A
ENSG00000087266	SH3BP2	132.853	-1.94521	0.383055	-5.07814	3.81155e-07	1.34771e-05	#N/A
ENSG00000089053	ANAPC5	401.132	1.00273	0.284357	3.5263	0.000421413	0.00467619	#N/A
ENSG00000089737	DDX24	213.95	1.15005	0.301268	3.81738	0.000134876	0.00187382	#N/A
ENSG00000092445	TYRO3	6.99426	-6.16682	1.65422	-3.72793	0.000193061	0.00251038	#N/A
ENSG00000100097	LGALS1	51.8264	2.69159	0.582453	4.62112	3.81668e-06	9.99345e-05	#N/A
ENSG00000100280	AP1B1	178.793	-2.50856	0.337372	-7.43559	1.04101e-13	1.52226e-11	#N/A
ENSG00000100345	MYH9	440.184	-1.44301	0.271342	-5.31806	1.04881e-07	4.31692e-06	#N/A
ENSG00000100350	FOXRED2	3.79388	-6.27287	2.01538	-3.1125	0.00185512	0.0150211	#N/A
ENSG00000100473	COCH	113.701	1.33562	0.367798	3.63138	0.000281905	0.00337563	#N/A
ENSG00000100567	PSMA3	84.407	1.46081	0.431086	3.38867	0.000702331	0.00702942	#N/A
ENSG00000101057	MYBL2	12.8622	-2.34738	0.864132	-2.71646	0.00659835	0.039018	#N/A
ENSG00000101638	ST8SIA5	3.32662	-6.05464	2.10295	-2.87911	0.00398793	0.0269322	#N/A
ENSG00000102054	RBBP7	370.4	1.01598	0.261826	3.88038	0.000104295	0.00152251	#N/A
ENSG00000102393	GLA	21.6518	2.6004	0.774373	3.35807	0.000784888	0.00769503	#N/A
ENSG00000102575	ACP5	337.925	1.19708	0.318713	3.756	0.000172654	0.00230227	#N/A
ENSG00000103111	MON1B	61.0634	-1.42513	0.441015	-3.23148	0.00123153	0.0108751	#N/A
ENSG00000103194	USP10	69.5199	-1.13497	0.422455	-2.68659	0.00721849	0.0417888	#N/A
ENSG00000103197	TSC2	70.2221	-2.68256	0.431161	-6.2217	4.91812e-10	3.59585e-08	#N/A
ENSG00000103490	PYCARD	87.0224	1.14513	0.406471	2.81725	0.00484367	0.0312646	#N/A
ENSG00000103549	RNF40	61.4696	-1.36211	0.459401	-2.96498	0.00302704	0.0217451	#N/A
ENSG00000104805	NUCB1	118.079	-0.999651	0.343817	-2.90751	0.00364321	0.0251126	NUCB1
ENSG00000104833	TUBB4A	7.16258	-4.42529	1.37126	-3.22718	0.00125017	0.0110116	#N/A
ENSG00000104856	RELB	67.5431	-1.98449	0.584994	-3.39233	0.000693022	0.00696453	#N/A
ENSG00000104972	LILRB1	80.8224	-2.04858	0.405054	-5.05754	4.24695e-07	1.47574e-05	#N/A
ENSG00000104998	IL27RA	84.0685	-1.63125	0.450149	-3.6238	0.000290301	0.00345697	#N/A
ENSG00000105699	LSR	15.8389	-3.31456	0.925053	-3.58311	0.000339533	0.00392144	#N/A
ENSG00000105732	ZNF574	40.3687	-2.55601	0.551313	-4.63622	3.54839e-06	9.40513e-05	#N/A
ENSG00000105738	SIPA1L3	215.956	-3.9131	0.320002	-12.2284	2.19321e-34	1.80209e-31	SIPA1L3
ENSG00000105855	ITGB8	4.96604	-4.63741	1.68118	-2.75842	0.00580818	0.0356275	#N/A
ENSG00000106009	BRAT1	84.8786	-1.48926	0.452986	-3.28765	0.00101026	0.0093319	#N/A
ENSG00000106078	COBL	3.90622	-6.30851	1.96097	-3.21704	0.00129521	0.0113284	#N/A
ENSG00000106268	NUDT1	21.623	1.9751	0.740851	2.66598	0.00767632	0.0437368	#N/A
ENSG00000106571	GLI3	3.32662	-6.05464	2.10295	-2.87911	0.00398793	0.0269322	#N/A
ENSG00000107798	LIPA	232.099	1.42622	0.296069	4.81719	1.45594e-06	4.45429e-05	#N/A
ENSG00000107819	SFXN3	10.2671	-3.41492	1.08832	-3.13779	0.00170224	0.0140135	#N/A
ENSG00000108509	CAMTA2	27.4543	-2.65987	0.639107	-4.16185	3.15675e-05	0.000587591	#N/A
ENSG00000108557	RAI1	19.9216	-3.05992	0.740928	-4.12985	3.63005e-05	0.000652025	RAI1
ENSG00000109861	CTSC	109.16	1.12265	0.357485	3.14041	0.00168711	0.0139082	#N/A
ENSG00000110108	TMEM109	137.242	-2.15968	0.343878	-6.28034	3.37824e-10	2.53441e-08	#N/A
ENSG00000110395	CBL	70.673	-1.50424	0.451521	-3.33149	0.000863831	0.00822594	CBL
ENSG00000110427	KIAA1549L	3.66061	-6.18711	1.98897	-3.11071	0.00186638	0.015084	#N/A
ENSG00000110583	NAA40	65.8088	-2.62264	0.487689	-5.37769	7.54467e-08	3.20648e-06	#N/A
ENSG00000110697	PITPNM1	48.2336	-2.58374	0.491478	-5.25709	1.4635e-07	5.77864e-06	#N/A
ENSG00000112137	PHACTR1	392.616	1.05585	0.320442	3.29498	0.000984299	0.00913614	#N/A
ENSG00000112249	ASCC3	94.0355	1.26125	0.403563	3.1253	0.00177626	0.0144914	#N/A
ENSG00000112339	HBS1L	88.8399	1.1627	0.387154	3.0032	0.00267161	0.0198103	#N/A
ENSG00000112640	PPP2R5D	35.5961	-2.14175	0.574944	-3.72515	0.0001952	0.00252612	#N/A
ENSG00000113013	HSPA9	286.366	1.13632	0.291378	3.89982	9.62637e-05	0.0014344	#N/A
ENSG00000113361	CDH6	3.9065	-5.96618	1.97909	-3.01461	0.00257309	0.0192452	#N/A
ENSG00000113387	SUB1	355.211	1.14064	0.266119	4.28618	1.81772e-05	0.000371181	#N/A
ENSG00000115165	CYTIP	342.529	1.52561	0.282915	5.39247	6.94946e-08	3.00534e-06	#N/A
ENSG00000115232	ITGA4	333.792	-1.5257	0.269962	-5.65153	1.5903e-08	8.36602e-07	#N/A
ENSG00000115541	HSPE1	77.8749	2.29534	0.447338	5.13111	2.88041e-07	1.05523e-05	#N/A
ENSG00000116016	EPAS1	7.46124	-7.2493	1.65697	-4.37503	1.21416e-05	0.000263857	#N/A
ENSG00000116171	SCP2	148.767	1.06904	0.40845	2.6173	0.00886294	0.0485646	#N/A
ENSG00000116525	TRIM62	11.0427	-2.79164	1.03744	-2.69089	0.00712627	0.0414578	#N/A
ENSG00000116815	CD58	38.9432	1.7915	0.57443	3.11875	0.0018162	0.0147475	#N/A
ENSG00000117298	ECE1	91.7581	-1.86263	0.401296	-4.64153	3.45841e-06	9.20908e-05	#N/A
ENSG00000117322	CR2	84.7423	-1.12863	0.402799	-2.80196	0.0050793	0.0323885	#N/A
ENSG00000117360	PRPF3	69.4342	-2.36083	0.438871	-5.37933	7.47631e-08	3.18528e-06	#N/A
ENSG00000118260	CREB1	112.76	-0.956927	0.344449	-2.77814	0.00546716	0.034192	#N/A
ENSG00000118418	HMGN3	107.228	1.74026	0.424293	4.10156	4.10367e-05	0.000723278	#N/A
ENSG00000118492	ADGB	2.87009	-5.79251	2.21789	-2.61172	0.00900872	0.0490984	#N/A
ENSG00000118640	VAMP8	131.776	2.44819	0.369914	6.61827	3.63416e-11	3.38959e-09	#N/A
ENSG00000119801	YPEL5	897.41	2.39654	0.369163	6.49184	8.47969e-11	7.27945e-09	#N/A
ENSG00000120327	PCDHB14	3.37122	-6.00726	2.03879	-2.94648	0.0032141	0.0227852	#N/A
ENSG00000120437	ACAT2	48.3192	1.67259	0.506015	3.30542	0.000948353	0.00889339	#N/A
ENSG00000120899	PTK2B	341.022	-1.77615	0.280453	-6.33313	2.4024e-10	1.88425e-08	#N/A
ENSG00000122026	RPL21	1526.12	0.937032	0.272095	3.44377	0.000573664	0.0060247	#N/A
ENSG00000122122	SASH3	225.433	-1.39492	0.309603	-4.5055	6.62161e-06	0.000159353	#N/A
ENSG00000122218	COPA	85.8481	-1.78199	0.422514	-4.21759	2.46929e-05	0.000477664	#N/A
ENSG00000122862	SRGN	108.804	1.51246	0.411138	3.67871	0.000234416	0.00290657	#N/A
ENSG00000122965	RBM19	90.3862	-1.29699	0.42564	-3.04716	0.00231015	0.0177163	#N/A
ENSG00000123096	SSPN	33.9557	1.76353	0.600118	2.93863	0.00329665	0.0232273	#N/A
ENSG00000124151	NCOA3	249.628	-1.46557	0.286084	-5.12287	3.00924e-07	1.09777e-05	#N/A
ENSG00000124575	HIST1H1D	16.7982	3.68078	1.00724	3.65434	0.000257846	0.00313224	#N/A
ENSG00000124782	RREB1	60.0017	-2.04705	0.477973	-4.28278	1.84576e-05	0.000375881	#N/A
ENSG00000126088	UROD	70.1205	2.08322	0.458763	4.54096	5.59984e-06	0.000138233	#N/A
ENSG00000126107	HECTD3	60.3715	-2.19392	0.460277	-4.76653	1.87426e-06	5.4445e-05	#N/A
ENSG00000127952	STYXL1	48.4656	1.39517	0.502139	2.77845	0.0054619	0.0341715	#N/A
ENSG00000128272	ATF4	150.11	-1.64555	0.32461	-5.06933	3.99224e-07	1.40584e-05	#N/A
ENSG00000128573	FOXP2	3.95055	-6.33534	1.93464	-3.27469	0.00105779	0.00967259	#N/A
ENSG00000128590	DNAJB9	174.727	1.66607	0.367284	4.53618	5.72817e-06	0.00014068	#N/A
ENSG00000128891	C15orf57	173.763	1.73355	0.32824	5.28135	1.28232e-07	5.13374e-06	#N/A
ENSG00000129353	SLC44A2	514.968	-2.84875	0.265985	-10.7102	9.11671e-27	5.24363e-24	#N/A
ENSG00000129667	RHBDF2	171.676	-2.07575	0.308004	-6.73937	1.59078e-11	1.58665e-09	#N/A
ENSG00000129682	FGF13	6.47935	-7.01953	1.69522	-4.14078	3.46129e-05	0.000627359	#N/A
ENSG00000129933	MAU2	108.567	-2.03222	0.365624	-5.55823	2.72522e-08	1.34353e-06	#N/A
ENSG00000130703	OSBPL2	44.1611	-1.53086	0.494975	-3.0928	0.00198281	0.0157559	#N/A
ENSG00000130723	PRRC2B	157.481	-1.03057	0.332216	-3.10212	0.00192139	0.0154158	#N/A
ENSG00000131171	SH3BGRL	426.767	1.01421	0.314863	3.22112	0.00127692	0.0112015	#N/A
ENSG00000131495	NDUFA2	55.5508	1.5468	0.481261	3.21406	0.00130872	0.0114194	#N/A
ENSG00000131788	PIAS3	34.3036	-4.30591	0.665017	-6.47488	9.4885e-11	8.10515e-09	#N/A
ENSG00000131941	RHPN2	9.233	-2.75643	1.04608	-2.63501	0.00841357	0.046831	#N/A
ENSG00000132185	FCRLA	747.152	0.940297	0.301484	3.1189	0.00181529	0.0147471	#N/A
ENSG00000133398	MED10	160.55	1.40595	0.337439	4.16654	3.0926e-05	0.000577519	#N/A
ENSG00000133466	C1QTNF6	11.2106	-3.60249	0.99528	-3.61957	0.00029509	0.0034971	#N/A
ENSG00000133706	LARS	135.518	0.98886	0.356922	2.77052	0.00559666	0.0348001	#N/A
ENSG00000133816	MICAL2	3.43249	-6.11021	2.02571	-3.01633	0.00255853	0.0191689	#N/A
ENSG00000133863	TEX15	3.29247	-6.0217	2.07727	-2.89885	0.00374534	0.025635	#N/A
ENSG00000134769	DTNA	3.14282	-5.92005	2.0882	-2.835	0.0045825	0.0299398	#N/A
ENSG00000134954	ETS1	143.658	1.19338	0.347645	3.43276	0.000597468	0.00621042	#N/A
ENSG00000135917	SLC19A3	3.49375	-6.1577	2.02117	-3.0466	0.00231444	0.0177413	#N/A
ENSG00000135932	CAB39	62.0294	1.73028	0.460476	3.75759	0.00017156	0.00228945	#N/A
ENSG00000135976	ANKRD36	151.94	0.961312	0.366547	2.62262	0.00872568	0.0481028	#N/A
ENSG00000136068	FLNB	134.127	1.15298	0.375471	3.07077	0.00213506	0.0166473	#N/A
ENSG00000136205	TNS3	48.1998	-1.53878	0.475272	-3.23769	0.00120503	0.0107014	#N/A
ENSG00000136295	TTYH3	9.45761	-4.07799	1.08877	-3.74551	0.000180029	0.00238221	#N/A
ENSG00000136451	VEZF1	101.144	-1.89913	0.402128	-4.72269	2.32746e-06	6.53013e-05	#N/A
ENSG00000136504	KAT7	97.1608	-1.25183	0.446271	-2.80508	0.00503036	0.0321716	#N/A
ENSG00000136940	PDCL	65.1508	-1.16554	0.4307	-2.70616	0.00680666	0.0400505	#N/A
ENSG00000137509	PRCP	188.034	1.12263	0.31867	3.52286	0.000426912	0.00472809	#N/A
ENSG00000137764	MAP2K5	33.4432	-3.40157	0.585122	-5.81345	6.11996e-09	3.46408e-07	#N/A
ENSG00000138641	HERC3	165.254	1.22839	0.35907	3.42102	0.00062386	0.00642663	#N/A
ENSG00000139190	VAMP1	54.412	-2.33652	0.478675	-4.88122	1.05429e-06	3.35025e-05	#N/A
ENSG00000139318	DUSP6	90.5431	1.47703	0.490371	3.01207	0.00259472	0.0193567	#N/A
ENSG00000139725	RHOF	168.671	-1.09307	0.308666	-3.54127	0.000398206	0.00447043	#N/A
ENSG00000139910	NOVA1	2.91442	-5.8245	2.14701	-2.71284	0.00667101	0.0393802	#N/A
ENSG00000140545	MFGE8	6.04465	-3.89251	1.38987	-2.80062	0.00510041	0.0324512	#N/A
ENSG00000140854	KATNB1	23.8145	-2.72799	0.701135	-3.89082	9.99049e-05	0.00146962	#N/A
ENSG00000140941	MAP1LC3B	446.527	1.12866	0.279249	4.04175	5.30527e-05	0.000894842	#N/A
ENSG00000141456	PELP1	12.0895	-2.87307	0.981421	-2.92746	0.0034174	0.0238831	#N/A
ENSG00000141503	MINK1	41.1446	-2.82233	0.544216	-5.18605	2.14803e-07	8.02257e-06	#N/A
ENSG00000141522	ARHGDIA	47.4159	-2.61436	0.514402	-5.08233	3.72827e-07	1.32369e-05	#N/A
ENSG00000142676	RPL11	5869.96	1.3304	0.285402	4.66149	3.13933e-06	8.47718e-05	#N/A
ENSG00000143149	ALDH9A1	181.111	1.10634	0.313691	3.52685	0.000420531	0.00467619	#N/A
ENSG00000143190	POU2F1	40.2054	-1.38113	0.509088	-2.71296	0.00666859	0.0393794	#N/A
ENSG00000143258	USP21	44.3137	-1.54209	0.551278	-2.7973	0.00515309	0.0326907	USP21
ENSG00000143333	RGS16	18.5916	4.36817	1.17982	3.7024	0.000213569	0.00270966	#N/A
ENSG00000143443	C1orf56	49.4294	1.50702	0.495344	3.04236	0.00234728	0.0179134	#N/A
ENSG00000143493	INTS7	25.6242	2.14022	0.730821	2.92851	0.00340587	0.0238121	INTS7
ENSG00000143494	VASH2	4.76301	-4.98335	1.75202	-2.84435	0.0044502	0.0292193	#N/A
ENSG00000143575	HAX1	90.5293	1.39972	0.401192	3.48892	0.000484983	0.00523351	#N/A
ENSG00000143621	ILF2	282.93	1.93563	0.312672	6.19061	5.99305e-10	4.22082e-08	#N/A
ENSG00000143631	FLG	8.19753	-7.37515	1.72775	-4.26864	1.96668e-05	0.000393679	#N/A
ENSG00000144848	ATG3	173.718	1.13748	0.339769	3.34781	0.000814529	0.00791195	ATG3
ENSG00000144868	TMEM108	2.73035	-5.75517	2.18213	-2.63742	0.00835405	0.0465448	#N/A
ENSG00000145088	EAF2	254.079	1.89945	0.406422	4.6736	2.9597e-06	8.04247e-05	#N/A
ENSG00000145147	SLIT2	2.66881	-5.76157	2.19895	-2.62015	0.00878921	0.0482219	#N/A
ENSG00000146122	DAAM2	3.02002	-5.94799	2.10658	-2.82354	0.00474969	0.0307527	#N/A
ENSG00000147408	CSGALNACT1	153.288	1.55492	0.391365	3.97308	7.09502e-05	0.00113146	#N/A
ENSG00000148484	RSU1	91.7196	1.23871	0.380828	3.25269	0.00114319	0.0102899	RSU1
ENSG00000148604	RGR	3.415	-5.85909	2.05685	-2.84858	0.00439151	0.0289994	#N/A
ENSG00000148841	ITPRIP	106.328	-2.86531	0.38939	-7.35846	1.86045e-13	2.60993e-11	#N/A
ENSG00000149150	SLC43A1	6.4911	-4.64139	1.42962	-3.2466	0.00116792	0.0104589	#N/A
ENSG00000149499	EML3	78.2849	-1.8893	0.433496	-4.35827	1.31092e-05	0.000282396	#N/A
ENSG00000150347	ARID5B	544.89	0.935251	0.254873	3.66948	0.000243046	0.00298542	#N/A
ENSG00000150764	DIXDC1	3.37095	-6.09302	2.03924	-2.98789	0.00280909	0.0206084	#N/A
ENSG00000150893	FREM2	2.71314	-5.80935	2.20809	-2.63094	0.00851485	0.0471514	#N/A
ENSG00000151789	ZNF385D	4.23994	-6.33752	1.90664	-3.32393	0.000887599	0.00841513	#N/A
ENSG00000152270	PDE3B	9.41727	-2.73919	0.995687	-2.75105	0.00594047	0.0362201	#N/A
ENSG00000152422	XRCC4	14.531	2.84593	1.00416	2.83414	0.00459487	0.0300093	#N/A
ENSG00000152580	IGSF10	3.87208	-6.3319	1.95556	-3.2379	0.00120413	0.0107014	#N/A
ENSG00000152767	FARP1	13.7907	-2.51015	0.852305	-2.94513	0.0032282	0.0228758	#N/A
ENSG00000152804	HHEX	141.01	-1.83469	0.439591	-4.17363	2.99783e-05	0.000563482	#N/A
ENSG00000153292	ADGRF1	4.53016	-6.45815	1.85971	-3.47266	0.000515323	0.00552292	#N/A
ENSG00000156471	PTDSS1	243.46	0.785407	0.280988	2.79517	0.00518729	0.0328344	#N/A
ENSG00000156738	MS4A1	9352.87	0.898211	0.262771	3.41823	0.000630307	0.00646993	#N/A
ENSG00000157851	DPYSL5	3.33707	-6.10854	2.08518	-2.92951	0.003395	0.0237457	DPYSL5
ENSG00000157978	LDLRAP1	28.819	-2.33833	0.653109	-3.5803	0.000343194	0.00394524	#N/A
ENSG00000158050	DUSP2	230.508	1.41497	0.356185	3.97256	7.11044e-05	0.00113288	#N/A
ENSG00000158411	MITD1	93.8373	1.53675	0.413938	3.71252	0.000205205	0.00262088	#N/A
ENSG00000158710	TAGLN2	2218.16	0.864563	0.276987	3.12131	0.00180048	0.0146613	#N/A
ENSG00000159461	AMFR	86.6076	1.89372	0.407214	4.65043	3.3124e-06	8.87508e-05	#N/A
ENSG00000160326	SLC2A6	131.502	-2.90078	0.445202	-6.51566	7.2373e-11	6.34261e-09	#N/A
ENSG00000160991	ORAI2	413.161	-0.798385	0.301675	-2.64651	0.00813272	0.0456506	#N/A
ENSG00000161010	C5orf45	90.5593	-1.65038	0.394076	-4.18798	2.81449e-05	0.00053367	#N/A
ENSG00000161021	MAML1	31.0985	-2.25355	0.6644	-3.39185	0.000694225	0.00696554	#N/A
ENSG00000161981	SNRNP25	82.7853	1.64715	0.443987	3.70991	0.000207335	0.00264417	#N/A
ENSG00000162367	TAL1	4.68711	-6.14955	1.92019	-3.20256	0.0013621	0.0117456	#N/A
ENSG00000162894	FCMR	1406.92	-4.04638	0.265428	-15.2447	1.78456e-52	5.1321e-49	#N/A
ENSG00000163359	COL6A3	3.4497	-5.82157	2.07135	-2.81052	0.00494613	0.0317624	#N/A
ENSG00000163468	CCT3	323.4	1.0969	0.298064	3.68007	0.000233168	0.00289718	#N/A
ENSG00000163545	NUAK2	108.935	-1.77927	0.38795	-4.58635	4.51061e-06	0.000115476	#N/A
ENSG00000164398	ACSL6	6.69729	-6.96358	1.72716	-4.03182	5.53471e-05	0.000926299	#N/A
ENSG00000165264	NDUFB6	38.8121	1.99888	0.594871	3.36019	0.000778885	0.00764363	#N/A
ENSG00000165280	VCP	603.832	1.19206	0.270974	4.39916	1.08671e-05	0.000241019	#N/A
ENSG00000166136	NDUFB8	195.529	2.13337	0.321554	6.63457	3.25453e-11	3.05201e-09	#N/A
ENSG00000166340	TPP1	180.105	-2.82487	0.322043	-8.77171	1.75966e-18	5.14625e-16	#N/A
ENSG00000166450	PRTG	2.66881	-5.76157	2.19895	-2.62015	0.00878921	0.0482219	#N/A
ENSG00000166503		7.83903	-3.50054	1.24123	-2.82023	0.004799	0.0310254	#N/A
ENSG00000166888	STAT6	729.078	-2.04587	0.268977	-7.60609	2.82508e-14	4.51359e-12	#N/A
ENSG00000167173	C15orf39	25.4729	-1.66573	0.629457	-2.6463	0.00813778	0.0456642	#N/A
ENSG00000167272	POP5	89.4664	1.3433	0.402323	3.33885	0.000841251	0.00805985	#N/A
ENSG00000167552	TUBA1A	955.618	2.28364	0.316604	7.2129	5.47715e-13	7.26986e-11	#N/A
ENSG00000167553	TUBA1C	44.9108	1.49759	0.570368	2.62565	0.00864835	0.0477833	#N/A
ENSG00000167685	ZNF444	17.6289	-4.85365	0.903193	-5.37387	7.70623e-08	3.2671e-06	#N/A
ENSG00000168003	SLC3A2	182.734	2.19189	0.332865	6.58493	4.55114e-11	4.19946e-09	#N/A
ENSG00000168461	RAB31	141.321	1.76028	0.395742	4.44804	8.66573e-06	0.000198839	#N/A
ENSG00000168970	JMJD7-PLA2G4B	48.374	-2.33072	0.494389	-4.71435	2.42487e-06	6.7704e-05	JMJD7-PLA2G4B
ENSG00000169045	HNRNPH1	940.687	1.11171	0.304261	3.65381	0.000258381	0.00313307	#N/A
ENSG00000169213	RAB3B	5.78424	-6.87544	1.80021	-3.81925	0.000133859	0.00187023	#N/A
ENSG00000169760	NLGN1	4.26761	-6.46114	1.91074	-3.38148	0.00072096	0.00717855	#N/A
ENSG00000169851	PCDH7	3.74955	-6.24869	1.98362	-3.15014	0.00163191	0.0135508	#N/A
ENSG00000169855	ROBO1	3.4497	-5.82157	2.07135	-2.81052	0.00494613	0.0317624	ROBO1
ENSG00000170089		49.8367	1.92089	0.557567	3.44513	0.000570776	0.00600533	#N/A
ENSG00000170145	SIK2	13.2585	-2.81172	0.900999	-3.12067	0.00180442	0.0146864	#N/A
ENSG00000170153	RNF150	3.35401	-6.12425	2.04117	-3.00036	0.00269663	0.0199787	#N/A
ENSG00000170860	LSM3	66.9293	1.82348	0.45421	4.01461	5.95444e-05	0.000980381	#N/A
ENSG00000171150	SOCS5	99.573	-2.41243	0.503355	-4.7927	1.64555e-06	4.93808e-05	#N/A
ENSG00000171223	JUNB	1729.46	-3.07099	0.265488	-11.5673	6.03209e-31	4.73107e-28	#N/A
ENSG00000171552	BCL2L1	12.271	-2.73104	0.937336	-2.91361	0.00357271	0.0247678	#N/A
ENSG00000171863	RPS7	1612.04	0.772039	0.254563	3.0328	0.00242296	0.0183289	#N/A
ENSG00000172534	HCFC1	161.328	-3.87044	0.388524	-9.96191	2.23731e-23	9.89868e-21	#N/A
ENSG00000173068	BNC2	5.33762	-6.76168	1.77478	-3.80988	0.000139036	0.00192696	#N/A
ENSG00000173221	GLRX	63.9125	1.4353	0.482	2.9778	0.00290326	0.0211019	#N/A
ENSG00000173226	IQCB1	103.476	1.4742	0.385647	3.82266	0.00013202	0.00185203	IQCB1
ENSG00000173575	CHD2	307.512	0.809614	0.296215	2.73319	0.00627233	0.037761	#N/A
ENSG00000174840	PDE12	38.6234	-1.60058	0.561354	-2.85129	0.00435425	0.0288749	#N/A
ENSG00000175161	CADM2	6.84776	-7.14025	1.66342	-4.29252	1.76654e-05	0.000363308	#N/A
ENSG00000175221	MED16	169.48	-1.45851	0.36821	-3.96109	7.46086e-05	0.00117656	#N/A
ENSG00000175505	CLCF1	18.9701	-2.88131	0.78287	-3.68045	0.000232827	0.00289649	#N/A
ENSG00000175567	UCP2	1572.49	-0.855487	0.285283	-2.99873	0.00271106	0.0200684	#N/A
ENSG00000175582	RAB6A	105.675	-2.39666	0.401011	-5.97655	2.2791e-09	1.47288e-07	#N/A
ENSG00000175866	BAIAP2	3.03695	-5.94105	2.16264	-2.74712	0.00601209	0.0365277	#N/A
ENSG00000176542	USF3	127.093	-1.64585	0.346025	-4.75645	1.97024e-06	5.67589e-05	#N/A
ENSG00000177485	ZBTB33	29.234	-4.30608	0.675356	-6.37602	1.81747e-10	1.47232e-08	#N/A
ENSG00000177542	SLC25A22	20.1538	-3.59147	0.89383	-4.01806	5.8678e-05	0.000969818	#N/A
ENSG00000177663	IL17RA	25.0845	-2.27636	0.659733	-3.45043	0.000559692	0.00590672	#N/A
ENSG00000177721	ANXA2R	42.6637	1.66231	0.537748	3.09123	0.00199327	0.0158133	#N/A
ENSG00000177728	TMEM94	60.4154	-2.68398	0.459354	-5.84295	5.12856e-09	2.96957e-07	#N/A
ENSG00000177807	KCNJ10	4.88054	-6.38409	1.85175	-3.4476	0.000565586	0.00595435	#N/A
ENSG00000178031	ADAMTSL1	3.44942	-6.12708	2.0896	-2.93217	0.00336598	0.0235906	#N/A
ENSG00000178209	PLEC	315.606	-1.28462	0.299633	-4.28731	1.80849e-05	0.000369734	#N/A
ENSG00000178562	CD28	4.97678	-6.4312	1.8695	-3.44006	0.000581589	0.00608838	CD28
ENSG00000178764	ZHX2	66.1182	-3.2024	0.507768	-6.30681	2.84841e-10	2.17475e-08	#N/A
ENSG00000179222	MAGED1	50.7495	-1.90938	0.490046	-3.89634	9.76576e-05	0.00144642	#N/A
ENSG00000181458	TMEM45A	2.97569	-5.9127	2.1432	-2.75882	0.00580105	0.0355964	#N/A
ENSG00000181523	SGSH	57.1128	-1.76362	0.458061	-3.85019	0.000118024	0.001687	#N/A
ENSG00000182256	GABRG3	4.65242	-6.51103	1.86036	-3.49987	0.000465483	0.00506745	#N/A
ENSG00000182263	FIGN	7.27717	-7.21679	1.65493	-4.36078	1.29602e-05	0.000279535	#N/A
ENSG00000182481	KPNA2	70.5402	1.40941	0.430564	3.27339	0.00106265	0.00969134	#N/A
ENSG00000182551	ADI1	128.474	1.42673	0.361333	3.94851	7.86395e-05	0.00122577	#N/A
ENSG00000182858	ALG12	52.1639	-1.89935	0.470991	-4.03267	5.51479e-05	0.000924758	#N/A
ENSG00000183431	SF3A3	189.342	1.02172	0.304654	3.35371	0.000797352	0.00780392	#N/A
ENSG00000183778	B3GALT5	3.80063	-6.22463	2.00502	-3.10453	0.00190581	0.0153238	#N/A
ENSG00000183963	SMTN	5.73343	-6.81595	1.74221	-3.91224	9.14447e-05	0.00138295	#N/A
ENSG00000184117	NIPSNAP1	48.4141	-1.22633	0.46	-2.66592	0.00767771	0.0437368	#N/A
ENSG00000185070	FLRT2	8.75992	-7.4757	1.62633	-4.59668	4.29269e-06	0.000110423	#N/A
ENSG00000185513	L3MBTL1	18.2077	-2.16816	0.71853	-3.01749	0.00254876	0.019113	#N/A
ENSG00000185565	LSAMP	5.62756	-6.8539	1.74736	-3.92243	8.766e-05	0.00134332	#N/A
ENSG00000185567	AHNAK2	14.0707	-2.41902	0.83617	-2.89298	0.00381607	0.0260056	#N/A
ENSG00000185630	PBX1	6.20689	-6.99863	1.70426	-4.10655	4.01616e-05	0.00071003	#N/A
ENSG00000186868	MAPT	3.94769	-5.373	1.96009	-2.74119	0.00612162	0.0370237	#N/A
ENSG00000187446	CHP1	105.293	1.03834	0.372333	2.78874	0.00529143	0.0333104	#N/A
ENSG00000188229	TUBB4B	229.232	1.8971	0.352064	5.38851	7.10442e-08	3.05669e-06	#N/A
ENSG00000189050	RNFT1	88.0287	1.33877	0.404027	3.31356	0.000921156	0.0086903	#N/A
ENSG00000189159	HN1	95.0062	1.72569	0.400193	4.31215	1.61676e-05	0.000338558	#N/A
ENSG00000196090	PTPRT	3.9847	-6.27905	2.02424	-3.10193	0.00192262	0.0154158	#N/A
ENSG00000196126	HLA-DRB1	4458.49	2.79566	0.329118	8.4944	1.98958e-17	5.04855e-15	#N/A
ENSG00000196159	FAT4	4.83676	-6.61867	1.83973	-3.59763	0.00032113	0.00374905	#N/A
ENSG00000196220	SRGAP3	9.31556	-7.59439	1.55732	-4.87657	1.07948e-06	3.4177e-05	#N/A
ENSG00000196912	ANKRD36B	159.911	1.31293	0.36625	3.58479	0.000337351	0.00390147	#N/A
ENSG00000196935	SRGAP1	18.9241	-2.27688	0.793864	-2.86809	0.00412957	0.0277044	#N/A
ENSG00000197043	ANXA6	1079.87	1.32911	0.285583	4.65402	3.25529e-06	8.75479e-05	#N/A
ENSG00000198130	HIBCH	68.0007	1.47028	0.440565	3.33725	0.000846108	0.00808842	#N/A
ENSG00000198203	SULT1C2	5.23202	-6.74122	1.78901	-3.76814	0.00016447	0.0022206	#N/A
ENSG00000198502	HLA-DRB5	1582.27	2.95992	0.813017	3.64066	0.000271936	0.00327215	HLA-DRB5
ENSG00000198563	DDX39B	217.638	-2.05472	0.309481	-6.63923	3.15333e-11	2.97326e-09	#N/A
ENSG00000198728	LDB1	17.4287	-2.73139	0.751201	-3.63603	0.000276874	0.00332693	#N/A
ENSG00000198821	CD247	32.6587	1.81168	0.665329	2.72298	0.00646956	0.038547	#N/A
ENSG00000204196	RPL12P16	279.918	-1.22997	0.317998	-3.86784	0.000109802	0.00158946	#N/A
ENSG00000204348	DXO	55.5136	-2.02673	0.473248	-4.28259	1.84727e-05	0.000375881	#N/A
ENSG00000204371	EHMT2	76.0074	-1.22838	0.425612	-2.88614	0.0039	0.0264939	#N/A
ENSG00000204386	NEU1	64.4236	1.43331	0.43914	3.26389	0.00109894	0.00993823	#N/A
ENSG00000204576	PRR3	14.5812	-2.88406	0.950323	-3.03482	0.00240681	0.0182869	#N/A
ENSG00000204967	PCDHA4	5.04768	-6.56342	1.81107	-3.62405	0.000290022	0.00345603	#N/A
ENSG00000211942	IGHV3-13	27.6531	-2.0166	0.654721	-3.08008	0.00206942	0.0162456	#N/A
ENSG00000213190	MLLT11	23.9291	-2.34492	0.705464	-3.32394	0.000887567	0.00841513	#N/A
ENSG00000213626	LBH	595.98	-0.743647	0.245648	-3.02729	0.00246755	0.0186194	#N/A
ENSG00000213639	PPP1CB	331.427	1.44544	0.370227	3.9042	9.45388e-05	0.00141151	#N/A
ENSG00000213676	ATF6B	89.9399	-3.70935	0.415418	-8.92921	4.29073e-19	1.39692e-16	#N/A
ENSG00000213903	LTB4R	13.939	-2.97531	0.862801	-3.44843	0.000563855	0.00594578	#N/A
ENSG00000213983	AP1G2	341.71	-1.4601	0.269	-5.4279	5.70224e-08	2.54902e-06	#N/A
ENSG00000214021	TTLL3	55.4955	-2.71724	0.503064	-5.40139	6.6126e-08	2.88862e-06	#N/A
ENSG00000214944	ARHGEF28	4.11714	-6.19028	1.92729	-3.2119	0.0013186	0.0114892	#N/A
ENSG00000216490	IFI30	516.333	1.55694	0.382902	4.06616	4.77937e-05	0.000826333	#N/A
ENSG00000220205	VAMP2	133.026	-4.13721	0.386187	-10.713	8.84862e-27	5.24363e-24	#N/A
ENSG00000224032	EPB41L4A-AS1	43.4967	-1.25584	0.481233	-2.60963	0.00906406	0.0493368	#N/A
ENSG00000225190	PLEKHM1	46.2068	-2.86112	0.498617	-5.73811	9.57392e-09	5.24438e-07	#N/A
ENSG00000225813		4.71396	-6.59028	1.84701	-3.56807	0.000359614	0.00410121	#N/A
ENSG00000229391	HLA-DRB6	316.806	1.79388	0.441691	4.06139	4.87804e-05	0.000838446	#N/A
ENSG00000232653	GOLGA8N	16.9392	-3.37918	0.863761	-3.91217	9.14712e-05	0.00138295	#N/A
ENSG00000235106	LINC00094	60.8342	-1.1726	0.435756	-2.69095	0.00712494	0.0414578	#N/A
ENSG00000236824	BCYRN1	3.72215	-6.25056	1.97412	-3.16625	0.00154417	0.0129784	#N/A
ENSG00000241468	ATP5J2	57.3972	2.10728	0.477351	4.41454	1.01226e-05	0.000225958	#N/A
ENSG00000242574	HLA-DMB	1557.56	1.40197	0.272494	5.14497	2.67568e-07	9.82315e-06	#N/A
ENSG00000242802	AP5Z1	77.4828	-1.60784	0.393787	-4.08301	4.44555e-05	0.000777183	#N/A
ENSG00000243290	IGKV1-12	911.062	1.28973	0.379222	3.40099	0.000671422	0.00678698	#N/A
ENSG00000243335	KCTD7	56.7523	-1.63499	0.446552	-3.66137	0.000250867	0.00305916	#N/A
ENSG00000243477	NAT6	13.4729	-3.86762	0.983363	-3.93305	8.38737e-05	0.00129565	#N/A
ENSG00000243753	HLA-L	183.642	1.64542	0.416267	3.95279	7.72438e-05	0.00121057	#N/A
ENSG00000244462	RBM12	65.0135	-1.28303	0.434523	-2.95274	0.00314969	0.022393	#N/A
ENSG00000249115	HAUS5	53.6023	-2.39033	0.511953	-4.66904	3.02612e-06	8.19712e-05	#N/A
ENSG00000249437	NAIP	41.435	-1.68529	0.585862	-2.8766	0.00401989	0.0271232	#N/A
ENSG00000249673	NOP14-AS1	21.7057	-2.34118	0.733214	-3.19304	0.00140781	0.0120735	#N/A
ENSG00000251546	IGKV1D-39	476.105	1.51519	0.423168	3.58059	0.000342813	0.00394505	#N/A
ENSG00000254709	IGLL5	1640.43	1.57392	0.36383	4.32597	1.51862e-05	0.000321519	#N/A
ENSG00000260230	FRRS1L	9.18203	-7.45896	1.57386	-4.73927	2.14487e-06	6.12743e-05	#N/A
ENSG00000260280	SLX1B-SULT1A4	30.4401	-2.89489	0.739123	-3.91666	8.97831e-05	0.00136374	#N/A
ENSG00000263528	IKBKE	117.463	1.39324	0.433534	3.21367	0.00131048	0.0114262	#N/A
ENSG00000100243	CYB5R3	129.027	-2.56457	0.399405	-6.42097	1.35408e-10	1.1233e-08	#N/A
ENSG00000104897	SF3A2	11.2704	-3.00682	0.970238	-3.09905	0.00194142	0.0155161	#N/A
ENSG00000131188	PRR7	18.1028	2.18095	0.795143	2.74284	0.00609107	0.0368777	#N/A
ENSG00000161847	RAVER1	39.965	-4.91575	0.638495	-7.69898	1.37162e-14	2.36673e-12	#N/A
ENSG00000177830	CHID1	69.6614	1.3615	0.473548	2.8751	0.00403901	0.0272345	#N/A
ENSG00000186111	PIP5K1C	14.6364	-5.83595	1.18983	-4.90484	9.35014e-07	2.98555e-05	#N/A
ENSG00000188566	NDOR1	11.9769	-2.76362	0.896113	-3.08401	0.00204229	0.0160985	#N/A
ENSG00000198216	CACNA1E	3.43249	-6.11021	2.02571	-3.01633	0.00255853	0.0191689	#N/A

## Sheet: ZDG_mDC
ZIKV dependency genes in mDCs between ZIKV-infected and ZIKV-uninfected patients (FDR<0,05 and |log2FC|>0.58)
		baseMean	log2FoldChange	lfcSE	stat	pvalue	padj	ZDG
ENSG00000055332	EIF2AK2	98.822	1.49189	0.537407	2.77608	0.00550185	0.0331684	#N/A
ENSG00000106785	TRIM14	181.047	-2.19284	0.462875	-4.73744	2.16438e-06	5.80641e-05	#N/A
ENSG00000124201	ZNFX1	79.0334	-1.49165	0.557675	-2.67477	0.00747798	0.0414467	ZNFX1
ENSG00000130303	BST2	282.899	2.66042	0.486057	5.47347	4.41316e-08	1.99651e-06	#N/A
ENSG00000130813	C19orf66	36.0309	-4.38161	0.919677	-4.76429	1.89518e-06	5.23309e-05	#N/A
ENSG00000135899	SP110	116.637	-2.39883	0.531359	-4.51453	6.34576e-06	0.000146791	#N/A
ENSG00000140464	PML	44.7762	-2.07708	0.71127	-2.92023	0.0034977	0.0235227	#N/A
ENSG00000157601	MX1	192.542	1.5478	0.54141	2.85883	0.00425209	0.0273078	#N/A
ENSG00000163840	DTX3L	54.5352	-2.1373	0.657351	-3.25138	0.00114845	0.0100428	#N/A
ENSG00000168394	TAP1	472.113	1.60827	0.442786	3.63215	0.000281066	0.00330698	#N/A
ENSG00000185745	IFIT1	23.3071	2.87568	0.973692	2.95338	0.00314318	0.0215994	#N/A
ENSG00000259529		18.0302	-7.51927	1.72352	-4.36274	1.28445e-05	0.000260718	#N/A
ENSG00000005020	SKAP2	179.854	-2.01647	0.4977	-4.05158	5.08721e-05	0.0008239	#N/A
ENSG00000005059	CCDC109B	194.926	1.23048	0.424023	2.90192	0.00370883	0.0246852	#N/A
ENSG00000006451	RALA	67.2934	1.52002	0.563588	2.69705	0.00699574	0.039325	#N/A
ENSG00000013364	MVP	300.085	-3.00118	0.412765	-7.27092	3.57056e-13	4.25001e-11	#N/A
ENSG00000013523	ANGEL1	25.3646	-6.55346	1.49361	-4.38766	1.14577e-05	0.000236086	#N/A
ENSG00000013810	TACC3	32.7864	-8.4099	1.57187	-5.35025	8.7834e-08	3.61357e-06	#N/A
ENSG00000020633	RUNX3	41.5507	-3.52119	0.808446	-4.3555	1.32764e-05	0.000267712	#N/A
ENSG00000026508	CD44	773.892	-2.25299	0.437104	-5.15437	2.5449e-07	9.25829e-06	#N/A
ENSG00000026751	SLAMF7	80.4693	1.92243	0.602519	3.19065	0.00141954	0.0119284	#N/A
ENSG00000028137	TNFRSF1B	1279.51	-4.27951	0.48559	-8.81301	1.21825e-18	2.81807e-16	#N/A
ENSG00000041357	PSMA4	390.702	1.8443	0.440442	4.18739	2.82178e-05	0.000510353	#N/A
ENSG00000053371	AKR7A2	177.567	1.73518	0.427412	4.05974	4.91277e-05	0.000800938	#N/A
ENSG00000059377	TBXAS1	297.882	-1.16742	0.437865	-2.66616	0.0076723	0.0421994	#N/A
ENSG00000060491	OGFR	41.3024	2.23997	0.702229	3.1898	0.00142373	0.0119554	#N/A
ENSG00000060982	BCAT1	54.357	-2.74277	0.676745	-4.05289	5.05881e-05	0.000820383	#N/A
ENSG00000064225	ST3GAL6	31.2429	2.13276	0.769631	2.77115	0.00558594	0.0335154	#N/A
ENSG00000065427	KARS	279.718	1.31006	0.39327	3.33119	0.000864766	0.00807248	#N/A
ENSG00000067057	PFKP	60.1809	4.13729	0.631828	6.54813	5.82617e-11	4.79388e-09	#N/A
ENSG00000072042	RDH11	100.785	1.66213	0.540238	3.07667	0.00209326	0.01594	#N/A
ENSG00000072736	NFATC3	55.3316	-3.64454	0.713015	-5.11145	3.19693e-07	1.15277e-05	#N/A
ENSG00000073910	FRY	34.439	-4.74807	1.00068	-4.74485	2.08661e-06	5.65969e-05	#N/A
ENSG00000075303	SLC25A40	19.0147	-5.16908	1.44489	-3.57748	0.000346918	0.00394547	#N/A
ENSG00000075914	EXOSC7	44.198	2.18527	0.782853	2.79142	0.0052477	0.0321202	#N/A
ENSG00000076108	BAZ2A	74.3918	-3.4315	0.681368	-5.03619	4.74888e-07	1.62629e-05	#N/A
ENSG00000076554	TPD52	14.3917	3.32554	1.15081	2.88972	0.00385579	0.025415	#N/A
ENSG00000077984	CST7	39.697	2.6082	0.743854	3.50633	0.000454333	0.00486473	#N/A
ENSG00000080603	SRCAP	75.8855	-2.10441	0.649555	-3.23977	0.00119628	0.0103649	#N/A
ENSG00000082074	FYB	293.796	-2.23642	0.417479	-5.35697	8.463e-08	3.51632e-06	#N/A
ENSG00000088826	SMOX	23.2045	2.65037	0.877077	3.02182	0.00251262	0.0181739	#N/A
ENSG00000089327	FXYD5	375.329	-2.95001	0.411463	-7.16955	7.52443e-13	8.46326e-11	#N/A
ENSG00000091490	SEL1L3	47.9452	3.9981	0.881221	4.537	5.70604e-06	0.000134015	#N/A
ENSG00000095303	PTGS1	49.2405	-2.21766	0.736327	-3.01179	0.00259714	0.0186641	#N/A
ENSG00000096996	IL12RB1	15.3579	-4.24837	1.34112	-3.16777	0.00153614	0.0125554	#N/A
ENSG00000099308	MAST3	148.605	-4.11969	0.546837	-7.53366	4.93379e-14	6.87367e-12	#N/A
ENSG00000099821	POLRMT	48.5343	-2.07684	0.709495	-2.92721	0.00342019	0.0231155	#N/A
ENSG00000100034	PPM1F	142.329	-1.76195	0.526883	-3.34411	0.000825479	0.00781496	#N/A
ENSG00000100100	PIK3IP1	47.3606	-3.94208	0.804833	-4.89801	9.6814e-07	2.97479e-05	#N/A
ENSG00000100292	HMOX1	321.886	-4.03807	0.447745	-9.01867	1.90392e-19	4.76367e-17	#N/A
ENSG00000100504	PYGL	107.575	-1.67332	0.516858	-3.2375	0.00120584	0.0104404	#N/A
ENSG00000100599	RIN3	256.745	-2.73003	0.47632	-5.7315	9.95472e-09	5.21559e-07	#N/A
ENSG00000100600	LGMN	159.574	4.02228	0.555694	7.2383	4.5433e-13	5.30485e-11	#N/A
ENSG00000100911	PSME2	559.383	1.97535	0.410496	4.81211	1.49347e-06	4.29812e-05	#N/A
ENSG00000101255	TRIB3	7.68001	-6.47651	2.04	-3.17477	0.00149958	0.0123471	#N/A
ENSG00000102760	RGCC	42.9665	8.93346	1.38088	6.46939	9.83997e-11	7.7831e-09	#N/A
ENSG00000102879	CORO1A	2051.93	-1.47244	0.358498	-4.10724	4.00419e-05	0.000672485	#N/A
ENSG00000104320	NBN	156.129	1.55031	0.492093	3.15044	0.00163024	0.0130889	#N/A
ENSG00000105220	GPI	277.814	-1.95908	0.405991	-4.82543	1.39703e-06	4.07801e-05	#N/A
ENSG00000105520	PLPPR2	37.9061	-3.0627	0.904648	-3.38551	0.000710459	0.00691288	#N/A
ENSG00000105612	DNASE2	40.2554	-2.95568	0.766086	-3.85816	0.000114246	0.00161366	#N/A
ENSG00000105835	NAMPT	339.436	-1.10451	0.40683	-2.71491	0.0066293	0.0379613	#N/A
ENSG00000105854	PON2	162.894	2.72315	0.499602	5.45064	5.019e-08	2.24573e-06	#N/A
ENSG00000105967	TFEC	19.8341	3.94909	1.00567	3.92682	8.60764e-05	0.0012776	#N/A
ENSG00000106144	CASP2	42.8186	-4.50856	0.904841	-4.98271	6.27002e-07	2.07198e-05	#N/A
ENSG00000106211	HSPB1	15.7833	-4.8457	1.48868	-3.25503	0.00113379	0.00995006	#N/A
ENSG00000106991	ENG	73.1458	-4.54092	0.725162	-6.26193	3.80234e-10	2.58982e-08	#N/A
ENSG00000107796	ACTA2	10.3489	-6.74843	1.96866	-3.42792	0.000608216	0.00608713	#N/A
ENSG00000108679	LGALS3BP	7.37626	-6.28849	2.19491	-2.86503	0.00416969	0.0269623	#N/A
ENSG00000108846	ABCC3	90.1255	-8.98892	1.44566	-6.21787	5.03942e-10	3.32168e-08	#N/A
ENSG00000109062	SLC9A3R1	179.72	-2.63236	0.488087	-5.39322	6.92063e-08	2.97332e-06	#N/A
ENSG00000110848	CD69	76.9236	5.9007	0.801557	7.36155	1.81784e-13	2.25118e-11	#N/A
ENSG00000111110	PPM1H	9.74651	-5.11352	1.79263	-2.85252	0.00433739	0.0277829	#N/A
ENSG00000111144	LTA4H	576.004	-1.04733	0.398293	-2.62955	0.00854985	0.0455744	#N/A
ENSG00000111331	OAS3	162.857	-2.41094	0.58123	-4.14799	3.35407e-05	0.000586604	#N/A
ENSG00000111335	OAS2	94.144	-2.30165	0.559734	-4.11204	3.92175e-05	0.000663181	OAS2
ENSG00000111348	ARHGDIB	1693.59	-1.87723	0.398791	-4.70729	2.51026e-06	6.61844e-05	#N/A
ENSG00000111801	BTN3A3	22.5256	-3.01492	0.997629	-3.02209	0.00251038	0.0181684	#N/A
ENSG00000111817	DSE	61.0905	1.70779	0.629302	2.71378	0.00665213	0.0380388	DSE
ENSG00000111913	FAM65B	304.657	-1.47456	0.440473	-3.34768	0.000814902	0.00773273	#N/A
ENSG00000112096	SOD2	451.563	-1.56361	0.407128	-3.84059	0.000122739	0.00170224	#N/A
ENSG00000113140	SPARC	6.76829	-5.91381	2.19442	-2.69493	0.00704034	0.0394861	#N/A
ENSG00000113648	H2AFY	283.179	1.1665	0.402526	2.89795	0.00375616	0.0249191	#N/A
ENSG00000114127	XRN1	67.1174	1.91044	0.615035	3.10624	0.00189485	0.0147124	#N/A
ENSG00000114770	ABCC5	11.4633	-5.95335	1.73942	-3.42262	0.000620218	0.00617699	#N/A
ENSG00000115419	GLS	31.4166	2.43014	0.744062	3.26604	0.00109061	0.00966806	#N/A
ENSG00000115828	QPCT	41.9329	3.63416	0.933406	3.89344	9.88334e-05	0.00143566	#N/A
ENSG00000116337	AMPD2	377.589	-2.53339	0.416511	-6.08242	1.18382e-09	7.36731e-08	#N/A
ENSG00000116584	ARHGEF2	94.675	-2.35006	0.604407	-3.88821	0.000100985	0.00146171	#N/A
ENSG00000116741	RGS2	2299.58	3.68996	0.413756	8.9182	4.73918e-19	1.13926e-16	#N/A
ENSG00000118263	KLF7	36.6359	-3.42048	0.878258	-3.89462	9.83527e-05	0.00143037	#N/A
ENSG00000118495	PLAGL1	26.7747	-3.10293	0.893137	-3.47419	0.000512392	0.00532366	#N/A
ENSG00000120063	GNA13	69.1027	-3.20019	0.673009	-4.75505	1.98396e-06	5.44145e-05	#N/A
ENSG00000120129	DUSP1	8284.9	-1.98524	0.412082	-4.8176	1.45294e-06	4.21113e-05	#N/A
ENSG00000120318	ARAP3	8.95046	-4.86187	1.83828	-2.6448	0.00817391	0.0441209	#N/A
ENSG00000120910	PPP3CC	43.4801	1.85287	0.699481	2.64892	0.008075	0.0438633	#N/A
ENSG00000121775	TMEM39B	20.7601	-2.73368	0.956683	-2.85745	0.00427056	0.0273977	#N/A
ENSG00000122644	ARL4A	174.072	1.97548	0.480813	4.10863	3.98011e-05	0.000669358	#N/A
ENSG00000123104	ITPR2	72.7219	1.76925	0.568249	3.11352	0.00184872	0.0144599	#N/A
ENSG00000123358	NR4A1	338.959	-6.88398	1.59358	-4.31982	1.56158e-05	0.000306811	#N/A
ENSG00000123384	LRP1	253.014	-2.52414	0.471238	-5.3564	8.48965e-08	3.51632e-06	LRP1
ENSG00000124762	CDKN1A	115.979	-3.22712	0.651034	-4.95691	7.16238e-07	2.31081e-05	#N/A
ENSG00000125347	IRF1	206.17	-1.45312	0.466296	-3.1163	0.00183135	0.0143558	#N/A
ENSG00000125538	IL1B	299.441	3.28546	1.20741	2.72107	0.00650705	0.0374361	#N/A
ENSG00000125691	RPL23	691.339	-1.74248	0.478884	-3.63862	0.000274105	0.00324689	RPL23
ENSG00000125730	C3	47.8012	-9.58782	1.65252	-5.80195	6.5548e-09	3.58758e-07	#N/A
ENSG00000125968	ID1	40.8744	2.34643	0.805651	2.91246	0.00358593	0.0239714	#N/A
ENSG00000128016	ZFP36	1081.46	-2.04875	0.414334	-4.94469	7.62657e-07	2.43437e-05	#N/A
ENSG00000128294	TPST2	63.361	-7.05372	1.18828	-5.93608	2.91919e-09	1.69476e-07	#N/A
ENSG00000129219	PLD2	15.2324	-6.50933	1.72472	-3.77414	0.000160557	0.00210303	#N/A
ENSG00000129757	CDKN1C	67.307	-3.69318	0.71521	-5.16377	2.4202e-07	8.88374e-06	#N/A
ENSG00000130775	THEMIS2	490.846	-2.08159	0.430264	-4.83795	1.31188e-06	3.86626e-05	#N/A
ENSG00000130939	UBE4B	19.2157	-4.22289	1.19091	-3.54594	0.000391222	0.00432107	#N/A
ENSG00000131203	IDO1	28.9887	3.53734	0.922069	3.8363	0.0001249	0.00172441	IDO1
ENSG00000131389	SLC6A6	86.1332	-2.3085	0.576058	-4.00741	6.13894e-05	0.000959993	#N/A
ENSG00000131669	NINJ1	309.889	-1.83865	0.552019	-3.33077	0.000866047	0.00807248	NINJ1
ENSG00000131724	IL13RA1	69.0689	1.66935	0.608675	2.7426	0.00609547	0.0357391	#N/A
ENSG00000131759	RARA	95.2717	-4.28601	0.721899	-5.93713	2.90049e-09	1.69333e-07	#N/A
ENSG00000132109	TRIM21	22.1335	-3.18098	1.03455	-3.07476	0.00210672	0.0160225	#N/A
ENSG00000133561	GIMAP6	20.1478	-7.78352	1.74953	-4.44891	8.63071e-06	0.000188614	#N/A
ENSG00000134470	IL15RA	5.09772	-5.90021	2.23108	-2.64455	0.00818	0.0441209	#N/A
ENSG00000134955	SLC37A2	56.4762	-3.17453	0.715265	-4.43827	9.06863e-06	0.000195398	#N/A
ENSG00000135047	CTSL	76.6029	-3.20089	0.631325	-5.07012	3.97567e-07	1.40062e-05	#N/A
ENSG00000135052	GOLM1	5.36306	-5.9895	2.20734	-2.71345	0.00665859	0.038058	#N/A
ENSG00000135218	CD36	199.644	2.10674	0.700131	3.00906	0.00262058	0.0187555	#N/A
ENSG00000135604	STX11	269.897	-1.9032	0.481832	-3.94992	7.81764e-05	0.00118472	#N/A
ENSG00000135655	USP15	138.871	1.36716	0.493491	2.77039	0.00559891	0.0335497	#N/A
ENSG00000135678	CPM	10.1834	-6.61971	1.91231	-3.46163	0.000536915	0.00553157	#N/A
ENSG00000135709	KIAA0513	111.036	-2.08893	0.510265	-4.09381	4.24337e-05	0.000706845	#N/A
ENSG00000136810	TXN	52.1441	2.28201	0.610082	3.74049	0.000183658	0.00235282	#N/A
ENSG00000136826	KLF4	441.435	1.35711	0.433351	3.13166	0.00173822	0.0137311	#N/A
ENSG00000137193	PIM1	35.9779	-2.37118	0.856916	-2.76711	0.00565549	0.0337732	#N/A
ENSG00000137486	ARRB1	84.4843	-2.0675	0.674328	-3.06601	0.00216933	0.0163869	#N/A
ENSG00000137767	SQRDL	164.233	1.51476	0.447179	3.38737	0.000705666	0.00688791	#N/A
ENSG00000138061	CYP1B1	20.7568	-5.58352	1.43792	-3.88305	0.000103153	0.00148783	#N/A
ENSG00000138172	CALHM2	125.279	-3.40421	0.562228	-6.05486	1.40542e-09	8.57235e-08	#N/A
ENSG00000138642	HERC6	8.43463	-6.0509	1.96897	-3.07313	0.00211823	0.0160902	#N/A
ENSG00000139687	RB1	97.8122	-2.15499	0.582813	-3.69757	0.000217671	0.00268745	#N/A
ENSG00000140105	WARS	1328.02	-4.17962	0.372218	-11.229	2.93902e-29	2.11955e-26	#N/A
ENSG00000140379	BCL2A1	123.736	-1.70166	0.576206	-2.95322	0.00314477	0.0215994	#N/A
ENSG00000140526	ABHD2	64.2193	-3.89498	0.717993	-5.42481	5.80154e-08	2.52223e-06	#N/A
ENSG00000140836	ZFHX3	37.3566	-2.15054	0.824571	-2.60806	0.00910558	0.0479242	#N/A
ENSG00000140853	NLRC5	71.2049	-2.59179	0.761689	-3.40268	0.000667273	0.00657618	#N/A
ENSG00000141232	TOB1	309.414	-1.87321	0.421811	-4.44088	8.95904e-06	0.000193718	#N/A
ENSG00000141574	SECTM1	32.8448	-3.32452	0.868709	-3.82696	0.000129735	0.00176186	#N/A
ENSG00000141682	PMAIP1	135.44	2.62396	0.524151	5.00611	5.55423e-07	1.8504e-05	PMAIP1
ENSG00000142347	MYO1F	613.088	-2.91547	0.410762	-7.0977	1.26851e-12	1.32922e-10	#N/A
ENSG00000143546	S100A8	169.826	3.42523	0.556516	6.15476	7.519e-10	4.8012e-08	#N/A
ENSG00000144118	RALB	196.467	-2.3407	0.444827	-5.26205	1.42455e-07	5.63385e-06	#N/A
ENSG00000144136	SLC20A1	45.9024	-2.23405	0.712712	-3.13457	0.00172104	0.0136293	#N/A
ENSG00000144674	GOLGA4	83.9406	1.49677	0.566913	2.6402	0.00828564	0.0444366	#N/A
ENSG00000145632	PLK2	107.671	5.53556	0.666051	8.31102	9.48851e-17	1.78968e-14	#N/A
ENSG00000148180	GSN	840.347	2.14849	0.513244	4.18611	2.83778e-05	0.000512388	#N/A
ENSG00000148344	PTGES	10.0702	-6.56367	1.97625	-3.32128	0.000896054	0.00830985	#N/A
ENSG00000149577	SIDT2	173.976	-5.60781	0.73535	-7.62604	2.42079e-14	3.53321e-12	SIDT2
ENSG00000149798	CDC42EP2	14.8258	-7.3424	1.83849	-3.99371	6.5047e-05	0.00100691	#N/A
ENSG00000150768	DLAT	23.7362	-4.11627	1.13178	-3.63699	0.000275841	0.00325801	#N/A
ENSG00000153898	MCOLN2	32.0903	2.20274	0.766828	2.87254	0.00407187	0.0264834	#N/A
ENSG00000155368	DBI	175.33	2.94955	0.541339	5.44862	5.0762e-08	2.25486e-06	#N/A
ENSG00000155962	CLIC2	58.0563	1.93945	0.749258	2.58849	0.00963968	0.049824	#N/A
ENSG00000156587	UBE2L6	174.592	-1.27101	0.447465	-2.84047	0.00450466	0.028497	#N/A
ENSG00000157693	C9orf91	8.31521	-6.65527	2.01247	-3.30701	0.000942968	0.00862745	#N/A
ENSG00000158825	CDA	19.4128	-7.89445	1.74695	-4.51898	6.21368e-06	0.000144828	#N/A
ENSG00000160932	LY6E	180.82	-5.67489	1.64186	-3.45637	0.000547494	0.00562638	#N/A
ENSG00000161999	JMJD8	8.01833	-6.2823	1.99202	-3.15373	0.00161198	0.0130019	#N/A
ENSG00000163131	CTSS	5009.63	-1.60573	0.360023	-4.46008	8.19299e-06	0.000180658	#N/A
ENSG00000163220	S100A9	772.941	2.67177	0.453321	5.89377	3.77474e-09	2.15248e-07	#N/A
ENSG00000163482	STK36	6.1418	-6.05833	2.13698	-2.83499	0.00458265	0.0288912	#N/A
ENSG00000163568	AIM2	18.0362	3.33982	1.02004	3.2742	0.00105961	0.00948925	#N/A
ENSG00000164307	ERAP1	60.6973	-3.2489	0.807077	-4.02551	5.6852e-05	0.000906379	#N/A
ENSG00000165168	CYBB	555.09	-2.48707	0.395782	-6.28393	3.3012e-10	2.29959e-08	#N/A
ENSG00000165506	DNAAF2	25.2746	2.23155	0.846648	2.63575	0.00839519	0.0449062	#N/A
ENSG00000165949	IFI27	11.2316	5.89704	1.76391	3.34316	0.000828306	0.00783567	#N/A
ENSG00000166165	CKB	174.115	-4.79204	0.668148	-7.17213	7.38387e-13	8.38206e-11	#N/A
ENSG00000166278	C2	8.58544	-6.62604	1.99861	-3.31533	0.000915341	0.00841866	#N/A
ENSG00000166710	B2M	32807	1.87508	0.407692	4.59926	4.23984e-06	0.00010404	#N/A
ENSG00000166750	SLFN5	33.8683	-2.4735	0.938381	-2.63593	0.00839079	0.0449023	#N/A
ENSG00000166825	ANPEP	140.004	-3.58076	0.737213	-4.85715	1.19084e-06	3.56962e-05	#N/A
ENSG00000166974	MAPRE2	72.1315	-2.73453	0.600758	-4.5518	5.31885e-06	0.00012613	#N/A
ENSG00000167548	KMT2D	75.6727	-2.75986	0.687058	-4.01693	5.89625e-05	0.000931546	KMT2D
ENSG00000167601	AXL	72.0372	3.12031	0.634398	4.91854	8.71936e-07	2.71318e-05	AXL
ENSG00000168209	DDIT4	1052.35	2.82851	0.609051	4.64412	3.41529e-06	8.61554e-05	#N/A
ENSG00000168264	IRF2BP2	102.173	1.5127	0.565499	2.67498	0.00747334	0.0414467	IRF2BP2
ENSG00000168310	IRF2	46.3719	-2.1103	0.662932	-3.18328	0.00145619	0.0121283	#N/A
ENSG00000168610	STAT3	166.342	-1.81249	0.459703	-3.94275	8.05512e-05	0.00121173	#N/A
ENSG00000168961	LGALS9	252.687	-1.70125	0.498019	-3.41604	0.000635387	0.00629737	#N/A
ENSG00000168995	SIGLEC7	13.0669	-3.75197	1.35355	-2.77195	0.00557209	0.0334708	#N/A
ENSG00000169246	NPIPB3	16.4011	-5.80474	1.65269	-3.51231	0.000444233	0.00478015	#N/A
ENSG00000169429	CXCL8	301.331	5.54611	0.516859	10.7304	7.32674e-27	3.74274e-24	#N/A
ENSG00000169442	CD52	449.033	-1.97054	0.425445	-4.63172	3.62642e-06	9.09201e-05	#N/A
ENSG00000169508	GPR183	2785.22	5.34731	1.15535	4.62831	3.68658e-06	9.22397e-05	#N/A
ENSG00000170345	FOS	33190.4	3.74388	0.330602	11.3244	9.93075e-30	8.11673e-27	#N/A
ENSG00000170458	CD14	166.898	3.22871	0.460732	7.00779	2.42114e-12	2.43305e-10	#N/A
ENSG00000170606	HSPA4	166.017	1.32069	0.437364	3.01966	0.00253056	0.0182713	#N/A
ENSG00000170873	MTSS1	314.574	-3.82922	0.516264	-7.41718	1.19639e-13	1.57717e-11	#N/A
ENSG00000171206	TRIM8	41.7651	-3.3544	0.835352	-4.01556	5.9305e-05	0.000934979	#N/A
ENSG00000172331	BPGM	9.87145	-4.93619	1.74102	-2.83523	0.00457929	0.0288912	#N/A
ENSG00000172432	GTPBP2	5.70721	-5.93296	2.25221	-2.63428	0.00843152	0.0450612	#N/A
ENSG00000172765	TMCC1	8.67331	-6.61544	1.98259	-3.33676	0.000847622	0.00796921	TMCC1
ENSG00000172936	MYD88	962.988	-1.69124	0.35605	-4.75001	2.03409e-06	5.56652e-05	#N/A
ENSG00000173638	SLC19A1	32.3529	-4.77662	1.03979	-4.59385	4.35146e-06	0.000106061	#N/A
ENSG00000173706	HEG1	30.1478	-8.63367	1.72914	-4.99305	5.94342e-07	1.9747e-05	#N/A
ENSG00000173846	PLK3	71.4452	-5.07117	0.941667	-5.38532	7.23169e-08	3.06784e-06	#N/A
ENSG00000174837	ADGRE1	100.359	-3.53863	0.763598	-4.63416	3.58394e-06	9.00392e-05	#N/A
ENSG00000175354	PTPN2	210.732	1.13011	0.423622	2.66774	0.0076363	0.0420424	#N/A
ENSG00000177409	SAMD9L	83.4781	1.93332	0.565644	3.41791	0.00063103	0.00625925	#N/A
ENSG00000177575	CD163	77.5761	2.33402	0.567095	4.11575	3.85931e-05	0.000654427	#N/A
ENSG00000179918	SEPHS2	78.3587	3.53733	0.609048	5.80796	6.32385e-09	3.4767e-07	#N/A
ENSG00000180817	PPA1	323.101	1.68299	0.48296	3.48474	0.000492612	0.00519946	#N/A
ENSG00000181852	RNF41	33.8037	-4.96951	1.05369	-4.71631	2.40166e-06	6.35946e-05	#N/A
ENSG00000182022	CHST15	89.8713	-3.76774	0.715705	-5.26438	1.40664e-07	5.58102e-06	#N/A
ENSG00000184428	TOP1MT	58.1475	2.46243	0.588338	4.1854	2.84659e-05	0.000512571	#N/A
ENSG00000184584	TMEM173	46.6664	-4.57738	0.901829	-5.07566	3.86149e-07	1.36432e-05	#N/A
ENSG00000185862	EVI2B	294.562	-5.1142	0.508503	-10.0574	8.52442e-24	3.48365e-21	#N/A
ENSG00000186350	RXRA	127.131	-1.75023	0.499698	-3.50258	0.000460769	0.00492075	#N/A
ENSG00000186480	INSIG1	469.305	-2.15609	0.408217	-5.28172	1.27976e-07	5.14448e-06	#N/A
ENSG00000187109	NAP1L1	1310.15	-2.87691	0.363279	-7.9193	2.38849e-15	3.81672e-13	#N/A
ENSG00000188042	ARL4C	362.947	3.70438	0.443954	8.34407	7.17739e-17	1.37492e-14	#N/A
ENSG00000188404	SELL	562.363	1.64352	0.437754	3.75443	0.000173735	0.0022421	#N/A
ENSG00000189319	FAM53B	65.6159	-1.66641	0.640358	-2.60232	0.00925958	0.0484724	#N/A
ENSG00000196154	S100A4	3083.68	1.66213	0.50872	3.26728	0.00108585	0.00966641	#N/A
ENSG00000196371	FUT4	8.75544	-6.59599	1.98754	-3.31867	0.000904468	0.00837521	#N/A
ENSG00000196396	PTPN1	140.312	-1.31464	0.485198	-2.7095	0.00673851	0.0384025	#N/A
ENSG00000196562	SULF2	153.49	1.56025	0.524815	2.97296	0.00294944	0.0205106	#N/A
ENSG00000196923	PDLIM7	35.4709	-4.33393	0.969379	-4.47083	7.79155e-06	0.000173997	#N/A
ENSG00000198055	GRK6	88.9208	-3.65486	0.666281	-5.48546	4.12392e-08	1.87953e-06	GRK6
ENSG00000198223	CSF2RA	134.73	2.67583	0.491069	5.44899	5.06563e-08	2.25486e-06	#N/A
ENSG00000198682	PAPSS2	63.555	-7.06652	1.15101	-6.13942	8.28245e-10	5.26129e-08	#N/A
ENSG00000198805	PNP	151.123	3.81056	0.4761	8.00369	1.20745e-15	2.02785e-13	#N/A
ENSG00000198901	PRC1	15.1406	3.36714	1.13194	2.97467	0.00293307	0.0204431	#N/A
ENSG00000204264	PSMB8	586.399	1.22503	0.388981	3.14932	0.00163653	0.0131222	#N/A
ENSG00000204267	TAP2	53.3796	-1.61507	0.611657	-2.64048	0.00827881	0.0444194	#N/A
ENSG00000204406	MBD5	8.13641	-4.69028	1.80344	-2.60075	0.00930213	0.0486329	#N/A
ENSG00000204525	HLA-C	4255.18	-1.73106	0.388048	-4.46093	8.16041e-06	0.000180264	#N/A
ENSG00000204592	HLA-E	2736.75	-1.57618	0.378203	-4.16755	3.07891e-05	0.000549453	#N/A
ENSG00000204632	HLA-G	95.2628	-1.86924	0.604771	-3.09082	0.00199608	0.0153525	#N/A
ENSG00000204642	HLA-F	278.82	-1.32247	0.442835	-2.98638	0.00282304	0.0198638	#N/A
ENSG00000211584	SLC48A1	12.9771	-7.26539	1.84703	-3.93355	8.37e-05	0.00124837	#N/A
ENSG00000213047	DENND1B	39.9405	2.40501	0.759437	3.16683	0.00154111	0.0125792	#N/A
ENSG00000213064	SFT2D2	113.022	-1.50362	0.503918	-2.98385	0.00284647	0.0199987	#N/A
ENSG00000213614	HEXA	191.817	1.9018	0.452968	4.19853	2.68655e-05	0.000492334	#N/A
ENSG00000213689	TREX1	124.345	-2.69023	0.540364	-4.97856	6.40601e-07	2.09994e-05	#N/A
ENSG00000221869	CEBPD	57.6898	2.54601	0.644823	3.94839	7.86791e-05	0.00119087	#N/A
ENSG00000229644	NAMPTP1	87.5695	-1.6002	0.607715	-2.63314	0.00845997	0.0451851	#N/A
ENSG00000231925	TAPBP	445.253	-3.80062	0.4204	-9.04049	1.55968e-19	3.98369e-17	#N/A
ENSG00000232810	TNF	49.4468	-2.60895	0.914913	-2.85158	0.0043503	0.0278483	#N/A
ENSG00000234745	HLA-B	6804.75	-1.63071	0.428201	-3.80827	0.000139941	0.0018669	#N/A
ENSG00000240065	PSMB9	399.582	1.92306	0.41644	4.61785	3.87733e-06	9.62269e-05	#N/A
ENSG00000243716	NPIPB5	53.2448	-3.1983	0.685325	-4.66683	3.0588e-06	7.86182e-05	#N/A
ENSG00000250264		10.1615	-6.71459	1.98295	-3.38615	0.000708801	0.00690222	#N/A
ENSG00000254087	LYN	433.835	-1.65953	0.463245	-3.58239	0.000340465	0.00389375	#N/A
ENSG00000254996	ANKHD1-EIF4EBP3	19.489	-7.7907	1.76675	-4.40962	1.03552e-05	0.000218134	#N/A
ENSG00000256269	HMBS	56.257	2.69389	0.643341	4.18735	2.82235e-05	0.000510353	#N/A
ENSG00000256646		9.47366	-6.52023	2.08578	-3.12604	0.00177177	0.0139601	#N/A
ENSG00000261884		21.9795	-2.93581	0.988467	-2.97007	0.00297734	0.0206542	#N/A
ENSG00000265972	TXNIP	2929.61	-1.53694	0.489783	-3.13799	0.00170109	0.0135073	#N/A
ENSG00000266028	SRGAP2	74.2518	-2.5552	0.662392	-3.85753	0.000114537	0.0016159	#N/A
ENSG00000133318	RTN3	230.264	-2.58121	0.429862	-6.00474	1.91641e-09	1.1574e-07	RTN3
ENSG00000001630	CYP51A1	42.0387	2.48245	0.675899	3.67281	0.000239895	0.00291324	CYP51A1
ENSG00000002586	CD99	126.621	1.33995	0.48482	2.76381	0.00571302	0.0340338	#N/A
ENSG00000005486	RHBDD2	41.7261	-3.03067	0.890294	-3.40412	0.000663778	0.00655755	#N/A
ENSG00000010404	IDS	162.62	-1.31933	0.4992	-2.64288	0.00822039	0.044222	#N/A
ENSG00000010610	CD4	528.114	-5.13807	0.54138	-9.4907	2.29489e-21	8.03869e-19	#N/A
ENSG00000012779	ALOX5	320.445	-2.28669	0.414486	-5.51693	3.44979e-08	1.58406e-06	#N/A
ENSG00000015285	WAS	25.1165	-2.58834	0.901463	-2.87127	0.00408826	0.0265759	#N/A
ENSG00000015532	XYLT2	8.26522	-6.54673	2.04171	-3.20649	0.00134365	0.011408	#N/A
ENSG00000018280	SLC11A1	400.591	-5.77175	1.76117	-3.27722	0.00104834	0.00940208	#N/A
ENSG00000026297	RNASET2	1210.44	0.970121	0.3605	2.69104	0.0071229	0.0398571	#N/A
ENSG00000033178	UBA6	26.5538	-2.3354	0.894156	-2.61185	0.00900539	0.0474661	#N/A
ENSG00000038945	MSR1	8.27568	-5.37773	1.90544	-2.8223	0.00476806	0.0297943	#N/A
ENSG00000042980	ADAM28	72.2826	1.64951	0.616816	2.67424	0.00748995	0.0414755	ADAM28
ENSG00000043143	JADE2	15.6164	-4.40034	1.35415	-3.24952	0.001156	0.0100872	#N/A
ENSG00000049860	HEXB	418.477	1.68948	0.427235	3.95445	7.67108e-05	0.00116684	#N/A
ENSG00000055130	CUL1	117.344	1.23394	0.470618	2.62195	0.00874277	0.046401	#N/A
ENSG00000058056	USP13	9.71399	-5.85696	1.92536	-3.042	0.00235009	0.0173776	#N/A
ENSG00000058866	DGKG	15.0741	-7.35016	1.84601	-3.98164	6.84421e-05	0.00105371	#N/A
ENSG00000059758	CDK17	25.2683	-2.50428	0.882929	-2.83633	0.00456357	0.028825	#N/A
ENSG00000062194	GPBP1	72.2614	-1.73535	0.583477	-2.97414	0.00293806	0.0204576	#N/A
ENSG00000062598	ELMO2	51.3885	-8.02329	1.40419	-5.7138	1.10478e-08	5.69101e-07	#N/A
ENSG00000063046	EIF4B	490.179	-1.10607	0.386502	-2.86173	0.00421335	0.0271301	#N/A
ENSG00000064393	HIPK2	43.694	-2.24718	0.725933	-3.09558	0.00196431	0.0152025	#N/A
ENSG00000064601	CTSA	86.338	-2.95387	0.608219	-4.85658	1.19429e-06	3.57123e-05	#N/A
ENSG00000065970	FOXJ2	30.9684	-2.7558	0.845572	-3.2591	0.00111767	0.00984381	#N/A
ENSG00000070756	PABPC1	3001.51	-1.69318	0.352347	-4.80542	1.54424e-06	4.41313e-05	#N/A
ENSG00000071967	CYBRD1	54.5847	-5.43359	1.001	-5.42816	5.6938e-08	2.4842e-06	#N/A
ENSG00000072778	ACADVL	267.556	1.19663	0.432262	2.7683	0.00563496	0.0336998	#N/A
ENSG00000073050	XRCC1	18.5058	-4.70786	1.32882	-3.54289	0.000395775	0.00434129	#N/A
ENSG00000074582	BCS1L	18.4784	3.18335	0.989648	3.21665	0.00129698	0.01105	#N/A
ENSG00000076356	PLXNA2	7.41766	-5.43485	1.97013	-2.75863	0.00580441	0.0344111	PLXNA2
ENSG00000076685	NT5C2	29.9521	-6.08845	1.33794	-4.55062	5.34882e-06	0.000126596	#N/A
ENSG00000077097	TOP2B	50.4061	1.96933	0.622278	3.16471	0.00155238	0.012646	#N/A
ENSG00000077713	SLC25A43	13.515	-4.3086	1.46018	-2.95072	0.00317032	0.0217141	#N/A
ENSG00000079739	PGM1	79.533	2.18492	0.568598	3.84264	0.000121718	0.00169383	#N/A
ENSG00000082512	TRAF5	7.63704	-5.25638	1.88807	-2.784	0.00536938	0.0326045	#N/A
ENSG00000084110	HAL	22.8563	-3.30107	1.0555	-3.1275	0.00176302	0.013909	#N/A
ENSG00000085514	PILRA	305.055	-2.54396	0.445182	-5.71443	1.10074e-08	5.69101e-07	#N/A
ENSG00000086730	LAT2	392.49	1.97987	0.414418	4.77747	1.77518e-06	4.95757e-05	#N/A
ENSG00000087338	GMCL1	29.79	-2.63141	0.870556	-3.02268	0.00250544	0.0181433	#N/A
ENSG00000089639	GMIP	82.901	-2.92421	0.593681	-4.92555	8.41237e-07	2.63774e-05	#N/A
ENSG00000090104	RGS1	915.581	7.19155	0.576503	12.4744	1.02927e-35	1.4021e-32	#N/A
ENSG00000090376	IRAK3	138.713	-2.18211	0.538015	-4.05585	4.99519e-05	0.000812215	#N/A
ENSG00000092847	AGO1	97.0511	-2.31993	0.594251	-3.90396	9.46317e-05	0.00138447	#N/A
ENSG00000099985	OSM	26.6249	3.4129	0.849006	4.01988	5.82273e-05	0.000923502	#N/A
ENSG00000100028	SNRPD3	86.0645	1.55983	0.559493	2.78794	0.00530445	0.0323545	#N/A
ENSG00000100055	CYTH4	304.295	-1.92387	0.464085	-4.14552	3.39039e-05	0.000590429	#N/A
ENSG00000100095	SEZ6L	32.8431	-3.05183	0.907158	-3.36416	0.000767765	0.0073595	#N/A
ENSG00000100226	GTPBP1	42.4717	-4.24486	0.844176	-5.02841	4.94575e-07	1.675e-05	#N/A
ENSG00000100316	RPL3	8554.87	1.25497	0.383022	3.27649	0.00105105	0.00941949	#N/A
ENSG00000100330	MTMR3	41.9042	-2.0184	0.712422	-2.83315	0.00460915	0.0290083	#N/A
ENSG00000100347	SAMM50	107.821	1.6654	0.484878	3.43468	0.000593249	0.00596656	#N/A
ENSG00000100503	NIN	150.931	2.07403	0.459028	4.51832	6.23334e-06	0.000145011	#N/A
ENSG00000100823	APEX1	75.5419	-1.99842	0.641344	-3.11599	0.00183331	0.0143602	#N/A
ENSG00000100991	TRPC4AP	104.65	-1.8077	0.510245	-3.54281	0.000395886	0.00434129	#N/A
ENSG00000101986	ABCD1	27.8001	-8.21764	1.70097	-4.83114	1.35751e-06	3.99115e-05	#N/A
ENSG00000102034	ELF4	55.2237	-2.22738	0.792337	-2.81116	0.00493638	0.0306121	#N/A
ENSG00000102908	NFAT5	32.1215	-3.34716	0.838009	-3.99418	6.49196e-05	0.00100621	#N/A
ENSG00000102910	LONP2	114.773	-2.98124	0.620469	-4.80482	1.54894e-06	4.41629e-05	#N/A
ENSG00000103510	KAT8	49.5128	2.29108	0.746286	3.06998	0.00214074	0.016231	#N/A
ENSG00000104205	SGK3	39.3785	-2.41223	0.875672	-2.75472	0.00587426	0.0347244	#N/A
ENSG00000104870	FCGRT	956.88	1.4035	0.402952	3.48305	0.000495727	0.00521337	#N/A
ENSG00000105229	PIAS4	28.4527	-3.03806	0.933404	-3.25482	0.00113464	0.00995045	#N/A
ENSG00000105287	PRKD2	8.392	-6.51409	2.01291	-3.23616	0.0012115	0.0104746	#N/A
ENSG00000105339	DENND3	148.302	-2.0271	0.560012	-3.61974	0.000294905	0.00344665	#N/A
ENSG00000105383	CD33	127.792	-1.40156	0.508996	-2.75357	0.00589496	0.0347964	#N/A
ENSG00000105402	NAPA	98.949	-3.17618	0.569248	-5.57961	2.41063e-08	1.15447e-06	#N/A
ENSG00000105518	TMEM205	46.5158	2.04542	0.671432	3.04635	0.00231635	0.01718	#N/A
ENSG00000105851	PIK3CG	131.557	-2.57922	0.494186	-5.21913	1.7977e-07	6.82885e-06	#N/A
ENSG00000106100	NOD1	18.9459	-7.98983	1.77095	-4.51161	6.43376e-06	0.000148313	#N/A
ENSG00000106346	USP42	16.4287	-3.14039	1.15264	-2.72453	0.00643936	0.0371688	#N/A
ENSG00000106617	PRKAG2	25.3157	-2.58325	0.936636	-2.75801	0.00581547	0.0344433	#N/A
ENSG00000107262	BAG1	65.1777	1.54814	0.595432	2.60003	0.00932147	0.0486729	#N/A
ENSG00000107554	DNMBP	13.8751	-3.80257	1.38308	-2.74935	0.0059714	0.0351461	#N/A
ENSG00000107738	C10orf54	2580.07	-3.83	0.406394	-9.42434	4.32834e-21	1.4342e-18	#N/A
ENSG00000107957	SH3PXD2A	9.97583	-5.88969	1.82131	-3.23377	0.00122169	0.0105404	#N/A
ENSG00000108175	ZMIZ1	85.5517	-2.35344	0.598827	-3.93009	8.49133e-05	0.00126339	#N/A
ENSG00000108405	P2RX1	170.801	-4.25891	0.568636	-7.48969	6.90357e-14	9.30085e-12	#N/A
ENSG00000109046	WSB1	241.245	-2.62905	0.595189	-4.41717	1.00001e-05	0.00021285	#N/A
ENSG00000109083	IFT20	47.7925	1.8513	0.664855	2.78452	0.00536077	0.0325846	#N/A
ENSG00000109113	RAB34	74.8015	1.75003	0.623987	2.80459	0.00503799	0.0311476	#N/A
ENSG00000109458	GAB1	17.4954	-4.49288	1.34881	-3.331	0.000865351	0.00807248	#N/A
ENSG00000110077	MS4A6A	587.526	2.37802	0.510249	4.66052	3.15412e-06	8.06943e-05	#N/A
ENSG00000110324	IL10RA	427.647	-2.51947	0.394293	-6.38985	1.66051e-10	1.2436e-08	#N/A
ENSG00000110917	MLEC	65.7776	2.26215	0.605478	3.73613	0.000186873	0.00237909	#N/A
ENSG00000111275	ALDH2	763.503	2.26619	0.434606	5.21436	1.84451e-07	6.97054e-06	#N/A
ENSG00000111481	COPZ1	109.003	-1.88673	0.533363	-3.53742	0.000404053	0.00440448	#N/A
ENSG00000111540	RAB5B	14.5313	-5.59078	1.76645	-3.16498	0.00155092	0.0126425	#N/A
ENSG00000111679	PTPN6	1568.01	-2.72397	0.344783	-7.90054	2.77709e-15	4.34114e-13	#N/A
ENSG00000111716	LDHB	532.277	3.45167	0.511024	6.75443	1.43396e-11	1.27394e-09	#N/A
ENSG00000111961	SASH1	11.0892	-4.48722	1.65996	-2.70321	0.00686723	0.0388162	#N/A
ENSG00000112561	TFEB	18.1987	-2.86909	1.03343	-2.77627	0.00549859	0.0331684	#N/A
ENSG00000112697	TMEM30A	134.742	-2.19111	0.48791	-4.49081	7.09526e-06	0.000161099	#N/A
ENSG00000112799	LY86	192.926	2.4096	0.57652	4.17955	2.92082e-05	0.000523527	#N/A
ENSG00000114026	OGG1	14.8996	-4.17826	1.33702	-3.12506	0.00177771	0.0139899	#N/A
ENSG00000114439	BBX	145.874	1.67199	0.489588	3.41509	0.000637607	0.00631427	#N/A
ENSG00000114745	GORASP1	48.7863	-2.6618	0.676073	-3.93715	8.24549e-05	0.0012328	#N/A
ENSG00000115207	GTF3C2	26.3801	-4.41745	1.11504	-3.96171	7.44144e-05	0.00113473	#N/A
ENSG00000115306	SPTBN1	51.3793	2.48129	0.692741	3.58184	0.000341184	0.00389834	#N/A
ENSG00000115649	CNPPD1	136.859	-1.477	0.477196	-3.09516	0.00196705	0.0152051	#N/A
ENSG00000115758	ODC1	35.7802	2.67453	0.770941	3.46917	0.000522063	0.00541496	#N/A
ENSG00000116260	QSOX1	58.4366	-2.54939	0.682955	-3.73288	0.000189302	0.00240502	#N/A
ENSG00000116731	PRDM2	25.9027	-2.78631	0.896765	-3.10707	0.00188952	0.0146896	#N/A
ENSG00000117395	EBNA1BP2	41.6957	1.79694	0.692704	2.5941	0.00948388	0.0492889	#N/A
ENSG00000119408	NEK6	46.7885	-4.34947	0.977759	-4.44841	8.65095e-06	0.00018872	#N/A
ENSG00000119686	FLVCR2	15.4078	-7.48163	1.82449	-4.10068	4.11935e-05	0.000690676	#N/A
ENSG00000119900	OGFRL1	71.9468	2.21437	0.556173	3.98144	6.84995e-05	0.00105371	#N/A
ENSG00000120949	TNFRSF8	60.9243	-3.52586	0.711748	-4.9538	7.27768e-07	2.34185e-05	#N/A
ENSG00000121316	PLBD1	515.767	1.60371	0.47258	3.39353	0.000689986	0.00676197	#N/A
ENSG00000121807	CCR2	54.3527	2.04983	0.784183	2.61398	0.00894951	0.0472122	#N/A
ENSG00000122729	ACO1	17.2819	-3.20912	1.14831	-2.79464	0.00519573	0.0318498	#N/A
ENSG00000123636	BAZ2B	83.4131	2.05616	0.569527	3.6103	0.000305844	0.00355416	#N/A
ENSG00000123684	LPGAT1	53.3897	1.93068	0.620838	3.10979	0.00187218	0.0145918	#N/A
ENSG00000123992	DNPEP	71.7528	1.54762	0.544688	2.84129	0.00449317	0.0284684	#N/A
ENSG00000124126	PREX1	135.372	-1.90699	0.535088	-3.56388	0.000365412	0.0041146	#N/A
ENSG00000125089	SH3TC1	171.244	-1.39757	0.491691	-2.84237	0.0044779	0.0284157	#N/A
ENSG00000125898	FAM110A	151.466	-2.76247	0.497899	-5.54825	2.88544e-08	1.35035e-06	FAM110A
ENSG00000127418	FGFRL1	23.8333	-4.52597	1.2425	-3.64265	0.000269849	0.00320576	#N/A
ENSG00000127507	ADGRE2	285.686	-4.21227	0.478274	-8.80724	1.28269e-18	2.90469e-16	#N/A
ENSG00000127586	CHTF18	6.60644	-6.26792	2.10618	-2.97596	0.00292073	0.0203803	CHTF18
ENSG00000127666	TICAM1	52.6512	-5.63595	1.07576	-5.23904	1.6141e-07	6.30219e-06	#N/A
ENSG00000128340	RAC2	855.923	-2.26984	0.355387	-6.38695	1.69232e-10	1.25745e-08	#N/A
ENSG00000128604	IRF5	167.87	-2.99022	0.522426	-5.72371	1.0422e-08	5.41415e-07	#N/A
ENSG00000129993	CBFA2T3	38.956	-2.73104	0.745843	-3.66167	0.000250573	0.00302662	#N/A
ENSG00000130119	GNL3L	15.0166	-6.44298	1.66043	-3.8803	0.000104328	0.00149949	#N/A
ENSG00000130309	COLGALT1	146.694	-1.43436	0.47858	-2.99712	0.00272546	0.0193593	#N/A
ENSG00000131023	LATS1	25.5676	-3.17563	0.996362	-3.18722	0.00143647	0.0120093	#N/A
ENSG00000131069	ACSS2	26.1842	-4.05787	1.13757	-3.56715	0.00036088	0.00408154	#N/A
ENSG00000131370	SH3BP5	103.379	1.51279	0.531741	2.84498	0.00444145	0.0282429	#N/A
ENSG00000131697	NPHP4	9.88583	-6.88874	1.93956	-3.5517	0.000382753	0.00424281	#N/A
ENSG00000131873	CHSY1	7.05547	-6.21098	2.0625	-3.01138	0.00260061	0.0186781	#N/A
ENSG00000132792	CTNNBL1	187.324	1.34504	0.449582	2.99177	0.00277368	0.0196336	#N/A
ENSG00000132965	ALOX5AP	25.671	2.25547	0.830051	2.71726	0.0065824	0.0377633	#N/A
ENSG00000133246	PRAM1	167.675	-3.40871	0.521366	-6.53804	6.23317e-11	5.09458e-09	#N/A
ENSG00000133313	CNDP2	367.956	1.13868	0.416109	2.73648	0.00620998	0.0362027	CNDP2
ENSG00000133460	SLC2A11	5.73008	-5.97516	2.20592	-2.7087	0.00675477	0.0384642	#N/A
ENSG00000133687	TMTC1	12.4115	-7.30026	1.90735	-3.82744	0.000129484	0.00176186	#N/A
ENSG00000134061	CD180	27.0976	-2.50565	0.955806	-2.6215	0.00875439	0.0464225	#N/A
ENSG00000134809	TIMM10	30.824	2.1009	0.760476	2.76261	0.00573409	0.0341262	#N/A
ENSG00000135535	CD164	744.636	-1.39996	0.422212	-3.31577	0.000913898	0.00841171	#N/A
ENSG00000135677	GNS	283.643	-2.59923	0.409028	-6.35466	2.08884e-10	1.52435e-08	#N/A
ENSG00000135916	ITM2C	48.9257	1.89183	0.667546	2.83401	0.00459682	0.0289604	#N/A
ENSG00000136026	CKAP4	14.8267	-3.79379	1.32425	-2.86486	0.00417199	0.0269629	#N/A
ENSG00000136286	MYO1G	603.049	-2.06094	0.394825	-5.21989	1.79029e-07	6.82885e-06	MYO1G
ENSG00000136631	VPS45	57.3665	1.71921	0.604762	2.84279	0.00447204	0.0284079	VPS45
ENSG00000137101	CD72	24.7084	2.45103	0.942486	2.6006	0.00930615	0.0486331	#N/A
ENSG00000137161	CNPY3	298.269	-1.29668	0.430646	-3.01101	0.00260384	0.01868	#N/A
ENSG00000137200	CMTR1	12.5329	-4.20726	1.433	-2.93599	0.00332486	0.0225745	#N/A
ENSG00000137841	PLCB2	262.25	-1.20867	0.436492	-2.76906	0.00562189	0.0336381	#N/A
ENSG00000138035	PNPT1	36.9887	1.80194	0.687565	2.62075	0.00877355	0.0464839	#N/A
ENSG00000138670	RASGEF1B	52.4378	-2.75493	0.746577	-3.69008	0.000224183	0.00275399	#N/A
ENSG00000138760	SCARB2	75.2385	-3.57495	0.709675	-5.03745	4.71785e-07	1.62629e-05	#N/A
ENSG00000139508	SLC46A3	32.1054	-4.08424	0.972291	-4.20064	2.66166e-05	0.000488503	#N/A
ENSG00000139644	TMBIM6	922.206	-1.54578	0.379202	-4.07641	4.57362e-05	0.000756716	#N/A
ENSG00000140030	GPR65	91.8598	2.08937	0.639683	3.26626	0.0010898	0.00966781	GPR65
ENSG00000140090	SLC24A4	40.7007	-2.87795	0.809021	-3.55733	0.000374645	0.00418701	SLC24A4
ENSG00000140350	ANP32A	56.351	1.65745	0.59186	2.8004	0.0051039	0.0314758	#N/A
ENSG00000140564	FURIN	19.0616	-2.64829	0.990767	-2.67297	0.00751833	0.0415631	#N/A
ENSG00000140678	ITGAX	743.47	-4.18829	0.397536	-10.5356	5.92005e-26	2.79153e-23	#N/A
ENSG00000140992	PDPK1	87.1271	-2.55215	0.667229	-3.82501	0.000130769	0.00176957	#N/A
ENSG00000141298	SSH2	215.16	-3.1801	0.60764	-5.23352	1.66316e-07	6.4323e-06	#N/A
ENSG00000141452	C18orf8	65.7033	-2.60361	0.659528	-3.94769	7.89082e-05	0.00119287	#N/A
ENSG00000141540	TTYH2	80.1998	-3.22762	0.6254	-5.16089	2.45784e-07	8.99497e-06	#N/A
ENSG00000141867	BRD4	37.6145	-1.85768	0.716416	-2.59302	0.00951381	0.0493607	#N/A
ENSG00000142396	ERVK3-1	67.9257	2.22742	0.553739	4.02251	5.75821e-05	0.000916826	#N/A
ENSG00000142405	NLRP12	21.7184	-6.28001	1.5115	-4.15483	3.25526e-05	0.000572589	#N/A
ENSG00000142512	SIGLEC10	704.825	-4.86914	0.455484	-10.69	1.13343e-26	5.55835e-24	#N/A
ENSG00000142534	RPS11	1137.03	-1.71537	0.484468	-3.54074	0.00039901	0.00436384	#N/A
ENSG00000142669	SH3BGRL3	1548.89	-3.54389	0.386721	-9.16395	5.00311e-20	1.42647e-17	#N/A
ENSG00000142686	C1orf216	8.39445	-6.46067	2.02765	-3.18629	0.00144108	0.012027	#N/A
ENSG00000143933	CALM2	3439.36	1.28309	0.408203	3.14326	0.0016708	0.0133446	#N/A
ENSG00000144579	CTDSP1	72.135	-4.01526	0.714192	-5.6221	1.88646e-08	9.36356e-07	#N/A
ENSG00000145016	RUBCN	37.808	-4.57105	0.928665	-4.92217	8.55898e-07	2.67686e-05	#N/A
ENSG00000145555	MYO10	11.0587	-5.27679	1.80612	-2.92162	0.00348216	0.0234678	#N/A
ENSG00000145569	FAM105A	386.261	2.09338	0.442517	4.73062	2.23833e-06	5.9724e-05	#N/A
ENSG00000145649	GZMA	5.48386	6.86077	2.09643	3.27259	0.00106566	0.00953645	#N/A
ENSG00000145703	IQGAP2	98.0734	2.31734	0.526147	4.40436	1.06098e-05	0.000222734	#N/A
ENSG00000145819	ARHGAP26	43.863	1.97781	0.638948	3.09541	0.00196542	0.0152025	#N/A
ENSG00000146094	DOK3	120.109	-2.97892	0.752373	-3.95936	7.51493e-05	0.00114451	#N/A
ENSG00000146192	FGD2	288.374	-1.67618	0.427718	-3.9189	8.89542e-05	0.00131237	#N/A
ENSG00000146409	SLC18B1	53.3094	2.12421	0.670741	3.16696	0.00154039	0.0125792	SLC18B1
ENSG00000146426	TIAM2	8.54344	-6.63821	2.02394	-3.27985	0.00103863	0.0093332	#N/A
ENSG00000146776	ATXN7L1	6.25183	-6.16986	2.1523	-2.86664	0.00414858	0.0268399	#N/A
ENSG00000147119	CHST7	19.2972	-7.68045	1.67799	-4.57717	4.71319e-06	0.000113748	#N/A
ENSG00000147454	SLC25A37	54.0392	-1.79136	0.630373	-2.84175	0.00448669	0.028442	#N/A
ENSG00000147604	RPL7	3074.51	1.31308	0.478946	2.7416	0.00611414	0.0357941	#N/A
ENSG00000147649	MTDH	286.873	1.3399	0.423975	3.16034	0.00157587	0.0127832	#N/A
ENSG00000148154	UGCG	46.7204	2.93416	0.667833	4.39355	1.11513e-05	0.000231329	#N/A
ENSG00000148400	NOTCH1	41.9505	-2.66933	0.908067	-2.93957	0.00328665	0.0223609	#N/A
ENSG00000148444	COMMD3	88.5194	1.69214	0.607494	2.78545	0.00534538	0.0325233	#N/A
ENSG00000148655	C10orf11	44.7886	1.91027	0.660662	2.89144	0.00383477	0.0253446	#N/A
ENSG00000148730	EIF4EBP2	99.2375	-3.73213	0.573295	-6.50998	7.5163e-11	6.06249e-09	#N/A
ENSG00000148737	TCF7L2	207.943	-5.94252	0.73405	-8.09553	5.70177e-16	9.98624e-14	#N/A
ENSG00000149196	C11orf73	33.1286	2.17235	0.743581	2.92147	0.00348387	0.0234678	#N/A
ENSG00000151131	C12orf45	44.2474	2.97297	0.721983	4.11779	3.82531e-05	0.000651366	#N/A
ENSG00000152291	TGOLN2	336.721	-1.4803	0.398866	-3.71127	0.00020622	0.00257324	#N/A
ENSG00000152642	GPD1L	11.8859	-6.90163	1.91408	-3.60571	0.000311299	0.0036039	#N/A
ENSG00000154127	UBASH3B	59.8666	-2.47292	0.67725	-3.65141	0.000260807	0.00312608	#N/A
ENSG00000155363	MOV10	39.0464	-2.06736	0.766943	-2.69558	0.00702656	0.0394603	#N/A
ENSG00000155366	RHOC	331.684	-2.79607	0.40751	-6.86134	6.82186e-12	6.33355e-10	#N/A
ENSG00000155744	FAM126B	17.0943	-4.12609	1.26249	-3.26822	0.00108226	0.00964981	#N/A
ENSG00000156030	ELMSAN1	52.6716	-2.17455	0.774069	-2.80924	0.00496583	0.0307636	#N/A
ENSG00000157326	DHRS4	51.273	2.58936	0.651972	3.97158	7.13984e-05	0.00109282	#N/A
ENSG00000157557	ETS2	145.571	-2.82314	0.629814	-4.48249	7.37772e-06	0.00016627	#N/A
ENSG00000159314	ARHGAP27	346.784	-3.27004	0.474222	-6.89559	5.36431e-12	5.09818e-10	#N/A
ENSG00000160255	ITGB2	4053.4	-1.56254	0.340016	-4.59549	4.31736e-06	0.00010544	#N/A
ENSG00000160593	JAML	1131.3	2.12825	0.448444	4.74586	2.07625e-06	5.65663e-05	#N/A
ENSG00000160752	FDPS	72.4527	1.69795	0.589531	2.88018	0.0039745	0.0260048	#N/A
ENSG00000160883	HK3	462.751	-4.92028	0.542309	-9.07283	1.15962e-19	3.09064e-17	#N/A
ENSG00000161638	ITGA5	59.5717	-1.8159	0.660054	-2.75113	0.00593897	0.0349879	#N/A
ENSG00000161921	CXCL16	315.832	-4.02819	0.485023	-8.30515	9.96962e-17	1.85193e-14	CXCL16
ENSG00000162231	NXF1	148.364	-3.76894	0.535794	-7.0343	2.00268e-12	2.02916e-10	#N/A
ENSG00000162511	LAPTM5	3065.13	-4.49465	0.372085	-12.0796	1.35321e-33	1.38253e-30	LAPTM5
ENSG00000162639	HENMT1	49.4039	1.74396	0.638101	2.73304	0.00627526	0.0365138	#N/A
ENSG00000162924	REL	151.079	-1.40743	0.4672	-3.01247	0.0025913	0.018633	#N/A
ENSG00000163162	RNF149	396.417	-1.31131	0.42371	-3.09483	0.00196926	0.0152051	#N/A
ENSG00000163171	CDC42EP3	147.929	-3.42807	0.674389	-5.08322	3.71081e-07	1.31868e-05	#N/A
ENSG00000163214	DHX57	14.2271	-5.68753	1.60476	-3.54417	0.000393851	0.00433449	#N/A
ENSG00000163221	S100A12	143.283	1.95047	0.478954	4.07236	4.65395e-05	0.000765163	#N/A
ENSG00000163399	ATP1A1	163.762	-1.68608	0.457277	-3.68722	0.000226715	0.00278231	#N/A
ENSG00000163563	MNDA	276.512	1.58443	0.553951	2.86024	0.00423318	0.0272149	#N/A
ENSG00000163597	SNHG16	27.1049	-2.43769	0.900625	-2.70666	0.0067963	0.0385691	#N/A
ENSG00000163659	TIPARP	141.999	2.57212	0.660079	3.89668	9.75203e-05	0.00141995	#N/A
ENSG00000163736	PPBP	19.3544	2.72698	1.04894	2.59974	0.00932948	0.0486928	#N/A
ENSG00000163947	ARHGEF3	25.628	-3.5022	1.078	-3.2488	0.00115895	0.0101058	#N/A
ENSG00000164032	H2AFZ	405.017	1.23819	0.467583	2.64807	0.00809524	0.0438981	#N/A
ENSG00000164086	DUSP7	28.4723	-8.4055	1.70006	-4.94423	7.64464e-07	2.43437e-05	#N/A
ENSG00000164104	HMGB2	96.6709	1.55465	0.526277	2.95406	0.00313625	0.0215771	#N/A
ENSG00000164329	PAPD4	37.4587	-3.13421	0.776485	-4.03641	5.42761e-05	0.000868701	#N/A
ENSG00000164687	FABP5	57.0598	3.38915	0.653578	5.18554	2.15395e-07	8.02657e-06	#N/A
ENSG00000164733	CTSB	647.086	-1.55219	0.493653	-3.1443	0.00166482	0.0133143	#N/A
ENSG00000166261	ZNF202	5.43754	-5.7967	2.23499	-2.59362	0.00949716	0.0493134	#N/A
ENSG00000166889	PATL1	27.0062	-8.46249	1.67263	-5.05938	4.20617e-07	1.47704e-05	#N/A
ENSG00000167323	STIM1	91.7247	-3.00142	0.615377	-4.87737	1.07509e-06	3.27063e-05	#N/A
ENSG00000167461	RAB8A	205.618	-3.37608	0.477962	-7.06349	1.62374e-12	1.67287e-10	#N/A
ENSG00000167600	CYP2S1	52.7739	-2.66782	0.661129	-4.03525	5.4545e-05	0.000871867	#N/A
ENSG00000167613	LAIR1	58.4486	-2.50649	0.660021	-3.79759	0.000146109	0.00193863	#N/A
ENSG00000167632	TRAPPC9	26.1878	-3.8012	1.00656	-3.77644	0.000159087	0.00209243	#N/A
ENSG00000167642	SPINT2	386.23	2.30433	0.397708	5.79402	6.87194e-09	3.74444e-07	#N/A
ENSG00000167645	YIF1B	171.445	1.40466	0.439624	3.19514	0.00139762	0.0117685	#N/A
ENSG00000167986	DDB1	88.4302	-1.80532	0.536483	-3.3651	0.000765161	0.00734603	#N/A
ENSG00000168214	RBPJ	232.761	1.7761	0.516375	3.43956	0.000582653	0.00589383	#N/A
ENSG00000168329	CX3CR1	248.565	-3.33774	0.506805	-6.58584	4.5233e-11	3.82453e-09	#N/A
ENSG00000169100	SLC25A6	1826.94	-1.06292	0.367274	-2.89408	0.00380272	0.0251599	#N/A
ENSG00000169118	CSNK1G1	25.0503	-2.94371	0.977137	-3.01258	0.00259036	0.018633	#N/A
ENSG00000170684	ZNF296	42.661	-3.84668	0.919625	-4.18288	2.87836e-05	0.000516672	#N/A
ENSG00000170855	TRIAP1	50.2404	2.23284	0.763138	2.92586	0.00343506	0.0232032	#N/A
ENSG00000171115	GIMAP8	43.6578	-3.002	0.729665	-4.11423	3.88482e-05	0.000657843	#N/A
ENSG00000171608	PIK3CD	148.397	-1.67443	0.526658	-3.17936	0.00147603	0.0122188	#N/A
ENSG00000171631	P2RY6	29.8305	3.45937	0.925564	3.73758	0.000185797	0.00237032	#N/A
ENSG00000172270	BSG	108.46	-1.6778	0.551814	-3.04052	0.00236169	0.0174319	#N/A
ENSG00000172349	IL16	569.343	-3.63349	0.446787	-8.13248	4.2058e-16	7.47292e-14	#N/A
ENSG00000172493	AFF1	46.3231	-3.02381	0.734639	-4.11606	3.85412e-05	0.000654427	#N/A
ENSG00000172725	CORO1B	176.775	-1.42133	0.48177	-2.95023	0.00317537	0.0217304	#N/A
ENSG00000173786	CNP	82.4789	-1.81119	0.574884	-3.15053	0.00162973	0.0130889	#N/A
ENSG00000175130	MARCKSL1	19.0086	-3.06999	1.14525	-2.68064	0.00734824	0.040894	#N/A
ENSG00000175489	LRRC25	974.606	-4.82912	0.38708	-12.4758	1.01224e-35	1.4021e-32	#N/A
ENSG00000177595	PIDD1	12.8914	-4.92189	1.59376	-3.08823	0.00201352	0.0154358	#N/A
ENSG00000177674	AGTRAP	154.802	-1.74304	0.482186	-3.61487	0.0003005	0.00349538	#N/A
ENSG00000178950	GAK	153.718	-1.79234	0.491961	-3.64327	0.000269198	0.00320374	#N/A
ENSG00000179833	SERTAD2	43.3568	-3.4501	0.832137	-4.14607	3.38226e-05	0.00058985	#N/A
ENSG00000180644	PRF1	21.5662	3.35578	1.07249	3.12897	0.0017542	0.0138484	#N/A
ENSG00000181274	FRAT2	33.9683	4.77688	0.916159	5.21403	1.84782e-07	6.97054e-06	#N/A
ENSG00000182220	ATP6AP2	265.456	-3.39261	0.473985	-7.15762	8.20901e-13	9.14932e-11	ATP6AP2
ENSG00000182511	FES	401.208	2.01749	0.387977	5.20002	1.99269e-07	7.44828e-06	#N/A
ENSG00000182578	CSF1R	2020.85	-5.39485	0.425081	-12.6913	6.60543e-37	1.15689e-33	#N/A
ENSG00000183386	FHL3	18.4732	-6.19448	1.63578	-3.78686	0.000152564	0.00201339	#N/A
ENSG00000184182	UBE2F	76.083	-1.55538	0.562553	-2.76485	0.00569492	0.0339425	#N/A
ENSG00000184634	MED12	23.6263	-6.42573	1.6722	-3.84269	0.000121694	0.00169383	#N/A
ENSG00000186395	KRT10	21.2847	2.93511	0.951318	3.08531	0.00203337	0.0155322	#N/A
ENSG00000186635	ARAP1	306.308	-4.02589	0.444066	-9.06596	1.23511e-19	3.2218e-17	#N/A
ENSG00000187116	LILRA5	287.79	-4.26307	0.45511	-9.36712	7.45396e-21	2.40488e-18	#N/A
ENSG00000188290	HES4	10.8613	-6.93138	1.94921	-3.55599	0.000376551	0.00419489	#N/A
ENSG00000189339	SLC35E2B	49.478	-2.39657	0.751521	-3.18895	0.00142789	0.0119597	#N/A
ENSG00000189403	HMGB1	560.001	1.52262	0.386592	3.93858	8.19669e-05	0.0012285	#N/A
ENSG00000196428	TSC22D2	91.3545	-2.19399	0.619515	-3.54146	0.000397923	0.00435583	#N/A
ENSG00000196576	PLXNB2	619.359	-1.97394	0.453326	-4.35435	1.33463e-05	0.00026868	#N/A
ENSG00000196730	DAPK1	105.32	-1.77689	0.585785	-3.03335	0.00241855	0.0177129	#N/A
ENSG00000196839	ADA	193.252	-1.1435	0.43131	-2.65123	0.00801997	0.0436611	#N/A
ENSG00000197249	SERPINA1	2413.65	-6.51585	0.383882	-16.9736	1.28849e-64	1.57969e-60	#N/A
ENSG00000197329	PELI1	73.887	-2.4689	0.666991	-3.70155	0.000214287	0.00265369	#N/A
ENSG00000197766	CFD	438.892	-3.30311	0.44573	-7.41057	1.25758e-13	1.6402e-11	#N/A
ENSG00000198771	RCSD1	306.854	-1.73833	0.427321	-4.06796	4.74259e-05	0.000776291	#N/A
ENSG00000204103	MAFB	183.826	-2.64388	0.505939	-5.22569	1.73507e-07	6.64749e-06	#N/A
ENSG00000204469	PRRC2A	44.1045	-3.50376	0.822542	-4.25968	2.04723e-05	0.000386734	#N/A
ENSG00000204482	LST1	478.248	-1.76133	0.471589	-3.73489	0.000187798	0.00238838	#N/A
ENSG00000215030	RPL13P12	42.7818	-3.85258	0.894545	-4.30674	1.65677e-05	0.000323955	#N/A
ENSG00000218227		56.5825	-3.61156	0.743166	-4.8597	1.17563e-06	3.54133e-05	#N/A
ENSG00000224078	SNHG14	6.17834	-6.19642	2.18112	-2.84093	0.00449816	0.0284852	#N/A
ENSG00000229638	RPL4P4	58.8875	-2.37186	0.66285	-3.57828	0.000345865	0.00393714	#N/A
ENSG00000229754	CXCR2P1	52.0755	-2.05227	0.702243	-2.92245	0.00347288	0.02342	#N/A
ENSG00000234964	FABP5P7	18.5007	3.68191	1.16762	3.15335	0.00161408	0.0130085	#N/A
ENSG00000240849	TMEM189	52.8436	-3.91403	0.752609	-5.20062	1.98627e-07	7.44699e-06	#N/A
ENSG00000257923	CUX1	174.464	-4.0374	0.520025	-7.76386	8.23825e-15	1.24692e-12	#N/A
ENSG00000265241	RBM8A	160.709	1.38975	0.454937	3.05483	0.00225189	0.0168343	#N/A
ENSG00000004799	PDK4	126.401	-4.22508	0.675609	-6.25374	4.00745e-10	2.69953e-08	#N/A
ENSG00000005882	PDK2	22.3252	-4.34798	1.17669	-3.69511	0.000219795	0.00271096	PDK2
ENSG00000006025	OSBPL7	13.697	-7.53379	1.8751	-4.0178	5.87438e-05	0.00093049	#N/A
ENSG00000006459	KDM7A	70.156	4.13165	0.658857	6.27093	3.589e-10	2.46142e-08	#N/A
ENSG00000007944	MYLIP	32.7023	3.04583	0.79507	3.8309	0.000127678	0.00175289	#N/A
ENSG00000008130	NADK	196.821	-2.88659	0.447431	-6.45146	1.10779e-10	8.65064e-09	#N/A
ENSG00000008710	PKD1	42.8878	-3.14308	0.816063	-3.85152	0.000117386	0.00164675	#N/A
ENSG00000009954	BAZ1B	72.8063	1.59305	0.604548	2.63511	0.008411	0.0449712	#N/A
ENSG00000013441	CLK1	204.464	1.83544	0.433165	4.23728	2.2624e-05	0.000424114	#N/A
ENSG00000013563	DNASE1L1	61.3173	-1.79655	0.651643	-2.75695	0.0058344	0.0345221	#N/A
ENSG00000027075	PRKCH	28.7364	2.35929	0.840736	2.80621	0.00501273	0.0310384	#N/A
ENSG00000028528	SNX1	116.619	-1.34392	0.476068	-2.82295	0.00475836	0.0297488	#N/A
ENSG00000032444	PNPLA6	137.911	-2.82121	0.499339	-5.64989	1.60555e-08	8.10042e-07	#N/A
ENSG00000044574	HSPA5	679.928	2.05861	0.365055	5.63917	1.70869e-08	8.58545e-07	#N/A
ENSG00000051596	THOC3	33.54	2.87086	0.781173	3.67506	0.000237795	0.0028951	#N/A
ENSG00000054277	OPN3	23.9077	3.16631	1.03607	3.05607	0.00224257	0.0168056	#N/A
ENSG00000055483	USP36	38.7961	-1.90139	0.730795	-2.60182	0.00927309	0.0485018	#N/A
ENSG00000057704	TMCC3	28.5775	-3.08179	0.936457	-3.2909	0.000998675	0.0090229	#N/A
ENSG00000059804	SLC2A3	64.3957	1.81433	0.643297	2.82036	0.00479697	0.0299139	#N/A
ENSG00000065057	NTHL1	40.4926	1.81964	0.663261	2.74348	0.00607918	0.0356607	#N/A
ENSG00000065060	UHRF1BP1	26.0092	-5.47445	1.28327	-4.26601	1.98997e-05	0.000378836	#N/A
ENSG00000065534	MYLK	7.43974	-6.37842	2.09656	-3.04232	0.0023476	0.0173697	#N/A
ENSG00000067182	TNFRSF1A	58.9901	-1.85316	0.700237	-2.64648	0.00813343	0.0440053	#N/A
ENSG00000069424	KCNAB2	200.888	-2.93651	0.537717	-5.46107	4.73268e-08	2.12537e-06	#N/A
ENSG00000070190	DAPP1	198.658	1.64972	0.494608	3.33541	0.000851732	0.00798947	DAPP1
ENSG00000070214	SLC44A1	52.1447	2.28973	0.621459	3.68445	0.000229196	0.00280433	#N/A
ENSG00000070759	TESK2	5.32996	-5.9766	2.2613	-2.64299	0.00821764	0.044222	#N/A
ENSG00000071794	HLTF	32.5541	3.74222	1.02674	3.64475	0.000267647	0.00319198	#N/A
ENSG00000073008	PVR	15.5699	-7.47656	1.78677	-4.18441	2.85911e-05	0.000513969	#N/A
ENSG00000073578	SDHA	216.522	1.38928	0.421697	3.29451	0.000985952	0.00894728	#N/A
ENSG00000073849	ST6GAL1	92.9062	-2.68879	0.596991	-4.5039	6.67165e-06	0.000152887	#N/A
ENSG00000075426	FOSL2	85.6874	-2.2459	0.586395	-3.83001	0.000128138	0.00175593	#N/A
ENSG00000077942	FBLN1	6.90541	-6.3711	2.12601	-2.99673	0.00272888	0.0193724	#N/A
ENSG00000079277	MKNK1	23.6178	-3.58624	0.986216	-3.63636	0.000276517	0.00326285	#N/A
ENSG00000081237	PTPRC	2449.24	-1.15398	0.340076	-3.39331	0.000690541	0.00676201	#N/A
ENSG00000083454	P2RX5	14.4352	4.91201	1.55809	3.15258	0.00161834	0.0130275	#N/A
ENSG00000085377	PREP	41.6644	-1.90699	0.715976	-2.66348	0.00773372	0.042442	#N/A
ENSG00000087074	PPP1R15A	552.653	-1.70112	0.477983	-3.55895	0.000372341	0.00416885	#N/A
ENSG00000087266	SH3BP2	228.693	-2.49793	0.514157	-4.8583	1.18399e-06	3.55778e-05	#N/A
ENSG00000088992	TESC	78.073	-1.82109	0.659838	-2.7599	0.00578186	0.0343271	#N/A
ENSG00000090013	BLVRB	102.993	1.80743	0.504168	3.58498	0.000337106	0.00385893	#N/A
ENSG00000090674	MCOLN1	66.2183	-2.88875	0.639656	-4.5161	6.29901e-06	0.000145985	#N/A
ENSG00000095383	TBC1D2	24.3323	-5.17604	1.27784	-4.0506	5.1086e-05	0.000826272	#N/A
ENSG00000096092	TMEM14A	6.42797	4.43756	1.70055	2.60949	0.00906772	0.0477535	#N/A
ENSG00000099942	CRKL	144.572	-1.79656	0.468487	-3.83482	0.000125658	0.00173098	#N/A
ENSG00000100099	HPS4	16.3454	-3.46734	1.1536	-3.00568	0.00264989	0.0189212	HPS4
ENSG00000100280	AP1B1	123.887	-3.82767	0.540002	-7.08825	1.35818e-12	1.41112e-10	#N/A
ENSG00000100345	MYH9	440.451	-1.77516	0.409613	-4.33375	1.46588e-05	0.000290803	#N/A
ENSG00000100427	MLC1	30.0504	-8.63621	1.72445	-5.00811	5.49667e-07	1.83622e-05	#N/A
ENSG00000100567	PSMA3	88.555	1.6898	0.591248	2.85803	0.0042628	0.0273623	#N/A
ENSG00000100697	DICER1	51.0359	-2.75458	0.687441	-4.007	6.14943e-05	0.000960408	#N/A
ENSG00000101160	CTSZ	22.4699	2.75829	0.882657	3.12498	0.00177817	0.0139899	#N/A
ENSG00000101236	RNF24	33.5402	-2.64679	0.80462	-3.28949	0.00100369	0.00905463	#N/A
ENSG00000101782	RIOK3	209.388	-1.92199	0.479554	-4.00787	6.12685e-05	0.000959993	#N/A
ENSG00000103111	MON1B	62.098	-1.83178	0.604409	-3.03069	0.00243996	0.0178087	#N/A
ENSG00000103197	TSC2	47.2314	-2.2684	0.695424	-3.2619	0.00110669	0.00978231	#N/A
ENSG00000103202	NME4	20.6045	2.38112	0.917377	2.59558	0.00944323	0.0490984	NME4
ENSG00000103489	XYLT1	24.5894	-2.35317	0.905531	-2.59867	0.00935867	0.0488036	#N/A
ENSG00000103549	RNF40	64.4929	-1.9646	0.640106	-3.06917	0.00214652	0.0162547	#N/A
ENSG00000104731	KLHDC4	36.6877	1.85169	0.70217	2.63709	0.008362	0.0447677	#N/A
ENSG00000104783	KCNN4	22.9181	-3.13757	1.08847	-2.88256	0.00394461	0.0258892	#N/A
ENSG00000104805	NUCB1	123.124	-2.33895	0.610705	-3.82992	0.000128186	0.00175593	NUCB1
ENSG00000104972	LILRB1	460.848	-4.84012	0.438669	-11.0337	2.62938e-28	1.61181e-25	#N/A
ENSG00000105609	LILRB5	5.55506	-6.12782	2.26026	-2.71111	0.00670588	0.0382747	#N/A
ENSG00000105705	SUGP1	19.3561	-2.86016	1.0472	-2.73123	0.0063098	0.0366626	#N/A
ENSG00000105738	SIPA1L3	45.1673	-3.37243	0.79892	-4.22124	2.42967e-05	0.000451329	SIPA1L3
ENSG00000106003	LFNG	32.1522	-3.24277	0.915082	-3.5437	0.000394561	0.0043384	#N/A
ENSG00000106009	BRAT1	78.0811	-1.49446	0.570026	-2.62174	0.00874819	0.0464097	#N/A
ENSG00000106066	CPVL	2275.29	2.11239	0.454174	4.65106	3.30241e-06	8.36518e-05	#N/A
ENSG00000106105	GARS	72.9223	-1.79939	0.616595	-2.91827	0.00351984	0.0236456	#N/A
ENSG00000106268	NUDT1	58.5376	3.25846	0.608052	5.35885	8.37544e-08	3.49262e-06	#N/A
ENSG00000107819	SFXN3	23.0966	-4.69395	1.2527	-3.74706	0.000178917	0.00229929	#N/A
ENSG00000107872	FBXL15	29.477	-2.27935	0.799413	-2.85128	0.00435443	0.0278483	#N/A
ENSG00000107929	LARP4B	80.4845	-2.12624	0.638391	-3.33063	0.000866507	0.00807248	#N/A
ENSG00000108509	CAMTA2	42.0507	-5.34979	1.08134	-4.94737	7.52211e-07	2.40786e-05	#N/A
ENSG00000108578	BLMH	40.3907	2.91252	0.734153	3.96718	7.27269e-05	0.00111169	#N/A
ENSG00000109321	AREG	55.4301	3.88271	0.819156	4.73989	2.13835e-06	5.75555e-05	AREG
ENSG00000110013	SIAE	7.79596	-6.4545	2.04055	-3.16311	0.00156091	0.0126986	#N/A
ENSG00000110395	CBL	112.372	-1.66808	0.523842	-3.18433	0.00145092	0.0120926	CBL
ENSG00000110400	PVRL1	8.25789	-6.73944	2.04517	-3.2953	0.00098318	0.00893568	#N/A
ENSG00000110697	PITPNM1	60.9841	-3.59876	0.676868	-5.31679	1.05616e-07	4.28757e-06	#N/A
ENSG00000110876	SELPLG	1082.51	-4.85908	0.406009	-11.9679	5.23397e-33	4.93604e-30	#N/A
ENSG00000111252	SH2B3	212.865	-1.18685	0.4496	-2.6398	0.00829549	0.0444699	SH2B3
ENSG00000111684	LPCAT3	35.8045	-5.81613	1.22171	-4.76065	1.92971e-06	5.31645e-05	#N/A
ENSG00000111859	NEDD9	50.8136	-1.99621	0.658514	-3.03138	0.00243436	0.0177968	#N/A
ENSG00000112137	PHACTR1	211.692	2.57074	0.613911	4.18749	2.82061e-05	0.000510353	#N/A
ENSG00000112339	HBS1L	55.739	1.64789	0.608848	2.70656	0.00679836	0.0385691	#N/A
ENSG00000112640	PPP2R5D	32.7307	-2.41819	0.931516	-2.59598	0.00943224	0.0490621	#N/A
ENSG00000112759	SLC29A1	29.1053	-6.70377	1.42453	-4.70595	2.52691e-06	6.64805e-05	#N/A
ENSG00000113013	HSPA9	382.605	1.50935	0.397641	3.79577	0.000147188	0.00195084	#N/A
ENSG00000113387	SUB1	239.097	1.65744	0.464779	3.56609	0.000362349	0.00408958	#N/A
ENSG00000113742	CPEB4	23.7757	-4.38809	1.10057	-3.9871	6.68853e-05	0.00103276	CPEB4
ENSG00000114268	PFKFB4	57.8986	-5.56888	1.00372	-5.54823	2.88574e-08	1.35035e-06	#N/A
ENSG00000115232	ITGA4	441.503	-2.3025	0.437074	-5.268	1.37921e-07	5.50786e-06	#N/A
ENSG00000115541	HSPE1	47.1471	2.25457	0.71991	3.13175	0.00173771	0.0137311	#N/A
ENSG00000115761	NOL10	36.8142	2.16054	0.69889	3.09138	0.00199228	0.0153329	#N/A
ENSG00000115902	SLC1A4	25.45	-2.59223	0.945236	-2.74241	0.00609896	0.0357425	#N/A
ENSG00000116171	SCP2	211.275	1.5205	0.450966	3.37165	0.000747202	0.00720747	#N/A
ENSG00000116525	TRIM62	5.8409	-6.06659	2.17903	-2.78407	0.00536808	0.0326045	#N/A
ENSG00000116704	SLC35D1	5.30465	-5.86333	2.2584	-2.59624	0.00942507	0.0490456	#N/A
ENSG00000116791	CRYZ	9.34318	-6.66524	1.98167	-3.36344	0.000769766	0.00736141	#N/A
ENSG00000116962	NID1	25.3792	-8.39817	1.74817	-4.80399	1.55537e-06	4.42434e-05	#N/A
ENSG00000117335	CD46	151.715	-1.3813	0.497583	-2.77602	0.00550281	0.0331684	#N/A
ENSG00000118260	CREB1	58.0787	-2.21392	0.625795	-3.53777	0.000403519	0.00440448	#N/A
ENSG00000118418	HMGN3	145.782	1.94966	0.488097	3.9944	6.48572e-05	0.00100621	#N/A
ENSG00000118515	SGK1	91.3226	2.75114	0.596023	4.61583	3.91519e-06	9.69702e-05	#N/A
ENSG00000118640	VAMP8	240.07	1.82522	0.520971	3.50351	0.000459178	0.00490804	#N/A
ENSG00000119314	PTBP3	101.399	-2.04688	0.559828	-3.65626	0.000255921	0.00307909	#N/A
ENSG00000120899	PTK2B	162.382	-2.83029	0.465569	-6.0792	1.20787e-09	7.47904e-08	#N/A
ENSG00000120948	TARDBP	72.2395	-2.04505	0.606511	-3.37183	0.000746703	0.00720747	#N/A
ENSG00000121210	KIAA0922	79.8125	-2.06548	0.657363	-3.14207	0.00167757	0.0133726	#N/A
ENSG00000121774	KHDRBS1	64.0573	1.58514	0.571477	2.77376	0.00554126	0.0333187	#N/A
ENSG00000121879	PIK3CA	6.47527	-5.74189	2.15682	-2.66221	0.00776303	0.0425647	#N/A
ENSG00000122025	FLT3	204.726	1.80959	0.49437	3.66039	0.000251828	0.00303588	#N/A
ENSG00000122122	SASH3	310.945	-2.73801	0.422978	-6.47317	9.59674e-11	7.64e-09	#N/A
ENSG00000122218	COPA	159.042	-1.9228	0.465143	-4.13379	3.56822e-05	0.000615279	#N/A
ENSG00000122873	CISD1	23.9209	2.23096	0.85277	2.61613	0.00889325	0.046976	#N/A
ENSG00000123146	ADGRE5	831.787	-3.93947	0.395108	-9.9706	2.04977e-23	7.85318e-21	#N/A
ENSG00000124508	BTN2A2	43.7924	3.21092	0.953378	3.36794	0.000757329	0.00728795	#N/A
ENSG00000124575	HIST1H1D	11.5734	3.65104	1.33599	2.73283	0.00627921	0.0365195	#N/A
ENSG00000125449	ARMC7	8.5422	-6.60741	1.98892	-3.32211	0.000893401	0.0082978	#N/A
ENSG00000125746	EML2	18.9521	-2.79015	1.06536	-2.61896	0.00881972	0.046635	#N/A
ENSG00000126088	UROD	71.9402	2.01498	0.65596	3.0718	0.00212773	0.0161523	#N/A
ENSG00000127528	KLF2	97.584	-1.74509	0.592632	-2.94464	0.00323334	0.0220717	#N/A
ENSG00000128272	ATF4	119.745	-1.58728	0.550709	-2.88225	0.0039485	0.0259008	#N/A
ENSG00000128590	DNAJB9	79.6645	2.52273	0.627284	4.02168	5.77849e-05	0.00091798	#N/A
ENSG00000128731	HERC2	65.2916	1.79372	0.576876	3.10936	0.00187492	0.0145969	#N/A
ENSG00000128891	C15orf57	58.4291	2.70385	0.609191	4.43842	9.06197e-06	0.000195398	#N/A
ENSG00000129353	SLC44A2	467.964	-6.44854	0.59278	-10.8785	1.45998e-27	7.78231e-25	#N/A
ENSG00000129667	RHBDF2	60.6964	-4.49455	0.810604	-5.5447	2.94465e-08	1.36232e-06	#N/A
ENSG00000129933	MAU2	58.5887	-2.30017	0.714802	-3.21791	0.00129129	0.0110245	#N/A
ENSG00000130559	CAMSAP1	26.7624	2.00559	0.772477	2.59631	0.00942301	0.0490456	#N/A
ENSG00000130640	TUBGCP2	95.9393	-1.33702	0.511346	-2.61472	0.00893019	0.0471305	#N/A
ENSG00000131473	ACLY	82.3414	-2.20227	0.558045	-3.9464	7.93345e-05	0.00119636	#N/A
ENSG00000131788	PIAS3	24.226	-5.26987	1.26169	-4.17682	2.95616e-05	0.000528317	#N/A
ENSG00000132122	SPATA6	30.5319	-3.02824	0.991036	-3.05563	0.0022459	0.0168057	#N/A
ENSG00000133874	RNF122	13.5808	-7.18179	1.88184	-3.81638	0.000135427	0.00182253	#N/A
ENSG00000134215	VAV3	33.5661	3.60432	0.753351	4.78438	1.71513e-06	4.81179e-05	#N/A
ENSG00000135046	ANXA1	4298.77	3.0792	0.495143	6.21881	5.00949e-10	3.3198e-08	#N/A
ENSG00000135503	ACVR1B	15.1393	-3.9997	1.3508	-2.96099	0.00306649	0.0211446	#N/A
ENSG00000135821	GLUL	343.395	-1.25773	0.462154	-2.72145	0.00649956	0.0374361	#N/A
ENSG00000135926	TMBIM1	89.361	-4.07867	0.730502	-5.58338	2.35883e-08	1.13855e-06	#N/A
ENSG00000136295	TTYH3	102.215	-6.17055	0.859633	-7.17812	7.0676e-13	8.15114e-11	#N/A
ENSG00000136436	CALCOCO2	150.809	-1.4473	0.456366	-3.17136	0.00151728	0.0124594	CALCOCO2
ENSG00000136451	VEZF1	89.8975	-4.01786	0.62384	-6.44053	1.19054e-10	9.17992e-09	#N/A
ENSG00000136504	KAT7	44.8741	-2.44038	0.79668	-3.06319	0.00218993	0.0165017	#N/A
ENSG00000137124	ALDH1B1	6.2827	-6.04342	2.16479	-2.79169	0.00524331	0.0321094	#N/A
ENSG00000137312	FLOT1	178.457	1.54018	0.442021	3.48441	0.000493228	0.00519946	#N/A
ENSG00000137509	PRCP	653.653	1.96383	0.430737	4.55924	5.13385e-06	0.000122932	#N/A
ENSG00000137700	SLC37A4	10.646	-5.1816	1.69214	-3.06216	0.00219747	0.0165383	#N/A
ENSG00000137757	CASP5	8.41441	-6.5553	2.00692	-3.26635	0.00108943	0.00966781	#N/A
ENSG00000137764	MAP2K5	21.5815	-6.87499	1.58215	-4.34535	1.39053e-05	0.00027856	#N/A
ENSG00000138641	HERC3	204.633	1.4256	0.448985	3.17517	0.00149749	0.0123471	#N/A
ENSG00000138835	RGS3	13.4804	-4.31299	1.45221	-2.96995	0.00297852	0.0206542	#N/A
ENSG00000139318	DUSP6	337.382	-1.39411	0.507633	-2.74629	0.0060273	0.0354072	#N/A
ENSG00000139410	SDSL	24.1338	3.5437	0.913723	3.87831	0.000105184	0.00151002	#N/A
ENSG00000139626	ITGB7	409.747	4.52944	0.443892	10.2039	1.90417e-24	8.33755e-22	#N/A
ENSG00000139725	RHOF	169.677	-3.12119	0.581987	-5.36299	8.18575e-08	3.43689e-06	#N/A
ENSG00000140263	SORD	13.3907	-4.01222	1.3326	-3.01082	0.00260545	0.01868	SORD
ENSG00000140332	TLE3	55.5974	-3.14498	0.750978	-4.18785	2.81607e-05	0.000510353	#N/A
ENSG00000140548	ZNF710	25.8675	-2.74955	0.910319	-3.02043	0.00252418	0.0182467	#N/A
ENSG00000140749	IGSF6	499.048	1.89024	0.489672	3.86022	0.000113287	0.00160381	#N/A
ENSG00000140854	KATNB1	33.406	-4.12499	1.01937	-4.04661	5.19642e-05	0.000837163	#N/A
ENSG00000141349	G6PC3	12.159	-5.06634	1.70796	-2.96632	0.00301391	0.0208642	#N/A
ENSG00000141522	ARHGDIA	46.6209	-4.38189	0.856297	-5.11725	3.10021e-07	1.1212e-05	#N/A
ENSG00000141526	SLC16A3	210.352	1.70187	0.486173	3.50054	0.00046431	0.00495426	#N/A
ENSG00000141556	TBCD	53.0518	-4.4645	0.898218	-4.9704	6.68144e-07	2.16705e-05	#N/A
ENSG00000142227	EMP3	255.447	-1.64247	0.504541	-3.25537	0.00113244	0.00994532	#N/A
ENSG00000142676	RPL11	3176.18	1.35883	0.432653	3.14069	0.00168549	0.0134183	#N/A
ENSG00000143226	FCGR2A	198.599	-2.77629	0.440337	-6.30493	2.88322e-10	2.03151e-08	#N/A
ENSG00000143258	USP21	18.2311	-4.28832	1.24233	-3.45184	0.000556772	0.00568835	USP21
ENSG00000143479	DYRK3	6.28842	6.45788	2.12318	3.04161	0.0023532	0.0173901	#N/A
ENSG00000143621	ILF2	240.602	1.89429	0.435913	4.34558	1.38908e-05	0.00027856	#N/A
ENSG00000145088	EAF2	66.4333	1.72334	0.56966	3.02521	0.00248463	0.0180459	#N/A
ENSG00000146112	PPP1R18	42.5305	-2.3324	0.703626	-3.31483	0.000917	0.0084276	#N/A
ENSG00000148841	ITPRIP	189.019	-4.14155	0.642055	-6.45045	1.11515e-10	8.65304e-09	#N/A
ENSG00000149499	EML3	39.6075	-3.38046	0.815286	-4.14635	3.37812e-05	0.00058985	#N/A
ENSG00000151702	FLI1	91.9287	-1.7142	0.538972	-3.18049	0.00147024	0.0121874	#N/A
ENSG00000152804	HHEX	45.1161	-3.76499	0.793486	-4.74487	2.08643e-06	5.65969e-05	#N/A
ENSG00000153187	HNRNPU	262.134	1.56546	0.42105	3.718	0.000200809	0.0025173	#N/A
ENSG00000154743	TSEN2	7.87142	-6.50705	2.02354	-3.21568	0.00130136	0.0110797	#N/A
ENSG00000156738	MS4A1	56.4889	5.09389	0.714327	7.13103	9.96203e-13	1.10031e-10	#N/A
ENSG00000157106	SMG1	75.6092	-1.4576	0.550749	-2.64657	0.00813131	0.0440053	#N/A
ENSG00000160211	G6PD	63.415	-4.08247	0.70516	-5.78943	7.06275e-09	3.83139e-07	#N/A
ENSG00000160326	SLC2A6	370.799	-4.24304	0.507203	-8.36556	5.98325e-17	1.20253e-14	#N/A
ENSG00000160789	LMNA	338.155	2.46066	0.640582	3.84129	0.000122388	0.00170122	#N/A
ENSG00000161981	SNRNP25	59.2813	2.13173	0.5978	3.56596	0.000362531	0.00408958	#N/A
ENSG00000163110	PDLIM5	84.1951	-2.39694	0.562639	-4.26018	2.04262e-05	0.000386458	#N/A
ENSG00000163468	CCT3	267.332	1.30011	0.414603	3.13579	0.00171392	0.0135829	#N/A
ENSG00000163545	NUAK2	27.7508	-8.50954	1.69482	-5.02091	5.14262e-07	1.73442e-05	#N/A
ENSG00000163590	PPM1L	28.6071	-2.64331	0.855988	-3.08802	0.00201496	0.0154358	#N/A
ENSG00000163687	DNASE1L3	38.2515	2.7697	0.720502	3.84412	0.000120986	0.00168939	DNASE1L3
ENSG00000163694	RBM47	64.9086	-2.20315	0.655203	-3.36254	0.000772283	0.00737973	#N/A
ENSG00000164751	PEX2	63.7867	1.78579	0.59918	2.98039	0.00287878	0.0201449	#N/A
ENSG00000165119	HNRNPK	1393.62	-1.04783	0.351563	-2.98047	0.00287804	0.0201449	#N/A
ENSG00000165264	NDUFB6	48.3649	1.97266	0.66807	2.95278	0.0031493	0.0216068	#N/A
ENSG00000165280	VCP	624.025	1.23214	0.382359	3.22247	0.00127092	0.010881	#N/A
ENSG00000166136	NDUFB8	173.549	1.94237	0.46927	4.13913	3.48632e-05	0.000604558	#N/A
ENSG00000166340	TPP1	411.798	-4.45383	0.434052	-10.261	1.05562e-24	4.79329e-22	#N/A
ENSG00000166888	STAT6	515.14	-2.56522	0.404904	-6.33538	2.3675e-10	1.70739e-08	#N/A
ENSG00000167173	C15orf39	322.437	-2.87018	0.478719	-5.99554	2.02811e-09	1.21291e-07	#N/A
ENSG00000167261	DPEP2	67.0402	-2.28728	0.594522	-3.84726	0.000119449	0.00167173	#N/A
ENSG00000167272	POP5	44.091	1.85563	0.683014	2.71683	0.0065911	0.0377956	#N/A
ENSG00000167578	RAB4B	42.1183	-2.02009	0.703747	-2.87048	0.00409846	0.026614	#N/A
ENSG00000168970	JMJD7-PLA2G4B	27.5156	-3.3752	1.04007	-3.24518	0.00117375	0.010213	JMJD7-PLA2G4B
ENSG00000169432	SCN9A	27.1269	3.22614	0.872036	3.69954	0.000215987	0.00267205	#N/A
ENSG00000170089		36.9333	2.69093	0.726778	3.70255	0.000213446	0.00264595	#N/A
ENSG00000170365	SMAD1	8.82825	-6.70911	1.98045	-3.38766	0.000704905	0.00688791	#N/A
ENSG00000170892	TSEN34	87.9286	2.10947	0.57865	3.6455	0.000266871	0.00318582	#N/A
ENSG00000171223	JUNB	1888.74	-3.63726	0.417029	-8.72184	2.7372e-18	5.88737e-16	#N/A
ENSG00000172059	KLF11	48.8304	-2.48217	0.755253	-3.28654	0.00101428	0.00914345	#N/A
ENSG00000172534	HCFC1	128.842	-3.78083	0.679621	-5.56314	2.6496e-08	1.25345e-06	#N/A
ENSG00000173166	RAPH1	8.99622	-6.59738	2.05084	-3.21692	0.00129576	0.01105	#N/A
ENSG00000173402	DAG1	16.043	-7.72808	1.80695	-4.27687	1.89543e-05	0.00036228	#N/A
ENSG00000173812	EIF1	1997.95	-0.922915	0.337082	-2.73796	0.00618223	0.0361042	#N/A
ENSG00000175155	YPEL2	102.183	-2.61645	0.584863	-4.47361	7.69091e-06	0.000172063	#N/A
ENSG00000175221	MED16	99.2549	-2.54743	0.544972	-4.67443	2.94766e-06	7.60808e-05	#N/A
ENSG00000175265	GOLGA8A	31.5252	3.33685	0.950128	3.512	0.000444748	0.00478015	#N/A
ENSG00000175416	CLTB	48.3456	2.00229	0.627002	3.19343	0.00140591	0.0118301	#N/A
ENSG00000175505	CLCF1	46.4697	-9.47028	1.68019	-5.63645	1.73592e-08	8.66429e-07	#N/A
ENSG00000175567	UCP2	619.085	-2.19625	0.396037	-5.54556	2.93021e-08	1.36077e-06	#N/A
ENSG00000175582	RAB6A	99.2799	-4.63674	0.629148	-7.36987	1.70794e-13	2.13667e-11	#N/A
ENSG00000175866	BAIAP2	32.0124	-7.04649	1.4532	-4.84895	1.24114e-06	3.6933e-05	#N/A
ENSG00000176542	USF3	33.9103	-2.79815	0.939768	-2.97749	0.00290623	0.0203254	#N/A
ENSG00000177606	JUN	789.707	3.01694	0.477224	6.32186	2.5843e-10	1.83142e-08	#N/A
ENSG00000177613	CSTF2T	13.9982	-4.99401	1.56445	-3.19218	0.00141201	0.0118733	#N/A
ENSG00000177728	TMEM94	28.5915	-3.50752	1.00913	-3.47578	0.000509376	0.00530302	#N/A
ENSG00000178209	PLEC	392.474	-1.80476	0.519332	-3.47516	0.000510556	0.00530909	#N/A
ENSG00000178234	GALNT11	28.3283	-2.43057	0.834229	-2.91355	0.00357339	0.0239267	#N/A
ENSG00000179409	GEMIN4	19.6889	-3.96818	1.15821	-3.42611	0.000612282	0.00611783	#N/A
ENSG00000179604	CDC42EP4	52.5677	-6.63319	1.19584	-5.54689	2.908e-08	1.35559e-06	#N/A
ENSG00000180263	FGD6	14.0055	-5.23183	1.60236	-3.26507	0.00109435	0.0096876	FGD6
ENSG00000180964	TCEAL8	31.4679	2.46213	0.783843	3.1411	0.00168315	0.0134083	#N/A
ENSG00000181192	DHTKD1	23.819	-3.06812	1.00332	-3.05798	0.00222837	0.0167298	#N/A
ENSG00000181523	SGSH	48.0202	-2.4406	0.805308	-3.03064	0.00244035	0.0178087	#N/A
ENSG00000181751	C5orf30	15.4589	2.68636	0.993101	2.70502	0.00682997	0.038659	#N/A
ENSG00000182054	IDH2	186.896	-1.67261	0.595184	-2.81024	0.0049505	0.0306841	#N/A
ENSG00000182378	PLCXD1	7.00222	-6.23635	2.14429	-2.90835	0.00363337	0.0242488	#N/A
ENSG00000182551	ADI1	235.416	1.22517	0.444173	2.75831	0.00581017	0.0344285	#N/A
ENSG00000182858	ALG12	20.3994	-5.01949	1.34508	-3.73175	0.000190154	0.00241084	#N/A
ENSG00000183087	GAS6	36.0928	3.21729	0.772207	4.16635	3.09509e-05	0.000550737	#N/A
ENSG00000183431	SF3A3	164.857	1.39384	0.438161	3.18112	0.00146707	0.0121725	#N/A
ENSG00000184305	CCSER1	32.4333	4.14182	0.865611	4.78485	1.71118e-06	4.81171e-05	#N/A
ENSG00000185215	TNFAIP2	108.956	-1.70198	0.496539	-3.42768	0.000608755	0.00608755	#N/A
ENSG00000186469	GNG2	145.504	-3.2966	0.537247	-6.13608	8.45805e-10	5.34514e-08	#N/A
ENSG00000187266	EPOR	20.2707	-7.92401	1.79571	-4.41273	1.02073e-05	0.000216091	#N/A
ENSG00000187838	TMEM256-PLSCR3	46.2604	-4.28872	0.885255	-4.84462	1.26854e-06	3.74754e-05	#N/A
ENSG00000188229	TUBB4B	394.589	1.64228	0.388172	4.23079	2.32871e-05	0.000435213	#N/A
ENSG00000196126	HLA-DRB1	8944.72	2.92582	0.49307	5.93388	2.95855e-09	1.7029e-07	#N/A
ENSG00000196230	TUBB	280.823	-2.9406	0.43748	-6.72168	1.79644e-11	1.57317e-09	#N/A
ENSG00000196912	ANKRD36B	23.7089	2.71515	0.818426	3.31753	0.00090818	0.00838862	#N/A
ENSG00000196924	FLNA	1268.79	-1.64228	0.440127	-3.73139	0.000190427	0.00241182	#N/A
ENSG00000196935	SRGAP1	5.64048	-5.97673	2.22986	-2.68031	0.00735532	0.0409148	#N/A
ENSG00000197043	ANXA6	286.779	1.75215	0.464137	3.77508	0.000159954	0.00209737	#N/A
ENSG00000197321	SVIL	39.6977	-2.65728	0.801289	-3.31625	0.00091233	0.00840665	#N/A
ENSG00000197405	C5AR1	77.1326	-4.54084	0.686162	-6.61773	3.64755e-11	3.1272e-09	#N/A
ENSG00000197448	GSTK1	915.344	-1.20649	0.420657	-2.8681	0.00412945	0.0267585	#N/A
ENSG00000197471	SPN	560.308	-2.56529	0.446426	-5.74628	9.12263e-09	4.82084e-07	#N/A
ENSG00000198130	HIBCH	37.0245	2.43148	0.874876	2.77923	0.00544875	0.0329885	#N/A
ENSG00000198246	SLC29A3	10.7933	-4.89089	1.765	-2.77104	0.00558772	0.0335154	#N/A
ENSG00000198455	ZXDB	5.43458	-5.91549	2.25528	-2.62295	0.00871723	0.0463056	#N/A
ENSG00000198563	DDX39B	171.105	-2.28682	0.558133	-4.09728	4.18042e-05	0.000698255	#N/A
ENSG00000198728	LDB1	10.5395	-5.13898	1.77909	-2.88854	0.00387032	0.0254971	#N/A
ENSG00000198821	CD247	17.5409	4.01728	1.02432	3.92191	8.7848e-05	0.00129918	#N/A
ENSG00000198848	CES1	123.229	3.11234	0.598048	5.20416	1.94874e-07	7.3287e-06	#N/A
ENSG00000204287	HLA-DRA	27704.6	1.55348	0.489916	3.17091	0.00151962	0.0124702	#N/A
ENSG00000204348	DXO	16.8238	-5.789	1.5956	-3.62809	0.000285522	0.00335297	#N/A
ENSG00000204427	ABHD16A	90.166	-1.75964	0.532418	-3.305	0.000949759	0.00867329	#N/A
ENSG00000204577	LILRB3	222.504	-3.668	0.653125	-5.61608	1.95336e-08	9.63059e-07	#N/A
ENSG00000206341	HLA-H	272.43	-1.65755	0.457092	-3.62629	0.00028752	0.00336998	#N/A
ENSG00000213599	SLX1A-SULT1A3	37.269	-2.99038	0.781323	-3.82733	0.000129539	0.00176186	#N/A
ENSG00000213625	LEPROT	128.096	-1.61238	0.479073	-3.36563	0.000763685	0.0073376	#N/A
ENSG00000213676	ATF6B	75.8777	-4.31502	0.686787	-6.28291	3.323e-10	2.30169e-08	#N/A
ENSG00000213809	KLRK1	10.3386	3.45032	1.32452	2.60495	0.00918866	0.0482175	#N/A
ENSG00000213983	AP1G2	117.949	-3.07532	0.584104	-5.26501	1.4018e-07	5.57988e-06	#N/A
ENSG00000214021	TTLL3	57.0791	-4.53805	0.764568	-5.93544	2.93058e-09	1.69476e-07	#N/A
ENSG00000214517	PPME1	7.35844	-6.32126	2.07341	-3.04872	0.00229817	0.0170935	#N/A
ENSG00000220205	VAMP2	38.089	-6.86257	1.47542	-4.65127	3.29892e-06	8.36518e-05	#N/A
ENSG00000225190	PLEKHM1	84.5092	-2.28506	0.679319	-3.36375	0.000768916	0.00735996	#N/A
ENSG00000229391	HLA-DRB6	677.599	1.97362	0.625078	3.15739	0.00159188	0.0128907	#N/A
ENSG00000230373	GOLGA6L5P	4.78371	7.54601	2.44277	3.08912	0.00200747	0.0154112	#N/A
ENSG00000232653	GOLGA8N	9.2366	-5.58023	1.83043	-3.0486	0.00229912	0.0170935	#N/A
ENSG00000235106	LINC00094	8.39729	-6.64594	2.00411	-3.31615	0.000912664	0.00840665	#N/A
ENSG00000237973	MTCO1P12	95.4875	3.48237	0.712585	4.88695	1.0241e-06	3.13886e-05	#N/A
ENSG00000239998	LILRA2	261.394	-2.40897	0.416279	-5.78691	7.16915e-09	3.85499e-07	#N/A
ENSG00000242574	HLA-DMB	1076.44	2.42263	0.528431	4.58457	4.54932e-06	0.000110227	#N/A
ENSG00000243811	APOBEC3D	7.07512	-6.27887	2.11018	-2.97552	0.00292494	0.0203981	#N/A
ENSG00000244482	LILRA6	84.121	-4.03827	0.654091	-6.17387	6.6637e-10	4.34558e-08	#N/A
ENSG00000244509	APOBEC3C	99.4685	-1.98051	0.529547	-3.74	0.000184021	0.00235501	#N/A
ENSG00000244682	FCGR2C	86.9438	-3.29035	0.605978	-5.42983	5.64088e-08	2.4699e-06	#N/A
ENSG00000249673	NOP14-AS1	6.42774	-6.28606	2.11413	-2.97335	0.00294569	0.0204961	#N/A
ENSG00000257594	GALNT4	12.6232	-4.09874	1.46932	-2.78955	0.00527819	0.0322104	#N/A
ENSG00000261371	PECAM1	1315.99	-2.90605	0.421311	-6.89764	5.28721e-12	5.06416e-10	#N/A
ENSG00000100243	CYB5R3	117.791	-3.83059	0.683781	-5.60207	2.11801e-08	1.03043e-06	#N/A
ENSG00000149925	ALDOA	2152.52	-2.62764	0.350387	-7.49924	6.41874e-14	8.74375e-12	#N/A
ENSG00000161847	RAVER1	24.2254	-3.65856	1.03741	-3.52664	0.000420866	0.00456621	#N/A
ENSG00000186111	PIP5K1C	23.695	-5.80454	1.39485	-4.16141	3.16295e-05	0.000560087	#N/A

## Sheet: ZDG_mono
ZIKV dependency genes in monocytes between ZIKV-infected and ZIKV-uninfected patients (FDR<0,05 and |log2FC|>0.58)
		baseMean	log2FoldChange	lfcSE	stat	pvalue	padj	ZDG
ENSG00000004777	ARHGAP33	3.20425	0.174618	3.0055	0.0580994	0.953669	NA	#N/A
ENSG00000055332	EIF2AK2	123.607	0.225105	0.714138	0.315212	0.752601	0.903212	#N/A
ENSG00000059378	PARP12	46.2365	0.00575172	0.896012	0.00641925	0.994878	0.998067	#N/A
ENSG00000089127	OAS1	399.526	1.6461	0.553589	2.9735	0.00294426	0.0541998	#N/A
ENSG00000105939	ZC3HAV1	203.582	0.666729	0.577948	1.15361	0.248658	0.568225	#N/A
ENSG00000106785	TRIM14	120.13	-0.790539	0.865123	-0.913789	0.360828	0.669897	#N/A
ENSG00000107201	DDX58	47.4996	0.148118	0.868575	0.17053	0.864594	0.950869	#N/A
ENSG00000115267	IFIH1	62.0387	1.16906	0.804869	1.45249	0.146367	0.442015	#N/A
ENSG00000115415	STAT1	394.101	0.46433	0.607075	0.764864	0.444353	0.726856	#N/A
ENSG00000116176	TPSG1	0.360284	-2.72008	6.09342	-0.446395	0.655312	NA	#N/A
ENSG00000117228	GBP1	126.536	1.29693	0.730137	1.77629	0.0756856	0.318716	#N/A
ENSG00000118322	ATP10B	4.21899	-6.14691	5.98648	-1.0268	0.304515	NA	#N/A
ENSG00000119729	RHOQ	64.1372	0.357832	0.764319	0.46817	0.639663	0.849309	#N/A
ENSG00000119917	IFIT3	77.234	3.13939	0.846753	3.70756	0.000209262	0.0086568	#N/A
ENSG00000119922	IFIT2	131.789	2.42752	0.789765	3.07372	0.00211409	0.0440294	#N/A
ENSG00000121060	TRIM25	134.696	-0.615621	0.651067	-0.945557	0.344374	0.655878	#N/A
ENSG00000124201	ZNFX1	115.105	-0.438623	0.685692	-0.639679	0.522381	0.778134	ZNFX1
ENSG00000126709	IFI6	213.608	-1.56064	0.776243	-2.01051	0.0443776	0.24421	IFI6
ENSG00000128335	APOL2	62.9237	0.333262	0.818402	0.407211	0.683853	0.872389	#N/A
ENSG00000130303	BST2	367.128	1.8665	0.604187	3.08928	0.00200642	0.042581	#N/A
ENSG00000130813	C19orf66	99.0798	-0.158618	0.748521	-0.211908	0.832179	0.93775	#N/A
ENSG00000135114	OASL	46.0154	1.11497	1.00587	1.10845	0.267665	0.585017	OASL
ENSG00000135899	SP110	180.284	-1.02419	0.659198	-1.55369	0.120259	0.402022	#N/A
ENSG00000138496	PARP9	141.632	1.08985	0.674633	1.61547	0.106209	0.378152	#N/A
ENSG00000140464	PML	71.6739	-2.97398	0.793711	-3.74693	0.000179015	0.00771803	#N/A
ENSG00000142089	IFITM3	595.063	0.746042	0.633365	1.1779	0.238835	0.557529	IFITM3
ENSG00000142178	SIK1	15.3291	-8.83243	5.97499	-1.47823	0.139345	0.431535	#N/A
ENSG00000152778	IFIT5	28.6546	0.673977	0.991517	0.679743	0.496667	0.762604	#N/A
ENSG00000157601	MX1	290.907	1.36975	0.704036	1.94556	0.0517075	0.262108	#N/A
ENSG00000160710	ADAR	168.075	-2.15231	0.636453	-3.38173	0.000720314	0.021852	#N/A
ENSG00000161133	USP41	1.5226	-4.73011	4.79523	-0.98642	0.323927	NA	#N/A
ENSG00000163840	DTX3L	86.8402	-0.132056	0.676088	-0.195323	0.84514	0.942882	#N/A
ENSG00000168062	BATF2	4.71076	-1.25862	2.41848	-0.520416	0.602774	0.828097	BATF2
ENSG00000168394	TAP1	528.105	0.545723	0.522549	1.04435	0.296324	0.611672	#N/A
ENSG00000173193	PARP14	231.68	0.720699	0.690917	1.0431	0.2969	0.611806	#N/A
ENSG00000178685	PARP10	105.237	-0.592331	0.703509	-0.841966	0.399807	0.69796	#N/A
ENSG00000184979	USP18	9.59004	3.29605	1.97768	1.66662	0.09559	0.358485	#N/A
ENSG00000185201	IFITM2	1108.06	0.499391	0.563432	0.886337	0.375436	0.680659	#N/A
ENSG00000185745	IFIT1	54.7811	2.98534	0.927008	3.2204	0.0012801	0.031914	#N/A
ENSG00000187608	ISG15	110.371	0.868738	0.834565	1.04095	0.297901	0.613018	#N/A
ENSG00000188313	PLSCR1	290.684	0.759676	0.602924	1.25999	0.207674	0.525908	#N/A
ENSG00000196116	TDRD7	11.3887	4.71188	1.70409	2.76504	0.00569153	0.082541	TDRD7
ENSG00000205413	SAMD9	58.7968	1.24781	1.95634	0.63783	0.523584	0.778483	#N/A
ENSG00000213928	IRF9	287.655	1.04046	0.563113	1.8477	0.0646465	0.294325	#N/A
ENSG00000221963	APOL6	101.778	-0.359861	0.670667	-0.536571	0.591564	0.821278	#N/A
ENSG00000225492	GBP1P1	1.82618	-1.16881	3.36935	-0.346894	0.728671	NA	#N/A
ENSG00000259529		48.0272	-3.10217	0.99058	-3.13167	0.00173814	0.0388533	#N/A
ENSG00000000971	CFH	2.30435	1.03313	3.62435	0.285052	0.775604	NA	#N/A
ENSG00000002549	LAP3	285.302	1.06726	0.605642	1.76219	0.0780369	0.324367	LAP3
ENSG00000002587	HS3ST1	1.88004	-2.68333	4.14414	-0.6475	0.517308	NA	#N/A
ENSG00000003147	ICA1	11.2077	3.96461	1.6854	2.35232	0.0186566	0.156315	#N/A
ENSG00000003400	CASP10	50.487	-0.840315	0.815112	-1.03092	0.302579	0.616987	#N/A
ENSG00000003402	CFLAR	344.849	0.403708	0.563987	0.715811	0.474108	0.748456	#N/A
ENSG00000003756	RBM5	226.299	-0.0819518	0.570674	-0.143605	0.885812	0.959825	#N/A
ENSG00000004455	AK2	267.272	1.1529	0.650916	1.77119	0.0765291	0.320904	#N/A
ENSG00000004468	CD38	18.4363	0.913171	1.16661	0.782755	0.433771	0.720094	#N/A
ENSG00000004487	KDM1A	14.0655	0.056494	1.35161	0.0417977	0.96666	0.988607	#N/A
ENSG00000005020	SKAP2	287.918	-0.514665	0.585685	-0.87874	0.379542	0.683714	#N/A
ENSG00000005059	CCDC109B	292.024	1.39063	0.588396	2.36342	0.0181073	0.154028	#N/A
ENSG00000005448	WDR54	10.3971	1.14498	1.55827	0.734777	0.462475	0.73991	#N/A
ENSG00000005469	CROT	7.95838	2.32687	1.75764	1.32386	0.185549	0.498565	#N/A
ENSG00000006210	CX3CL1	0.627628	-3.47428	6.07287	-0.572098	0.567256	NA	#N/A
ENSG00000006451	RALA	54.8763	0.543814	0.79932	0.680345	0.496286	0.762604	#N/A
ENSG00000006634	DBF4	9.124	0.677613	1.65563	0.409278	0.682336	0.871519	#N/A
ENSG00000006652	IFRD1	305.059	0.918039	0.636047	1.44335	0.148921	0.446201	#N/A
ENSG00000006715	VPS41	122.839	1.29939	0.665136	1.95357	0.0507516	0.259475	#N/A
ENSG00000008513	ST3GAL1	121.687	0.598454	0.653654	0.915552	0.359902	0.668968	#N/A
ENSG00000008517	IL32	20.3703	-0.554351	1.48932	-0.372218	0.70973	0.885293	#N/A
ENSG00000009790	TRAF3IP3	422.71	1.21595	0.555527	2.18882	0.0286097	0.194521	#N/A
ENSG00000010030	ETV7	4.48685	4.75461	2.59068	1.83528	0.0664649	0.298472	#N/A
ENSG00000010295	IFFO1	191.828	-0.5647	0.597396	-0.945269	0.344522	0.655993	#N/A
ENSG00000010322	NISCH	113.667	1.0285	0.687733	1.49549	0.134787	0.424796	#N/A
ENSG00000010327	STAB1	374.826	-1.42293	0.581452	-2.44721	0.0143968	0.136965	#N/A
ENSG00000010810	FYN	50.5764	0.383543	0.825752	0.464477	0.642306	0.851349	#N/A
ENSG00000010818	HIVEP2	15.3432	-0.0145228	1.31627	-0.0110332	0.991197	0.996051	#N/A
ENSG00000013364	MVP	343.769	-1.45148	0.539345	-2.69119	0.00711967	0.0929073	#N/A
ENSG00000013374	NUB1	83.512	-1.12121	0.689075	-1.62713	0.10371	0.373735	#N/A
ENSG00000013523	ANGEL1	19.7242	-11.23	2.37572	-4.727	2.27863e-06	0.000260552	#N/A
ENSG00000013810	TACC3	129.593	0.277726	0.722615	0.384335	0.70073	0.881062	#N/A
ENSG00000017427	IGF1	1.52753	-4.98615	4.4511	-1.12021	0.262626	NA	#N/A
ENSG00000018189	RUFY3	24.9768	-0.657903	1.09156	-0.60272	0.546695	0.794878	#N/A
ENSG00000020577	SAMD4A	8.8429	-1.76525	1.60947	-1.09679	0.272735	0.591622	#N/A
ENSG00000020633	RUNX3	29.4282	-0.855654	0.994532	-0.860358	0.389592	0.690744	#N/A
ENSG00000021645	NRXN3	5.19543	-6.49244	5.98344	-1.08507	0.277891	0.596406	#N/A
ENSG00000023330	ALAS1	54.3321	0.501499	0.850679	0.589528	0.555507	0.80006	#N/A
ENSG00000023445	BIRC3	48.9886	-1.01757	0.931585	-1.0923	0.274702	0.593604	#N/A
ENSG00000023909	GCLM	4.70917	0.674328	2.31868	0.290824	0.771186	0.911534	#N/A
ENSG00000024862	CCDC28A	68.0258	2.01025	0.823066	2.44239	0.0145902	0.137923	#N/A
ENSG00000025708	TYMP	619.955	-1.00037	0.579845	-1.72524	0.0844851	0.336796	TYMP
ENSG00000026103	FAS	62.1233	1.24875	0.796714	1.56737	0.117027	0.395653	#N/A
ENSG00000026508	CD44	1777.16	-1.03794	0.539759	-1.92297	0.0544843	0.269526	#N/A
ENSG00000026559	KCNG1	1.62047	-5.00527	4.34173	-1.15283	0.248981	NA	#N/A
ENSG00000026751	SLAMF7	43.1945	-0.655461	1.09444	-0.598898	0.549241	0.795951	#N/A
ENSG00000026950	BTN3A1	60.6877	-0.456432	0.804319	-0.567476	0.570391	0.809131	#N/A
ENSG00000027697	IFNGR1	600.505	0.907233	0.557801	1.62644	0.103855	0.373897	#N/A
ENSG00000028116	VRK2	45.7971	1.84429	0.863714	2.13531	0.032736	0.209524	#N/A
ENSG00000028137	TNFRSF1B	1246.97	-2.54901	0.555351	-4.58992	4.43416e-06	0.000462553	#N/A
ENSG00000030110	BAK1	108.805	0.207083	0.717584	0.288584	0.7729	0.912743	#N/A
ENSG00000033170	FUT8	12.4272	0.859746	1.49721	0.574231	0.565811	0.806425	#N/A
ENSG00000033627	ATP6V0A1	81.4674	-2.33773	0.72509	-3.22406	0.00126388	0.0316422	ATP6V0A1
ENSG00000033867	SLC4A7	32.077	-0.893156	0.963155	-0.927323	0.353759	0.663445	SLC4A7
ENSG00000035403	VCL	186.814	-0.411842	0.605864	-0.679759	0.496657	0.762604	#N/A
ENSG00000035862	TIMP2	68.3345	0.592675	0.741024	0.799806	0.423823	0.71329	#N/A
ENSG00000036257	CUL3	36.6368	1.23838	0.917876	1.34918	0.177279	0.486771	#N/A
ENSG00000036448	MYOM2	7.10941	4.1857	2.23347	1.87408	0.0609194	0.2841	#N/A
ENSG00000038427	VCAN	4128.9	-2.16328	0.582352	-3.71473	0.000203418	0.00850883	#N/A
ENSG00000039560	RAI14	1.61554	-4.75724	4.70161	-1.01183	0.311618	NA	#N/A
ENSG00000041353	RAB27B	2.1494	0.942987	3.7672	0.250315	0.802344	NA	#N/A
ENSG00000041357	PSMA4	335.245	1.27632	0.657307	1.94174	0.0521689	0.263325	#N/A
ENSG00000043462	LCP2	116.001	-0.835797	0.712205	-1.17353	0.240582	0.559737	#N/A
ENSG00000047365	ARAP2	42.8739	0.232268	0.880952	0.263656	0.792045	0.920573	#N/A
ENSG00000047644	WWC3	25.2125	1.04739	1.04582	1.0015	0.316585	0.62969	#N/A
ENSG00000049130	KITLG	1.6254	-5.23607	4.33761	-1.20713	0.227381	NA	#N/A
ENSG00000049449	RCN1	56.9378	0.404436	0.787609	0.513498	0.607603	0.830721	#N/A
ENSG00000050344	NFE2L3	20.933	0.221267	1.24003	0.178438	0.858379	0.948127	#N/A
ENSG00000050628	PTGER3	3.48695	-5.89262	3.68641	-1.59847	0.109938	NA	#N/A
ENSG00000051382	PIK3CB	34.1709	0.258893	0.991147	0.261205	0.793934	0.921286	#N/A
ENSG00000052802	MSMO1	10.5331	6.0721	1.99511	3.04349	0.00233853	0.0468968	#N/A
ENSG00000053254	FOXN3	73.4444	-0.719176	0.725345	-0.991495	0.321444	0.6327	#N/A
ENSG00000053371	AKR7A2	147.135	0.736661	0.635924	1.15841	0.246697	0.565758	#N/A
ENSG00000056558	TRAF1	70.9769	-2.08378	1.05157	-1.98159	0.0475246	0.252808	#N/A
ENSG00000058668	ATP2B4	75.4221	-0.877277	0.818316	-1.07205	0.283696	0.600626	#N/A
ENSG00000059377	TBXAS1	661.211	0.239864	0.542949	0.441781	0.658648	0.858458	#N/A
ENSG00000059588	TARBP1	12.4508	3.05781	1.61206	1.89683	0.0578498	0.276731	#N/A
ENSG00000059728	MXD1	315.319	-0.536098	0.559317	-0.958487	0.337817	0.650686	#N/A
ENSG00000059769	DNAJC25	6.02386	0.145669	1.87392	0.0777349	0.938039	0.978852	#N/A
ENSG00000060491	OGFR	20.9459	-0.390055	1.08772	-0.3586	0.719895	0.888906	#N/A
ENSG00000060982	BCAT1	30.1083	4.12257	1.28262	3.21417	0.00130821	0.0323906	#N/A
ENSG00000062822	POLD1	24.4971	1.62502	1.2656	1.28399	0.199145	0.514443	#N/A
ENSG00000063601	MTMR1	20.7104	-0.882554	1.09504	-0.805955	0.420269	0.71065	#N/A
ENSG00000064225	ST3GAL6	45.1432	2.90251	0.875864	3.31388	0.000920108	0.0254463	#N/A
ENSG00000064687	ABCA7	76.8948	-1.14665	0.75989	-1.50897	0.131307	0.41966	#N/A
ENSG00000064932	SBNO2	18.6995	-3.18429	1.26666	-2.51393	0.0119394	0.123784	#N/A
ENSG00000064989	CALCRL	10.8417	-1.81313	1.56491	-1.15862	0.246613	0.565725	CALCRL
ENSG00000065135	GNAI3	345.254	0.91329	0.565907	1.61385	0.10656	0.378521	#N/A
ENSG00000065154	OAT	186.883	1.07069	0.678644	1.57769	0.114638	0.391846	#N/A
ENSG00000065427	KARS	302.653	1.34523	0.558279	2.4096	0.0159701	0.142942	#N/A
ENSG00000065526	SPEN	77.3814	-0.562126	0.721662	-0.778933	0.436019	0.720769	#N/A
ENSG00000065802	ASB1	23.9906	-0.968781	1.12222	-0.863272	0.387988	0.690104	#N/A
ENSG00000065911	MTHFD2	123.124	0.519755	0.662416	0.784636	0.432667	0.719184	#N/A
ENSG00000065923	SLC9A7	8.7904	-0.94939	1.62082	-0.585748	0.558045	0.801854	#N/A
ENSG00000066294	CD84	65.0789	0.205255	0.838021	0.244928	0.806512	0.926492	CD84
ENSG00000066468	FGFR2	1.97582	-5.01116	4.39448	-1.14033	0.254149	NA	#N/A
ENSG00000067057	PFKP	47.9128	0.220913	0.860758	0.25665	0.797449	0.922749	#N/A
ENSG00000067066	SP100	388.734	0.839789	0.519888	1.61533	0.10624	0.378152	#N/A
ENSG00000067082	KLF6	4315.36	1.34975	0.556174	2.42685	0.0152306	0.140733	#N/A
ENSG00000067208	EVI5	89.3226	0.26481	0.71974	0.367925	0.712929	0.886929	#N/A
ENSG00000067798	NAV3	6.91377	-6.80728	2.90145	-2.34617	0.0189677	0.157627	#N/A
ENSG00000068079	IFI35	140.449	2.16982	0.647883	3.3491	0.000810758	0.0238063	IFI35
ENSG00000068615	REEP1	1.16232	-4.39994	5.32234	-0.826694	0.408411	NA	#N/A
ENSG00000068796	KIF2A	15.7229	-0.843561	1.28068	-0.658685	0.510098	0.771473	#N/A
ENSG00000069122	ADGRF5	0.267344	-2.83009	6.09342	-0.464451	0.642325	NA	#N/A
ENSG00000069702	TGFBR3	3.19039	-1.49365	2.49049	-0.599743	0.548678	NA	#N/A
ENSG00000069974	RAB27A	218.552	0.0487718	0.655573	0.0743957	0.940696	0.980147	#N/A
ENSG00000070501	POLB	32.5686	0.998742	0.934803	1.0684	0.285341	0.602171	#N/A
ENSG00000070669	ASNS	2.55222	2.8516	2.90201	0.982631	0.325789	NA	#N/A
ENSG00000070961	ATP2B1	327.999	0.425699	0.568023	0.749441	0.453591	0.732212	#N/A
ENSG00000071242	RPS6KA2	3.9871	-0.879585	2.82632	-0.311212	0.755639	NA	#N/A
ENSG00000071246	VASH1	15.8469	3.35489	1.53238	2.18933	0.0285731	0.194521	#N/A
ENSG00000071575	TRIB2	2.24041	0.532827	3.64607	0.146138	0.883813	NA	TRIB2
ENSG00000072042	RDH11	147.949	1.76812	0.681587	2.59412	0.0094832	0.111418	#N/A
ENSG00000072694	FCGR2B	71.2613	0.318014	0.828278	0.383946	0.701019	0.881158	#N/A
ENSG00000072736	NFATC3	129.341	-0.761899	0.642501	-1.18583	0.235688	0.554213	#N/A
ENSG00000072858	SIDT1	10.197	-0.233538	1.63659	-0.142698	0.886529	0.959827	#N/A
ENSG00000073910	FRY	74.8811	-1.08952	0.794359	-1.37157	0.170196	0.477442	#N/A
ENSG00000074181	NOTCH3	0.627628	-3.47428	6.07287	-0.572098	0.567256	NA	#N/A
ENSG00000075142	SRI	168.385	1.76226	0.624463	2.82204	0.00477197	0.0746688	#N/A
ENSG00000075223	SEMA3C	20.3984	0.834516	1.12318	0.742995	0.457484	0.735786	#N/A
ENSG00000075234	TTC38	26.2643	0.801638	1.05726	0.75822	0.448319	0.72886	#N/A
ENSG00000075240	GRAMD4	25.1021	-0.197292	1.03383	-0.190835	0.848655	0.944062	#N/A
ENSG00000075303	SLC25A40	55.3029	0.765928	0.898743	0.852222	0.394091	0.693756	#N/A
ENSG00000075399	VPS9D1	14.8178	-0.567054	1.40637	-0.403204	0.686798	0.874174	#N/A
ENSG00000075643	MOCOS	0.894972	-4.01235	5.88142	-0.682208	0.495107	NA	#N/A
ENSG00000075914	EXOSC7	50.8787	1.21404	0.812302	1.49457	0.135026	0.424796	#N/A
ENSG00000076108	BAZ2A	106.681	-2.5679	0.720358	-3.56476	0.00036419	0.0130059	#N/A
ENSG00000076554	TPD52	2.1637	3.76705	3.78973	0.994015	0.320215	NA	#N/A
ENSG00000076604	TRAF4	5.08238	1.64188	2.39184	0.686451	0.492428	0.759773	#N/A
ENSG00000076716	GPC4	11.5714	-10.3309	2.59198	-3.98572	6.72766e-05	0.00368688	#N/A
ENSG00000077092	RARB	#N/A	#N/A	#N/A	#N/A	#N/A	#N/A	#N/A
ENSG00000077984	CST7	30.1667	-0.716873	1.5151	-0.473153	0.636104	0.847375	#N/A
ENSG00000078081	LAMP3	0.627628	-3.47428	6.07287	-0.572098	0.567256	NA	#N/A
ENSG00000078269	SYNJ2	5.75533	0.296694	2.46326	0.120448	0.904129	0.965576	#N/A
ENSG00000078401	EDN1	1.15579	2.74403	4.64001	0.591384	0.554263	NA	#N/A
ENSG00000079102	RUNX1T1	4.13098	-6.1192	3.29127	-1.85922	0.062996	NA	#N/A
ENSG00000079263	SP140	16.773	0.51806	1.19268	0.434367	0.664022	0.861659	#N/A
ENSG00000079385	CEACAM1	2.43236	-5.88248	4.09233	-1.43744	0.150593	NA	#N/A
ENSG00000079459	FDFT1	146.308	-0.135487	0.661745	-0.204742	0.837774	0.940686	#N/A
ENSG00000080345	RIF1	42.8213	-0.139706	0.865183	-0.161475	0.871719	0.95383	#N/A
ENSG00000080503	SMARCA2	66.8693	-0.107028	0.769737	-0.139045	0.889415	0.960602	#N/A
ENSG00000080546	SESN1	40.8378	-0.888435	0.999435	-0.888937	0.374037	0.680026	#N/A
ENSG00000080561	MID2	1.3482	-4.47548	5.05291	-0.885724	0.375766	NA	#N/A
ENSG00000080603	SRCAP	126.341	-7.52589	0.890025	-8.45582	2.77136e-17	4.70814e-14	#N/A
ENSG00000081014	AP4E1	15.8709	-0.197535	1.25001	-0.158026	0.874436	0.954105	AP4E1
ENSG00000081041	CXCL2	185.557	1.14154	1.87693	0.608195	0.543058	0.792771	#N/A
ENSG00000081189	MEF2C	203.057	0.641915	0.655439	0.979367	0.327398	0.640291	#N/A
ENSG00000082074	FYB	821.711	-0.335652	0.551801	-0.608284	0.542999	0.792771	#N/A
ENSG00000082781	ITGB5	2.97582	-0.398627	3.06949	-0.129867	0.896671	NA	#N/A
ENSG00000083544	TDRD3	13.2307	0.412735	1.45643	0.283389	0.776879	0.914954	#N/A
ENSG00000083799	CYLD	154.523	0.716853	0.642067	1.11648	0.264218	0.581663	#N/A
ENSG00000084676	NCOA1	63.4099	0.872945	0.771427	1.1316	0.257803	0.576394	#N/A
ENSG00000084764	MAPRE3	6.36966	-2.9443	1.94856	-1.51101	0.130785	0.418428	#N/A
ENSG00000086061	DNAJA1	579.222	0.828318	0.535486	1.54685	0.121899	0.404583	#N/A
ENSG00000086065	CHMP5	107.168	1.17995	0.780522	1.51174	0.1306	0.418173	#N/A
ENSG00000086300	SNX10	381.124	0.837668	0.559069	1.49833	0.134048	0.423451	#N/A
ENSG00000086475	SEPHS1	15.46	0.355872	1.28575	0.276781	0.781948	0.917325	#N/A
ENSG00000087586	AURKA	3.0396	0.81225	3.00946	0.269899	0.787238	NA	#N/A
ENSG00000088387	DOCK9	2.82391	-1.19605	3.40552	-0.351209	0.725431	NA	#N/A
ENSG00000088812	ATRN	23.8062	-0.214876	1.08892	-0.197329	0.84357	0.942832	#N/A
ENSG00000088826	SMOX	8.78138	1.98777	1.75766	1.13092	0.25809	0.576623	#N/A
ENSG00000088827	SIGLEC1	102.968	-3.14892	1.06562	-2.95501	0.00312661	0.0564214	#N/A
ENSG00000089041	P2RX7	80.0161	-2.19273	0.722278	-3.03586	0.00239852	0.0473807	#N/A
ENSG00000089327	FXYD5	825.363	-2.51804	0.681079	-3.69713	0.000218047	0.00881979	#N/A
ENSG00000089692	LAG3	#N/A	#N/A	#N/A	#N/A	#N/A	#N/A	#N/A
ENSG00000090339	ICAM1	761.838	-3.87304	1.68981	-2.29201	0.0219053	0.171112	#N/A
ENSG00000091490	SEL1L3	4.22804	1.10418	2.29756	0.480591	0.630807	NA	#N/A
ENSG00000091831	ESR1	5.19543	-6.49244	5.98344	-1.08507	0.277891	0.596406	#N/A
ENSG00000092010	PSME1	975.686	0.256543	0.500263	0.512817	0.60808	0.830971	#N/A
ENSG00000092068	SLC7A8	0.992842	-4.4271	5.20349	-0.850794	0.394884	NA	SLC7A8
ENSG00000092531	SNAP23	314.212	0.711946	0.610905	1.16539	0.243859	0.563212	#N/A
ENSG00000094916	CBX5	26.1624	-2.18867	1.06289	-2.05916	0.0394792	0.230664	CBX5
ENSG00000095303	PTGS1	58.4401	-1.26598	0.846904	-1.49483	0.134959	0.424796	#N/A
ENSG00000095794	CREM	11.1148	2.35504	1.51538	1.55409	0.120163	0.402022	#N/A
ENSG00000096060	FKBP5	112.326	-1.39951	0.717905	-1.94944	0.0512433	0.26102	#N/A
ENSG00000096968	JAK2	148.941	-0.0726854	0.624601	-0.116371	0.907359	0.967392	JAK2
ENSG00000096996	IL12RB1	9.10789	1.45083	1.57833	0.919221	0.35798	0.667675	#N/A
ENSG00000099194	SCD	4.42744	1.68362	2.44713	0.687997	0.491454	0.759404	#N/A
ENSG00000099308	MAST3	151.902	-0.488879	0.665833	-0.734238	0.462804	0.740237	#N/A
ENSG00000099326	MZF1	48.9853	-1.47507	0.834773	-1.76703	0.0772234	0.322076	MZF1
ENSG00000099797	TECR	80.0323	-1.27388	0.833524	-1.52831	0.126437	0.412042	#N/A
ENSG00000099821	POLRMT	42.7126	-1.56561	0.857338	-1.82613	0.0678304	0.301752	#N/A
ENSG00000099860	GADD45B	214.315	-0.219592	0.608919	-0.360627	0.718378	0.888906	#N/A
ENSG00000100034	PPM1F	161.803	-0.969718	0.633025	-1.53188	0.125552	0.410652	#N/A
ENSG00000100060	MFNG	233.09	0.00980213	0.598074	0.0163895	0.986924	0.994366	#N/A
ENSG00000100100	PIK3IP1	108.809	0.401712	0.661973	0.606841	0.543957	0.793271	#N/A
ENSG00000100162	CENPM	0.725498	-4.02719	6.05841	-0.664728	0.506224	NA	#N/A
ENSG00000100220	RTCB	186.221	1.05356	0.638157	1.65094	0.0987507	0.364412	RTCB
ENSG00000100234	TIMP3	0.267344	-2.83009	6.09342	-0.464451	0.642325	NA	#N/A
ENSG00000100292	HMOX1	316.432	0.65099	0.580414	1.1216	0.262034	0.580281	#N/A
ENSG00000100307	CBX7	8.70577	-0.203486	1.89219	-0.10754	0.914361	0.970091	CBX7
ENSG00000100336	APOL4	2.48558	1.95191	3.04368	0.641299	0.521329	NA	#N/A
ENSG00000100342	APOL1	38.9148	1.24815	0.989465	1.26144	0.207151	0.524911	#N/A
ENSG00000100368	CSF2RB	179.299	-0.827938	0.580841	-1.42541	0.154038	0.453401	#N/A
ENSG00000100418	DESI1	52.4352	-1.55673	0.842415	-1.84794	0.0646116	0.294325	#N/A
ENSG00000100422	CERK	35.7564	0.249778	0.908569	0.274914	0.783382	0.917742	#N/A
ENSG00000100483	VCPKMT	25.9704	1.49457	1.18385	1.26246	0.206782	0.524297	#N/A
ENSG00000100485	SOS2	24.0937	-0.0331824	1.03803	-0.0319666	0.974499	0.99066	SOS2
ENSG00000100504	PYGL	485.534	0.849268	0.560554	1.51505	0.129759	0.417391	#N/A
ENSG00000100558	PLEK2	0.267344	-2.83009	6.09342	-0.464451	0.642325	NA	#N/A
ENSG00000100596	SPTLC2	394.953	0.627062	0.549875	1.14037	0.254132	0.571978	#N/A
ENSG00000100599	RIN3	360.738	-1.77307	0.578539	-3.06473	0.00217869	0.0448268	#N/A
ENSG00000100600	LGMN	13.7442	0.524755	1.42898	0.367223	0.713453	0.887302	#N/A
ENSG00000100714	MTHFD1	62.4303	2.05395	0.788229	2.60578	0.00916662	0.109228	#N/A
ENSG00000100731	PCNX	47.2002	-0.017181	0.810193	-0.0212061	0.983081	0.992607	#N/A
ENSG00000100911	PSME2	545.534	0.983941	0.54432	1.80765	0.0706608	0.307914	#N/A
ENSG00000101017	CD40	35.1361	0.242557	1.04951	0.231115	0.817225	0.932292	#N/A
ENSG00000101190	TCFL5	1.08009	-0.837475	4.93289	-0.169774	0.865188	NA	#N/A
ENSG00000101191	DIDO1	73.6902	0.287323	0.714543	0.402107	0.687605	0.874545	#N/A
ENSG00000101255	TRIB3	27.7469	-1.76852	1.20735	-1.4648	0.142977	0.437427	#N/A
ENSG00000101265	RASSF2	338.921	-0.460051	0.580479	-0.792536	0.428048	0.715841	#N/A
ENSG00000101347	SAMHD1	920.222	-1.4454	0.49079	-2.94504	0.00322909	0.0574856	#N/A
ENSG00000101384	JAG1	19.3587	-3.13784	1.21743	-2.57743	0.00995386	0.113382	#N/A
ENSG00000101745	ANKRD12	149.004	0.126158	0.629923	0.200276	0.841265	0.94176	#N/A
ENSG00000101916	TLR8	88.0633	1.34681	0.785342	1.71494	0.0863563	0.3405	#N/A
ENSG00000102081	FMR1	26.252	2.18112	1.12226	1.9435	0.0519562	0.26292	#N/A
ENSG00000102096	PIM2	56.1765	0.185525	0.909882	0.2039	0.838432	0.940918	#N/A
ENSG00000102287	GABRE	1.06938	-4.3571	6.03	-0.722571	0.469943	NA	#N/A
ENSG00000102524	TNFSF13B	474.806	0.211635	0.590683	0.358289	0.720127	0.888906	#N/A
ENSG00000102760	RGCC	52.3517	3.03701	1.07201	2.833	0.00461133	0.0736079	#N/A
ENSG00000102879	CORO1A	2861.87	-1.99343	0.570837	-3.49212	0.000479204	0.0161232	#N/A
ENSG00000102882	MAPK3	28.6512	0.0904537	1.07207	0.0843727	0.93276	0.976872	#N/A
ENSG00000103257	SLC7A5	27.2697	-3.70995	1.45497	-2.54985	0.010777	0.117363	#N/A
ENSG00000103319	EEF2K	8.96919	0.232028	1.8645	0.124446	0.900963	0.964205	#N/A
ENSG00000103479	RBL2	165.108	0.16236	0.658609	0.24652	0.80528	0.926196	#N/A
ENSG00000103888	CEMIP	0.360284	-2.72008	6.09342	-0.446395	0.655312	NA	#N/A
ENSG00000103995	CEP152	21.0438	4.71304	1.38804	3.39546	0.000685145	0.0210536	#N/A
ENSG00000104213	PDGFRL	0.727717	2.40983	5.81881	0.414146	0.678767	NA	#N/A
ENSG00000104312	RIPK2	440.868	0.646955	0.597027	1.08363	0.27853	0.596914	#N/A
ENSG00000104320	NBN	121.574	1.51554	0.706652	2.14468	0.0319781	0.207018	#N/A
ENSG00000104327	CALB1	2.96374	-5.54461	3.86342	-1.43516	0.151242	NA	#N/A
ENSG00000104361	NIPAL2	15.1492	0.940377	1.23834	0.759383	0.447623	0.728629	NIPAL2
ENSG00000104419	NDRG1	38.4878	-0.148929	0.897521	-0.165934	0.868209	0.952353	#N/A
ENSG00000104432	IL7	3.13663	1.67338	2.65913	0.629296	0.529156	NA	#N/A
ENSG00000104518	GSDMD	228.502	0.803398	0.584083	1.37549	0.168981	0.475079	#N/A
ENSG00000104549	SQLE	7.48227	3.10515	1.92954	1.60927	0.107557	0.379997	SQLE
ENSG00000104960	PTOV1	33.6777	-1.39109	0.982221	-1.41627	0.156696	0.457059	#N/A
ENSG00000105173	CCNE1	2.15912	3.35967	3.75563	0.894568	0.371018	NA	#N/A
ENSG00000105220	GPI	312.289	-1.42202	0.579345	-2.45452	0.0141072	0.135403	#N/A
ENSG00000105281	SLC1A5	130.798	-0.715125	0.638964	-1.1192	0.263057	0.580751	#N/A
ENSG00000105329	TGFB1	35.2119	-2.32045	1.13811	-2.03886	0.0414635	0.236265	#N/A
ENSG00000105516	DBP	9.0706	-1.31561	1.64478	-0.799867	0.423788	0.71329	#N/A
ENSG00000105520	PLPPR2	128.135	-3.09407	0.687167	-4.50265	6.71113e-06	0.000633403	#N/A
ENSG00000105612	DNASE2	118.75	0.487818	0.660326	0.738753	0.460057	0.737829	#N/A
ENSG00000105707	HPN	0.267344	-2.83009	6.09342	-0.464451	0.642325	NA	#N/A
ENSG00000105711	SCN1B	2.07369	-5.23928	4.05848	-1.29095	0.196723	NA	#N/A
ENSG00000105835	NAMPT	1255.61	0.987625	0.62711	1.57488	0.115283	0.393048	#N/A
ENSG00000105854	PON2	52.2912	1.749	0.830942	2.10484	0.0353052	0.21833	#N/A
ENSG00000105875	WDR91	38.4117	0.270103	0.905681	0.298232	0.765526	0.908932	#N/A
ENSG00000105967	TFEC	81.4629	0.833493	0.779698	1.06899	0.285072	0.602039	#N/A
ENSG00000105976	MET	0.267344	-2.83009	6.09342	-0.464451	0.642325	NA	#N/A
ENSG00000106034	CPED1	40.7031	-1.20585	0.950613	-1.2685	0.204621	0.521171	#N/A
ENSG00000106144	CASP2	70.6065	-2.74697	0.856492	-3.20723	0.00134018	0.0329287	#N/A
ENSG00000106211	HSPB1	10.8189	-3.04931	1.69566	-1.79831	0.0721285	0.311457	#N/A
ENSG00000106366	SERPINE1	2.38978	2.93291	3.37905	0.867969	0.385411	NA	#N/A
ENSG00000106537	TSPAN13	3.8351	-4.87935	3.01134	-1.62033	0.105162	NA	#N/A
ENSG00000106560	GIMAP2	105.819	-0.450137	0.689381	-0.652958	0.513783	0.773205	#N/A
ENSG00000106588	PSMA2	160.399	0.499667	0.73544	0.679413	0.496876	0.762629	#N/A
ENSG00000106683	LIMK1	33.6991	-2.41484	1.22496	-1.97136	0.0486825	0.254476	#N/A
ENSG00000106688	SLC1A1	0.267344	-2.83009	6.09342	-0.464451	0.642325	NA	#N/A
ENSG00000106780	MEGF9	157.023	0.124369	0.639438	0.194498	0.845786	0.94305	#N/A
ENSG00000106991	ENG	122.034	-2.20062	0.909229	-2.42031	0.0155072	0.141684	#N/A
ENSG00000107021	TBC1D13	22.5206	2.04223	1.16136	1.75849	0.0786648	0.325634	#N/A
ENSG00000107796	ACTA2	19.4066	-0.643555	1.25155	-0.514208	0.607107	0.830329	#N/A
ENSG00000108387	43347	#N/A	#N/A	#N/A	#N/A	#N/A	#N/A	#N/A
ENSG00000108468	CBX1	59.3888	1.1917	0.832629	1.43125	0.152358	0.451267	#N/A
ENSG00000108515	ENO3	5.13904	0.265091	2.41181	0.109914	0.912478	0.96937	#N/A
ENSG00000108679	LGALS3BP	34.6881	-0.273289	1.01792	-0.268477	0.788332	0.919723	#N/A
ENSG00000108688	CCL7	0.360284	-2.72008	6.09342	-0.446395	0.655312	NA	#N/A
ENSG00000108691	CCL2	5.71774	-2.07551	2.14178	-0.969057	0.332517	0.645498	#N/A
ENSG00000108700	CCL8	0.897994	3.17117	5.72709	0.553715	0.579774	NA	#N/A
ENSG00000108771	DHX58	36.3896	0.783413	1.04201	0.75183	0.452153	0.731153	#N/A
ENSG00000108821	COL1A1	2.07369	-5.23928	4.05848	-1.29095	0.196723	NA	COL1A1
ENSG00000108840	HDAC5	89.6091	0.0837106	0.813186	0.102942	0.918009	0.971532	#N/A
ENSG00000108846	ABCC3	50.3198	-2.20081	0.850663	-2.58717	0.0096769	0.112255	#N/A
ENSG00000108932	SLC16A6	45.3628	1.07146	0.994198	1.07771	0.281164	0.598915	#N/A
ENSG00000109062	SLC9A3R1	259.953	-2.46533	0.639112	-3.85743	0.000114586	0.00558465	#N/A
ENSG00000109084	TMEM97	2.84856	2.39362	2.82955	0.845937	0.397588	NA	#N/A
ENSG00000109099	PMP22	3.33388	-5.9758	3.44587	-1.73419	0.0828835	NA	#N/A
ENSG00000109107	ALDOC	8.51385	3.87728	1.85203	2.09353	0.0363022	0.221161	ALDOC
ENSG00000109756	RAPGEF2	24.8557	-0.64923	1.06864	-0.607527	0.543501	0.792896	#N/A
ENSG00000109846	CRYAB	0.720568	-3.55678	6.06242	-0.586693	0.55741	NA	#N/A
ENSG00000110002	VWA5A	43.157	1.41491	1.00844	1.40306	0.160598	0.46278	#N/A
ENSG00000110218	PANX1	25.4003	0.322655	1.05608	0.305521	0.759969	0.906475	#N/A
ENSG00000110446	SLC15A3	75.5228	-0.66601	0.8294	-0.803002	0.421973	0.711687	#N/A
ENSG00000110492	MDK	0.725498	-4.02719	6.05841	-0.664728	0.506224	NA	#N/A
ENSG00000110848	CD69	75.4747	1.46731	0.859963	1.70625	0.0879616	0.343136	#N/A
ENSG00000110852	CLEC2B	77.4874	1.78364	1.03489	1.7235	0.0847978	0.337037	#N/A
ENSG00000111110	PPM1H	29.7463	-3.61358	1.19617	-3.02097	0.00251968	0.0488565	#N/A
ENSG00000111144	LTA4H	2004.13	-0.39887	0.787258	-0.506657	0.612396	0.833347	#N/A
ENSG00000111218	PRMT8	1.3482	-4.47548	5.05291	-0.885724	0.375766	NA	#N/A
ENSG00000111224	PARP11	15.712	-0.234515	1.27943	-0.183296	0.854565	0.946757	#N/A
ENSG00000111261	MANSC1	5.00853	1.50915	2.31019	0.653259	0.513589	0.773205	#N/A
ENSG00000111331	OAS3	168.801	-1.56888	0.859741	-1.82483	0.068026	0.302174	#N/A
ENSG00000111335	OAS2	111.639	-1.03778	0.786316	-1.3198	0.186903	0.500145	OAS2
ENSG00000111344	RASAL1	0.627628	-3.47428	6.07287	-0.572098	0.567256	NA	#N/A
ENSG00000111348	ARHGDIB	3401.18	-1.0956	0.569925	-1.92236	0.0545604	0.269561	#N/A
ENSG00000111554	MDM1	24.226	2.12873	1.11229	1.91383	0.0556424	0.271015	#N/A
ENSG00000111653	ING4	65.1503	0.998762	0.786942	1.26917	0.204381	0.521067	#N/A
ENSG00000111670	GNPTAB	69.3841	-1.09878	0.834416	-1.31683	0.187897	0.501227	#N/A
ENSG00000111678	C12orf57	116.483	3.08902	0.810521	3.81115	0.00013832	0.00630512	#N/A
ENSG00000111729	CLEC4A	285.174	0.578594	0.678028	0.853348	0.393466	0.693328	#N/A
ENSG00000111801	BTN3A3	56.1848	-0.198857	0.867918	-0.229119	0.818776	0.932652	#N/A
ENSG00000111817	DSE	67.4418	1.42022	0.762363	1.86292	0.0624738	0.288744	DSE
ENSG00000111885	MAN1A1	17.5128	-0.530365	1.3329	-0.397902	0.690702	0.875874	#N/A
ENSG00000111913	FAM65B	352.01	0.00413289	0.556451	0.00742723	0.994074	0.997513	#N/A
ENSG00000112078	KCTD20	102.381	-1.02227	0.665133	-1.53694	0.124309	0.407913	#N/A
ENSG00000112096	SOD2	2385.67	-0.394585	0.760338	-0.51896	0.603789	0.828555	#N/A
ENSG00000112297	AIM1	63.4331	1.14042	0.867007	1.31535	0.188393	0.501631	#N/A
ENSG00000112320	SOBP	1.5226	-4.73011	4.79523	-0.98642	0.323927	NA	#N/A
ENSG00000112343	TRIM38	274.003	0.512026	0.571177	0.89644	0.370018	0.676622	#N/A
ENSG00000112394	SLC16A10	3.53906	-2.57866	2.45009	-1.05247	0.292582	NA	#N/A
ENSG00000112715	VEGFA	16.8745	-0.935429	1.35461	-0.690554	0.489846	0.758284	#N/A
ENSG00000112773	FAM46A	140.713	0.167602	0.608225	0.275559	0.782887	0.917522	FAM46A
ENSG00000113070	HBEGF	231.467	1.14288	1.75048	0.652896	0.513824	0.773205	#N/A
ENSG00000113140	SPARC	24.852	-2.07537	1.41893	-1.46263	0.143568	0.437996	#N/A
ENSG00000113161	HMGCR	70.6206	1.72472	0.834467	2.06686	0.0387478	0.228273	#N/A
ENSG00000113368	LMNB1	35.1333	-0.638729	0.900812	-0.709059	0.478288	0.75175	#N/A
ENSG00000113391	FAM172A	51.3849	0.89901	0.827019	1.08705	0.277015	0.595826	#N/A
ENSG00000113532	ST8SIA4	144.848	0.796166	0.661078	1.20435	0.228456	0.546423	#N/A
ENSG00000113578	FGF1	2.88066	-5.85977	3.5786	-1.63745	0.101537	NA	#N/A
ENSG00000113648	H2AFY	312.063	-0.588854	0.561812	-1.04813	0.294577	0.609555	#N/A
ENSG00000113739	STC2	2.24317	-5.20532	4.19903	-1.23965	0.215105	NA	#N/A
ENSG00000113916	BCL6	253.387	-5.17307	1.72973	-2.99068	0.00278358	0.0522119	#N/A
ENSG00000114013	CD86	302.973	0.4207	0.567386	0.74147	0.458409	0.736277	#N/A
ENSG00000114019	AMOTL2	1.3482	-4.47548	5.05291	-0.885724	0.375766	NA	#N/A
ENSG00000114127	XRN1	77.4418	0.830907	0.75765	1.09669	0.272777	0.591622	#N/A
ENSG00000114166	KAT2B	8.02005	-2.02049	1.76091	-1.14741	0.251212	0.569918	#N/A
ENSG00000114331	ACAP2	329.842	0.441797	0.627574	0.703975	0.481448	0.753901	#N/A
ENSG00000114480	GBE1	62.607	-0.300403	0.771232	-0.389511	0.696898	0.878473	#N/A
ENSG00000114541	FRMD4B	19.9585	1.29629	1.11505	1.16254	0.245017	0.564131	#N/A
ENSG00000114698	PLSCR4	1.09071	-4.7618	5.46696	-0.871014	0.383746	NA	#N/A
ENSG00000114770	ABCC5	27.2872	2.52134	1.38405	1.8217	0.0684999	0.302938	#N/A
ENSG00000114790	ARHGEF26	1.06633	-2.57044	4.75367	-0.540726	0.588696	NA	#N/A
ENSG00000115008	IL1A	2.55926	-1.02705	2.99668	-0.342728	0.731803	NA	#N/A
ENSG00000115221	ITGB6	0.450377	-0.507148	6.05465	-0.0837618	0.933246	NA	#N/A
ENSG00000115414	FN1	7.17795	2.02711	2.42746	0.835077	0.403674	0.7005	#N/A
ENSG00000115419	GLS	46.7668	-0.250883	0.847964	-0.295866	0.767333	0.909511	#N/A
ENSG00000115461	IGFBP5	1.697	-4.94937	4.65825	-1.06249	0.288012	NA	#N/A
ENSG00000115525	ST3GAL5	21.7786	-0.192943	1.07424	-0.179609	0.85746	0.948066	#N/A
ENSG00000115548	KDM3A	41.5199	2.54025	0.880594	2.8847	0.00391786	0.0656214	#N/A
ENSG00000115590	IL1R2	8.63293	3.23891	2.02154	1.6022	0.109112	0.382241	#N/A
ENSG00000115808	STRN	7.49227	-0.768816	1.68848	-0.455332	0.648871	0.854983	#N/A
ENSG00000115828	QPCT	405.432	0.696756	0.631101	1.10403	0.269579	0.587256	#N/A
ENSG00000115904	SOS1	30.95	0.297505	1.04599	0.284425	0.776084	0.914506	#N/A
ENSG00000115919	KYNU	279.939	1.50081	0.680751	2.20464	0.0274793	0.192113	#N/A
ENSG00000115956	PLEK	2288.51	0.188761	0.669038	0.282138	0.777838	0.915404	#N/A
ENSG00000115977	AAK1	51.0005	-2.86138	0.875418	-3.26859	0.00108086	0.0283118	#N/A
ENSG00000116133	DHCR24	6.49602	4.27705	2.53442	1.68758	0.0914914	0.350171	#N/A
ENSG00000116194	ANGPTL1	0.267344	-2.83009	6.09342	-0.464451	0.642325	NA	#N/A
ENSG00000116337	AMPD2	486.294	-1.05832	0.641545	-1.64964	0.0990171	0.364442	#N/A
ENSG00000116514	RNF19B	24.8083	-1.50498	1.2645	-1.19018	0.233977	0.552402	#N/A
ENSG00000116584	ARHGEF2	114.215	-2.10386	0.703004	-2.99267	0.0027655	0.0520369	#N/A
ENSG00000116663	FBXO6	68.6226	0.540272	0.817328	0.661023	0.508598	0.770313	#N/A
ENSG00000116717	GADD45A	13.1007	-0.564667	1.35198	-0.41766	0.676195	0.868299	#N/A
ENSG00000116741	RGS2	4895.2	2.6683	0.653216	4.08487	4.41015e-05	0.00271738	#N/A
ENSG00000116761	CTH	0.146973	1.2234	5.94125	0.205916	0.836856	NA	#N/A
ENSG00000116977	LGALS8	263.504	1.46036	0.58522	2.49541	0.0125813	0.126968	#N/A
ENSG00000116991	SIPA1L2	22.629	-1.04437	1.2579	-0.830244	0.406401	0.701837	#N/A
ENSG00000117226	GBP3	23.0356	-1.74724	1.29161	-1.35276	0.176132	0.485213	GBP3
ENSG00000117266	CDK18	3.01581	-3.70923	2.91674	-1.2717	0.203478	NA	#N/A
ENSG00000117318	ID3	4.15352	2.30506	2.73246	0.843583	0.398903	NA	#N/A
ENSG00000117461	PIK3R3	1.06938	-4.3571	6.03	-0.722571	0.469943	NA	#N/A
ENSG00000117525	F3	10.8318	0.020217	2.04332	0.00989416	0.992106	0.99651	#N/A
ENSG00000117643	MAN1C1	8.20856	-0.11649	1.65507	-0.0703835	0.943888	0.98093	MAN1C1
ENSG00000117691	NENF	8.23135	-2.47681	1.75926	-1.40786	0.159171	0.460878	#N/A
ENSG00000118263	KLF7	60.3294	-1.69824	0.757771	-2.2411	0.0250198	0.182649	#N/A
ENSG00000118495	PLAGL1	58.6449	-4.19446	0.927538	-4.52214	6.12161e-06	0.000596707	#N/A
ENSG00000118503	TNFAIP3	2535.17	-3.48471	1.69695	-2.05351	0.0400228	0.232171	#N/A
ENSG00000118507	AKAP7	14.1005	-0.728844	1.4323	-0.508861	0.610849	0.83306	#N/A
ENSG00000118523	CTGF	#N/A	#N/A	#N/A	#N/A	#N/A	#N/A	#N/A
ENSG00000118689	FOXO3	91.5752	-0.0109731	0.675577	-0.0162426	0.987041	0.994399	#N/A
ENSG00000118777	ABCG2	0.267344	-2.83009	6.09342	-0.464451	0.642325	NA	#N/A
ENSG00000118785	SPP1	#N/A	#N/A	#N/A	#N/A	#N/A	#N/A	#N/A
ENSG00000118849	RARRES1	0.267344	-2.83009	6.09342	-0.464451	0.642325	NA	#N/A
ENSG00000118898	PPL	3.09714	-7.55611	3.4529	-2.18834	0.028645	NA	#N/A
ENSG00000118946	PCDH17	0.802032	-3.95454	6.04896	-0.653756	0.513269	NA	#N/A
ENSG00000118971	CCND2	16.8439	1.16476	1.32738	0.877487	0.380222	0.684158	#N/A
ENSG00000119139	TJP2	23.9151	1.88203	1.17054	1.60784	0.107871	0.380748	#N/A
ENSG00000119383	PPP2R4	63.2638	-0.297007	0.879771	-0.337596	0.735668	0.895995	#N/A
ENSG00000119508	NR4A3	17.6677	-1.78567	1.33358	-1.339	0.18057	0.491373	#N/A
ENSG00000119522	DENND1A	79.7621	-1.08929	0.770407	-1.41391	0.157389	0.457956	#N/A
ENSG00000119655	NPC2	1042.6	-0.383166	0.574772	-0.666639	0.505003	0.768835	#N/A
ENSG00000119969	HELLS	4.18258	-0.835414	2.39404	-0.348956	0.727122	NA	#N/A
ENSG00000120063	GNA13	127.278	-1.93952	0.679257	-2.85535	0.00429889	0.0700364	#N/A
ENSG00000120129	DUSP1	36974.4	-0.465778	0.561927	-0.828894	0.407164	0.702451	#N/A
ENSG00000120217	CD274	2.09391	-7.2287	4.35818	-1.65865	0.0971857	NA	CD274
ENSG00000120318	ARAP3	15.2489	-2.71433	1.29541	-2.09535	0.0361403	0.220993	#N/A
ENSG00000120337	TNFSF18	1.87141	-5.14308	4.9179	-1.04579	0.29566	NA	#N/A
ENSG00000120549	KIAA1217	2.51544	-5.55118	3.76383	-1.47488	0.140246	NA	KIAA1217
ENSG00000120594	PLXDC2	569.782	0.440334	0.57858	0.761059	0.446622	0.728569	#N/A
ENSG00000120690	ELF1	274.141	1.62658	0.648176	2.50947	0.0120913	0.124602	#N/A
ENSG00000120708	TGFBI	1840.85	-1.03964	0.651744	-1.59517	0.110674	0.384401	#N/A
ENSG00000120738	EGR1	474.826	-1.39722	1.92132	-0.727216	0.467094	0.743339	#N/A
ENSG00000120833	SOCS2	3.58804	3.79956	2.70902	1.40256	0.160748	NA	#N/A
ENSG00000120889	TNFRSF10B	317.201	0.131394	0.602812	0.217968	0.827454	0.935834	TNFRSF10B
ENSG00000120910	PPP3CC	46.9051	-0.183045	0.935325	-0.195702	0.844844	0.942882	#N/A
ENSG00000121064	SCPEP1	1078.36	0.876323	0.542294	1.61595	0.106104	0.378152	#N/A
ENSG00000121207	LRAT	1.33672	-4.67157	5.54326	-0.842747	0.39937	NA	#N/A
ENSG00000121775	TMEM39B	40.8985	-0.997359	0.853469	-1.16859	0.242567	0.561645	#N/A
ENSG00000121858	TNFSF10	339.929	1.46955	0.828731	1.77325	0.076187	0.32026	#N/A
ENSG00000121933	TMIGD3	4.24623	3.15788	2.61367	1.20822	0.226965	NA	#N/A
ENSG00000121966	CXCR4	318.983	-1.03146	1.41205	-0.730469	0.465104	0.742019	#N/A
ENSG00000122257	RBBP6	71.4815	0.311692	0.747545	0.416954	0.676712	0.868604	#N/A
ENSG00000122644	ARL4A	337.652	2.4519	0.629559	3.89463	9.83499e-05	0.00491419	#N/A
ENSG00000122783	C7orf49	85.1401	0.338034	0.728708	0.463881	0.642733	0.851441	#N/A
ENSG00000122877	EGR2	11.0983	2.57671	1.62444	1.58622	0.11269	0.388777	#N/A
ENSG00000122952	ZWINT	4.063	3.34796	2.62441	1.2757	0.202062	NA	#N/A
ENSG00000123080	CDKN2C	8.52894	-0.54266	1.62128	-0.334711	0.737843	0.897181	#N/A
ENSG00000123104	ITPR2	95.7689	-0.167166	0.747163	-0.223735	0.822964	0.934052	#N/A
ENSG00000123124	WWP1	59.8737	-0.367727	0.840072	-0.437733	0.66158	0.860247	#N/A
ENSG00000123240	OPTN	8.58423	3.227	1.83547	1.75813	0.0787251	0.325634	#N/A
ENSG00000123329	ARHGAP9	441.497	-0.655425	0.525126	-1.24813	0.211984	0.530049	#N/A
ENSG00000123358	NR4A1	480.458	-3.20226	0.852521	-3.75622	0.000172498	0.0075417	#N/A
ENSG00000123384	LRP1	820.471	-2.55868	0.567517	-4.50855	6.52725e-06	0.000631074	LRP1
ENSG00000123609	NMI	146.485	0.835843	0.768072	1.08824	0.276491	0.595824	#N/A
ENSG00000123610	TNFAIP6	39.1187	-0.563345	1.28089	-0.439809	0.660076	0.859383	#N/A
ENSG00000123643	SLC36A1	40.9428	-1.42159	0.951968	-1.49331	0.135355	0.425108	#N/A
ENSG00000123685	BATF3	16.2511	-0.325345	1.45225	-0.224028	0.822735	0.934052	#N/A
ENSG00000123700	KCNJ2	23.0641	1.22684	1.20086	1.02163	0.306954	0.621062	#N/A
ENSG00000123892	RAB38	1.47213	4.58476	4.16724	1.10019	0.27125	NA	#N/A
ENSG00000123933	MXD4	61.4878	-0.939982	0.767397	-1.2249	0.220614	0.539269	#N/A
ENSG00000124067	SLC12A4	25.1838	-0.43543	1.08418	-0.401619	0.687964	0.87463	#N/A
ENSG00000124225	PMEPA1	2.6848	2.12981	3.24678	0.655977	0.511839	NA	#N/A
ENSG00000124226	RNF114	194.105	0.507529	0.592015	0.85729	0.391284	0.692107	#N/A
ENSG00000124406	ATP8A1	24.6695	-0.428612	1.04108	-0.411698	0.680561	0.870882	ATP8A1
ENSG00000124466	LYPD3	2.24444	-4.12835	3.51772	-1.17359	0.24056	NA	#N/A
ENSG00000124532	MRS2	46.9248	1.47164	0.891557	1.65064	0.0988127	0.364412	#N/A
ENSG00000124702	KLHDC3	143.367	0.668717	0.659706	1.01366	0.310746	0.624538	#N/A
ENSG00000124762	CDKN1A	577.286	-2.39945	0.624742	-3.84071	0.000122678	0.00583557	#N/A
ENSG00000124766	SOX4	131.163	1.36171	0.687496	1.98068	0.0476274	0.252808	#N/A
ENSG00000124788	ATXN1	82.1225	0.0241355	0.715714	0.0337223	0.973099	0.99012	#N/A
ENSG00000124942	AHNAK	1372.41	-1.8187	0.582108	-3.12433	0.00178208	0.0394313	#N/A
ENSG00000125144	MT1G	0.720568	-3.55678	6.06242	-0.586693	0.55741	NA	#N/A
ENSG00000125148	MT2A	127.255	-0.417852	0.843806	-0.495199	0.62046	0.837991	#N/A
ENSG00000125347	IRF1	609.215	-0.866903	0.687185	-1.26153	0.207119	0.524911	#N/A
ENSG00000125355	TMEM255A	1.60993	1.48195	4.55445	0.325386	0.744889	NA	#N/A
ENSG00000125384	PTGER2	608.767	0.703584	0.675251	1.04196	0.297431	0.612582	#N/A
ENSG00000125538	IL1B	3654.83	1.26613	2.1606	0.586008	0.55787	0.801823	#N/A
ENSG00000125657	TNFSF9	1.44114	-4.52341	5.40474	-0.836934	0.40263	NA	TNFSF9
ENSG00000125691	RPL23	1505.87	-3.59049	1.42761	-2.51503	0.0119024	0.123627	RPL23
ENSG00000125730	C3	6.20248	-2.24416	2.41657	-0.928654	0.353068	0.662932	#N/A
ENSG00000125735	TNFSF14	16.0114	3.0713	1.42786	2.15098	0.0314781	0.205294	#N/A
ENSG00000125810	CD93	339.939	-1.36073	0.556684	-2.44436	0.0145111	0.137502	#N/A
ENSG00000125826	RBCK1	221.862	-0.574702	0.56315	-1.02051	0.307485	0.62145	#N/A
ENSG00000125845	BMP2	0.22046	2.07501	5.87574	0.353148	0.723977	NA	#N/A
ENSG00000125848	FLRT3	3.48695	-5.89262	3.68641	-1.59847	0.109938	NA	#N/A
ENSG00000125968	ID1	153.9	-0.876577	0.817842	-1.07182	0.283802	0.600637	#N/A
ENSG00000126353	CCR7	11.0003	0.78783	2.07257	0.380122	0.703855	0.882188	#N/A
ENSG00000126787	DLGAP5	0.267344	-2.83009	6.09342	-0.464451	0.642325	NA	DLGAP5
ENSG00000126860	EVI2A	379.899	-1.18116	0.624664	-1.89087	0.058642	0.278212	#N/A
ENSG00000126883	NUP214	148.413	0.133655	0.668447	0.199949	0.841521	0.941781	#N/A
ENSG00000127022	CANX	1624.43	-0.847729	0.592546	-1.43065	0.152529	0.451535	#N/A
ENSG00000127334	DYRK2	12.8488	0.225641	1.61225	0.139954	0.888696	0.960602	#N/A
ENSG00000127603	MACF1	110.515	1.30658	0.637015	2.0511	0.0402573	0.232285	#N/A
ENSG00000127951	FGL2	2626.59	-0.360914	0.60952	-0.592128	0.553765	0.798808	#N/A
ENSG00000128016	ZFP36	6700.16	-4.16627	0.636029	-6.55044	5.73669e-11	3.41104e-08	#N/A
ENSG00000128253	RFPL2	0.985065	-1.72279	5.2127	-0.330499	0.741023	NA	#N/A
ENSG00000128262	POM121L9P	3.60284	-5.74862	4.04583	-1.42088	0.155353	NA	#N/A
ENSG00000128283	CDC42EP1	19.5008	-1.79529	1.73777	-1.0331	0.301558	0.616279	#N/A
ENSG00000128284	APOL3	140.071	0.855116	0.681454	1.25484	0.209537	0.526922	#N/A
ENSG00000128294	TPST2	147.055	-1.2055	0.637228	-1.89179	0.0585185	0.278027	#N/A
ENSG00000128394	APOBEC3F	8.46367	-1.74648	1.64132	-1.06407	0.287297	0.603629	#N/A
ENSG00000128512	DOCK4	13.2396	-2.46755	1.39062	-1.77442	0.0759931	0.319784	#N/A
ENSG00000129048	ACKR4	0.632558	-3.97123	6.0695	-0.654293	0.512923	NA	#N/A
ENSG00000129116	PALLD	45.7655	0.502818	0.823061	0.610912	0.541258	0.791325	#N/A
ENSG00000129219	PLD2	34.0382	-1.35296	0.942802	-1.43504	0.151276	0.449317	#N/A
ENSG00000129250	KIF1C	15.8751	-0.968756	1.23696	-0.783174	0.433525	0.720038	#N/A
ENSG00000129595	EPB41L4A	1.67146	-1.07196	4.16469	-0.257392	0.796876	NA	#N/A
ENSG00000129757	CDKN1C	13.3538	1.94516	1.47081	1.32251	0.185998	0.49896	#N/A
ENSG00000130066	SAT1	9270.88	1.05888	0.597705	1.77158	0.0764649	0.320748	#N/A
ENSG00000130164	LDLR	50.1282	-0.274838	1.09063	-0.251999	0.801042	0.924225	#N/A
ENSG00000130208	APOC1	#N/A	#N/A	#N/A	#N/A	#N/A	#N/A	#N/A
ENSG00000130489	SCO2	332.05	0.103405	0.559687	0.184756	0.853421	0.946326	#N/A
ENSG00000130513	GDF15	1.71341	-5.02442	4.3005	-1.16833	0.242672	NA	#N/A
ENSG00000130529	TRPM4	17.6475	-1.01617	1.20906	-0.840468	0.400646	0.698912	TRPM4
ENSG00000130558	OLFM1	7.8837	-2.01219	2.06741	-0.97329	0.330409	0.643819	OLFM1
ENSG00000130589	HELZ2	64.8653	-0.997536	0.946059	-1.05441	0.291694	0.606664	#N/A
ENSG00000130755	GMFG	729.579	0.0697941	0.570551	0.122328	0.90264	0.964725	#N/A
ENSG00000130775	THEMIS2	822.662	-1.31501	0.526542	-2.49745	0.0125092	0.126788	#N/A
ENSG00000130939	UBE4B	53.8881	-0.625124	0.798313	-0.783056	0.433594	0.720054	#N/A
ENSG00000131018	SYNE1	86.0181	-0.751103	0.75174	-0.999152	0.317721	0.63088	#N/A
ENSG00000131037	EPS8L1	2.9906	3.07053	2.90977	1.05525	0.291312	NA	#N/A
ENSG00000131116	ZNF428	4.2957	-0.0238997	2.18172	-0.0109545	0.99126	NA	#N/A
ENSG00000131153	GINS2	0.987912	-4.06743	5.6675	-0.717676	0.472957	NA	#N/A
ENSG00000131203	IDO1	3.79095	1.36994	2.66431	0.514183	0.607124	NA	IDO1
ENSG00000131389	SLC6A6	133.528	-0.578678	0.667612	-0.866788	0.386058	0.688403	#N/A
ENSG00000131503	ANKHD1	169.497	-0.373936	0.608011	-0.615014	0.538545	0.789999	#N/A
ENSG00000131669	NINJ1	1442.18	0.316997	0.590768	0.536584	0.591555	0.821278	NINJ1
ENSG00000131711	MAP1B	6.50575	1.44657	2.25903	0.640352	0.521944	0.778134	#N/A
ENSG00000131724	IL13RA1	91.5895	0.687177	0.710561	0.967091	0.333499	0.64666	#N/A
ENSG00000131759	RARA	99.0931	-4.09549	0.790233	-5.18263	2.18777e-07	3.77057e-05	#N/A
ENSG00000131979	GCH1	75.8304	0.772308	0.818071	0.94406	0.345139	0.656791	#N/A
ENSG00000132109	TRIM21	50.1816	1.6635	0.816999	2.03611	0.0417392	0.236449	#N/A
ENSG00000132199	ENOSF1	20.0839	-1.62046	1.30345	-1.24321	0.213791	0.531751	#N/A
ENSG00000132256	TRIM5	31.2105	0.892531	0.956828	0.932802	0.350922	0.661606	#N/A
ENSG00000132274	TRIM22	352.609	-0.473811	0.55602	-0.852148	0.394132	0.693756	#N/A
ENSG00000132383	RPA1	71.5618	1.42207	0.789416	1.80142	0.0716371	0.310185	#N/A
ENSG00000132424	PNISR	326.7	-0.655054	0.552562	-1.18548	0.235826	0.554213	#N/A
ENSG00000132510	KDM6B	81.4381	-2.86706	0.911885	-3.1441	0.00166601	0.0380272	#N/A
ENSG00000132530	XAF1	221.581	0.92638	0.64421	1.43801	0.150431	0.448203	#N/A
ENSG00000132535	DLG4	14.2332	-3.97686	1.63346	-2.43462	0.0149073	0.139652	DLG4
ENSG00000132646	PCNA	19.2079	1.08593	1.22141	0.889077	0.373962	0.680026	#N/A
ENSG00000132780	NASP	80.2168	0.644646	0.753305	0.855757	0.392132	0.692972	#N/A
ENSG00000133101	CCNA1	#N/A	#N/A	#N/A	#N/A	#N/A	#N/A	#N/A
ENSG00000133104	SPG20	94.6648	0.337005	0.719905	0.468124	0.639696	0.849309	#N/A
ENSG00000133106	EPSTI1	102.054	0.791563	0.821964	0.963014	0.335541	0.648715	#N/A
ENSG00000133216	EPHB2	15.5452	-2.45404	1.48136	-1.65661	0.0975979	0.362577	#N/A
ENSG00000133321	RARRES3	69.3917	1.30859	0.779628	1.67848	0.0932541	0.353403	#N/A
ENSG00000133401	PDZD2	3.85135	-7.18563	3.16473	-2.27054	0.0231751	NA	#N/A
ENSG00000133519	ZDHHC8P1	0.534688	-3.40281	6.08407	-0.559298	0.575958	NA	#N/A
ENSG00000133561	GIMAP6	44.441	0.0442435	0.886489	0.0499087	0.960195	0.986236	#N/A
ENSG00000133574	GIMAP4	435.732	1.01179	0.71189	1.42127	0.155239	0.454984	#N/A
ENSG00000133639	BTG1	431.144	0.060471	0.584483	0.103461	0.917597	0.971516	#N/A
ENSG00000133789	SWAP70	60.8381	-0.553845	0.757032	-0.7316	0.464413	0.741227	#N/A
ENSG00000133935	C14orf1	12.1996	-0.890218	1.47116	-0.605111	0.545105	0.794313	#N/A
ENSG00000134109	EDEM1	55.7482	1.30175	0.829752	1.56885	0.116683	0.395102	#N/A
ENSG00000134202	GSTM3	2.55498	1.81594	2.97775	0.609838	0.541969	NA	#N/A
ENSG00000134242	PTPN22	45.0141	-0.173377	0.919712	-0.188512	0.850475	0.945132	#N/A
ENSG00000134247	PTGFRN	3.76253	-3.0541	3.17624	-0.961544	0.336279	NA	#N/A
ENSG00000134256	CD101	42.6607	-1.30188	0.877211	-1.48412	0.137778	0.42959	#N/A
ENSG00000134321	RSAD2	47.1165	1.16648	1.01537	1.14883	0.250626	0.569891	#N/A
ENSG00000134363	FST	#N/A	#N/A	#N/A	#N/A	#N/A	#N/A	#N/A
ENSG00000134470	IL15RA	21.9543	0.709262	1.1553	0.613918	0.539269	0.789999	#N/A
ENSG00000134516	DOCK2	371.701	-0.03511	0.562611	-0.0624055	0.95024	0.982616	#N/A
ENSG00000134531	EMP1	7.67595	-1.11714	1.93843	-0.576311	0.564405	0.806208	#N/A
ENSG00000134571	MYBPC3	3.36763	0.576944	2.9338	0.196654	0.844098	NA	#N/A
ENSG00000134755	DSC2	49.7821	1.88535	0.95221	1.97997	0.0477065	0.252808	#N/A
ENSG00000134853	PDGFRA	1.6254	-5.23607	4.33761	-1.20713	0.227381	NA	#N/A
ENSG00000134955	SLC37A2	119.308	0.560935	0.632112	0.887399	0.374864	0.680269	#N/A
ENSG00000135047	CTSL	47.375	0.727458	0.870531	0.835649	0.403352	0.700448	#N/A
ENSG00000135052	GOLM1	28.7336	0.0397889	1.01148	0.0393373	0.968621	0.989317	#N/A
ENSG00000135074	ADAM19	72.5872	1.12071	0.767835	1.45957	0.144409	0.439322	#N/A
ENSG00000135093	USP30	17.1502	-1.92364	1.25611	-1.53143	0.125664	0.410652	#N/A
ENSG00000135124	P2RX4	162.309	0.412365	0.68965	0.597934	0.549884	0.796494	#N/A
ENSG00000135148	TRAFD1	251.483	2.11852	0.580407	3.65007	0.000262173	0.0100898	TRAFD1
ENSG00000135218	CD36	1555.87	1.35965	0.662668	2.05178	0.0401907	0.232212	#N/A
ENSG00000135250	SRPK2	127.415	0.0745937	0.657731	0.113411	0.909705	0.968159	#N/A
ENSG00000135486	HNRNPA1	1847	-1.32097	0.578401	-2.28384	0.0223812	0.172639	#N/A
ENSG00000135604	STX11	779.599	0.203494	0.612598	0.332182	0.739752	0.897571	#N/A
ENSG00000135617	PRADC1	30.1902	1.66918	1.01322	1.6474	0.099476	0.365678	#N/A
ENSG00000135636	DYSF	75.3727	0.570874	0.780033	0.731859	0.464255	0.741227	#N/A
ENSG00000135655	USP15	581.362	1.68002	0.58464	2.8736	0.00405822	0.067322	#N/A
ENSG00000135678	CPM	48.6611	1.26644	0.966458	1.31039	0.190064	0.503394	#N/A
ENSG00000135679	MDM2	169.804	0.777966	0.668959	1.16295	0.24485	0.564075	#N/A
ENSG00000135709	KIAA0513	215.728	0.77692	0.581277	1.33658	0.181361	0.491999	#N/A
ENSG00000135723	FHOD1	53.7994	-0.791034	0.887221	-0.891586	0.372615	0.678997	#N/A
ENSG00000135842	FAM129A	66.7787	-0.123077	0.735553	-0.167326	0.867114	0.951824	#N/A
ENSG00000135914	HTR2B	#N/A	#N/A	#N/A	#N/A	#N/A	#N/A	#N/A
ENSG00000135919	SERPINE2	2.68492	-5.51667	3.96546	-1.39118	0.164171	NA	#N/A
ENSG00000135924	DNAJB2	4.62391	1.32458	2.3419	0.565601	0.571665	0.809584	DNAJB2
ENSG00000135929	CYP27A1	352.488	-0.292443	0.812855	-0.359773	0.719017	0.888906	#N/A
ENSG00000136111	TBC1D4	11.4971	-1.44441	1.48598	-0.972023	0.331039	0.644664	#N/A
ENSG00000136147	PHF11	125.92	0.663281	0.640095	1.03622	0.300098	0.614523	#N/A
ENSG00000136235	GPNMB	9.74081	0.581277	1.96365	0.296019	0.767215	0.909511	#N/A
ENSG00000136244	IL6	4.22721	0.375297	2.43391	0.154195	0.877456	NA	#N/A
ENSG00000136514	RTP4	4.8501	4.46008	2.35266	1.89576	0.0579916	0.276731	#N/A
ENSG00000136560	TANK	175.677	1.6366	0.627551	2.60791	0.00910971	0.108877	TANK
ENSG00000136643	RPS6KC1	51.4966	0.830932	0.785188	1.05826	0.289937	0.605645	#N/A
ENSG00000136810	TXN	91.1281	1.55572	0.712313	2.18405	0.0289589	0.195853	#N/A
ENSG00000136826	KLF4	934.328	0.961856	0.488905	1.96737	0.0491406	0.255517	#N/A
ENSG00000136828	RALGPS1	7.84028	-5.26166	2.39276	-2.199	0.0278781	0.192748	#N/A
ENSG00000136840	ST6GALNAC4	31.8049	-1.01672	0.956724	-1.06271	0.287913	0.604229	#N/A
ENSG00000136867	SLC31A2	227.833	0.88749	0.577166	1.53767	0.12413	0.40789	#N/A
ENSG00000136874	STX17	39.9199	-0.509215	0.915229	-0.556381	0.577951	0.813091	#N/A
ENSG00000136960	ENPP2	8.12921	0.086363	2.32217	0.0371907	0.970333	0.989389	#N/A
ENSG00000136999	NOV	0.360284	-2.72008	6.09342	-0.446395	0.655312	NA	#N/A
ENSG00000137033	IL33	1.16725	-4.70471	5.31608	-0.884996	0.376159	NA	#N/A
ENSG00000137193	PIM1	130.769	-0.226327	0.736139	-0.307452	0.758499	0.905803	#N/A
ENSG00000137267	TUBB2A	18.551	0.0455688	1.16611	0.0390775	0.968829	0.989317	#N/A
ENSG00000137449	CPEB2	23.3969	0.312881	1.05715	0.295967	0.767255	0.909511	#N/A
ENSG00000137486	ARRB1	105.644	-0.2866	0.71687	-0.399793	0.689309	0.875588	#N/A
ENSG00000137496	IL18BP	37.6317	-0.478249	1.12806	-0.423957	0.671597	0.865162	#N/A
ENSG00000137497	NUMA1	109.638	-1.68741	0.652802	-2.58487	0.0097416	0.112255	#N/A
ENSG00000137563	GGH	5.67197	2.32598	2.02673	1.14765	0.251114	0.569918	#N/A
ENSG00000137571	SLCO5A1	1.78994	-4.97038	4.53174	-1.09679	0.272732	NA	#N/A
ENSG00000137628	DDX60	22.109	2.2273	1.3437	1.65758	0.0974017	0.362211	#N/A
ENSG00000137642	SORL1	399.953	-0.0214171	0.590817	-0.03625	0.971083	0.989389	SORL1
ENSG00000137752	CASP1	661.767	0.664648	0.613481	1.0834	0.278629	0.597019	#N/A
ENSG00000137767	SQRDL	405.632	1.52653	0.615414	2.48049	0.0131203	0.12993	#N/A
ENSG00000137804	NUSAP1	5.60719	2.14953	2.24319	0.958248	0.337938	0.650731	#N/A
ENSG00000137822	TUBGCP4	15.5228	3.30529	1.50054	2.20273	0.0276138	0.192317	#N/A
ENSG00000137878	GCOM1	0.360284	-2.72008	6.09342	-0.446395	0.655312	NA	#N/A
ENSG00000137947	GTF2B	52.1344	2.23452	0.916118	2.43912	0.0147232	0.139069	#N/A
ENSG00000137959	IFI44L	181.885	0.622251	0.804755	0.773218	0.439393	0.723598	#N/A
ENSG00000137962	ARHGAP29	7.46287	1.80211	1.99952	0.901272	0.367444	0.674381	#N/A
ENSG00000137965	IFI44	143.051	1.98283	0.671791	2.95156	0.0031617	0.0569594	#N/A
ENSG00000138036	DYNC2LI1	4.85629	2.96258	2.37338	1.24825	0.211938	0.530046	#N/A
ENSG00000138061	CYP1B1	477.059	1.19846	0.572137	2.0947	0.0361978	0.220993	#N/A
ENSG00000138119	MYOF	35.2149	0.332608	1.03911	0.32009	0.7489	0.902292	#N/A
ENSG00000138135	CH25H	3.18847	6.50028	3.1228	2.08156	0.0373829	NA	#N/A
ENSG00000138166	DUSP5	7.79119	0.158205	1.93886	0.081597	0.934967	0.977892	#N/A
ENSG00000138172	CALHM2	106.896	-1.28885	0.654232	-1.97002	0.0488356	0.254549	#N/A
ENSG00000138385	SSB	127.49	1.21139	0.725531	1.66967	0.0949856	0.357232	#N/A
ENSG00000138448	ITGAV	14.8458	0.349191	1.38798	0.251583	0.801364	0.924417	#N/A
ENSG00000138604	GLCE	21.0236	-0.0822325	1.10789	-0.0742244	0.940832	0.980147	#N/A
ENSG00000138640	FAM13A	63.3758	-0.277221	0.756447	-0.366478	0.714008	0.887529	#N/A
ENSG00000138642	HERC6	9.55995	3.06519	1.85703	1.65059	0.0988231	0.364412	#N/A
ENSG00000138646	HERC5	35.9505	0.794833	1.07064	0.74239	0.457851	0.736078	#N/A
ENSG00000138675	FGF5	0.360284	-2.72008	6.09342	-0.446395	0.655312	NA	#N/A
ENSG00000138678	GPAT3	105.047	-0.497362	0.696565	-0.714022	0.475214	0.749318	#N/A
ENSG00000138685	FGF2	1.53246	-5.21393	4.78744	-1.08909	0.276116	NA	#N/A
ENSG00000138755	CXCL9	2.05729	-5.17438	4.32796	-1.19557	0.231864	NA	#N/A
ENSG00000138757	G3BP2	101.678	-0.282611	0.679035	-0.416195	0.677267	0.868924	#N/A
ENSG00000138764	CCNG2	32.9814	0.937242	0.93827	0.998905	0.317841	0.630907	#N/A
ENSG00000139083	ETV6	95.434	0.204603	0.736447	0.277824	0.781147	0.91711	#N/A
ENSG00000139112	GABARAPL1	234.734	1.39133	0.721895	1.92733	0.0539391	0.26805	#N/A
ENSG00000139192	TAPBPL	160.764	1.22424	0.636834	1.92239	0.0545568	0.269561	#N/A
ENSG00000139278	GLIPR1	1240.81	-0.302832	0.611801	-0.494984	0.620611	0.838043	#N/A
ENSG00000139289	PHLDA1	42.2688	-0.48251	1.09733	-0.439711	0.660146	0.859383	#N/A
ENSG00000139405	RITA1	24.624	2.53798	1.39803	1.81539	0.0694636	0.305631	#N/A
ENSG00000139514	SLC7A1	11.6069	-2.02835	1.64186	-1.23539	0.216684	0.535072	#N/A
ENSG00000139531	SUOX	29.4638	-0.483182	0.955464	-0.505704	0.613064	0.833588	#N/A
ENSG00000139679	LPAR6	196.819	2.27193	0.794294	2.86031	0.00423227	0.0693252	#N/A
ENSG00000139687	RB1	94.3443	-0.145149	0.684719	-0.211983	0.83212	0.93775	#N/A
ENSG00000139793	MBNL2	26.6927	1.04428	0.993622	1.05098	0.293268	0.607868	#N/A
ENSG00000139946	PELI2	63.4872	-0.403099	0.833427	-0.483665	0.628624	0.843202	#N/A
ENSG00000139974	SLC38A6	31.9745	0.738573	0.974572	0.757843	0.448545	0.72886	#N/A
ENSG00000140105	WARS	1040.61	0.166836	0.515356	0.32373	0.746143	0.90046	#N/A
ENSG00000140379	BCL2A1	412.249	1.08857	0.642016	1.69554	0.0899725	0.347613	#N/A
ENSG00000140463	BBS4	12.1795	1.03366	1.48368	0.696685	0.486	0.756132	#N/A
ENSG00000140511	HAPLN3	1.97515	0.756423	3.88131	0.194889	0.84548	NA	#N/A
ENSG00000140526	ABHD2	107.326	-1.29707	0.675744	-1.91947	0.0549243	0.270012	#N/A
ENSG00000140836	ZFHX3	62.5791	-2.1489	0.819929	-2.62084	0.00877138	0.106113	#N/A
ENSG00000140853	NLRC5	165.735	-1.47604	0.66285	-2.22682	0.0259596	0.185859	#N/A
ENSG00000140876	NUDT7	6.85773	6.99403	2.38157	2.93674	0.00331686	0.0584357	#N/A
ENSG00000140948	ZCCHC14	9.56571	-0.631066	1.52732	-0.413185	0.679471	0.870343	#N/A
ENSG00000140968	IRF8	388.855	-1.06065	0.536616	-1.97655	0.0480922	0.252965	#N/A
ENSG00000140995	DEF8	129.986	0.391239	0.652936	0.5992	0.54904	0.795884	#N/A
ENSG00000141232	TOB1	434.205	-0.0503027	0.790789	-0.0636107	0.94928	0.982531	#N/A
ENSG00000141401	IMPA2	32.2456	0.531111	1.01928	0.521062	0.602323	0.828097	IMPA2
ENSG00000141447	OSBPL1A	29.7835	-0.250496	1.01299	-0.247283	0.804689	0.926097	OSBPL1A
ENSG00000141458	NPC1	39.1845	0.0821058	0.914793	0.0897535	0.928483	0.975725	#N/A
ENSG00000141480	ARRB2	214.288	0.267913	0.614106	0.436266	0.662644	0.860339	#N/A
ENSG00000141542	RAB40B	3.1197	-4.11444	2.88573	-1.42579	0.153929	NA	#N/A
ENSG00000141574	SECTM1	21.4572	-0.829402	1.08643	-0.763421	0.445212	0.727563	#N/A
ENSG00000141582	CBX4	22.3989	-2.25428	1.27151	-1.77292	0.0762418	0.320276	#N/A
ENSG00000141682	PMAIP1	120.426	1.61031	0.683896	2.35462	0.0185418	0.15583	PMAIP1
ENSG00000141753	IGFBP4	0.340831	-0.980235	6.09016	-0.160954	0.87213	NA	#N/A
ENSG00000141837	CACNA1A	0.627628	-3.47428	6.07287	-0.572098	0.567256	NA	#N/A
ENSG00000141905	NFIC	83.4785	-3.82539	0.78753	-4.85745	1.18906e-06	0.000153698	#N/A
ENSG00000142347	MYO1F	1132.13	-1.69902	0.522059	-3.25445	0.00113611	0.029356	#N/A
ENSG00000142539		#N/A	#N/A	#N/A	#N/A	#N/A	#N/A	#N/A
ENSG00000142599	RERE	56.3678	-2.03251	0.84472	-2.40613	0.0161225	0.14351	#N/A
ENSG00000142875	PRKACB	29.0215	-0.590165	1.08359	-0.54464	0.586001	0.818117	#N/A
ENSG00000143322	ABL2	20.3516	2.7914	1.37002	2.03749	0.0416007	0.236449	#N/A
ENSG00000143344	RGL1	7.05329	1.37257	1.77641	0.772666	0.43972	0.723858	#N/A
ENSG00000143363	PRUNE	9.06881	-4.56906	2.43021	-1.88011	0.0600935	0.281795	#N/A
ENSG00000143367	TUFT1	6.00886	-0.99368	2.27666	-0.436464	0.6625	0.860281	#N/A
ENSG00000143384	MCL1	1281.12	0.451015	0.558504	0.807542	0.419355	0.71046	#N/A
ENSG00000143387	CTSK	17.605	1.00323	1.28321	0.781811	0.434326	0.72021	#N/A
ENSG00000143546	S100A8	9702.28	1.34475	1.57781	0.852285	0.394056	0.693756	#N/A
ENSG00000143772	ITPKB	52.533	-0.561037	0.849548	-0.660395	0.509	0.770596	#N/A
ENSG00000143878	RHOB	96.8781	1.15032	0.819345	1.40395	0.160334	0.462645	#N/A
ENSG00000144118	RALB	261.972	0.334686	0.630841	0.53054	0.595738	0.824493	#N/A
ENSG00000144136	SLC20A1	141.238	-1.11183	0.706525	-1.57365	0.115567	0.393288	#N/A
ENSG00000144642	RBMS3	3.13814	-5.66751	3.77841	-1.49997	0.133622	NA	#N/A
ENSG00000144674	GOLGA4	80.5977	0.568503	0.691657	0.821943	0.411109	0.704962	#N/A
ENSG00000144749	LRIG1	3.91258	2.9973	2.46166	1.21759	0.223378	NA	#N/A
ENSG00000144837	PLA1A	4.45752	0.85091	2.32994	0.365207	0.714957	0.888244	#N/A
ENSG00000145041	VPRBP	18.2264	1.3193	1.43112	0.921862	0.3566	0.666866	#N/A
ENSG00000145246	ATP10D	31.9333	-0.0293135	1.00276	-0.0292328	0.976679	0.99127	#N/A
ENSG00000145284	SCD5	3.103	-1.52483	3.08827	-0.493748	0.621484	NA	#N/A
ENSG00000145287	PLAC8	562.752	-1.41197	0.796417	-1.7729	0.0762447	0.320276	#N/A
ENSG00000145335	SNCA	54.883	1.05981	0.843212	1.25687	0.208802	0.526745	#N/A
ENSG00000145362	ANK2	4.5678	-6.31076	5.98517	-1.0544	0.291701	0.606664	ANK2
ENSG00000145431	PDGFC	15.992	1.80406	1.40184	1.28692	0.19812	0.514197	#N/A
ENSG00000145545	SRD5A1	67.2644	1.03569	0.827972	1.25087	0.210981	0.528652	#N/A
ENSG00000145623	OSMR	3.16441	-6.02593	3.55646	-1.69436	0.0901968	NA	#N/A
ENSG00000145632	PLK2	68.397	3.24126	1.0301	3.14655	0.00165208	0.0377817	#N/A
ENSG00000145780	FEM1C	33.2147	0.793583	1.022	0.776503	0.437452	0.72186	FEM1C
ENSG00000145824	CXCL14	0.720568	-3.55678	6.06242	-0.586693	0.55741	NA	#N/A
ENSG00000146083	RNF44	69.938	-0.703503	0.718997	-0.978451	0.327851	0.640504	#N/A
ENSG00000146425	DYNLT1	251.273	1.29884	0.605555	2.14488	0.0319624	0.207018	#N/A
ENSG00000146859	TMEM140	42.3063	0.987696	0.965528	1.02296	0.306327	0.621038	#N/A
ENSG00000146963	LUC7L2	75.0501	-0.262563	0.739568	-0.355022	0.722573	0.88963	#N/A
ENSG00000147155	EBP	66.4808	0.262749	0.774291	0.339342	0.734352	0.895592	#N/A
ENSG00000147443	DOK2	624.291	-0.0296347	0.563494	-0.0525909	0.958058	0.985403	#N/A
ENSG00000147852	VLDLR	2.85932	-5.64774	3.91854	-1.44128	0.149504	NA	#N/A
ENSG00000147872	PLIN2	297.103	1.63522	0.541009	3.02254	0.00250662	0.0487868	#N/A
ENSG00000148175	STOM	73.4891	0.406782	0.711467	0.57175	0.567491	0.807249	#N/A
ENSG00000148180	GSN	418.365	0.259342	0.585424	0.442999	0.657766	0.858321	#N/A
ENSG00000148218	ALAD	83.1178	-0.747715	0.687095	-1.08823	0.276496	0.595824	#N/A
ENSG00000148344	PTGES	15.0251	-2.07477	2.02377	-1.0252	0.305269	0.620134	#N/A
ENSG00000148429	USP6NL	32.2741	-1.09416	0.99943	-1.09478	0.273611	0.592314	#N/A
ENSG00000148848	ADAM12	2.30307	1.67055	3.249	0.514173	0.607131	NA	#N/A
ENSG00000148908	RGS10	76.7912	-1.02231	0.724486	-1.41108	0.158222	0.459165	#N/A
ENSG00000148926	ADM	127.965	1.6537	0.736085	2.24661	0.0246649	0.181732	ADM
ENSG00000149091	DGKZ	160.494	-1.72352	0.618141	-2.78823	0.00529968	0.0795363	#N/A
ENSG00000149131	SERPING1	17.4446	2.15237	1.5619	1.37805	0.168188	0.474224	#N/A
ENSG00000149218	ENDOD1	27.7603	-2.34334	1.04103	-2.25098	0.0243868	0.180353	#N/A
ENSG00000149294	NCAM1	3.50042	2.41986	3.17103	0.763116	0.445394	NA	#N/A
ENSG00000149308	NPAT	14.4142	-1.4549	1.30847	-1.11191	0.266176	0.583551	#N/A
ENSG00000149418	ST14	28.813	2.00384	1.01319	1.97775	0.0479571	0.252965	#N/A
ENSG00000149527	PLCH2	2.35616	-0.710049	3.39076	-0.209407	0.834131	NA	#N/A
ENSG00000149577	SIDT2	77.5509	0.396617	0.734988	0.539624	0.589456	0.820726	SIDT2
ENSG00000149798	CDC42EP2	48.9376	-5.57658	1.17245	-4.75633	1.97142e-06	0.000234441	#N/A
ENSG00000149929	HIRIP3	24.6992	0.503925	1.29189	0.390067	0.696487	0.878327	#N/A
ENSG00000150337	FCGR1A	177.141	2.16066	0.688511	3.13816	0.00170014	0.0382919	#N/A
ENSG00000150540	HNMT	90.159	0.76832	0.74466	1.03177	0.302179	0.616925	#N/A
ENSG00000150593	PDCD4	225.225	0.530475	0.600095	0.883985	0.376704	0.681645	#N/A
ENSG00000150768	DLAT	23.2388	-0.689919	1.06506	-0.647777	0.517129	0.775368	#N/A
ENSG00000150782	IL18	18.9235	-1.83842	1.19234	-1.54185	0.123109	0.406444	#N/A
ENSG00000150907	FOXO1	44.134	0.378642	0.895732	0.422717	0.672501	0.865635	#N/A
ENSG00000150995	ITPR1	40.9265	0.385217	0.855248	0.450415	0.652411	0.856154	#N/A
ENSG00000151364	KCTD14	0.267344	-2.83009	6.09342	-0.464451	0.642325	NA	KCTD14
ENSG00000151490	PTPRO	9.17949	0.886152	1.7637	0.50244	0.615358	0.834512	#N/A
ENSG00000151500	THYN1	57.2995	1.49745	0.776085	1.92949	0.0536697	0.267718	#N/A
ENSG00000151692	RNF144A	3.2398	0.118977	3.28578	0.0362097	0.971115	NA	RNF144A
ENSG00000151883	PARP8	138.201	-1.20707	0.628619	-1.92019	0.0548338	0.270012	#N/A
ENSG00000152102	FAM168B	68.3575	1.19662	0.772036	1.54996	0.121152	0.403794	#N/A
ENSG00000152229	PSTPIP2	120.339	0.710223	0.683706	1.03878	0.298905	0.614047	#N/A
ENSG00000152413	HOMER1	4.4847	-2.47386	2.65279	-0.93255	0.351052	0.661606	#N/A
ENSG00000152518	ZFP36L2	892.622	-1.19203	0.564032	-2.11342	0.0345651	0.215587	#N/A
ENSG00000152689	RASGRP3	2.15809	-0.810258	3.45874	-0.234264	0.81478	NA	#N/A
ENSG00000152822	GRM1	2.78279	-5.68807	3.65562	-1.55598	0.119713	NA	#N/A
ENSG00000152990	ADGRA3	5.29527	-2.95796	2.41337	-1.22566	0.220328	0.538985	#N/A
ENSG00000153071	DAB2	15.0142	-1.05093	1.35214	-0.777231	0.437022	0.721414	#N/A
ENSG00000153250	RBMS1	149.733	0.0270339	0.608834	0.0444028	0.964583	0.987757	#N/A
ENSG00000153395	LPCAT1	52.4601	-0.884432	0.857392	-1.03154	0.302289	0.616925	#N/A
ENSG00000153898	MCOLN2	2.22649	-1.30806	3.44624	-0.379562	0.704271	NA	#N/A
ENSG00000154146	NRGN	9.17362	-3.04055	1.86521	-1.63013	0.103073	0.372638	#N/A
ENSG00000154217	PITPNC1	26.6586	-0.424933	1.11226	-0.382045	0.702428	0.881727	#N/A
ENSG00000154229	PRKCA	13.3068	1.62381	1.64049	0.989831	0.322257	0.633598	#N/A
ENSG00000154451	GBP5	81.4218	1.83183	0.79138	2.31473	0.0206278	0.165636	#N/A
ENSG00000154553	PDLIM3	2.52037	-5.73037	3.73367	-1.53478	0.124837	NA	#N/A
ENSG00000154639	CXADR	2.61824	-5.90278	3.68554	-1.60161	0.109242	NA	#N/A
ENSG00000154642	C21orf91	18.7163	3.35261	1.45472	2.30464	0.0211868	0.167913	#N/A
ENSG00000154678	PDE1C	3.9763	-6.56823	3.26231	-2.01337	0.0440756	NA	PDE1C
ENSG00000154889	MPPE1	169.884	1.24137	0.622287	1.99485	0.0460597	0.249541	MPPE1
ENSG00000155111	CDK19	25.076	-1.66226	1.24059	-1.33989	0.18028	0.491147	#N/A
ENSG00000155252	PI4K2A	16.8498	-0.830357	1.19	-0.697778	0.485316	0.755911	#N/A
ENSG00000155287	SLC25A28	15.7534	1.32091	1.27267	1.03791	0.299312	0.614319	#N/A
ENSG00000155368	DBI	163.527	1.44277	0.78231	1.84424	0.0651478	0.295589	#N/A
ENSG00000155380	SLC16A1	15.3273	-0.203187	1.43524	-0.14157	0.88742	0.960195	#N/A
ENSG00000155659	VSIG4	64.6544	2.31889	0.830784	2.79121	0.0052512	0.0794495	#N/A
ENSG00000155962	CLIC2	6.55985	2.84141	2.13202	1.33273	0.18262	0.494247	#N/A
ENSG00000156011	PSD3	5.14749	2.06933	2.61011	0.792814	0.427886	0.715772	#N/A
ENSG00000156273	BACH1	165.661	-0.331934	0.646605	-0.513348	0.607708	0.830769	#N/A
ENSG00000156587	UBE2L6	410.551	0.665879	0.536809	1.24044	0.214813	0.532945	#N/A
ENSG00000156711	MAPK13	7.17661	1.11892	2.02719	0.551957	0.580978	0.814864	#N/A
ENSG00000157036	EXOG	5.17129	0.0447213	2.2613	0.0197769	0.984221	0.993152	#N/A
ENSG00000157168	NRG1	37.1949	-0.191499	1.1735	-0.163187	0.870371	0.953612	#N/A
ENSG00000157216	SSBP3	13.9652	0.270617	1.47026	0.184061	0.853966	0.946357	#N/A
ENSG00000157350	ST3GAL2	36.7239	-1.60142	0.922061	-1.73678	0.082426	0.3316	#N/A
ENSG00000157593	SLC35B2	67.5773	-0.97062	0.759544	-1.2779	0.201285	0.517728	SLC35B2
ENSG00000157693	C9orf91	11.0444	-0.223627	1.68514	-0.132706	0.894426	0.962058	#N/A
ENSG00000157766	ACAN	1.5226	-4.73011	4.79523	-0.98642	0.323927	NA	#N/A
ENSG00000158270	COLEC12	1.25526	-4.43827	5.15037	-0.861738	0.388831	NA	COLEC12
ENSG00000158373	HIST1H2BD	4.14714	0.868766	2.20631	0.393765	0.693755	NA	#N/A
ENSG00000158470	B4GALT5	11.061	0.748819	1.42006	0.527314	0.597975	0.825915	#N/A
ENSG00000158517	NCF1	1437.06	-0.358063	0.534112	-0.67039	0.502609	0.766679	#N/A
ENSG00000158825	CDA	227.56	0.871871	0.716335	1.21713	0.223556	0.541731	#N/A
ENSG00000159202	UBE2Z	28.576	-1.16401	0.972966	-1.19636	0.231558	0.549309	#N/A
ENSG00000159228	CBR1	145.172	1.03246	0.61159	1.68816	0.0913798	0.349958	#N/A
ENSG00000159231	CBR3	1.39349	0.777246	3.72367	0.208731	0.834658	NA	#N/A
ENSG00000159403	C1R	0.921575	1.25469	5.19272	0.241624	0.809071	NA	#N/A
ENSG00000159788	RGS12	14.2984	1.90465	1.54676	1.23138	0.218179	0.53708	RGS12
ENSG00000160094	ZNF362	27.8363	-1.99188	1.0321	-1.92992	0.0536169	0.267567	#N/A
ENSG00000160145	KALRN	3.43175	-6.12682	3.4282	-1.78718	0.0739078	NA	#N/A
ENSG00000160179	ABCG1	22.2075	-1.80781	1.34252	-1.34658	0.178115	0.487803	#N/A
ENSG00000160190	SLC37A1	31.1965	0.969144	1.1268	0.860087	0.389741	0.690744	#N/A
ENSG00000160199	PKNOX1	12.0014	-0.142444	1.41365	-0.100763	0.919738	0.972383	#N/A
ENSG00000160209	PDXK	79.4046	-0.514713	0.705138	-0.729947	0.465423	0.74223	#N/A
ENSG00000160216	AGPAT3	51.1002	0.140032	0.818253	0.171136	0.864117	0.950725	#N/A
ENSG00000160285	LSS	26.6702	4.22381	1.36472	3.095	0.0019681	0.0423231	#N/A
ENSG00000160307	S100B	1.48779	1.64089	4.32218	0.379643	0.70421	NA	#N/A
ENSG00000160888	IER2	4853.31	-1.35691	0.662518	-2.04811	0.0405492	0.232991	#N/A
ENSG00000160932	LY6E	206.333	-2.12318	0.913788	-2.32349	0.0201527	0.16281	#N/A
ENSG00000161103		6.37993	-2.94871	2.55251	-1.15522	0.247999	0.567373	#N/A
ENSG00000161955	TNFSF13	992.756	0.507973	0.530208	0.958063	0.338031	0.650738	#N/A
ENSG00000161999	JMJD8	25.348	-1.13351	1.07885	-1.05066	0.293413	0.607886	#N/A
ENSG00000162407	PLPP3	4.47836	-4.07881	3.30554	-1.23393	0.217229	0.535931	#N/A
ENSG00000162413	KLHL21	73.2768	-1.84251	0.725913	-2.53819	0.0111426	0.1197	#N/A
ENSG00000162433	AK4	14.0385	0.489487	1.33015	0.367993	0.712878	0.886929	#N/A
ENSG00000162496	DHRS3	9.64876	0.706666	1.97281	0.358203	0.720192	0.888906	#N/A
ENSG00000162645	GBP2	255.604	1.5707	0.620532	2.53122	0.0113667	0.12134	#N/A
ENSG00000162654	GBP4	43.9392	-0.850184	0.946533	-0.898209	0.369074	0.675651	#N/A
ENSG00000162745	OLFML2B	4.7405	0.834146	2.26173	0.368809	0.71227	0.886603	#N/A
ENSG00000162772	ATF3	180.471	2.52906	0.773481	3.26971	0.00107656	0.0282615	#N/A
ENSG00000163050	ADCK3	89.0257	0.16162	0.699243	0.231135	0.81721	0.932292	#N/A
ENSG00000163125	RPRD2	34.0097	-2.76819	1.02349	-2.70466	0.00683736	0.0912532	#N/A
ENSG00000163131	CTSS	15927.6	-0.322285	0.685663	-0.470035	0.63833	0.848443	#N/A
ENSG00000163220	S100A9	21785.7	0.0638926	1.39346	0.0458517	0.963428	0.987311	#N/A
ENSG00000163251	FZD5	4.47813	1.0906	2.69415	0.404804	0.685622	0.873331	#N/A
ENSG00000163297	ANTXR2	114.54	-0.541233	0.717967	-0.753841	0.450945	0.730739	#N/A
ENSG00000163328	GPR155	47.3101	1.24961	1.01512	1.23099	0.218325	0.53708	#N/A
ENSG00000163412	EIF4E3	53.3647	0.674272	0.888092	0.759236	0.447712	0.728629	#N/A
ENSG00000163482	STK36	12.6833	-0.17525	1.71485	-0.102196	0.918601	0.971684	#N/A
ENSG00000163513	TGFBR2	74.4171	0.624182	0.741146	0.842185	0.399684	0.69796	#N/A
ENSG00000163565	IFI16	150.562	0.787561	0.676567	1.16405	0.244402	0.563589	IFI16
ENSG00000163568	AIM2	14.4216	3.062	1.59517	1.91955	0.054915	0.270012	#N/A
ENSG00000163638	ADAMTS9	2.60838	-5.55814	3.72978	-1.49021	0.13617	NA	#N/A
ENSG00000163644	PPM1K	21.3511	2.84734	1.3822	2.06001	0.0393977	0.230479	#N/A
ENSG00000163666	HESX1	0.267344	-2.83009	6.09342	-0.464451	0.642325	NA	#N/A
ENSG00000163686	ABHD6	7.76844	0.87368	2.2157	0.394313	0.69335	0.876183	#N/A
ENSG00000163714	U2SURP	98.3368	-1.40721	0.66099	-2.12895	0.0332588	0.211166	#N/A
ENSG00000163734	CXCL3	31.3218	1.24351	1.21044	1.02732	0.304271	0.618846	CXCL3
ENSG00000163913	IFT122	14.8672	3.4881	1.55958	2.23657	0.0253148	0.183417	#N/A
ENSG00000163931	TKT	5532.51	-0.255052	0.567824	-0.449174	0.653306	0.856365	#N/A
ENSG00000163993	S100P	11.591	2.81436	1.74206	1.61553	0.106196	0.378152	#N/A
ENSG00000164053	ATRIP	0.360284	-2.72008	6.09342	-0.446395	0.655312	NA	#N/A
ENSG00000164056	SPRY1	1.56866	-0.250299	4.2444	-0.0589717	0.952975	NA	#N/A
ENSG00000164116	GUCY1A3	2.51468	-2.1452	3.64071	-0.589226	0.55571	NA	#N/A
ENSG00000164124	TMEM144	26.088	0.632007	1.11316	0.56776	0.570198	0.809131	#N/A
ENSG00000164125	FAM198B	181.643	0.296503	0.642962	0.461151	0.64469	0.852419	#N/A
ENSG00000164136	IL15	77.2336	0.694462	0.830238	0.836462	0.402895	0.700448	#N/A
ENSG00000164164	OTUD4	22.6513	-1.95351	1.09749	-1.77998	0.0750797	0.317739	#N/A
ENSG00000164211	STARD4	34.2517	0.411933	0.991775	0.415349	0.677886	0.869438	STARD4
ENSG00000164307	ERAP1	60.3538	-1.74375	0.765449	-2.27807	0.0227224	0.173883	#N/A
ENSG00000164308	ERAP2	143.516	2.32436	0.884024	2.6293	0.00855613	0.104886	ERAP2
ENSG00000164342	TLR3	1.62047	-5.00527	4.34173	-1.15283	0.248981	NA	#N/A
ENSG00000164400	CSF2	#N/A	#N/A	#N/A	#N/A	#N/A	#N/A	#N/A
ENSG00000164543	STK17A	5.67429	4.52062	2.38791	1.89313	0.058341	0.277516	#N/A
ENSG00000164690	SHH	#N/A	#N/A	#N/A	#N/A	#N/A	#N/A	#N/A
ENSG00000164850	GPER1	3.0764	-6.17125	3.52571	-1.75036	0.0800569	NA	#N/A
ENSG00000164885	CDK5	41.9228	1.90661	0.929345	2.05156	0.0402123	0.232212	#N/A
ENSG00000164949	GEM	0.894972	-4.01235	5.88142	-0.682208	0.495107	NA	#N/A
ENSG00000165140	FBP1	175.726	-0.86646	0.608196	-1.42464	0.154262	0.453737	#N/A
ENSG00000165168	CYBB	1707.47	-0.771355	0.615524	-1.25317	0.210144	0.527891	#N/A
ENSG00000165175	MID1IP1	26.7304	0.430009	1.01546	0.423464	0.671957	0.865285	#N/A
ENSG00000165272	AQP3	5.94719	-6.81297	2.95631	-2.30455	0.0211918	0.167913	#N/A
ENSG00000165506	DNAAF2	21.3939	-0.349484	1.11326	-0.313929	0.753575	0.903925	#N/A
ENSG00000165516	KLHDC2	105.172	0.558705	0.66669	0.838028	0.402015	0.699965	#N/A
ENSG00000165650	PDZD8	34.0028	1.2464	0.957074	1.3023	0.192812	0.507396	#N/A
ENSG00000165795	NDRG2	12.8443	3.18223	1.65535	1.92239	0.0545567	0.269561	#N/A
ENSG00000165806	CASP7	45.1085	2.05577	0.909382	2.26062	0.0237827	0.17809	#N/A
ENSG00000165949	IFI27	7.47887	0.45839	2.25971	0.202854	0.839249	0.940918	#N/A
ENSG00000165959	CLMN	127.799	-1.2156	0.683953	-1.77732	0.0755153	0.318716	#N/A
ENSG00000166033	HTRA1	2.09816	5.07481	3.62718	1.39911	0.161781	NA	#N/A
ENSG00000166165	CKB	10.1133	1.11841	1.99579	0.560384	0.575218	0.811635	#N/A
ENSG00000166224	SGPL1	108.646	0.348329	0.727958	0.478502	0.632293	0.845713	#N/A
ENSG00000166278	C2	33.0369	4.44555	1.32731	3.34929	0.000810182	0.0238063	#N/A
ENSG00000166289	PLEKHF1	5.0527	-1.82918	2.37538	-0.77006	0.441265	0.724795	#N/A
ENSG00000166387	PPFIBP2	26.3685	-0.0110981	1.0923	-0.0101602	0.991893	0.996502	#N/A
ENSG00000166508	MCM7	57.9723	-0.92318	0.774541	-1.19191	0.233298	0.551347	#N/A
ENSG00000166548	TK2	146.449	1.19492	0.687442	1.73822	0.0821728	0.330786	TK2
ENSG00000166710	B2M	41969.8	0.84784	0.714106	1.18727	0.235119	0.553671	#N/A
ENSG00000166741	NNMT	0.627628	-3.47428	6.07287	-0.572098	0.567256	NA	#N/A
ENSG00000166750	SLFN5	51.9755	-0.74053	0.910668	-0.813172	0.416119	0.707774	#N/A
ENSG00000166783	KIAA0430	41.3576	-0.242459	0.852335	-0.284465	0.776054	0.914506	#N/A
ENSG00000166801	FAM111A	138.271	0.178465	0.694159	0.257095	0.797105	0.922665	#N/A
ENSG00000166803	KIAA0101	0.987912	-4.06743	5.6675	-0.717676	0.472957	NA	#N/A
ENSG00000166825	ANPEP	323.924	-3.61244	0.71829	-5.02923	4.92463e-07	7.32046e-05	#N/A
ENSG00000166881	NEMP1	6.2528	-1.52276	2.01643	-0.755176	0.450143	0.730102	#N/A
ENSG00000166974	MAPRE2	85.1831	-0.1619	0.725994	-0.223004	0.823532	0.9344	#N/A
ENSG00000167081	PBX3	35.9718	-0.0607301	0.910434	-0.0667046	0.946817	0.981633	#N/A
ENSG00000167207	NOD2	148.009	-1.68759	0.646312	-2.61111	0.0090249	0.10819	NOD2
ENSG00000167548	KMT2D	140.103	-4.46204	0.764687	-5.83512	5.37522e-09	1.77561e-06	KMT2D
ENSG00000167601	AXL	5.8291	3.08844	2.41405	1.27936	0.200772	0.517015	AXL
ENSG00000167680	SEMA6B	2.03752	0.470332	3.41237	0.137831	0.890374	NA	#N/A
ENSG00000167900	TK1	5.66156	1.45184	2.19532	0.661334	0.508398	0.770313	#N/A
ENSG00000168000	BSCL2	48.6679	2.62825	1.27978	2.05368	0.0400065	0.232171	#N/A
ENSG00000168016	TRANK1	14.4446	-0.0227479	1.55158	-0.0146611	0.988303	0.994742	#N/A
ENSG00000168061	SAC3D1	2.1046	1.83574	3.24125	0.566368	0.571144	NA	#N/A
ENSG00000168209	DDIT4	678.88	1.07125	1.33113	0.804769	0.420953	0.711151	#N/A
ENSG00000168264	IRF2BP2	280.523	-0.17777	0.693849	-0.256208	0.79779	0.922749	IRF2BP2
ENSG00000168268	NT5DC2	2.96761	2.32757	3.1533	0.738136	0.460432	NA	#N/A
ENSG00000168297	PXK	100.199	-1.72885	0.778062	-2.22199	0.0262841	0.187392	#N/A
ENSG00000168309	FAM107A	1.25526	-4.43827	5.15037	-0.861738	0.388831	NA	#N/A
ENSG00000168310	IRF2	54.6952	-1.14561	0.833893	-1.37381	0.1695	0.476185	#N/A
ENSG00000168404	MLKL	175.841	0.94391	0.609204	1.54941	0.121282	0.40389	#N/A
ENSG00000168421	RHOH	10.4226	-0.611783	1.52689	-0.400673	0.688661	0.875046	#N/A
ENSG00000168610	STAT3	269.24	-0.961089	0.598575	-1.60563	0.108355	0.3814	#N/A
ENSG00000168675	LDLRAD4	45.0411	0.184277	0.832388	0.221384	0.824794	0.93495	#N/A
ENSG00000168685	IL7R	19.4935	-2.28042	1.53648	-1.48419	0.137759	0.42959	#N/A
ENSG00000168748	CA7	#N/A	#N/A	#N/A	#N/A	#N/A	#N/A	#N/A
ENSG00000168899	VAMP5	91.2145	1.58819	0.755687	2.10165	0.0355843	0.219485	VAMP5
ENSG00000168961	LGALS9	289.696	-1.46135	0.591724	-2.46965	0.0135244	0.132155	#N/A
ENSG00000168995	SIGLEC7	67.6456	0.154301	0.759425	0.203181	0.838994	0.940918	#N/A
ENSG00000169136	ATF5	19.5781	0.343421	1.17992	0.291055	0.771009	0.911506	#N/A
ENSG00000169184	MN1	6.49077	0.494256	2.32269	0.212794	0.831487	0.937663	#N/A
ENSG00000169245	CXCL10	20.0964	1.78828	1.40882	1.26934	0.204319	0.521067	#N/A
ENSG00000169246	NPIPB3	28.536	-5.29981	1.12954	-4.69202	2.7052e-06	0.000300657	#N/A
ENSG00000169247	SH3TC2	6.17091	1.25951	2.00097	0.629449	0.529055	0.78209	SH3TC2
ENSG00000169248	CXCL11	0.720568	-3.55678	6.06242	-0.586693	0.55741	NA	#N/A
ENSG00000169252	ADRB2	58.8281	1.08161	0.897919	1.20457	0.228369	0.546423	#N/A
ENSG00000169372	CRADD	15.6694	0.589052	1.27977	0.460281	0.645315	0.852807	#N/A
ENSG00000169429	CXCL8	9350.18	3.63461	1.27959	2.84044	0.00450513	0.0724966	#N/A
ENSG00000169439	SDC2	2.98379	-1.00545	3.09709	-0.324643	0.745451	NA	#N/A
ENSG00000169442	CD52	560.793	-2.34168	0.581709	-4.02551	5.68521e-05	0.00318908	#N/A
ENSG00000169504	CLIC4	90.3013	0.594959	0.673533	0.88334	0.377052	0.681963	#N/A
ENSG00000169508	GPR183	452.432	2.79886	1.55378	1.80133	0.0716513	0.310185	#N/A
ENSG00000169550	MUC15	#N/A	#N/A	#N/A	#N/A	#N/A	#N/A	#N/A
ENSG00000169710	FASN	7.48044	-3.45644	1.93314	-1.78799	0.0737776	0.315032	#N/A
ENSG00000169871	TRIM56	72.1536	-0.46116	0.791938	-0.582319	0.560352	0.80334	#N/A
ENSG00000170017	ALCAM	37.6782	0.0556901	0.930646	0.0598403	0.952283	0.983266	#N/A
ENSG00000170190	SLC16A5	73.0684	-1.01404	0.747812	-1.356	0.175098	0.484072	#N/A
ENSG00000170293	CMTM8	0.293946	2.68125	5.84312	0.458873	0.646326	NA	#N/A
ENSG00000170312	CDK1	1.42966	-4.70208	4.939	-0.952031	0.341081	NA	#N/A
ENSG00000170323	FABP4	0.360284	-2.72008	6.09342	-0.446395	0.655312	NA	#N/A
ENSG00000170345	FOS	74382.2	1.35068	0.652829	2.06897	0.0385491	0.227507	#N/A
ENSG00000170425	ADORA2B	8.50543	2.37628	1.75872	1.35114	0.17665	0.485926	#N/A
ENSG00000170458	CD14	7248.77	0.927392	0.599448	1.54708	0.121845	0.404516	#N/A
ENSG00000170542	SERPINB9	364.343	-1.73941	0.607606	-2.86273	0.00420002	0.0689871	#N/A
ENSG00000170581	STAT2	197.587	0.462286	0.57203	0.80815	0.419004	0.710408	#N/A
ENSG00000170606	HSPA4	150.449	0.908607	0.633943	1.43326	0.151782	0.450235	#N/A
ENSG00000170775	GPR37	#N/A	#N/A	#N/A	#N/A	#N/A	#N/A	#N/A
ENSG00000170776	AKAP13	866.416	0.182496	0.536355	0.340252	0.733667	0.895592	#N/A
ENSG00000170873	MTSS1	54.631	2.17174	0.932057	2.33005	0.0198034	0.161413	#N/A
ENSG00000171049	FPR2	84.5411	2.42161	0.945138	2.56218	0.0104018	0.116129	FPR2
ENSG00000171051	FPR1	1498.28	0.289152	0.599926	0.481979	0.629821	0.843734	#N/A
ENSG00000171206	TRIM8	62.4043	-2.46593	0.764203	-3.2268	0.00125185	0.0314735	#N/A
ENSG00000171208	NETO2	14.1827	1.15833	1.28105	0.904205	0.365887	0.673459	#N/A
ENSG00000171385	KCND3	3.59468	-6.31173	3.42635	-1.84211	0.0654584	NA	#N/A
ENSG00000171467	ZNF318	24.1372	-0.211616	1.1039	-0.191699	0.847978	0.943729	#N/A
ENSG00000171522	PTGER4	223.959	1.19897	0.688778	1.74071	0.0817337	0.330137	#N/A
ENSG00000171766	GATM	3.20938	3.59361	2.67865	1.34158	0.179734	NA	#N/A
ENSG00000171840	NINJ2	42.9178	1.05508	0.875032	1.20577	0.227908	0.546423	#N/A
ENSG00000171848	RRM2	1.35313	-4.76197	4.6493	-1.02423	0.305725	NA	#N/A
ENSG00000171867	PRNP	492.121	0.201448	0.574116	0.350883	0.725676	0.891258	#N/A
ENSG00000172159	FRMD3	18.2953	1.80146	1.23577	1.45776	0.144908	0.440202	#N/A
ENSG00000172183	ISG20	53.0955	-0.600677	0.923863	-0.650179	0.515577	0.774385	#N/A
ENSG00000172236	TPSAB1	#N/A	#N/A	#N/A	#N/A	#N/A	#N/A	#N/A
ENSG00000172292	CERS6	23.9051	-0.530407	1.29531	-0.409483	0.682185	0.871519	#N/A
ENSG00000172331	BPGM	34.31	1.13704	0.946381	1.20146	0.229571	0.547326	#N/A
ENSG00000172379	ARNT2	4.95597	-6.22646	3.30672	-1.88297	0.0597046	0.280842	#N/A
ENSG00000172432	GTPBP2	21.763	-2.15203	1.3432	-1.60217	0.109118	0.382241	#N/A
ENSG00000172461	FUT9	2.2481	-5.39802	3.89693	-1.3852	0.165992	NA	#N/A
ENSG00000172469	MANEA	9.64391	3.27695	1.86249	1.75944	0.0785021	0.325618	#N/A
ENSG00000172476	RAB40A	0.534688	-3.40281	6.08407	-0.559298	0.575958	NA	RAB40A
ENSG00000172482	AGXT	2.24317	-5.20532	4.19903	-1.23965	0.215105	NA	#N/A
ENSG00000172667	ZMAT3	25.0404	-1.75809	1.07249	-1.63926	0.101159	0.369096	#N/A
ENSG00000172765	TMCC1	13.1194	3.01258	1.59313	1.89098	0.058627	0.278212	TMCC1
ENSG00000172893	DHCR7	9.04581	1.47494	1.66555	0.885559	0.375855	0.680981	#N/A
ENSG00000172936	MYD88	998.568	-0.695323	0.514826	-1.3506	0.176824	0.485926	#N/A
ENSG00000173039	RELA	77.4832	1.66163	1.13999	1.45758	0.144957	0.440202	#N/A
ENSG00000173334	TRIB1	71.2258	0.492259	0.757168	0.650131	0.515607	0.774385	#N/A
ENSG00000173372	C1QA	33.3905	2.38176	1.23936	1.92177	0.0546342	0.269627	#N/A
ENSG00000173391	OLR1	3.84772	-0.696489	2.62908	-0.264918	0.791073	NA	OLR1
ENSG00000173530	TNFRSF10D	19.0836	2.47409	1.6142	1.53271	0.125348	0.410215	#N/A
ENSG00000173638	SLC19A1	112.934	-2.44984	0.705168	-3.47413	0.000512512	0.0167439	#N/A
ENSG00000173653	RCE1	57.7903	-0.967516	0.776888	-1.24537	0.212994	0.531124	#N/A
ENSG00000173706	HEG1	12.4139	-0.0391929	1.5341	-0.0255478	0.979618	0.992141	#N/A
ENSG00000173801	JUP	80.5907	-2.43545	1.04955	-2.32047	0.0203155	0.163902	#N/A
ENSG00000173821	RNF213	404.883	-0.450737	0.557311	-0.808771	0.418647	0.710273	#N/A
ENSG00000173846	PLK3	289.145	-2.87441	1.63534	-1.75768	0.0788019	0.325726	#N/A
ENSG00000173848	NET1	4.84497	1.40739	5.67276	0.248097	0.80406	0.925733	#N/A
ENSG00000173905	GOLIM4	44.6698	0.139825	0.824495	0.169589	0.865333	0.951292	#N/A
ENSG00000174306	ZHX3	11.6148	1.55336	1.72162	0.902266	0.366916	0.673982	#N/A
ENSG00000174628	IQCK	0.706045	-2.14745	5.9661	-0.359942	0.718891	NA	#N/A
ENSG00000174807	CD248	1.26019	-4.73565	4.75656	-0.995604	0.319442	NA	#N/A
ENSG00000174837	ADGRE1	64.5399	0.381476	0.748195	0.509861	0.610149	0.832574	#N/A
ENSG00000174944	P2RY14	1.22668	-1.73435	4.30417	-0.402946	0.686988	NA	#N/A
ENSG00000175040	CHST2	6.98413	1.96849	1.94855	1.01023	0.312383	0.62613	#N/A
ENSG00000175197	DDIT3	48.662	1.47578	0.879467	1.67804	0.0933396	0.353614	#N/A
ENSG00000175354	PTPN2	386.798	0.929474	0.56523	1.64442	0.10009	0.366584	#N/A
ENSG00000175445	LPL	3.12772	0.0493252	2.98317	0.0165345	0.986808	NA	#N/A
ENSG00000175899	A2M	2.32463	-5.35146	4.16441	-1.28505	0.198775	NA	#N/A
ENSG00000176046	NUPR1	1.70848	-4.78482	4.65987	-1.02682	0.304507	NA	#N/A
ENSG00000176102	CSTF3	21.2239	-0.943614	1.16512	-0.809888	0.418005	0.709623	#N/A
ENSG00000176148	TCP11L1	25.0946	-0.43475	1.20741	-0.360069	0.718796	0.888906	#N/A
ENSG00000176273	SLC35G1	2.87581	-0.572791	3.09672	-0.184967	0.853255	NA	#N/A
ENSG00000176890	TYMS	1.60734	2.83874	4.24398	0.668886	0.503568	NA	TYMS
ENSG00000177409	SAMD9L	63.0841	0.840819	0.896598	0.937788	0.348353	0.659833	#N/A
ENSG00000177575	CD163	514.099	1.13507	0.611457	1.85633	0.0634063	0.291571	#N/A
ENSG00000177675	CD163L1	1.35321	0.483985	4.1417	0.116856	0.906974	NA	#N/A
ENSG00000177733	HNRNPA0	128.481	-0.584488	0.683677	-0.854918	0.392597	0.693328	#N/A
ENSG00000178104	PDE4DIP	57.2147	0.467684	0.878721	0.532232	0.594565	0.823917	#N/A
ENSG00000178146		13.0909	0.94122	1.45184	0.648293	0.516795	0.775093	#N/A
ENSG00000178502	KLHL11	20.4222	0.547798	1.14833	0.477037	0.633336	0.846441	#N/A
ENSG00000178695	KCTD12	180.178	-0.142466	0.720434	-0.19775	0.843241	0.94273	#N/A
ENSG00000178726	THBD	88.8631	-0.685117	0.91905	-0.745462	0.455992	0.7346	#N/A
ENSG00000178860	MSC	1.18641	-1.7327	4.37851	-0.395727	0.692306	NA	#N/A
ENSG00000179583	CIITA	167.013	-3.39646	0.633111	-5.36471	8.10791e-08	1.69157e-05	#N/A
ENSG00000179750	APOBEC3B	32.9514	-7.50293	3.75396	-1.99867	0.0456439	0.248647	#N/A
ENSG00000179918	SEPHS2	49.8418	0.261473	0.830096	0.314992	0.752768	0.903286	#N/A
ENSG00000180530	NRIP1	48.9807	0.788137	0.87693	0.898746	0.368788	0.675559	#N/A
ENSG00000180573	HIST1H2AC	54.7992	0.513216	0.823942	0.622878	0.533364	0.785093	#N/A
ENSG00000180801	ARSJ	0.802032	-3.95454	6.04896	-0.653756	0.513269	NA	#N/A
ENSG00000180817	PPA1	199.369	0.63775	0.625036	1.02034	0.307567	0.621474	#N/A
ENSG00000181126	HLA-V	4.61379	-6.93382	3.16497	-2.1908	0.0284661	0.194105	#N/A
ENSG00000181374	CCL13	#N/A	#N/A	#N/A	#N/A	#N/A	#N/A	#N/A
ENSG00000181467	RAP2B	523.533	0.453725	0.527927	0.859446	0.390094	0.691159	#N/A
ENSG00000181631	P2RY13	113.546	-0.489043	0.884209	-0.553086	0.580205	0.814712	#N/A
ENSG00000181649	PHLDA2	34.6207	-1.27663	1.23028	-1.03767	0.299422	0.614319	#N/A
ENSG00000181852	RNF41	64.3843	-1.47758	0.774473	-1.90786	0.0564098	0.273694	#N/A
ENSG00000182022	CHST15	135.571	-0.721943	0.655146	-1.10196	0.27048	0.588465	#N/A
ENSG00000182158	CREB3L2	48.943	-1.8537	0.80985	-2.28894	0.0220826	0.171863	#N/A
ENSG00000182179	UBA7	183.772	-1.17242	0.601728	-1.94843	0.051364	0.26137	#N/A
ENSG00000182199	SHMT2	88.3289	0.132268	0.729432	0.181331	0.856108	0.947592	#N/A
ENSG00000182326	C1S	2.06524	1.05492	3.8188	0.276244	0.782361	NA	#N/A
ENSG00000182372	CLN8	33.2666	-1.6684	1.0567	-1.57888	0.114363	0.391502	#N/A
ENSG00000182487	NCF1B	466.059	-1.09454	0.535439	-2.04419	0.0409344	0.234599	#N/A
ENSG00000182670	TTC3	207.543	-0.699241	0.581328	-1.20283	0.229041	0.546609	#N/A
ENSG00000182759	MAFA	#N/A	#N/A	#N/A	#N/A	#N/A	#N/A	#N/A
ENSG00000182782	HCAR2	158.226	3.049	0.701371	4.3472	1.37883e-05	0.00110791	#N/A
ENSG00000183486	MX2	297.097	0.702059	0.577281	1.21615	0.223929	0.542133	#N/A
ENSG00000183508	FAM46C	6.29515	-1.60105	1.92256	-0.832768	0.404975	0.701014	#N/A
ENSG00000183734	ASCL2	3.0455	0.308608	3.00139	0.102822	0.918104	NA	#N/A
ENSG00000184371	CSF1	1.80142	-4.82702	4.99632	-0.966115	0.333987	NA	#N/A
ENSG00000184428	TOP1MT	21.5606	2.75209	1.38097	1.99287	0.0462757	0.250141	#N/A
ENSG00000184557	SOCS3	167.804	-0.331736	0.827588	-0.400846	0.688533	0.875046	SOCS3
ENSG00000184575	XPOT	90.6758	0.918497	0.733198	1.25273	0.210305	0.527995	#N/A
ENSG00000184584	TMEM173	237.258	0.0719319	0.616893	0.116604	0.907174	0.96737	#N/A
ENSG00000184588	PDE4B	297.113	-2.43018	0.864478	-2.81116	0.00493635	0.0762377	#N/A
ENSG00000184678	HIST2H2BE	38.3231	0.735393	0.953448	0.771299	0.44053	0.724328	#N/A
ENSG00000184743	ATL3	122.666	0.377839	0.683825	0.552538	0.58058	0.814864	#N/A
ENSG00000184838	PRR16	0.365214	-3.24895	6.09342	-0.533189	0.593903	NA	#N/A
ENSG00000184992	BRI3BP	32.0667	0.701855	0.99557	0.704978	0.480824	0.753652	#N/A
ENSG00000185022	MAFF	31.0632	0.680007	1.15587	0.588307	0.556326	0.80056	#N/A
ENSG00000185291	IL3RA	19.667	-0.805159	1.3474	-0.597564	0.550131	0.796605	#N/A
ENSG00000185338	SOCS1	0.22046	2.07501	5.87574	0.353148	0.723977	NA	#N/A
ENSG00000185339	TCN2	86.2243	1.1639	0.765265	1.52092	0.128281	0.414993	#N/A
ENSG00000185404	SP140L	34.3258	2.05305	0.927588	2.21332	0.0268758	0.189638	#N/A
ENSG00000185483	ROR1	2.51544	-5.55118	3.76383	-1.47488	0.140246	NA	#N/A
ENSG00000185499	MUC1	1.28901	2.95973	4.56103	0.648917	0.516392	NA	#N/A
ENSG00000185507	IRF7	246.845	-0.442167	0.658938	-0.67103	0.502201	0.766573	#N/A
ENSG00000185515	BRCC3	46.7378	1.04371	0.824394	1.26603	0.205503	0.522634	#N/A
ENSG00000185551	NR2F2	0.627628	-3.47428	6.07287	-0.572098	0.567256	NA	#N/A
ENSG00000185585	OLFML2A	4.51482	-1.06629	2.69516	-0.395632	0.692377	0.876164	#N/A
ENSG00000185722	ANKFY1	94.6771	-0.633369	0.756264	-0.837497	0.402313	0.699972	#N/A
ENSG00000185862	EVI2B	891.921	-3.21574	0.638536	-5.03611	4.75084e-07	7.17874e-05	#N/A
ENSG00000185880	TRIM69	86.5364	-1.12981	0.832027	-1.3579	0.174497	0.483147	#N/A
ENSG00000185885	IFITM1	109.011	1.64103	0.864532	1.89817	0.0576739	0.276556	#N/A
ENSG00000185947	ZNF267	136.379	0.971552	0.709513	1.36932	0.170899	0.47805	#N/A
ENSG00000185950	IRS2	195.412	-0.119128	0.68957	-0.172758	0.862842	0.950352	#N/A
ENSG00000186310	NAP1L3	#N/A	#N/A	#N/A	#N/A	#N/A	#N/A	#N/A
ENSG00000186350	RXRA	231.557	-0.495613	0.57503	-0.861892	0.388747	0.690226	#N/A
ENSG00000186431	FCAR	135.395	0.975569	0.762779	1.27897	0.200909	0.517257	#N/A
ENSG00000186470	BTN3A2	118.42	-0.309512	0.644729	-0.480065	0.631181	0.844858	#N/A
ENSG00000186480	INSIG1	113.512	-0.547859	0.772618	-0.709094	0.478266	0.75175	#N/A
ENSG00000186815	TPCN1	124.009	-1.45269	0.677311	-2.1448	0.0319692	0.207018	#N/A
ENSG00000186832	KRT16	1.5226	-4.73011	4.79523	-0.98642	0.323927	NA	#N/A
ENSG00000187109	NAP1L1	525.516	-1.58684	0.538375	-2.94747	0.00320385	0.0574663	#N/A
ENSG00000187193	MT1X	12.2187	1.54722	1.46667	1.05493	0.29146	0.606664	#N/A
ENSG00000187210	GCNT1	34.5806	1.19012	1.00462	1.18465	0.236155	0.554463	#N/A
ENSG00000187554	TLR5	78.0908	0.82944	0.716271	1.158	0.246865	0.565758	#N/A
ENSG00000187672	ERC2	1.3482	-4.47548	5.05291	-0.885724	0.375766	NA	#N/A
ENSG00000187741	FANCA	24.8848	-0.272077	1.05536	-0.257806	0.796557	0.922272	#N/A
ENSG00000187957	DNER	1.55635	2.53796	4.23844	0.598795	0.54931	NA	#N/A
ENSG00000188042	ARL4C	66.7139	0.497978	0.858819	0.57984	0.562022	0.804772	#N/A
ENSG00000188158	NHS	9.96745	-0.406366	1.62272	-0.250423	0.80226	0.924913	#N/A
ENSG00000188404	SELL	2585.27	0.332103	0.700224	0.474281	0.6353	0.847375	#N/A
ENSG00000188641	DPYD	406.821	0.569345	0.561209	1.0145	0.310346	0.624156	#N/A
ENSG00000189060	H1F0	103.102	-0.49849	0.812307	-0.613673	0.539432	0.789999	#N/A
ENSG00000189319	FAM53B	67.1011	-0.451431	0.817872	-0.551958	0.580977	0.814864	#N/A
ENSG00000189430	NCR1	3.12382	0.772465	2.9508	0.261782	0.79349	NA	#N/A
ENSG00000196139	AKR1C3	1.34965	2.0614	4.38174	0.470452	0.638032	NA	#N/A
ENSG00000196154	S100A4	3192.95	0.670768	1.55205	0.432181	0.66561	0.861966	#N/A
ENSG00000196329	GIMAP5	17.178	1.74532	1.28809	1.35497	0.175428	0.484147	#N/A
ENSG00000196371	FUT4	33.4982	0.540579	0.959136	0.563611	0.573019	0.810652	#N/A
ENSG00000196372	ASB13	48.6896	-0.109308	0.829706	-0.131743	0.895187	0.962181	#N/A
ENSG00000196396	PTPN1	88.8816	-0.0979413	0.740083	-0.132338	0.894717	0.962181	#N/A
ENSG00000196498	NCOR2	73.2373	-2.68112	0.80052	-3.34922	0.000810399	0.0238063	#N/A
ENSG00000196517	SLC6A9	#N/A	#N/A	#N/A	#N/A	#N/A	#N/A	#N/A
ENSG00000196547	MAN2A2	105.407	-0.831844	0.651153	-1.27749	0.201428	0.517807	#N/A
ENSG00000196562	SULF2	177.5	0.0525867	0.630051	0.0834642	0.933482	0.977175	#N/A
ENSG00000196611	MMP1	0.720568	-3.55678	6.06242	-0.586693	0.55741	NA	#N/A
ENSG00000196628	TCF4	42.7297	-0.766793	0.939944	-0.815786	0.414622	0.707213	#N/A
ENSG00000196639	HRH1	4.73026	-0.930714	2.643	-0.352143	0.724731	0.890985	#N/A
ENSG00000196696		27.6603	0.522346	1.28818	0.405492	0.685116	0.872873	#N/A
ENSG00000196712	NF1	25.4756	-2.42031	1.13108	-2.13983	0.0323686	0.20863	#N/A
ENSG00000196743	GM2A	148.164	-1.02675	0.623846	-1.64584	0.0997976	0.366407	#N/A
ENSG00000196776	CD47	388.481	0.696554	0.546172	1.27534	0.20219	0.518805	#N/A
ENSG00000196843	ARID5A	119.584	-1.95059	0.642423	-3.03631	0.00239496	0.0473807	#N/A
ENSG00000196923	PDLIM7	123.825	-0.454509	0.684004	-0.664484	0.506381	0.769766	#N/A
ENSG00000196954	CASP4	300.158	-0.441838	0.733529	-0.602345	0.546944	0.794948	#N/A
ENSG00000197208	SLC22A4	41.3837	0.305682	0.930023	0.328683	0.742396	0.899131	#N/A
ENSG00000197253	TPSB2	0.151438	-3.33544	6.0537	-0.550975	0.581651	NA	#N/A
ENSG00000197375	SLC22A5	9.93492	-1.46618	1.65593	-0.885414	0.375933	0.680981	#N/A
ENSG00000197442	MAP3K5	31.0763	0.435456	1.02912	0.423133	0.672198	0.865502	#N/A
ENSG00000197536	C5orf56	37.1081	0.873615	1.05149	0.830835	0.406067	0.701689	#N/A
ENSG00000197614	MFAP5	0.627628	-3.47428	6.07287	-0.572098	0.567256	NA	#N/A
ENSG00000197635	DPP4	1.17357	3.55257	5.16073	0.688385	0.491211	NA	#N/A
ENSG00000197646	PDCD1LG2	2.37479	1.3674	3.37622	0.405008	0.685472	NA	#N/A
ENSG00000197872	FAM49A	234.362	0.613242	0.561259	1.09262	0.274562	0.593436	#N/A
ENSG00000197971	MBP	191.863	-0.254403	0.626513	-0.406062	0.684697	0.872768	#N/A
ENSG00000198019	FCGR1B	60.9439	2.22825	0.782774	2.84661	0.00441873	0.0715906	#N/A
ENSG00000198055	GRK6	113.334	-0.147456	0.733296	-0.201087	0.84063	0.941605	GRK6
ENSG00000198087	CD2AP	7.42001	1.26788	1.93807	0.654201	0.512982	0.773081	CD2AP
ENSG00000198223	CSF2RA	153.1	1.25116	0.626402	1.99737	0.0457845	0.248957	#N/A
ENSG00000198417	MT1F	31.0316	0.0681669	1.07802	0.0632337	0.94958	0.982531	#N/A
ENSG00000198604	BAZ1A	143.663	0.334275	0.630018	0.53058	0.59571	0.824493	#N/A
ENSG00000198682	PAPSS2	19.2246	0.547531	1.34087	0.408341	0.683023	0.871795	#N/A
ENSG00000198700	IPO9	44.8504	-1.70137	0.838947	-2.02799	0.0425615	0.238859	#N/A
ENSG00000198736	MSRB1	453.664	0.352154	0.541239	0.650644	0.515276	0.774282	#N/A
ENSG00000198743	SLC5A3	25.5073	-0.166671	1.21842	-0.136793	0.891194	0.961016	#N/A
ENSG00000198805	PNP	259.264	3.34306	0.578103	5.78281	7.34634e-09	2.36115e-06	#N/A
ENSG00000198814	GK	84.6714	0.0690774	0.726093	0.0951357	0.924207	0.973746	#N/A
ENSG00000198839	ZNF277	50.0971	-1.03922	0.869873	-1.19468	0.23221	0.550218	#N/A
ENSG00000198873	GRK5	19.5993	1.52863	1.22988	1.24291	0.213902	0.531751	#N/A
ENSG00000198900	TOP1	48.8507	-0.432463	0.824286	-0.524652	0.599825	0.826575	#N/A
ENSG00000198901	PRC1	6.21271	0.141524	2.12047	0.0667417	0.946787	0.981633	#N/A
ENSG00000198911	SREBF2	44.4617	-2.85116	0.992242	-2.87346	0.00406009	0.067322	#N/A
ENSG00000198947	DMD	3.59137	-5.79969	3.65143	-1.58833	0.112211	NA	#N/A
ENSG00000198959	TGM2	15.1474	-3.20578	1.83265	-1.74926	0.0802455	0.328044	#N/A
ENSG00000203710	CR1	57.8815	-0.787181	0.863956	-0.911135	0.362224	0.670578	#N/A
ENSG00000203797	DDO	1.35606	-0.0987612	4.49672	-0.0219629	0.982478	NA	#N/A
ENSG00000203812	HIST2H2AA3	91.1238	1.97275	0.831277	2.37316	0.0176367	0.151325	#N/A
ENSG00000204217	BMPR2	25.2315	0.851617	1.11856	0.761352	0.446447	0.728569	BMPR2
ENSG00000204252	HLA-DOA	10.624	0.624916	1.51795	0.411684	0.680571	0.870882	HLA-DOA
ENSG00000204264	PSMB8	673.941	0.232184	0.5522	0.42047	0.674142	0.866784	#N/A
ENSG00000204267	TAP2	68.5575	-1.04596	0.75612	-1.38333	0.166564	0.473192	#N/A
ENSG00000204388	HSPA1B	8.81707	1.73764	5.23407	0.331986	0.7399	0.897571	#N/A
ENSG00000204389	HSPA1A	152.948	0.954437	0.731215	1.30528	0.191799	0.505747	#N/A
ENSG00000204397	CARD16	353.508	1.67233	0.744788	2.24537	0.0247442	0.181978	#N/A
ENSG00000204406	MBD5	13.4647	0.0482742	1.43266	0.0336955	0.97312	0.99012	#N/A
ENSG00000204498	NFKBIL1	25.2016	-0.628028	1.16054	-0.541151	0.588403	0.820027	#N/A
ENSG00000204516	MICB	27.1809	0.509936	1.00762	0.50608	0.612801	0.83346	#N/A
ENSG00000204525	HLA-C	14329.3	-2.2911	1.31264	-1.74542	0.0809123	0.328736	#N/A
ENSG00000204592	HLA-E	6086.34	-0.716733	0.700618	-1.023	0.306307	0.621038	#N/A
ENSG00000204622	HLA-J	141.818	-1.66399	0.998615	-1.66629	0.0956547	0.358502	#N/A
ENSG00000204632	HLA-G	380.6	-1.1703	1.94678	-0.601148	0.547741	0.795098	#N/A
ENSG00000204634	TBC1D8	95.9039	0.854421	0.761701	1.12173	0.261978	0.580266	#N/A
ENSG00000204642	HLA-F	1269.78	-1.30631	1.30713	-0.999373	0.317614	0.630878	#N/A
ENSG00000204681	GABBR1	48.6725	-2.41788	0.93394	-2.5889	0.00962831	0.112188	#N/A
ENSG00000204856	FAM216A	7.20763	3.86487	2.07007	1.86702	0.0618982	0.287133	#N/A
ENSG00000204859	ZBTB48	94.9174	0.311113	0.702554	0.442832	0.657887	0.858321	#N/A
ENSG00000205220	PSMB10	379.114	0.550078	0.602087	0.913618	0.360918	0.669897	#N/A
ENSG00000205358	MT1H	#N/A	#N/A	#N/A	#N/A	#N/A	#N/A	#N/A
ENSG00000205726	ITSN1	36.0867	1.50328	1.09217	1.37642	0.168692	0.474814	#N/A
ENSG00000205810	KLRC3	0.514406	3.86345	5.80164	0.665923	0.505461	NA	#N/A
ENSG00000206190	ATP10A	4.5907	2.33123	2.34267	0.995118	0.319679	0.631708	#N/A
ENSG00000206228	HNRNPA1P4	0.534688	-3.40281	6.08407	-0.559298	0.575958	NA	#N/A
ENSG00000206337	HCP5	50.584	0.774977	0.906384	0.85502	0.39254	0.693328	#N/A
ENSG00000206503	HLA-A	10821.6	-1.58383	1.29384	-1.22414	0.220901	0.539349	#N/A
ENSG00000206538	VGLL3	2.68492	-5.51667	3.96546	-1.39118	0.164171	NA	#N/A
ENSG00000211445	GPX3	16.5282	1.30113	1.51255	0.860219	0.389668	0.690744	#N/A
ENSG00000211448	DIO2	3.13814	-5.66751	3.77841	-1.49997	0.133622	NA	#N/A
ENSG00000211584	SLC48A1	56.395	-0.63879	0.785706	-0.813014	0.41621	0.707774	#N/A
ENSG00000211666	IGLV2-14	3.14307	-5.81413	3.52962	-1.64724	0.0995091	NA	#N/A
ENSG00000213047	DENND1B	24.8987	-1.05112	1.03547	-1.01512	0.310049	0.62392	#N/A
ENSG00000213064	SFT2D2	110.135	-0.553952	0.679733	-0.814954	0.415098	0.707653	#N/A
ENSG00000213614	HEXA	322.609	0.768622	0.556699	1.38068	0.167378	0.473918	#N/A
ENSG00000213689	TREX1	179.697	-0.160773	0.664314	-0.242013	0.80877	0.927691	#N/A
ENSG00000213853	EMP2	2.68985	-5.68373	3.70948	-1.53222	0.125469	NA	#N/A
ENSG00000214223	HNRNPA1P10	78.1266	0.737029	1.12859	0.653052	0.513723	0.773205	#N/A
ENSG00000215284		0.430923	0.576274	5.92216	0.097308	0.922482	NA	#N/A
ENSG00000215492	HNRNPA1P7	44.3107	-2.88963	2.57831	-1.12074	0.262397	0.58046	#N/A
ENSG00000221869	CEBPD	112.409	-0.789344	0.756373	-1.04359	0.296675	0.611718	#N/A
ENSG00000221890	NPTXR	#N/A	#N/A	#N/A	#N/A	#N/A	#N/A	#N/A
ENSG00000224389	C4B	2.0555	0.981961	3.51042	0.279727	0.779687	NA	#N/A
ENSG00000225131	PSME2P2	18.4877	-1.15152	1.35996	-0.846732	0.397145	0.696313	#N/A
ENSG00000225415		#N/A	#N/A	#N/A	#N/A	#N/A	#N/A	#N/A
ENSG00000227725	GCOM2	0.802032	-3.95454	6.04896	-0.653756	0.513269	NA	#N/A
ENSG00000229644	NAMPTP1	326.25	0.996318	1.46563	0.679788	0.496639	0.762604	#N/A
ENSG00000229809	ZNF688	10.2355	1.70284	1.55337	1.09622	0.272981	0.59174	#N/A
ENSG00000231389	HLA-DPA1	3110.8	-2.06399	0.586696	-3.51799	0.000434825	0.0149882	#N/A
ENSG00000231925	TAPBP	691.046	-3.79705	0.517355	-7.33935	2.14626e-13	1.96333e-10	#N/A
ENSG00000232810	TNF	145.591	-3.94847	1.95405	-2.02066	0.0433152	0.241012	#N/A
ENSG00000234745	HLA-B	22596.2	-2.45363	1.29196	-1.89916	0.0575438	0.276489	#N/A
ENSG00000235043	TECRP1	6.65843	-3.37381	2.08943	-1.6147	0.106375	0.378208	#N/A
ENSG00000235750	KIAA0040	72.6404	-1.54301	0.763719	-2.02039	0.0433425	0.241012	#N/A
ENSG00000236739	CLIC4P1	0.682464	-2.48636	5.99929	-0.414443	0.67855	NA	#N/A
ENSG00000237441	RGL2	94.4483	-0.349624	0.694654	-0.503307	0.614748	0.83438	#N/A
ENSG00000239713	APOBEC3G	91.6718	1.40757	0.708019	1.98804	0.0468074	0.250974	#N/A
ENSG00000240065	PSMB9	291.326	1.53986	0.612344	2.51469	0.0119136	0.123627	#N/A
ENSG00000240445	FOXO3B	0.73888	-4.6264	6.04597	-0.765204	0.44415	NA	#N/A
ENSG00000241106	HLA-DOB	0.848088	0.650425	5.37952	0.120908	0.903764	NA	#N/A
ENSG00000241322	CDRT1	1.3482	-4.47548	5.05291	-0.885724	0.375766	NA	#N/A
ENSG00000241399	CD302	724.045	-0.0293937	0.571627	-0.0514212	0.95899	0.985793	#N/A
ENSG00000241978	AKAP2	4.8041	-0.969045	2.43415	-0.398104	0.690553	0.875874	#N/A
ENSG00000242616	GNG10	168.352	1.21333	0.643596	1.88524	0.0593976	0.280411	#N/A
ENSG00000243056	EIF4EBP3	30.9882	0.359453	0.958148	0.375154	0.707546	0.88421	#N/A
ENSG00000243649	CFB	3.15774	2.51845	3.32339	0.757796	0.448573	NA	#N/A
ENSG00000243716	NPIPB5	109.431	-3.45346	0.727913	-4.74433	2.09199e-06	0.000241533	#N/A
ENSG00000244115	DNAJC25-GNG10	27.8337	-0.411776	1.07833	-0.381865	0.702562	0.881727	#N/A
ENSG00000244255		#N/A	#N/A	#N/A	#N/A	#N/A	#N/A	#N/A
ENSG00000244405	ETV5	0.973389	-2.54316	5.28235	-0.481445	0.6302	NA	#N/A
ENSG00000244731	C4A	3.46487	1.77445	2.70668	0.655583	0.512092	NA	#N/A
ENSG00000248988		1.114	-1.23655	4.12616	-0.299684	0.764418	NA	#N/A
ENSG00000249244		0.866927	-1.06576	4.58645	-0.232372	0.816249	NA	#N/A
ENSG00000250011	HMGB1P3	0.634777	2.29574	5.82131	0.394368	0.69331	NA	#N/A
ENSG00000250120	PCDHA10	1.78994	-4.97038	4.53174	-1.09679	0.272732	NA	PCDHA10
ENSG00000250264		5.50258	-0.40097	5.60587	-0.0715267	0.942979	0.98093	#N/A
ENSG00000253958	CLDN23	9.14491	-3.05272	1.96341	-1.5548	0.119993	0.401958	#N/A
ENSG00000254087	LYN	284.598	-0.410961	0.569977	-0.721013	0.470901	0.745766	#N/A
ENSG00000254838	GVINP1	17.3339	-0.912521	1.30902	-0.697101	0.48574	0.756073	#N/A
ENSG00000254996	ANKHD1-EIF4EBP3	20.7139	-2.01574	1.55437	-1.29682	0.194693	0.510067	#N/A
ENSG00000255398	HCAR3	259.152	4.35283	2.3533	1.84967	0.0643611	0.293969	#N/A
ENSG00000255529	POLR2M	54.2386	-0.937423	0.840586	-1.1152	0.264764	0.582206	#N/A
ENSG00000256043	CTSO	66.1617	0.714347	0.740765	0.964337	0.334877	0.648112	#N/A
ENSG00000256269	HMBS	43.1381	2.96812	0.971578	3.05495	0.00225101	0.045759	#N/A
ENSG00000256646		28.4467	5.61342	1.40969	3.98202	6.83311e-05	0.0037275	#N/A
ENSG00000258227	CLEC5A	42.3855	0.481316	0.99627	0.483118	0.629012	0.843379	#N/A
ENSG00000258610		1.76146	4.71954	4.4308	1.06517	0.286801	NA	#N/A
ENSG00000259207	ITGB3	14.9134	-2.06102	1.671	-1.23341	0.217423	0.536175	#N/A
ENSG00000260822		5.53539	5.29466	2.54225	2.08267	0.0372817	0.223802	#N/A
ENSG00000260916	CCPG1	273.551	1.15924	0.642461	1.80438	0.0711716	0.309234	#N/A
ENSG00000261884		41.7842	-1.09981	0.862262	-1.27549	0.202135	0.518805	#N/A
ENSG00000262406	MMP12	#N/A	#N/A	#N/A	#N/A	#N/A	#N/A	#N/A
ENSG00000263535	AK4P1	3.29411	-4.27338	3.0234	-1.41344	0.157527	NA	#N/A
ENSG00000265531	FCGR1C	23.3614	1.25288	1.4958	0.837599	0.402256	0.699972	#N/A
ENSG00000265972	TXNIP	4501.43	-0.232717	0.697576	-0.333608	0.738675	0.897367	#N/A
ENSG00000266028	SRGAP2	78.3272	-2.3036	0.753162	-3.05857	0.00222396	0.0453642	#N/A
ENSG00000266066	POLRMTP1	5.38886	-4.692	2.38756	-1.96519	0.0493922	0.255972	#N/A
ENSG00000268173		#N/A	#N/A	#N/A	#N/A	#N/A	#N/A	#N/A
ENSG00000270276	HIST2H4B	25.8186	2.32149	1.2952	1.79238	0.0730719	0.313052	#N/A
ENSG00000271503	CCL5	32.3001	-0.561313	1.18595	-0.4733	0.635999	0.847375	#N/A
ENSG00000272196	HIST2H2AA4	27.7715	-0.210473	3.63982	-0.057825	0.953888	0.983807	#N/A
ENSG00000087088	BAX	43.2553	0.287813	0.936702	0.307262	0.758644	0.905803	#N/A
ENSG00000112787	FBRSL1	13.2036	-2.44289	1.37008	-1.78303	0.0745806	0.316415	#N/A
ENSG00000133318	RTN3	859.341	-1.15744	0.626816	-1.84653	0.064815	0.294753	RTN3
ENSG00000133612	AGAP3	48.5568	2.78512	0.910447	3.05907	0.00222029	0.0453642	#N/A
ENSG00000162746	FCRLB	2.63644	1.61426	2.93605	0.549807	0.582452	NA	#N/A
ENSG00000162783	IER5	62.9394	0.312206	0.879331	0.355049	0.722553	0.88963	#N/A
ENSG00000178096	BOLA1	8.58943	2.22687	1.77081	1.25755	0.208556	0.526656	#N/A
ENSG00000186654	PRR5	6.00091	-0.396532	2.04231	-0.194158	0.846052	0.943124	#N/A
ENSG00000187796	CARD9	298.67	-0.132973	0.541679	-0.245483	0.806082	0.926228	#N/A
ENSG00000245848	CEBPA	25.6378	0.424999	1.06542	0.398902	0.689965	0.875719	#N/A
ENSG00000001167	NFYA	66.7203	0.4939	0.749173	0.659261	0.509728	0.771398	#N/A
ENSG00000001630	CYP51A1	59.0986	1.85249	0.79787	2.3218	0.0202438	0.163434	CYP51A1
ENSG00000002586	CD99	368.263	-0.113081	0.74928	-0.150919	0.880039	0.956708	#N/A
ENSG00000002726	AOC1	1.88288	-4.99076	4.44777	-1.12208	0.261828	NA	#N/A
ENSG00000004809	SLC22A16	5.90729	2.31581	2.17376	1.06535	0.286718	0.602843	SLC22A16
ENSG00000005022	SLC25A5	651.646	-0.280622	0.578182	-0.485353	0.627426	0.842234	#N/A
ENSG00000005302	MSL3	104.89	-0.343532	0.660963	-0.519745	0.603241	0.828148	#N/A
ENSG00000005486	RHBDD2	112.528	-1.24806	0.672333	-1.85631	0.0634094	0.291571	#N/A
ENSG00000005810	MYCBP2	133.661	0.233749	0.614374	0.380467	0.703599	0.881964	#N/A
ENSG00000005961	ITGA2B	14.9618	0.111743	1.5263	0.073212	0.941637	0.980399	#N/A
ENSG00000006007	GDE1	117.256	3.27088	0.990304	3.30291	0.000956882	0.0260992	GDE1
ENSG00000006194	ZNF263	19.7888	-1.20843	1.18097	-1.02325	0.306191	0.621038	#N/A
ENSG00000006432	MAP3K9	4.57708	-8.63982	3.06359	-2.82017	0.00479989	0.075007	#N/A
ENSG00000006530	AGK	22.0313	-0.479514	1.17364	-0.408571	0.682854	0.87171	#N/A
ENSG00000006607	FARP2	16.5121	2.81136	1.58971	1.76847	0.0769819	0.32171	#N/A
ENSG00000006747	SCIN	2.16009	-5.58152	3.95295	-1.41199	0.157953	NA	#N/A
ENSG00000006756	ARSD	66.8925	-1.10693	0.765214	-1.44657	0.148018	0.444894	#N/A
ENSG00000007202	KIAA0100	116.402	-0.2619	0.724052	-0.361714	0.717566	0.888906	#N/A
ENSG00000007264	MATK	3.38005	2.85864	3.2107	0.890347	0.373279	NA	#N/A
ENSG00000007541	PIGQ	39.5542	-1.14071	0.914397	-1.2475	0.212214	0.530291	PIGQ
ENSG00000008083	JARID2	91.8052	-1.80954	0.691895	-2.61534	0.00891399	0.107184	#N/A
ENSG00000008118	CAMK1G	0.894972	-4.01235	5.88142	-0.682208	0.495107	NA	#N/A
ENSG00000008323	PLEKHG6	2.88066	-5.85977	3.5786	-1.63745	0.101537	NA	#N/A
ENSG00000008394	MGST1	129.906	0.414028	0.788414	0.52514	0.599486	0.826527	#N/A
ENSG00000008405	CRY1	15.413	-2.52099	1.40659	-1.79227	0.0730903	0.313052	#N/A
ENSG00000008952	SEC62	51.8521	-0.0238022	0.812436	-0.0292973	0.976627	0.99127	#N/A
ENSG00000009307	CSDE1	894.52	0.143974	0.59401	0.242376	0.808489	0.927508	CSDE1
ENSG00000009780	FAM76A	63.6922	0.670567	0.75765	0.885062	0.376123	0.681111	#N/A
ENSG00000010292	NCAPD2	16.5347	-4.26778	1.32772	-3.21437	0.00130729	0.0323906	#N/A
ENSG00000010404	IDS	238.003	-0.859804	0.698791	-1.23042	0.218541	0.53708	#N/A
ENSG00000010610	CD4	1107.17	-2.7512	0.568619	-4.83839	1.30892e-06	0.00016385	#N/A
ENSG00000011523	CEP68	16.3741	2.37264	1.45068	1.63554	0.101936	0.370031	#N/A
ENSG00000011638	TMEM159	26.3907	0.345596	1.05418	0.327834	0.743037	0.899358	#N/A
ENSG00000012061	ERCC1	133.537	-0.520716	0.672707	-0.774061	0.438895	0.723101	#N/A
ENSG00000012660	ELOVL5	321.345	0.414515	0.569643	0.727676	0.466812	0.743133	#N/A
ENSG00000012779	ALOX5	763.888	0.227486	0.531076	0.428349	0.668397	0.863689	#N/A
ENSG00000013306	SLC25A39	83.7324	0.760186	0.797711	0.952959	0.340611	0.652691	#N/A
ENSG00000013619	MAMLD1	2.06877	-5.03306	4.38315	-1.14827	0.250855	NA	#N/A
ENSG00000013725	CD6	5.5907	-1.16256	2.47211	-0.47027	0.638162	0.84841	#N/A
ENSG00000014914	MTMR11	76.5098	-2.35073	0.737357	-3.18805	0.00143236	0.0345493	#N/A
ENSG00000015285	WAS	37.4681	-3.27764	1.01129	-3.24106	0.00119087	0.0303252	#N/A
ENSG00000015413	DPEP1	#N/A	#N/A	#N/A	#N/A	#N/A	#N/A	#N/A
ENSG00000015532	XYLT2	25.6238	-3.29095	1.28751	-2.55606	0.0105864	0.116352	#N/A
ENSG00000016864	GLT8D1	48.464	0.409457	0.862648	0.474651	0.635036	0.847375	#N/A
ENSG00000017483	SLC38A5	5.79885	-1.47139	2.27636	-0.646378	0.518035	0.775584	#N/A
ENSG00000017797	RALBP1	69.8573	1.98051	0.76227	2.59818	0.00937202	0.111119	#N/A
ENSG00000018280	SLC11A1	958.902	-0.75203	0.615052	-1.22271	0.221439	0.540176	#N/A
ENSG00000018510	AGPS	62.3645	-0.598498	0.816106	-0.733358	0.46334	0.740602	#N/A
ENSG00000019169	MARCO	93.9447	1.00476	0.707865	1.41942	0.155777	0.455831	#N/A
ENSG00000019991	HGF	29.7023	-0.00810331	0.953645	-0.0084972	0.99322	0.997161	#N/A
ENSG00000021355	SERPINB1	942.464	0.568336	0.607734	0.935172	0.3497	0.661044	#N/A
ENSG00000021762	OSBPL5	62.2044	-0.606375	0.872227	-0.695203	0.486928	0.756433	#N/A
ENSG00000025156	HSF2	18.3243	0.901512	1.14896	0.78463	0.43267	0.719184	#N/A
ENSG00000025293	PHF20	146.16	0.927547	0.615531	1.50691	0.131835	0.420654	#N/A
ENSG00000025772	TOMM34	14.4369	1.87293	1.5186	1.23332	0.217455	0.536175	#N/A
ENSG00000026297	RNASET2	901.297	-0.477551	0.592121	-0.80651	0.419949	0.710477	#N/A
ENSG00000030066	NUP160	31.9895	0.162846	1.00146	0.162609	0.870827	0.953612	#N/A
ENSG00000033178	UBA6	84.2675	0.337979	0.736754	0.45874	0.646421	0.853474	#N/A
ENSG00000037897	METTL1	7.26267	0.304328	2.03174	0.149787	0.880933	0.957151	#N/A
ENSG00000038210	PI4K2B	4.54377	-0.0404356	2.23064	-0.0181274	0.985537	0.993605	#N/A
ENSG00000038295	TLL1	2.51051	-5.37499	4.04431	-1.32903	0.183839	NA	#N/A
ENSG00000038945	MSR1	15.9393	1.10996	1.34603	0.824615	0.40959	0.703574	#N/A
ENSG00000041982	TNC	1.88781	-5.21072	4.12235	-1.26402	0.206224	NA	#N/A
ENSG00000042832	TG	0.720568	-3.55678	6.06242	-0.586693	0.55741	NA	#N/A
ENSG00000042980	ADAM28	16.0686	1.07608	1.22973	0.875052	0.381546	0.685332	ADAM28
ENSG00000043143	JADE2	18.3519	-2.26391	1.31595	-1.72036	0.0853668	0.338281	#N/A
ENSG00000043514	TRIT1	6.33864	3.26768	2.09703	1.55824	0.119175	0.400688	#N/A
ENSG00000049167	ERCC8	24.8907	0.348777	1.15235	0.302665	0.762145	0.907253	#N/A
ENSG00000049192	ADAMTS6	3.39728	1.45571	2.94469	0.49435	0.621059	NA	#N/A
ENSG00000049860	HEXB	762.852	0.383497	0.53263	0.720006	0.471521	0.74645	#N/A
ENSG00000050426	LETMD1	58.0581	-1.47217	0.840275	-1.75201	0.0797727	0.32732	#N/A
ENSG00000051825	MPHOSPH9	17.4201	4.49243	1.51484	2.96561	0.00302085	0.0550137	#N/A
ENSG00000052795	FNIP2	39.2985	-0.615663	1.0867	-0.566544	0.571024	0.80944	#N/A
ENSG00000054598	FOXC1	1.3482	-4.47548	5.05291	-0.885724	0.375766	NA	#N/A
ENSG00000054690	PLEKHH1	2.04007	-6.25632	4.12792	-1.51561	0.129618	NA	#N/A
ENSG00000054983	GALC	95.0308	1.98623	0.69806	2.84536	0.0044361	0.0716768	#N/A
ENSG00000055070	SZRD1	107.067	-0.815204	0.663997	-1.22772	0.219551	0.538331	#N/A
ENSG00000055130	CUL1	131.57	1.77752	0.653653	2.71936	0.00654082	0.0890725	#N/A
ENSG00000055955	ITIH4	13.1884	-1.28818	1.39821	-0.921306	0.35689	0.666913	#N/A
ENSG00000057019	DCBLD2	6.64418	-1.40948	2.21721	-0.635699	0.524973	0.779015	#N/A
ENSG00000058056	USP13	1.62064	1.83049	4.17808	0.438117	0.661302	NA	#N/A
ENSG00000058866	DGKG	19.8198	-3.7242	1.36036	-2.73766	0.00618779	0.0868774	#N/A
ENSG00000059758	CDK17	32.4278	-0.308818	0.987367	-0.312769	0.754456	0.904252	#N/A
ENSG00000060558	GNA15	102.433	-0.310376	0.683103	-0.454362	0.649568	0.855255	#N/A
ENSG00000060971	ACAA1	354.43	0.504218	0.527823	0.95528	0.339436	0.651833	#N/A
ENSG00000061938	TNK2	60.4597	-1.00476	0.943013	-1.06548	0.28666	0.602843	#N/A
ENSG00000062194	GPBP1	126.53	-0.407385	0.629575	-0.64708	0.51758	0.775368	#N/A
ENSG00000062598	ELMO2	32.4309	0.102572	1.04813	0.0978615	0.922042	0.97291	#N/A
ENSG00000063046	EIF4B	675.433	-0.846111	0.640403	-1.32122	0.186429	0.499666	#N/A
ENSG00000063854	HAGH	76.9946	1.86354	0.735483	2.53377	0.0112844	0.120786	#N/A
ENSG00000064012	CASP8	104.692	0.388971	0.680113	0.571921	0.567375	0.807195	#N/A
ENSG00000064199	SPA17	2.41883	0.668718	3.04105	0.219897	0.825951	NA	#N/A
ENSG00000064393	HIPK2	65.7752	-1.68392	0.740145	-2.27513	0.0228982	0.174297	#N/A
ENSG00000064601	CTSA	609.84	-0.992363	0.619564	-1.60171	0.109219	0.382241	#N/A
ENSG00000064763	FAR2	44.2651	2.85501	1.04057	2.74371	0.00607497	0.0856982	#N/A
ENSG00000064933	PMS1	19.082	2.05577	1.36934	1.50129	0.133281	0.422662	#N/A
ENSG00000064999	ANKS1A	13.6827	1.28604	1.33933	0.960212	0.336948	0.650686	#N/A
ENSG00000065150	IPO5	47.9728	1.17031	0.884605	1.32298	0.185843	0.498929	#N/A
ENSG00000065357	DGKA	76.3973	-0.502248	0.7746	-0.648396	0.516729	0.775093	#N/A
ENSG00000065361	ERBB3	1.25526	-4.43827	5.15037	-0.861738	0.388831	NA	#N/A
ENSG00000065809	FAM107B	57.9591	1.36794	0.794997	1.72068	0.0853088	0.338164	#N/A
ENSG00000065833	ME1	14.1454	-1.0612	1.43293	-0.740582	0.458947	0.736773	#N/A
ENSG00000065882	TBC1D1	57.4866	-0.414366	0.846694	-0.489393	0.624563	0.840193	#N/A
ENSG00000065970	FOXJ2	58.2601	-2.76889	0.874579	-3.16598	0.00154564	0.0362653	#N/A
ENSG00000066136	NFYC	126.159	-0.595165	0.638381	-0.932303	0.35118	0.661606	#N/A
ENSG00000067221	STOML1	7.82359	3.43133	1.9011	1.80492	0.0710873	0.309093	#N/A
ENSG00000067445	TRO	4.33327	-6.29989	5.98588	-1.05246	0.292589	NA	#N/A
ENSG00000068078	FGFR3	0.794055	-1.66118	6.05956	-0.274141	0.783976	NA	#N/A
ENSG00000068120	COASY	91.4417	-0.20262	0.715709	-0.283104	0.777097	0.915037	#N/A
ENSG00000068305	MEF2A	51.8323	3.14277	1.11248	2.82501	0.00472792	0.074371	#N/A
ENSG00000068366	ACSL4	101.746	0.169708	0.71943	0.235892	0.813516	0.931042	#N/A
ENSG00000069493	CLEC2D	33.5891	-0.501945	0.926702	-0.541647	0.588062	0.819743	#N/A
ENSG00000070371	CLTCL1	24.3415	2.51872	1.32849	1.89592	0.0579702	0.276731	#N/A
ENSG00000070444	MNT	38.7703	-1.37417	0.985206	-1.3948	0.163076	0.466933	#N/A
ENSG00000070729	CNGB1	2.33611	-5.22142	4.16926	-1.25236	0.210438	NA	#N/A
ENSG00000070756	PABPC1	4994.96	-2.511	0.594126	-4.22637	2.37488e-05	0.00164198	#N/A
ENSG00000070915	SLC12A3	2.15023	-5.18985	4.25147	-1.22072	0.222192	NA	#N/A
ENSG00000071967	CYBRD1	81.812	-0.307995	0.750077	-0.410618	0.681352	0.871252	#N/A
ENSG00000072110	ACTN1	310.744	0.171095	0.584574	0.292683	0.769764	0.910931	#N/A
ENSG00000072121	ZFYVE26	24.8145	-1.79508	1.14045	-1.57402	0.115484	0.393285	#N/A
ENSG00000072210	ALDH3A2	117.785	0.954032	0.644215	1.48092	0.138628	0.430635	ALDH3A2
ENSG00000072401	UBE2D1	562.897	-0.514716	0.550228	-0.935459	0.349552	0.66087	#N/A
ENSG00000072571	HMMR	0.987912	-4.06743	5.6675	-0.717676	0.472957	NA	#N/A
ENSG00000072778	ACADVL	602.424	0.415795	0.576302	0.721489	0.470609	0.745409	#N/A
ENSG00000072840	EVC	4.40819	-6.46624	3.17418	-2.03714	0.0416364	0.236449	#N/A
ENSG00000073050	XRCC1	53.1675	-0.484605	0.785677	-0.616799	0.537367	0.789005	#N/A
ENSG00000073111	MCM2	2.41946	-3.74159	3.62744	-1.03147	0.30232	NA	#N/A
ENSG00000073169		30.1294	0.394217	0.990893	0.39784	0.690748	0.875874	#N/A
ENSG00000073754	CD5L	0.360284	-2.72008	6.09342	-0.446395	0.655312	NA	#N/A
ENSG00000073792	IGF2BP2	6.03195	-0.614595	1.94282	-0.316342	0.751743	0.903072	#N/A
ENSG00000074416	MGLL	42.2027	0.187384	0.975786	0.192033	0.847716	0.943729	#N/A
ENSG00000074582	BCS1L	17.6877	-0.000286368	1.25582	-0.000228033	0.999818	0.999818	#N/A
ENSG00000074696	HACD3	22.5157	3.73376	1.35292	2.75979	0.00578387	0.0832576	#N/A
ENSG00000075151	EIF4G3	55.0231	-0.102247	0.797013	-0.128288	0.897921	0.96275	#N/A
ENSG00000075568	TMEM131	46.9218	-1.28047	0.854616	-1.4983	0.134055	0.423451	#N/A
ENSG00000076003	MCM6	6.18233	3.85025	2.3333	1.65013	0.0989172	0.364412	#N/A
ENSG00000076043	REXO2	23.8476	1.97774	1.14349	1.72957	0.0837076	0.334943	#N/A
ENSG00000076067	RBMS2	23.5698	-0.51647	1.05243	-0.490738	0.623612	0.839578	#N/A
ENSG00000076344	RGS11	#N/A	#N/A	#N/A	#N/A	#N/A	#N/A	#N/A
ENSG00000076356	PLXNA2	12.8008	-0.774561	1.44319	-0.536701	0.591474	0.821278	PLXNA2
ENSG00000076685	NT5C2	92.4676	0.0378886	0.713707	0.0530871	0.957662	0.985212	#N/A
ENSG00000077097	TOP2B	77.9956	1.28288	0.757124	1.69441	0.0901871	0.347788	#N/A
ENSG00000077232	DNAJC10	157.033	-0.476886	0.644399	-0.740047	0.459271	0.737165	#N/A
ENSG00000077238	IL4R	42.6578	-0.398618	0.883164	-0.451353	0.651735	0.855894	#N/A
ENSG00000077420	APBB1IP	139.87	-0.178687	0.65191	-0.274097	0.78401	0.918114	#N/A
ENSG00000077585	GPR137B	6.5639	0.359589	2.10159	0.171103	0.864143	0.950725	#N/A
ENSG00000077713	SLC25A43	14.5657	-3.34303	1.69751	-1.96937	0.0489105	0.254549	#N/A
ENSG00000078018	MAP2	1.42966	-4.70208	4.939	-0.952031	0.341081	NA	#N/A
ENSG00000078114	NEBL	12.5854	2.71185	3.52998	0.768235	0.442347	0.725572	#N/A
ENSG00000078304	PPP2R5C	249.489	1.0501	0.558333	1.88077	0.060003	0.281482	#N/A
ENSG00000078589	P2RY10	1.0757	3.95944	5.33941	0.741551	0.45836	NA	#N/A
ENSG00000079739	PGM1	63.6331	1.21038	0.758808	1.59511	0.110688	0.384401	#N/A
ENSG00000080819	CPOX	9.9924	1.12389	1.79278	0.626897	0.530727	0.783344	#N/A
ENSG00000081019	RSBN1	35.9074	-0.665881	1.01698	-0.65476	0.512622	0.772845	#N/A
ENSG00000081087	OSTM1	91.3931	-1.23463	0.673306	-1.83369	0.0667006	0.299209	#N/A
ENSG00000081320	STK17B	1161.88	-0.0172327	0.620357	-0.0277787	0.977839	0.991832	#N/A
ENSG00000082269	FAM135A	17.7168	3.16031	1.46155	2.16231	0.0305945	0.20168	#N/A
ENSG00000082512	TRAF5	9.80665	-4.45587	1.94723	-2.28831	0.0221193	0.171903	#N/A
ENSG00000083290	ULK2	33.4559	2.28529	0.965027	2.36811	0.0178793	0.152635	#N/A
ENSG00000083444	PLOD1	162.758	-0.0803918	0.607875	-0.132251	0.894786	0.962181	#N/A
ENSG00000083812	ZNF324	43.6427	-0.889354	0.97624	-0.910999	0.362296	0.670578	ZNF324
ENSG00000083838	ZNF446	7.33613	0.615085	1.97776	0.311002	0.755799	0.904592	#N/A
ENSG00000083844	ZNF264	30.0718	-0.172682	1.08851	-0.15864	0.873952	0.954105	#N/A
ENSG00000084110	HAL	62.9413	3.12156	0.929882	3.35694	0.000788092	0.0234887	#N/A
ENSG00000084112	SSH1	35.9546	0.234663	0.886519	0.264701	0.79124	0.920573	#N/A
ENSG00000084234	APLP2	2351.28	0.515642	0.574937	0.896867	0.36979	0.676336	#N/A
ENSG00000085117	CD82	99.6023	0.24947	0.662189	0.376736	0.70637	0.883522	#N/A
ENSG00000085265	FCN1	21408.1	0.0992071	0.678494	0.146217	0.88375	0.958464	#N/A
ENSG00000085276	MECOM	2.32463	-5.35146	4.16441	-1.28505	0.198775	NA	#N/A
ENSG00000085449	WDFY1	149.58	-0.175857	0.594147	-0.295982	0.767244	0.909511	#N/A
ENSG00000085511	MAP3K4	37.7174	-0.557092	0.898598	-0.619957	0.535286	0.786851	#N/A
ENSG00000085514	PILRA	759.147	0.0875237	0.518472	0.168811	0.865946	0.9513	#N/A
ENSG00000085719	CPNE3	140.38	0.35005	0.631669	0.554166	0.579465	0.814121	#N/A
ENSG00000085831	TTC39A	2.28922	-0.810842	3.72655	-0.217585	0.827753	NA	#N/A
ENSG00000086015	MAST2	15.4234	-1.98089	1.28286	-1.54412	0.122559	0.405417	#N/A
ENSG00000086289	EPDR1	0.894972	-4.01235	5.88142	-0.682208	0.495107	NA	#N/A
ENSG00000086598	TMED2	452.819	0.620204	0.579348	1.07052	0.284385	0.601227	#N/A
ENSG00000086730	LAT2	1019.34	1.04805	0.552833	1.89577	0.0579902	0.276731	#N/A
ENSG00000087077	TRIP6	6.13115	-1.22791	2.01836	-0.608368	0.542944	0.792771	#N/A
ENSG00000087095	NLK	9.79304	1.46209	1.52516	0.95865	0.337735	0.650686	#N/A
ENSG00000087250	MT3	0.627628	-3.47428	6.07287	-0.572098	0.567256	NA	#N/A
ENSG00000087338	GMCL1	42.1316	0.321434	0.92929	0.345892	0.729424	0.892789	#N/A
ENSG00000088179	PTPN4	18.7593	0.131146	1.30302	0.100647	0.91983	0.972383	#N/A
ENSG00000088320	REM1	0.360284	-2.72008	6.09342	-0.446395	0.655312	NA	#N/A
ENSG00000088682	COQ9	83.9974	-0.496042	0.775556	-0.639596	0.522435	0.778134	#N/A
ENSG00000088888	MAVS	91.1349	-1.64375	0.687109	-2.39226	0.0167448	0.14685	#N/A
ENSG00000089009	RPL6	2733.62	-1.57199	0.743175	-2.11524	0.0344097	0.215255	#N/A
ENSG00000089157	RPLP0	1926.84	-1.85196	0.665075	-2.78459	0.00535949	0.0800692	RPLP0
ENSG00000089639	GMIP	104.17	-1.89887	0.683161	-2.77954	0.0054436	0.0808181	#N/A
ENSG00000090104	RGS1	398.123	5.36164	1.93777	2.76691	0.005659	0.082292	#N/A
ENSG00000090238	YPEL3	47.3979	-1.35133	0.859028	-1.57309	0.115699	0.393336	#N/A
ENSG00000090316	MAEA	131.477	0.699169	0.616673	1.13378	0.256888	0.575646	#N/A
ENSG00000090376	IRAK3	319.046	0.28423	0.627755	0.452773	0.650712	0.855894	#N/A
ENSG00000090447	TFAP4	2.33819	-3.16343	3.63212	-0.870961	0.383775	NA	#N/A
ENSG00000090621	PABPC4	96.7597	-0.78611	0.736785	-1.06695	0.285996	0.602517	#N/A
ENSG00000091106	NLRC4	70.1749	1.93343	0.837371	2.30893	0.0209473	0.167556	#N/A
ENSG00000091436		118.549	0.645139	0.63938	1.00901	0.312971	0.626468	#N/A
ENSG00000091513	TF	3.65221	-2.12398	2.90658	-0.73075	0.464932	NA	#N/A
ENSG00000091879	ANGPT2	3.70151	-7.39871	3.3861	-2.18503	0.0288869	NA	#N/A
ENSG00000092098	RNF31	18.2804	1.86914	1.25162	1.49338	0.135339	0.425108	RNF31
ENSG00000092295	TGM1	1.74608	2.81286	3.61311	0.778514	0.436266	NA	#N/A
ENSG00000092847	AGO1	169.285	0.90496	0.68121	1.32846	0.184026	0.495907	#N/A
ENSG00000093167	LRRFIP2	117.225	0.198648	0.658804	0.301529	0.763011	0.907534	#N/A
ENSG00000095015	MAP3K1	152.971	0.46594	0.690112	0.675165	0.499571	0.764889	#N/A
ENSG00000095585	BLNK	7.12034	-2.5901	2.13252	-1.21457	0.224529	0.542895	#N/A
ENSG00000095637	SORBS1	3.32895	-5.82114	3.49817	-1.66405	0.0961019	NA	#N/A
ENSG00000096063	SRPK1	34.2098	0.524371	0.923893	0.567567	0.570329	0.809131	#N/A
ENSG00000096384	HSP90AB1	653.8	0.158723	0.605425	0.262167	0.793193	0.921067	#N/A
ENSG00000096696	DSP	2.8708	-5.53468	3.88373	-1.4251	0.15413	NA	#N/A
ENSG00000097033	SH3GLB1	234.258	0.849598	0.55585	1.52847	0.126397	0.412037	#N/A
ENSG00000099139	PCSK5	48.0713	0.360169	0.851817	0.422824	0.672424	0.865635	#N/A
ENSG00000099968	BCL2L13	67.1798	0.242948	0.786111	0.309051	0.757283	0.905177	#N/A
ENSG00000099985	OSM	147.09	0.467134	0.827327	0.56463	0.572325	0.810056	#N/A
ENSG00000099998	GGT5	3.38745	-7.33767	3.29746	-2.22525	0.0260646	NA	#N/A
ENSG00000100003	SEC14L2	10.449	-2.81718	2.09675	-1.34359	0.179081	0.489345	#N/A
ENSG00000100024	UPB1	6.96801	-1.33666	2.27605	-0.58727	0.557023	0.800884	#N/A
ENSG00000100028	SNRPD3	101.368	0.433296	0.737487	0.58753	0.556848	0.800827	#N/A
ENSG00000100055	CYTH4	306.192	0.500116	0.580203	0.861966	0.388706	0.690226	#N/A
ENSG00000100056	DGCR14	26.7144	1.97556	1.12091	1.76247	0.0779906	0.324288	#N/A
ENSG00000100084	HIRA	12.2805	3.39302	1.70753	1.98709	0.0469128	0.251414	#N/A
ENSG00000100095	SEZ6L	12.8737	-0.988352	1.75862	-0.562004	0.574113	0.811331	#N/A
ENSG00000100129	EIF3L	1094.76	-0.954188	0.690664	-1.38155	0.167109	0.473868	#N/A
ENSG00000100154	TTC28	3.54321	-5.11446	3.35745	-1.52332	0.12768	NA	#N/A
ENSG00000100226	GTPBP1	66.8999	-1.31569	0.908573	-1.44808	0.147594	0.44435	#N/A
ENSG00000100246	DNAL4	11.0935	-0.701063	1.45002	-0.483486	0.62875	0.84325	#N/A
ENSG00000100263	RHBDD3	16.0338	-0.824724	1.24623	-0.661776	0.508115	0.770313	#N/A
ENSG00000100276	RASL10A	#N/A	#N/A	#N/A	#N/A	#N/A	#N/A	#N/A
ENSG00000100294	MCAT	19.5815	-0.217549	1.20532	-0.18049	0.856768	0.947764	#N/A
ENSG00000100298	APOBEC3H	0.949005	-0.658047	5.67841	-0.115886	0.907743	NA	#N/A
ENSG00000100300	TSPO	2549.17	0.200116	0.623142	0.32114	0.748104	0.901863	#N/A
ENSG00000100316	RPL3	5534.6	-0.804399	0.65769	-1.22307	0.221304	0.539957	#N/A
ENSG00000100330	MTMR3	132.566	-0.0196461	0.651023	-0.0301773	0.975926	0.991164	#N/A
ENSG00000100335	MIEF1	38.6364	-1.64312	0.881098	-1.86485	0.062202	0.28787	#N/A
ENSG00000100347	SAMM50	60.8305	1.94963	0.773061	2.52195	0.0116705	0.122995	#N/A
ENSG00000100354	TNRC6B	162.517	-1.55728	0.606311	-2.56845	0.0102155	0.115041	#N/A
ENSG00000100453	GZMB	21.5933	2.54501	1.4414	1.76565	0.0774548	0.322653	#N/A
ENSG00000100503	NIN	129.274	0.284677	0.667922	0.426212	0.669953	0.86439	#N/A
ENSG00000100644	HIF1A	1062.77	-0.432668	0.518917	-0.833791	0.404399	0.700725	#N/A
ENSG00000100652	SLC10A1	3.91032	1.8676	2.64807	0.705271	0.480642	NA	#N/A
ENSG00000100823	APEX1	156.939	-1.38711	0.699028	-1.98434	0.0472175	0.252138	#N/A
ENSG00000100918	REC8	15.446	-1.82531	1.32069	-1.38208	0.166946	0.473868	#N/A
ENSG00000100985	MMP9	1.07801	-1.76119	5.0445	-0.349131	0.726991	NA	#N/A
ENSG00000100991	TRPC4AP	195.594	-1.18637	0.592685	-2.00169	0.0453185	0.247442	#N/A
ENSG00000101082	SLA2	3.78688	0.652705	2.80776	0.232465	0.816177	NA	#N/A
ENSG00000101109	STK4	249.405	0.113514	0.581014	0.195372	0.845102	0.942882	#N/A
ENSG00000101134	DOK5	0.267344	-2.83009	6.09342	-0.464451	0.642325	NA	#N/A
ENSG00000101138	CSTF1	16.1717	-1.19883	1.28673	-0.931685	0.351499	0.661606	#N/A
ENSG00000101220	C20orf27	210.71	-1.00819	0.752989	-1.33892	0.180596	0.491373	#N/A
ENSG00000101224	CDC25B	21.152	-0.409812	1.11308	-0.36818	0.712739	0.886884	#N/A
ENSG00000101290	CDS2	168.413	0.396357	0.636655	0.622561	0.533573	0.785164	#N/A
ENSG00000101350	KIF3B	22.6345	-0.250341	1.10757	-0.226027	0.82118	0.933481	#N/A
ENSG00000101405	OXT	#N/A	#N/A	#N/A	#N/A	#N/A	#N/A	#N/A
ENSG00000101460	MAP1LC3A	9.35294	-2.12	1.65469	-1.28121	0.20012	0.515895	#N/A
ENSG00000101493	ZNF516	87.6628	-0.00269217	0.721639	-0.00373064	0.997023	0.998897	#N/A
ENSG00000101577	LPIN2	44.0335	0.00245224	0.890011	0.00275529	0.997802	0.999192	#N/A
ENSG00000101596	SMCHD1	277.741	-0.0602754	0.593437	-0.10157	0.919098	0.97198	#N/A
ENSG00000101654	RNMT	31.0749	0.421733	1.05006	0.401629	0.687957	0.87463	#N/A
ENSG00000101695	RNF125	46.4945	0.352948	0.867561	0.406828	0.684134	0.872558	#N/A
ENSG00000101751	POLI	48.0102	-0.177095	0.909393	-0.194739	0.845597	0.942971	#N/A
ENSG00000101856	PGRMC1	110.112	-0.38097	0.679956	-0.560287	0.575284	0.811635	#N/A
ENSG00000101966	XIAP	29.3153	0.730181	0.966457	0.755523	0.449935	0.729911	#N/A
ENSG00000101986	ABCD1	51.7253	-1.8274	0.894359	-2.04325	0.0410273	0.23484	#N/A
ENSG00000102034	ELF4	57.0533	-2.49178	0.888931	-2.80312	0.00506101	0.0774566	#N/A
ENSG00000102158	MAGT1	49.8706	-1.60871	0.940814	-1.70991	0.0872822	0.342534	#N/A
ENSG00000102221	JADE3	0.725498	-4.02719	6.05841	-0.664728	0.506224	NA	#N/A
ENSG00000102309	PIN4	40.1904	1.20932	0.994025	1.21659	0.223761	0.541949	#N/A
ENSG00000102317	RBM3	855.261	-0.212067	0.669824	-0.316601	0.751546	0.903072	#N/A
ENSG00000102409	BEX4	71.8368	0.653594	0.736605	0.887306	0.374914	0.680269	#N/A
ENSG00000102699	PARP4	131.103	0.555504	0.717173	0.774575	0.438591	0.722859	#N/A
ENSG00000102794	IRG1	1.71176	5.99096	4.80657	1.24641	0.212614	NA	#N/A
ENSG00000102871	TRADD	109.371	0.378149	0.696777	0.542712	0.587328	0.818871	#N/A
ENSG00000102908	NFAT5	46.421	0.799644	0.838022	0.954204	0.33998	0.652533	#N/A
ENSG00000102910	LONP2	152.871	-1.38847	0.670267	-2.07152	0.03831	0.226884	#N/A
ENSG00000102921	N4BP1	36.1713	-1.1291	0.908193	-1.24323	0.213782	0.531751	#N/A
ENSG00000102978	POLR2C	54.8736	1.72633	0.929905	1.85646	0.0633875	0.291571	#N/A
ENSG00000103064	SLC7A6	31.5309	-1.85258	0.974395	-1.90126	0.0572678	0.276028	#N/A
ENSG00000103066	PLA2G15	92.7866	-0.553819	0.669806	-0.826835	0.408331	0.703301	#N/A
ENSG00000103067	ESRP2	3.41041	-5.9252	3.45422	-1.71535	0.0862812	NA	#N/A
ENSG00000103121	CMC2	32.9566	0.298084	0.934289	0.319049	0.749689	0.902542	#N/A
ENSG00000103145	HCFC1R1	15.9026	-1.14999	1.2319	-0.933507	0.350558	0.661606	#N/A
ENSG00000103241	FOXF1	0.720568	-3.55678	6.06242	-0.586693	0.55741	NA	#N/A
ENSG00000103313	MEFV	38.9967	-0.265994	0.952648	-0.279215	0.78008	0.916671	#N/A
ENSG00000103353	UBFD1	14.6978	1.82762	1.56495	1.16784	0.24287	0.562236	#N/A
ENSG00000103365	GGA2	92.7304	-0.613337	0.737084	-0.832112	0.405346	0.701145	#N/A
ENSG00000103510	KAT8	31.4411	1.55822	1.08991	1.42968	0.152809	0.452042	#N/A
ENSG00000103569	AQP9	133.982	0.710679	0.651109	1.09149	0.275057	0.594076	#N/A
ENSG00000103671	TRIP4	46.6185	1.84703	0.883916	2.08961	0.0366533	0.222275	#N/A
ENSG00000103966	EHD4	183.489	-0.183063	0.71962	-0.254388	0.799196	0.923349	#N/A
ENSG00000103994	ZNF106	440.909	0.768628	0.532732	1.44281	0.149075	0.446369	#N/A
ENSG00000104093	DMXL2	461.674	0.870865	0.598632	1.45476	0.145736	0.441103	#N/A
ENSG00000104147	OIP5	0.450464	3.39587	5.8195	0.583532	0.559535	NA	#N/A
ENSG00000104205	SGK3	117.69	0.354575	0.703831	0.503778	0.614417	0.83438	#N/A
ENSG00000104324	CPQ	202.73	1.46358	0.590159	2.47997	0.0131392	0.12993	#N/A
ENSG00000104375	STK3	42.9812	0.830154	0.883108	0.940036	0.347199	0.65913	#N/A
ENSG00000104447	TRPS1	66.3994	1.17729	0.858359	1.37156	0.170199	0.477442	#N/A
ENSG00000104870	FCGRT	2118.59	0.304402	0.61008	0.498954	0.617811	0.836334	#N/A
ENSG00000104884	ERCC2	15.4218	-1.93899	1.34939	-1.43694	0.150735	0.448696	#N/A
ENSG00000104951	IL4I1	20.9446	0.582227	1.34603	0.432549	0.665342	0.861966	#N/A
ENSG00000104964	AES	49.8441	-1.09855	0.839869	-1.308	0.190874	0.504572	#N/A
ENSG00000105229	PIAS4	35.1364	1.10801	1.10255	1.00495	0.314919	0.628887	#N/A
ENSG00000105287	PRKD2	20.3661	2.18266	1.23187	1.77183	0.076423	0.320685	#N/A
ENSG00000105298	CACTIN	7.23601	-2.18237	1.78084	-1.22547	0.220398	0.538985	#N/A
ENSG00000105339	DENND3	181.013	-1.46591	0.773143	-1.89604	0.0579554	0.276731	#N/A
ENSG00000105379	ETFB	71.4534	1.10604	0.783849	1.41104	0.158234	0.459165	#N/A
ENSG00000105383	CD33	291.842	-0.484688	0.542636	-0.89321	0.371745	0.678035	#N/A
ENSG00000105388	CEACAM5	0.987912	-4.06743	5.6675	-0.717676	0.472957	NA	#N/A
ENSG00000105402	NAPA	197.612	-1.17419	0.668292	-1.757	0.0789184	0.32579	#N/A
ENSG00000105472	CLEC11A	11.0389	-0.322626	1.45017	-0.222475	0.823944	0.93466	#N/A
ENSG00000105518	TMEM205	133.405	1.35772	0.659231	2.05956	0.0394409	0.230595	#N/A
ENSG00000105559	PLEKHA4	1.79581	1.44222	3.96213	0.364001	0.715857	NA	PLEKHA4
ENSG00000105610	KLF1	0.677008	-1.17381	5.92295	-0.198179	0.842905	NA	#N/A
ENSG00000105613	MAST1	2.78772	-5.85673	3.62638	-1.61503	0.106303	NA	#N/A
ENSG00000105643	ARRDC2	115.348	0.210151	0.713096	0.294702	0.768221	0.910201	#N/A
ENSG00000105647	PIK3R2	6.3742	-3.18953	1.90148	-1.67739	0.0934659	0.353867	#N/A
ENSG00000105698	USF2	50.7792	-0.262248	0.816735	-0.321093	0.74814	0.901863	#N/A
ENSG00000105722	ERF	10.5873	-3.76788	2.20638	-1.70772	0.0876888	0.342799	#N/A
ENSG00000105750	ZNF85	4.1638	3.42303	2.45294	1.39548	0.162871	NA	#N/A
ENSG00000105792	CFAP69	2.23169	-5.33946	4.26978	-1.25052	0.211109	NA	#N/A
ENSG00000105851	PIK3CG	54.3024	-0.184003	0.836486	-0.219971	0.825894	0.935401	#N/A
ENSG00000105928	DFNA5	3.23518	-0.0106712	3.06385	-0.00348295	0.997221	NA	#N/A
ENSG00000105968	H2AFV	95.7323	0.901504	0.67767	1.3303	0.183419	0.495282	#N/A
ENSG00000106049	HIBADH	38.3241	2.97025	0.928024	3.20062	0.00137134	0.0332817	#N/A
ENSG00000106069	CHN2	42.5021	0.689451	0.922041	0.747745	0.454614	0.733252	#N/A
ENSG00000106100	NOD1	23.652	-0.809413	1.07392	-0.7537	0.451029	0.730739	#N/A
ENSG00000106178	CCL24	0.146973	1.2234	5.94125	0.205916	0.836856	NA	#N/A
ENSG00000106346	USP42	19.6708	-1.16596	1.34317	-0.868072	0.385355	0.687996	#N/A
ENSG00000106392	C1GALT1	83.6331	0.0207896	0.786494	0.0264332	0.978912	0.992036	#N/A
ENSG00000106484	MEST	3.68588	1.75202	3.12832	0.560053	0.575443	NA	#N/A
ENSG00000106546	AHR	336.147	-1.46524	0.669987	-2.18696	0.0287453	0.19511	#N/A
ENSG00000106591	MRPL32	48.4264	1.44725	0.873872	1.65614	0.0976935	0.362713	#N/A
ENSG00000106603	COA1	51.3593	0.565873	0.821271	0.68902	0.490811	0.75897	#N/A
ENSG00000106605	BLVRA	332.641	1.49364	0.543362	2.74888	0.00597995	0.0847484	#N/A
ENSG00000106617	PRKAG2	74.0182	-1.22948	0.733359	-1.67651	0.0936386	0.353956	#N/A
ENSG00000106628	POLD2	49.5504	0.420311	0.902874	0.465526	0.641555	0.850733	#N/A
ENSG00000106689	LHX2	0.360284	-2.72008	6.09342	-0.446395	0.655312	NA	#N/A
ENSG00000106771	TMEM245	39.1862	0.408999	0.93237	0.438666	0.660904	0.859772	#N/A
ENSG00000106799	TGFBR1	48.6429	-0.237395	0.917226	-0.258819	0.795775	0.921974	#N/A
ENSG00000106829	TLE4	71.5468	0.407702	0.807426	0.50494	0.613601	0.833841	#N/A
ENSG00000106868	SUSD1	21.004	1.20158	1.1779	1.02011	0.307678	0.621474	#N/A
ENSG00000107249	GLIS3	2.61027	-3.94434	3.83946	-1.02732	0.304272	NA	#N/A
ENSG00000107262	BAG1	52.4963	0.0561907	0.785444	0.0715401	0.942968	0.98093	#N/A
ENSG00000107290	SETX	251.113	0.240307	0.599524	0.40083	0.688545	0.875046	#N/A
ENSG00000107554	DNMBP	18.4607	-0.0434049	1.18133	-0.0367423	0.97069	0.989389	#N/A
ENSG00000107560	RAB11FIP2	16.1114	0.0708994	1.25856	0.0563337	0.955076	0.984203	#N/A
ENSG00000107562	CXCL12	3.87512	-5.94808	3.46881	-1.71473	0.0863946	NA	#N/A
ENSG00000107738	C10orf54	3489.07	-1.92236	0.502564	-3.82511	0.000130713	0.00609586	#N/A
ENSG00000107742	SPOCK2	8.81266	-5.72205	2.05265	-2.78764	0.00530938	0.0795363	#N/A
ENSG00000107821	KAZALD1	0.853018	-0.0263565	5.39928	-0.00488149	0.996105	NA	#N/A
ENSG00000107864	CPEB3	19.0689	-1.20224	1.20672	-0.996284	0.319112	0.63149	#N/A
ENSG00000107902	LHPP	30.543	-0.659721	0.967604	-0.681809	0.49536	0.762086	#N/A
ENSG00000107938	EDRF1	32.6723	3.19644	1.28027	2.49668	0.0125361	0.126788	#N/A
ENSG00000107957	SH3PXD2A	3.78195	0.879507	2.81001	0.31299	0.754288	NA	#N/A
ENSG00000108100	CCNY	135.832	0.700442	0.663863	1.0551	0.29138	0.60664	#N/A
ENSG00000108106	UBE2S	6.99588	-1.61785	1.89315	-0.854583	0.392782	0.693328	#N/A
ENSG00000108175	ZMIZ1	194.805	-1.30259	0.773098	-1.6849	0.0920088	0.351309	#N/A
ENSG00000108179	PPIF	198.799	-1.3897	0.769936	-1.80496	0.0710812	0.309093	#N/A
ENSG00000108298	RPL19	3985.77	-2.89404	0.728461	-3.97282	7.10279e-05	0.00385691	#N/A
ENSG00000108405	P2RX1	176.96	0.88351	0.586769	1.50572	0.132139	0.421062	#N/A
ENSG00000108424	KPNB1	104.375	1.10011	0.688942	1.59682	0.110306	0.383816	KPNB1
ENSG00000108556	CHRNE	0.720655	2.1802	5.83182	0.373845	0.70852	NA	#N/A
ENSG00000108582	CPD	163.479	-0.531806	0.612979	-0.867577	0.385626	0.688258	#N/A
ENSG00000108599	AKAP10	60.5142	-0.0397124	0.774987	-0.0512426	0.959132	0.985793	#N/A
ENSG00000108622	ICAM2	148.406	1.4299	0.660372	2.16529	0.0303655	0.200915	#N/A
ENSG00000108666	C17orf75	8.05877	3.06641	1.75136	1.75088	0.0799673	0.32732	#N/A
ENSG00000108799	EZH1	55.1609	-1.68955	0.801228	-2.1087	0.0349703	0.21705	#N/A
ENSG00000108924	HLF	0.267344	-2.83009	6.09342	-0.464451	0.642325	NA	#N/A
ENSG00000109046	WSB1	344.265	-0.292791	0.651229	-0.449597	0.653001	0.856365	#N/A
ENSG00000109072	VTN	#N/A	#N/A	#N/A	#N/A	#N/A	#N/A	VTN
ENSG00000109083	IFT20	69.5736	0.825131	0.759051	1.08706	0.277012	0.595826	#N/A
ENSG00000109113	RAB34	104.579	0.739737	0.68576	1.07871	0.280717	0.598337	#N/A
ENSG00000109189	USP46	10.5096	3.71807	1.90069	1.95617	0.0504455	0.258354	#N/A
ENSG00000109458	GAB1	21.1614	-0.0231945	1.28904	-0.0179936	0.985644	0.993605	#N/A
ENSG00000109762	SNX25	0.760315	1.49927	5.05763	0.296436	0.766897	NA	#N/A
ENSG00000109943	CRTAM	4.63993	3.16949	2.3411	1.35385	0.175784	0.484828	#N/A
ENSG00000110011	DNAJC4	137.198	-1.48611	0.676044	-2.19825	0.0279313	0.192757	#N/A
ENSG00000110046	ATG2A	57.1945	-1.66035	0.802385	-2.06927	0.0385207	0.227507	#N/A
ENSG00000110057	UNC93B1	67.5065	-0.918394	0.868256	-1.05775	0.290171	0.605708	#N/A
ENSG00000110077	MS4A6A	2301.85	0.984272	0.738631	1.33256	0.182675	0.494268	#N/A
ENSG00000110324	IL10RA	927.605	-1.65077	0.525746	-3.13986	0.0016903	0.0381674	#N/A
ENSG00000110484	SCGB2A2	0.267344	-2.83009	6.09342	-0.464451	0.642325	NA	#N/A
ENSG00000110651	CD81	21.4481	-0.117933	1.12488	-0.10484	0.916503	0.971049	#N/A
ENSG00000110680	CALCA	0.360284	-2.72008	6.09342	-0.446395	0.655312	NA	#N/A
ENSG00000110713	NUP98	91.9893	-1.02753	0.731999	-1.40372	0.160401	0.462645	#N/A
ENSG00000110717	NDUFS8	119.256	0.177227	0.700768	0.252904	0.800343	0.923867	#N/A
ENSG00000110880	CORO1C	310.354	0.573972	0.568278	1.01002	0.312486	0.62613	#N/A
ENSG00000110917	MLEC	29.3766	-0.417643	0.98457	-0.424189	0.671428	0.865073	#N/A
ENSG00000110944	IL23A	3.00228	-0.80724	2.82036	-0.286219	0.774711	NA	#N/A
ENSG00000110955	ATP5B	1762.39	0.574505	0.557167	1.03112	0.302486	0.616982	#N/A
ENSG00000111012	CYP27B1	0.440933	-4.21244	6.06264	-0.694819	0.487168	NA	#N/A
ENSG00000111196	MAGOHB	19.9047	1.33446	1.32891	1.00418	0.315293	0.629026	#N/A
ENSG00000111269	CREBL2	34.5051	0.484827	0.918594	0.527792	0.597643	0.825915	#N/A
ENSG00000111275	ALDH2	1470.71	0.857908	0.563776	1.52172	0.12808	0.414568	#N/A
ENSG00000111300	NAA25	77.8203	0.981335	0.830032	1.18229	0.237092	0.555348	#N/A
ENSG00000111481	COPZ1	178.066	-1.57408	0.61925	-2.54192	0.0110246	0.119234	#N/A
ENSG00000111530	CAND1	37.7707	0.784904	0.908661	0.863803	0.387696	0.689882	#N/A
ENSG00000111540	RAB5B	28.4997	-5.29748	1.26287	-4.19478	2.73133e-05	0.00183508	#N/A
ENSG00000111640	GAPDH	11361.1	-1.48106	0.708112	-2.09156	0.0364777	0.221776	#N/A
ENSG00000111679	PTPN6	1050.13	-0.574862	0.508459	-1.1306	0.258225	0.576623	#N/A
ENSG00000111716	LDHB	257.975	0.635219	0.592203	1.07264	0.283433	0.600497	#N/A
ENSG00000111846	GCNT2	19.4588	-1.57952	1.38314	-1.14198	0.253463	0.571626	#N/A
ENSG00000111911	HINT3	38.08	0.355457	1.05902	0.335648	0.737136	0.896505	#N/A
ENSG00000111912	NCOA7	40.3927	1.49488	0.943218	1.58487	0.112995	0.389359	#N/A
ENSG00000111961	SASH1	37.9197	2.67281	1.04396	2.56025	0.0104597	0.116216	#N/A
ENSG00000112033	PPARD	22.4592	-1.89098	1.22796	-1.53993	0.123576	0.406865	#N/A
ENSG00000112062	MAPK14	124.169	0.341743	0.634913	0.538252	0.590403	0.820905	#N/A
ENSG00000112149	CD83	1048.85	0.506865	2.02533	0.250263	0.802384	0.924966	#N/A
ENSG00000112245	PTP4A1	568.038	1.30007	0.5639	2.3055	0.0211385	0.167913	#N/A
ENSG00000112294	ALDH5A1	1.60406	-4.92749	5.18766	-0.949849	0.342189	NA	#N/A
ENSG00000112357	PEX7	5.68372	3.23746	2.13978	1.51298	0.130284	0.417748	#N/A
ENSG00000112419	PHACTR2	114.574	1.61282	0.780399	2.06665	0.0387668	0.228273	#N/A
ENSG00000112561	TFEB	56.0399	-2.82249	0.862672	-3.2718	0.00106864	0.0281157	#N/A
ENSG00000112658	SRF	20.7142	-1.3936	1.23118	-1.13192	0.257667	0.576298	#N/A
ENSG00000112659	CUL9	32.8043	-2.12751	1.01749	-2.09095	0.036533	0.221885	#N/A
ENSG00000112697	TMEM30A	318.781	0.846433	0.595575	1.4212	0.155258	0.454984	#N/A
ENSG00000112699	GMDS	55.6867	-0.998336	0.777564	-1.28393	0.199167	0.514443	#N/A
ENSG00000112799	LY86	324.87	1.08694	0.720383	1.50884	0.131341	0.41966	#N/A
ENSG00000112941	PAPD7	16.0049	-0.214512	1.348	-0.159133	0.873564	0.954105	PAPD7
ENSG00000112983	BRD8	41.7287	0.425767	0.924464	0.460555	0.645118	0.852794	#N/A
ENSG00000113048	MRPS27	43.0878	3.28931	1.24381	2.64454	0.00818032	0.101864	#N/A
ENSG00000113205	PCDHB3	0.894972	-4.01235	5.88142	-0.682208	0.495107	NA	#N/A
ENSG00000113269	RNF130	1572.16	-0.148833	0.530832	-0.280377	0.779188	0.915985	#N/A
ENSG00000113328	CCNG1	122.37	0.775416	0.695282	1.11525	0.264742	0.582206	#N/A
ENSG00000113441	LNPEP	99.7055	-0.575651	0.66759	-0.862283	0.388532	0.690226	#N/A
ENSG00000113494	PRLR	10.6819	-0.53539	1.65998	-0.322528	0.747052	0.901192	#N/A
ENSG00000113552	GNPDA1	90.4949	1.23919	0.725613	1.70778	0.0876776	0.342799	#N/A
ENSG00000113971	NPHP3	9.29031	2.87486	1.77692	1.61789	0.105687	0.377538	#N/A
ENSG00000114026	OGG1	31.7106	-0.743345	0.948198	-0.783955	0.433066	0.719579	#N/A
ENSG00000114115	RBP1	0.720568	-3.55678	6.06242	-0.586693	0.55741	NA	#N/A
ENSG00000114120	SLC25A36	91.6386	0.000867495	0.701177	0.0012372	0.999013	0.999517	#N/A
ENSG00000114270	COL7A1	6.24055	-1.11428	1.95637	-0.569566	0.568972	0.808099	#N/A
ENSG00000114302	PRKAR2A	64.5931	-0.402401	0.741149	-0.542941	0.58717	0.818871	#N/A
ENSG00000114316	USP4	227.138	0.420825	0.566184	0.743265	0.457322	0.735723	#N/A
ENSG00000114388	NPRL2	52.9801	0.724446	0.831493	0.87126	0.383612	0.686829	#N/A
ENSG00000114439	BBX	103.707	0.693244	0.679001	1.02098	0.307265	0.621217	#N/A
ENSG00000114648	KLHL18	82.829	0.367102	0.701141	0.523578	0.600572	0.826726	#N/A
ENSG00000114745	GORASP1	87.1196	0.105109	0.674593	0.155811	0.876182	0.954787	#N/A
ENSG00000114796	KLHL24	97.3201	0.763707	0.664994	1.14844	0.250786	0.5699	#N/A
ENSG00000114812	VIPR1	35.4142	-1.87157	1.09627	-1.70722	0.0877818	0.343026	#N/A
ENSG00000114942	EEF1B2	1017.61	-3.43971	0.619485	-5.55254	2.81556e-08	7.44059e-06	#N/A
ENSG00000114988	LMAN2L	26.4496	5.35816	1.56766	3.41793	0.000631004	0.0195414	#N/A
ENSG00000115085	ZAP70	29.9983	-0.780711	1.33933	-0.582912	0.559953	0.802961	#N/A
ENSG00000115155	OTOF	3.0107	-5.97253	3.69554	-1.61615	0.106063	NA	OTOF
ENSG00000115159	GPD2	45.9814	0.977425	0.923812	1.05804	0.290039	0.605645	#N/A
ENSG00000115207	GTF3C2	41.3874	1.34726	1.0383	1.29756	0.194438	0.509681	#N/A
ENSG00000115271	GCA	595.827	1.74967	0.59891	2.92143	0.00348432	0.0604017	#N/A
ENSG00000115306	SPTBN1	31.4997	-1.68131	1.10407	-1.52283	0.127802	0.414237	#N/A
ENSG00000115325	DOK1	117.376	-0.872236	0.686997	-1.26964	0.204214	0.521038	#N/A
ENSG00000115649	CNPPD1	113.867	-0.286783	0.739837	-0.38763	0.69829	0.879304	#N/A
ENSG00000115738	ID2	1432.94	0.0664161	0.539947	0.123005	0.902103	0.964679	#N/A
ENSG00000115758	ODC1	33.8037	1.66054	1.09735	1.51323	0.130222	0.417748	#N/A
ENSG00000115762	PLEKHB2	318.188	0.568176	0.536534	1.05897	0.289612	0.605543	#N/A
ENSG00000115935	WIPF1	136.119	-0.940116	0.623861	-1.50693	0.131828	0.420654	#N/A
ENSG00000116017	ARID3A	131.576	-1.25352	0.678261	-1.84814	0.0645818	0.294325	#N/A
ENSG00000116031	CD207	0.534688	-3.40281	6.08407	-0.559298	0.575958	NA	#N/A
ENSG00000116251	RPL22	440.6	-1.81028	0.697954	-2.5937	0.00949502	0.111418	#N/A
ENSG00000116260	QSOX1	199.362	-1.8809	0.668583	-2.81326	0.00490418	0.0759382	#N/A
ENSG00000116329	OPRD1	2.068	-1.60865	3.56846	-0.450796	0.652137	NA	#N/A
ENSG00000116604	MEF2D	69.221	-2.46132	0.865527	-2.84372	0.00445895	0.0719483	#N/A
ENSG00000116679	IVNS1ABP	285.597	1.21163	0.590546	2.0517	0.0401987	0.232212	#N/A
ENSG00000116698	SMG7	39.0061	-1.43313	0.862396	-1.6618	0.0965532	0.360619	#N/A
ENSG00000116731	PRDM2	49.4586	-0.538488	0.80979	-0.664973	0.506068	0.76953	#N/A
ENSG00000116863	ADPRHL2	74.4774	1.1765	0.769065	1.52978	0.126072	0.41143	#N/A
ENSG00000116954	RRAGC	10.223	3.05713	1.87657	1.62911	0.103291	0.372787	#N/A
ENSG00000116990	MYCL	51.7293	-3.01467	0.830551	-3.62972	0.000283724	0.0106437	#N/A
ENSG00000117009	KMO	21.6307	2.76101	1.30064	2.12281	0.0337699	0.213272	#N/A
ENSG00000117010	ZNF684	10.2552	-0.549775	1.52198	-0.361224	0.717932	0.888906	#N/A
ENSG00000117036	ETV3	123.717	0.329017	0.698373	0.47112	0.637555	0.847887	#N/A
ENSG00000117395	EBNA1BP2	35.6525	1.38744	0.950372	1.45989	0.14432	0.439278	#N/A
ENSG00000117475	BLZF1	27.5572	1.31419	1.11079	1.18311	0.236765	0.55496	#N/A
ENSG00000117560	FASLG	0.56129	1.82524	5.84011	0.312536	0.754634	NA	FASLG
ENSG00000117724	CENPF	3.64652	-0.943641	2.57997	-0.365757	0.714547	NA	#N/A
ENSG00000117859	OSBPL9	73.6991	0.62486	0.711132	0.878683	0.379573	0.683714	#N/A
ENSG00000117862	TXNDC12	163.838	1.03942	0.608388	1.70848	0.0875474	0.342799	#N/A
ENSG00000117868	ESYT2	41.0568	-0.00503763	0.911292	-0.00552801	0.995589	0.998444	#N/A
ENSG00000117906	RCN2	37.0401	0.840057	0.917654	0.91544	0.359961	0.668968	#N/A
ENSG00000118200	CAMSAP2	5.73654	0.631942	1.88421	0.335388	0.737333	0.896652	#N/A
ENSG00000118257	NRP2	8.80575	-4.61798	2.02505	-2.28043	0.0225824	0.17337	#N/A
ENSG00000118308	LRMP	134.108	0.849817	0.677084	1.25511	0.209438	0.526792	#N/A
ENSG00000118508	RAB32	47.7318	0.865637	0.841844	1.02826	0.303826	0.618153	#N/A
ENSG00000118596	SLC16A7	32.1434	0.642311	0.935642	0.686492	0.492403	0.759773	#N/A
ENSG00000118804	STBD1	2.55505	2.18865	3.58227	0.610967	0.541222	NA	#N/A
ENSG00000118985	ELL2	14.6667	2.77649	1.52227	1.82392	0.0681645	0.302242	#N/A
ENSG00000119326	CTNNAL1	3.73804	-5.21797	3.18568	-1.63795	0.101433	NA	#N/A
ENSG00000119402	FBXW2	89.2998	1.52315	0.691803	2.20171	0.0276862	0.192428	#N/A
ENSG00000119408	NEK6	139.077	-1.58636	0.67197	-2.36076	0.0182375	0.154473	#N/A
ENSG00000119487	MAPKAP1	25.1576	0.700213	1.1902	0.588314	0.556322	0.80056	#N/A
ENSG00000119509	INVS	21.3235	-1.84873	1.37125	-1.3482	0.177594	0.487104	#N/A
ENSG00000119537	KDSR	53.279	-0.411166	0.821386	-0.500576	0.616669	0.835431	#N/A
ENSG00000119596	YLPM1	61.768	-2.18685	0.791474	-2.76301	0.00572703	0.0827899	#N/A
ENSG00000119640	ACYP1	3.0057	4.74161	2.96914	1.59697	0.110273	NA	#N/A
ENSG00000119650	IFT43	8.39373	1.41847	1.84905	0.767132	0.443003	0.725846	#N/A
ENSG00000119686	FLVCR2	45.7019	0.574386	0.87449	0.656824	0.511294	0.772059	#N/A
ENSG00000119714	GPR68	2.72232	-1.27425	2.93436	-0.434251	0.664106	NA	#N/A
ENSG00000119723	COQ6	29.3773	1.0959	1.04853	1.04518	0.295942	0.611103	#N/A
ENSG00000119760	SUPT7L	51.8587	-0.661357	0.791214	-0.835876	0.403224	0.700448	#N/A
ENSG00000119771	KLHL29	4.24535	-1.30361	2.78922	-0.467376	0.640231	NA	#N/A
ENSG00000119900	OGFRL1	172.571	1.82721	0.613219	2.9797	0.00288532	0.0536967	#N/A
ENSG00000119906	SLF2	29.0239	0.255753	1.24109	0.206071	0.836736	0.940167	#N/A
ENSG00000119915	ELOVL3	2.71833	-0.758408	3.16499	-0.239624	0.810622	NA	#N/A
ENSG00000119950	MXI1	31.2406	1.31432	0.978142	1.34369	0.17905	0.489345	#N/A
ENSG00000120137	PANK3	32.474	-1.13509	0.955649	-1.18777	0.234925	0.553411	#N/A
ENSG00000120254	MTHFD1L	1.60965	-1.35417	3.97846	-0.340377	0.733573	NA	#N/A
ENSG00000120306	CYSTM1	50.5592	0.978519	0.871133	1.12327	0.261322	0.579892	#N/A
ENSG00000120539	MASTL	37.7392	0.358887	0.945119	0.379727	0.704148	0.882188	#N/A
ENSG00000120875	DUSP4	1.69126	-5.89019	4.33531	-1.35866	0.174255	NA	#N/A
ENSG00000120896	SORBS3	17.1051	-5.53118	1.72775	-3.20138	0.00136771	0.0332817	#N/A
ENSG00000120949	TNFRSF8	51.6766	-0.318526	0.85804	-0.371226	0.710469	0.885629	#N/A
ENSG00000121211	MND1	#N/A	#N/A	#N/A	#N/A	#N/A	#N/A	#N/A
ENSG00000121316	PLBD1	3298.94	1.03897	0.654203	1.58815	0.112252	0.387947	#N/A
ENSG00000121380	BCL2L14	0.360284	-2.72008	6.09342	-0.446395	0.655312	NA	BCL2L14
ENSG00000121417	ZNF211	50.0877	0.0916412	0.894106	0.102495	0.918364	0.971636	#N/A
ENSG00000121552	CSTA	334.413	0.113828	1.51167	0.0752999	0.939976	0.980028	#N/A
ENSG00000121594	CD80	1.42479	4.30409	4.32466	0.995243	0.319618	NA	#N/A
ENSG00000121797	CCRL2	28.4104	1.91251	1.22907	1.55606	0.119693	0.401633	#N/A
ENSG00000121807	CCR2	114.283	0.332252	0.815928	0.407207	0.683856	0.872389	#N/A
ENSG00000122176	FMOD	0.534688	-3.40281	6.08407	-0.559298	0.575958	NA	#N/A
ENSG00000122224	LY9	5.54076	-2.71507	2.05279	-1.32262	0.18596	0.49896	#N/A
ENSG00000122406	RPL5	3503.92	-1.88764	0.580777	-3.25021	0.00115321	0.0296199	#N/A
ENSG00000122417	ODF2L	11.8842	-1.4069	1.4178	-0.99231	0.321046	0.6327	#N/A
ENSG00000122565	CBX3	190.518	0.206659	0.602301	0.343116	0.731511	0.893961	#N/A
ENSG00000122641	INHBA	1.16232	-4.39994	5.32234	-0.826694	0.408411	NA	#N/A
ENSG00000122643	NT5C3A	121.731	0.532313	0.67107	0.79323	0.427644	0.715772	#N/A
ENSG00000122691	TWIST1	#N/A	#N/A	#N/A	#N/A	#N/A	#N/A	#N/A
ENSG00000122694	GLIPR2	760.19	-0.339405	0.583151	-0.582018	0.560554	0.803436	#N/A
ENSG00000122707	RECK	27.8193	-0.338929	1.04531	-0.324236	0.745759	0.900271	#N/A
ENSG00000122729	ACO1	24.7711	0.310772	1.03844	0.299269	0.764735	0.90844	#N/A
ENSG00000122861	PLAU	5.40282	-0.0246954	2.47442	-0.0099803	0.992037	0.99651	#N/A
ENSG00000122912	SLC25A16	23.3983	-0.987534	1.13018	-0.873786	0.382235	0.685808	#N/A
ENSG00000122986	HVCN1	187.323	1.5268	0.619021	2.46648	0.0136448	0.132786	#N/A
ENSG00000123130	ACOT9	116.336	0.903183	0.648629	1.39245	0.163786	0.468235	#N/A
ENSG00000123131	PRDX4	35.0721	3.7763	1.27987	2.95053	0.00317231	0.0569866	#N/A
ENSG00000123201	GUCY1B2	1.25241	-2.1148	4.78583	-0.441887	0.658571	NA	#N/A
ENSG00000123297	TSFM	32.3871	2.75922	0.965316	2.85836	0.00425837	0.0696569	#N/A
ENSG00000123349	PFDN5	1079.61	-0.557141	0.720607	-0.773154	0.439431	0.723598	#N/A
ENSG00000123405	NFE2	129.233	-0.0611489	0.688747	-0.0887828	0.929255	0.975948	#N/A
ENSG00000123427	METTL21B	8.13673	-0.750583	1.70818	-0.439405	0.660368	0.859451	#N/A
ENSG00000123505	AMD1	177.829	0.523351	0.699339	0.748351	0.454249	0.732791	#N/A
ENSG00000123636	BAZ2B	191.728	0.936706	0.631016	1.48444	0.137692	0.429547	#N/A
ENSG00000123684	LPGAT1	70.3909	0.191252	0.715291	0.267376	0.789179	0.920004	#N/A
ENSG00000123689	G0S2	5114.03	-1.41098	0.611503	-2.3074	0.0210325	0.167745	#N/A
ENSG00000123737	EXOSC9	42.7345	1.21234	0.894204	1.35578	0.17517	0.484072	#N/A
ENSG00000123810	B9D2	33.1956	2.06333	0.990888	2.08231	0.0373144	0.223802	#N/A
ENSG00000123992	DNPEP	58.6607	0.271334	0.797496	0.340232	0.733682	0.895592	#N/A
ENSG00000124074	ENKD1	0.725498	-4.02719	6.05841	-0.664728	0.506224	NA	#N/A
ENSG00000124097	HMGB1P1	0.969335	3.32669	4.89683	0.679356	0.496912	NA	#N/A
ENSG00000124098	FAM210B	31.1564	0.403279	1.24017	0.325181	0.745044	0.899927	#N/A
ENSG00000124126	PREX1	215.009	-1.24281	0.619694	-2.00551	0.0449081	0.246105	#N/A
ENSG00000124209	RAB22A	26.9243	0.496658	1.06491	0.466383	0.640942	0.850109	RAB22A
ENSG00000124256	ZBP1	10.5964	-1.14728	1.5289	-0.750396	0.453016	0.731699	#N/A
ENSG00000124440	HIF3A	#N/A	#N/A	#N/A	#N/A	#N/A	#N/A	#N/A
ENSG00000124731	TREM1	452.705	1.08654	0.623139	1.74366	0.0812189	0.329082	#N/A
ENSG00000124787	RPP40	7.40779	1.92013	1.98841	0.965662	0.334214	0.647518	#N/A
ENSG00000124802	EEF1E1	34.9273	1.2336	0.992025	1.24351	0.213679	0.531751	#N/A
ENSG00000124813	RUNX2	19.9737	-2.05688	1.12761	-1.8241	0.0681368	0.302242	#N/A
ENSG00000125089	SH3TC1	190.023	-1.95901	0.696719	-2.81176	0.00492705	0.0761931	#N/A
ENSG00000125124	BBS2	53.7857	2.0743	0.848275	2.44531	0.0144727	0.137358	#N/A
ENSG00000125245	GPR18	4.11871	1.85958	2.39351	0.776926	0.437202	NA	#N/A
ENSG00000125352	RNF113A	55.4409	1.32256	0.866101	1.52702	0.126755	0.4123	#N/A
ENSG00000125354	43349	#N/A	#N/A	#N/A	#N/A	#N/A	#N/A	#N/A
ENSG00000125498	KIR2DL1	0.730428	-4.40896	6.0595	-0.727611	0.466852	NA	#N/A
ENSG00000125505	MBOAT7	148.181	-0.979558	0.646997	-1.51401	0.130024	0.417678	#N/A
ENSG00000125618	PAX8	2.45099	-0.631311	3.32827	-0.189682	0.849559	NA	#N/A
ENSG00000125648	SLC25A23	0.267344	-2.83009	6.09342	-0.464451	0.642325	NA	#N/A
ENSG00000125733	TRIP10	2.73579	0.436299	3.10248	0.140629	0.888163	NA	#N/A
ENSG00000125740	FOSB	1681.14	-2.29823	0.562451	-4.0861	4.38687e-05	0.00271712	#N/A
ENSG00000125827	TMX4	185.916	1.03229	0.641456	1.60929	0.107554	0.379997	#N/A
ENSG00000125844	RRBP1	50.9064	0.261721	0.823514	0.317809	0.75063	0.903072	RRBP1
ENSG00000125868	DSTN	122.881	1.09798	0.636988	1.72371	0.0847607	0.337036	#N/A
ENSG00000125869	LAMP5	3.11978	1.08306	2.80708	0.385834	0.69962	NA	#N/A
ENSG00000125898	FAM110A	75.9846	-2.02998	0.747667	-2.71508	0.006626	0.0897453	FAM110A
ENSG00000125952	MAX	121.528	-0.104069	0.64015	-0.16257	0.870857	0.953612	#N/A
ENSG00000125991	ERGIC3	251.246	0.334173	0.67222	0.497119	0.619105	0.837207	#N/A
ENSG00000126775	ATG14	27.4646	0.72077	1.03329	0.697548	0.48546	0.755937	#N/A
ENSG00000126947	ARMCX1	6.76018	1.55451	2.31707	0.670893	0.502289	0.766573	#N/A
ENSG00000126950	TMEM35	0.360284	-2.72008	6.09342	-0.446395	0.655312	NA	#N/A
ENSG00000127129	EDN2	#N/A	#N/A	#N/A	#N/A	#N/A	#N/A	#N/A
ENSG00000127220	ABHD8	12.4138	0.378563	1.84069	0.205664	0.837053	0.940299	#N/A
ENSG00000127311	HELB	23.0837	-1.69398	1.14685	-1.47707	0.139657	0.432051	#N/A
ENSG00000127415	IDUA	17.5183	-3.37691	1.38041	-2.44632	0.0144324	0.137194	#N/A
ENSG00000127418	FGFRL1	10.3151	-0.716142	1.92784	-0.371475	0.710284	0.885491	#N/A
ENSG00000127507	ADGRE2	162.185	-1.59851	0.624255	-2.56067	0.0104471	0.116216	#N/A
ENSG00000127586	CHTF18	9.27424	-0.682071	1.97064	-0.346117	0.729255	0.892789	CHTF18
ENSG00000127616	SMARCA4	105.54	-0.478806	0.712427	-0.672078	0.501534	0.766021	#N/A
ENSG00000127666	TICAM1	95.8524	-4.58394	1.09685	-4.1792	2.92541e-05	0.00194352	#N/A
ENSG00000127946	HIP1	37.3169	-0.624115	0.970326	-0.643202	0.520093	0.776958	#N/A
ENSG00000127948	POR	304.06	0.686217	0.602581	1.1388	0.254788	0.572984	#N/A
ENSG00000127955	GNAI1	2.12719	2.76822	3.33424	0.830239	0.406404	NA	#N/A
ENSG00000128203	ASPHD2	19.8692	-0.00523511	1.19083	-0.00439619	0.996492	0.998844	#N/A
ENSG00000128340	RAC2	1147.63	-0.924892	0.577442	-1.6017	0.109221	0.382241	#N/A
ENSG00000128383	APOBEC3A	644.159	0.554838	0.73707	0.752762	0.451593	0.730912	APOBEC3A
ENSG00000128463	EMC4	197.348	0.484007	0.638567	0.757958	0.448476	0.72886	EMC4
ENSG00000128602	SMO	0.360284	-2.72008	6.09342	-0.446395	0.655312	NA	#N/A
ENSG00000128604	IRF5	267.01	-2.04594	0.659767	-3.10101	0.00192861	0.0418523	#N/A
ENSG00000128739	SNRPN	89.5563	1.56593	0.693105	2.2593	0.023865	0.178492	#N/A
ENSG00000128815	WDFY4	87.3511	-0.577418	0.693153	-0.833031	0.404827	0.70086	#N/A
ENSG00000128886	ELL3	3.09445	3.3077	2.89788	1.14142	0.253694	NA	#N/A
ENSG00000128908	INO80	27.7848	2.40913	0.996592	2.41737	0.0156332	0.142133	#N/A
ENSG00000128918	ALDH1A2	11.6857	0.349649	1.5295	0.228603	0.819177	0.932901	#N/A
ENSG00000128923	FAM63B	45.3064	0.447576	0.857619	0.521882	0.601752	0.82767	#N/A
ENSG00000128928	IVD	52.0013	-0.781617	0.870033	-0.898376	0.368985	0.675618	#N/A
ENSG00000128951	DUT	70.0079	-0.354701	0.71995	-0.492675	0.622242	0.839159	#N/A
ENSG00000129071	MBD4	86.1708	0.0507099	0.7191	0.0705187	0.943781	0.98093	#N/A
ENSG00000129128	SPCS3	237.468	-0.376647	0.632741	-0.595263	0.551668	0.797621	SPCS3
ENSG00000129204	USP6	3.86818	-0.43848	2.52057	-0.173961	0.861896	NA	#N/A
ENSG00000129244	ATP1B2	0.0734866	-0.106221	6.09299	-0.0174333	0.986091	NA	#N/A
ENSG00000129355	CDKN2D	92.543	1.0988	0.675767	1.62601	0.103948	0.37391	#N/A
ENSG00000129484	PARP2	13.805	-1.03918	1.47796	-0.703118	0.481982	0.753901	#N/A
ENSG00000129515	SNX6	273.863	1.0936	0.558097	1.95951	0.0500525	0.257006	#N/A
ENSG00000129534	MIS18BP1	234.085	0.356035	0.553582	0.643148	0.520128	0.776958	#N/A
ENSG00000129538	RNASE1	4.90516	6.99039	2.64956	2.63832	0.00833172	0.103121	#N/A
ENSG00000129625	REEP5	528.108	0.799331	0.569419	1.40377	0.160389	0.462645	#N/A
ENSG00000129654	FOXJ1	0.632558	-3.97123	6.0695	-0.654293	0.512923	NA	#N/A
ENSG00000129657	SEC14L1	187.339	0.372862	0.633545	0.588533	0.556174	0.80056	#N/A
ENSG00000129824	RPS4Y1	#N/A	#N/A	#N/A	#N/A	#N/A	#N/A	#N/A
ENSG00000129993	CBFA2T3	29.2906	-2.11322	0.99959	-2.11409	0.0345077	0.215526	#N/A
ENSG00000130032	PRRG3	3.49681	-6.17381	3.47509	-1.77659	0.0756358	NA	#N/A
ENSG00000130119	GNL3L	26.96	-1.05863	1.0562	-1.0023	0.316201	0.629584	#N/A
ENSG00000130202	PVRL2	12.1471	1.82466	1.61884	1.12714	0.259682	0.577979	#N/A
ENSG00000130203	APOE	0.534688	-3.40281	6.08407	-0.559298	0.575958	NA	#N/A
ENSG00000130234	ACE2	0.365214	-3.24895	6.09342	-0.533189	0.593903	NA	#N/A
ENSG00000130304	SLC27A1	85.0034	-2.14109	0.697207	-3.07096	0.00213371	0.0443342	#N/A
ENSG00000130309	COLGALT1	380.026	-0.44358	0.578032	-0.767396	0.442846	0.725803	#N/A
ENSG00000130511	SSBP4	27.9077	-1.09322	1.03929	-1.05189	0.292848	0.607669	#N/A
ENSG00000130560	UBAC1	50.8131	0.69672	0.849787	0.819875	0.412287	0.705459	#N/A
ENSG00000130561	SAG	4.85648	-6.40363	3.12267	-2.05069	0.0402972	0.232402	#N/A
ENSG00000130598	TNNI2	12.2838	-1.52788	1.47119	-1.03854	0.29902	0.614047	#N/A
ENSG00000130649	CYP2E1	0.534688	-3.40281	6.08407	-0.559298	0.575958	NA	#N/A
ENSG00000130713	EXOSC2	13.6186	0.261581	1.41667	0.184645	0.853507	0.946326	#N/A
ENSG00000130770	ATPIF1	145.066	0.549266	0.649256	0.845992	0.397557	0.696692	#N/A
ENSG00000130787	HIP1R	1.70467	-0.821358	3.80643	-0.215782	0.829158	NA	#N/A
ENSG00000130844	ZNF331	43.4009	0.220097	0.969378	0.22705	0.820385	0.933145	#N/A
ENSG00000130940	CASZ1	4.30664	-0.337109	2.47019	-0.136471	0.891449	NA	#N/A
ENSG00000130958	SLC35D2	7.38889	-1.99603	1.91219	-1.04385	0.296555	0.611718	#N/A
ENSG00000131023	LATS1	25.6802	-1.34594	1.04373	-1.28955	0.197207	0.51317	#N/A
ENSG00000131069	ACSS2	98.8649	0.183975	0.704553	0.261123	0.793998	0.921286	#N/A
ENSG00000131089	ARHGEF9	4.99839	1.50729	2.2581	0.667503	0.504451	0.768404	#N/A
ENSG00000131097	HIGD1B	0.0757192	-2.93833	6.06738	-0.484284	0.628185	NA	#N/A
ENSG00000131196	NFATC1	67.6689	-2.85476	0.824412	-3.46278	0.000534621	0.0172764	#N/A
ENSG00000131238	PPT1	1912.87	1.46543	0.482993	3.03406	0.00241284	0.0475072	#N/A
ENSG00000131263	RLIM	76.3865	0.199105	0.764565	0.260416	0.794543	0.921465	#N/A
ENSG00000131370	SH3BP5	109.518	-1.09672	0.794002	-1.38125	0.167201	0.473868	#N/A
ENSG00000131398	KCNC3	1.44607	-4.79418	4.93997	-0.970487	0.331804	NA	#N/A
ENSG00000131400	NAPSA	4.06403	-2.36643	2.46725	-0.959139	0.337489	NA	#N/A
ENSG00000131401	NAPSB	1529.3	-0.339546	1.45868	-0.232777	0.815934	0.931912	#N/A
ENSG00000131697	NPHP4	16.1918	-0.537641	1.21153	-0.443769	0.65721	0.858002	#N/A
ENSG00000131747	TOP2A	1.65644	3.88701	4.17034	0.932059	0.351306	NA	#N/A
ENSG00000131797	CLUHP3	0.997772	-4.73197	5.64547	-0.838189	0.401925	NA	#N/A
ENSG00000131873	CHSY1	24.3182	1.38769	1.19192	1.16425	0.244322	0.563589	#N/A
ENSG00000131899	LLGL1	6.05535	-0.624156	2.10356	-0.296715	0.766684	0.909511	#N/A
ENSG00000131943	C19orf12	4.81883	-0.0900528	2.36996	-0.0379976	0.96969	0.989389	#N/A
ENSG00000132005	RFX1	13.2462	-0.357717	1.33333	-0.26829	0.788476	0.919723	#N/A
ENSG00000132010	ZNF20	1.34837	2.83334	4.4692	0.633971	0.5261	NA	#N/A
ENSG00000132182	NUP210	92.8887	-1.684	0.691977	-2.43361	0.0149493	0.139652	#N/A
ENSG00000132275	RRP8	18.4641	3.74685	1.4446	2.5937	0.00949496	0.111418	#N/A
ENSG00000132361	CLUH	9.71734	1.09787	1.603	0.684885	0.493417	0.760066	#N/A
ENSG00000132388	UBE2G1	122.411	-1.29014	0.653348	-1.97466	0.0483071	0.253516	#N/A
ENSG00000132405	TBC1D14	107.247	0.403978	0.703069	0.574592	0.565567	0.806346	#N/A
ENSG00000132549	VPS13B	111.119	0.0996868	0.638855	0.15604	0.876002	0.954787	#N/A
ENSG00000132669	RIN2	141.225	1.12484	0.807816	1.39244	0.163789	0.468235	#N/A
ENSG00000132670	PTPRA	35.9217	0.188333	0.930621	0.202373	0.839625	0.940988	#N/A
ENSG00000132694	ARHGEF11	32.1289	-1.44475	0.981771	-1.47157	0.141136	0.434079	#N/A
ENSG00000132718	SYT11	15.9286	-1.39244	1.33381	-1.04396	0.296505	0.611718	#N/A
ENSG00000132746	ALDH3B2	0.365214	-3.24895	6.09342	-0.533189	0.593903	NA	#N/A
ENSG00000132773	TOE1	27.5332	1.86102	0.988109	1.88341	0.0596446	0.280797	#N/A
ENSG00000132792	CTNNBL1	196.098	1.50811	0.627188	2.40455	0.0161923	0.144023	#N/A
ENSG00000132855	ANGPTL3	0.899902	-4.38577	5.87008	-0.747139	0.45498	NA	#N/A
ENSG00000132952	USPL1	43.1278	0.347359	0.854114	0.406689	0.684237	0.872558	#N/A
ENSG00000132965	ALOX5AP	146.199	2.04053	0.671361	3.03939	0.00237056	0.0472206	#N/A
ENSG00000133027	PEMT	27.9408	-0.403296	1.03877	-0.388244	0.697835	0.879002	#N/A
ENSG00000133056	PIK3C2B	3.8019	-6.48626	3.33184	-1.94675	0.0515649	NA	#N/A
ENSG00000133059	DSTYK	57.2661	-0.09538	0.869436	-0.109703	0.912645	0.96937	#N/A
ENSG00000133121	STARD13	4.92846	0.820366	2.21455	0.370444	0.711052	0.886076	#N/A
ENSG00000133246	PRAM1	281.529	-3.06154	0.579381	-5.28415	1.26291e-07	2.46206e-05	#N/A
ENSG00000133313	CNDP2	269.707	1.04208	0.568995	1.83144	0.0670344	0.299966	CNDP2
ENSG00000133316	WDR74	110.186	1.36012	0.695268	1.95625	0.0504354	0.258354	#N/A
ENSG00000133328	HRASLS2	#N/A	#N/A	#N/A	#N/A	#N/A	#N/A	#N/A
ENSG00000133460	SLC2A11	10.3935	0.255726	1.74745	0.146342	0.883651	0.958464	#N/A
ENSG00000133641	C12orf29	8.70151	-0.346785	1.60367	-0.216245	0.828797	0.936109	#N/A
ENSG00000133687	TMTC1	13.0525	2.24869	1.59408	1.41065	0.158347	0.459284	#N/A
ENSG00000133740	E2F5	1.99967	2.18865	3.39307	0.645035	0.518904	NA	#N/A
ENSG00000133805	AMPD3	31.6437	-0.305814	1.1287	-0.270944	0.786434	0.919473	#N/A
ENSG00000133818	RRAS2	2.3625	-0.0297141	3.13686	-0.00947258	0.992442	NA	#N/A
ENSG00000133835	HSD17B4	194.866	0.993782	0.639831	1.55319	0.120377	0.402022	#N/A
ENSG00000134061	CD180	15.1762	-0.259081	1.34418	-0.192743	0.84716	0.943438	#N/A
ENSG00000134072	CAMK1	61.0731	0.22752	0.829584	0.274257	0.783887	0.91806	#N/A
ENSG00000134297	PLEKHA8P1	10.1871	3.32171	1.74891	1.8993	0.0575248	0.276489	#N/A
ENSG00000134323	MYCN	0.267344	-2.83009	6.09342	-0.464451	0.642325	NA	#N/A
ENSG00000134326	CMPK2	20.1513	0.796847	1.27478	0.625087	0.531914	0.784026	#N/A
ENSG00000134339	SAA2	#N/A	#N/A	#N/A	#N/A	#N/A	#N/A	SAA2
ENSG00000134460	IL2RA	0.267344	-2.83009	6.09342	-0.464451	0.642325	NA	#N/A
ENSG00000134545	KLRC1	5.01105	5.63785	5.69919	0.989236	0.322548	0.633598	KLRC1
ENSG00000134574	DDB2	27.8183	3.14545	1.49211	2.10806	0.0350261	0.217283	#N/A
ENSG00000134602	STK26	35.8131	0.725617	0.915848	0.79229	0.428192	0.715885	#N/A
ENSG00000134627	PIWIL4	15.0184	-2.50506	1.58794	-1.57756	0.114667	0.391846	#N/A
ENSG00000134716	CYP2J2	0.627628	-3.47428	6.07287	-0.572098	0.567256	NA	#N/A
ENSG00000134809	TIMM10	27.7792	2.70509	1.18779	2.27742	0.0227611	0.174035	#N/A
ENSG00000134817	APLNR	0.720568	-3.55678	6.06242	-0.586693	0.55741	NA	#N/A
ENSG00000134824	FADS2	9.94245	3.00964	2.00275	1.50275	0.132902	0.421719	#N/A
ENSG00000134982	APC	61.1021	0.332296	0.812427	0.409017	0.682527	0.871519	#N/A
ENSG00000135040	NAA35	18.0311	2.43839	1.73971	1.40161	0.161033	0.463858	#N/A
ENSG00000135049	AGTPBP1	277.827	0.308139	0.580221	0.531073	0.595368	0.824493	AGTPBP1
ENSG00000135077	HAVCR2	76.5997	1.34767	0.771534	1.74675	0.0806815	0.32833	#N/A
ENSG00000135164	DMTF1	62.8532	0.628072	0.771352	0.814249	0.415503	0.707714	#N/A
ENSG00000135185	TMEM243	47.3067	-0.383586	0.847622	-0.452543	0.650878	0.855894	#N/A
ENSG00000135211	TMEM60	21.8477	3.17175	1.40481	2.25779	0.0239591	0.178962	#N/A
ENSG00000135318	NT5E	1.3482	-4.47548	5.05291	-0.885724	0.375766	NA	#N/A
ENSG00000135363	LMO2	32.4298	0.579878	1.0209	0.568007	0.570031	0.80912	#N/A
ENSG00000135439	AGAP2	10.111	1.47569	1.81502	0.813042	0.416194	0.707774	#N/A
ENSG00000135535	CD164	1233.49	0.223691	0.564284	0.396416	0.691798	0.876019	#N/A
ENSG00000135622	SEMA4F	1.59609	-2.83502	4.41567	-0.642037	0.520849	NA	#N/A
ENSG00000135677	GNS	535.1	0.0271942	0.513775	0.0529303	0.957787	0.985212	#N/A
ENSG00000135823	STX6	32.2776	2.37067	1.13573	2.08736	0.0368559	0.222935	#N/A
ENSG00000135829	DHX9	92.7073	-0.256969	0.717926	-0.357932	0.720394	0.888906	#N/A
ENSG00000135903	PAX3	2.05729	-5.17438	4.32796	-1.19557	0.231864	NA	#N/A
ENSG00000135912	TTLL4	47.2982	-1.5092	0.852252	-1.77083	0.0765883	0.32101	#N/A
ENSG00000135916	ITM2C	11.5772	-0.726206	1.50515	-0.48248	0.629465	0.843448	#N/A
ENSG00000135940	COX5B	282.263	0.725063	0.649515	1.11631	0.264288	0.581679	#N/A
ENSG00000135953	MFSD9	13.6226	0.722159	1.42509	0.506746	0.612333	0.833347	MFSD9
ENSG00000136026	CKAP4	101.188	0.540102	0.736634	0.733202	0.463435	0.74065	#N/A
ENSG00000136052	SLC41A2	2.11049	1.57417	3.74423	0.420426	0.674174	NA	#N/A
ENSG00000136169	SETDB2	13.749	0.316484	1.3021	0.243056	0.807962	0.926997	#N/A
ENSG00000136213	CHST12	36.3876	-0.116452	0.965975	-0.120554	0.904045	0.965576	#N/A
ENSG00000136231	IGF2BP3	3.89648	2.68038	2.68384	0.998709	0.317936	NA	IGF2BP3
ENSG00000136286	MYO1G	691.41	-0.453813	0.571966	-0.793427	0.427529	0.715772	MYO1G
ENSG00000136371	MTHFS	55.2486	1.71941	0.868052	1.98077	0.0476173	0.252808	#N/A
ENSG00000136379	ABHD17C	2.34597	-5.5974	3.82565	-1.46312	0.143433	NA	#N/A
ENSG00000136383	ALPK3	3.07147	-6.02287	3.52875	-1.7068	0.0878589	NA	#N/A
ENSG00000136404	TM6SF1	107.864	1.33429	0.783611	1.70274	0.0886161	0.344725	#N/A
ENSG00000136492	BRIP1	1.25526	-4.43827	5.15037	-0.861738	0.388831	NA	#N/A
ENSG00000136535	TBR1	#N/A	#N/A	#N/A	#N/A	#N/A	#N/A	#N/A
ENSG00000136631	VPS45	125.313	1.19929	0.682951	1.75604	0.0790822	0.325865	VPS45
ENSG00000136689	IL1RN	126.059	-2.06983	0.716262	-2.88977	0.00385521	0.0649379	#N/A
ENSG00000136738	STAM	17.6351	2.81193	1.52461	1.84436	0.0651311	0.295589	#N/A
ENSG00000136816	TOR1B	33.0171	1.19845	0.989903	1.21067	0.226021	0.544869	#N/A
ENSG00000136997	MYC	14.4186	-1.55914	1.42384	-1.09502	0.273507	0.592314	#N/A
ENSG00000137055	PLAA	84.9757	0.874952	0.758313	1.15381	0.248577	0.568225	#N/A
ENSG00000137101	CD72	4.92122	-3.54984	2.38281	-1.48977	0.136284	0.426622	#N/A
ENSG00000137161	CNPY3	732.662	-0.423043	0.540844	-0.782189	0.434103	0.720094	#N/A
ENSG00000137185	ZSCAN9	20.9401	-1.06651	1.15911	-0.920108	0.357516	0.667229	#N/A
ENSG00000137198	GMPR	11.1318	-0.304018	1.5478	-0.196419	0.844282	0.942882	#N/A
ENSG00000137200	CMTR1	19.4274	-1.37581	1.20076	-1.14579	0.251882	0.570252	#N/A
ENSG00000137265	IRF4	4.48794	0.390492	2.39558	0.163005	0.870515	0.953612	#N/A
ENSG00000137269	LRRC1	2.85744	3.56649	3.47175	1.02729	0.304283	NA	#N/A
ENSG00000137270	GCM1	0.267344	-2.83009	6.09342	-0.464451	0.642325	NA	#N/A
ENSG00000137275	RIPK1	27.474	1.42984	1.05091	1.36057	0.17365	0.482036	#N/A
ENSG00000137331	IER3	635.861	-1.36055	0.771795	-1.76284	0.0779276	0.32414	#N/A
ENSG00000137478	FCHSD2	68.7502	-1.18628	0.749647	-1.58245	0.113547	0.390034	#N/A
ENSG00000137648	TMPRSS4	1.60595	-3.38729	4.42785	-0.764997	0.444273	NA	#N/A
ENSG00000137710	RDX	48.1754	0.602723	0.876693	0.687496	0.49177	0.759627	#N/A
[truncated: 3,091 more rows]

## Sheet: ISG_pDC
Interferon stimulated genes in pDCs between ZIKV-infected and ZIKV-uninfected patients (FDR<0,05 and |log2FC|>0.58)
		baseMean	log2FoldChange	lfcSE	stat	pvalue	padj	ISG
ENSG00000038427	VCAN	354.262	15.3937	1.58152	9.73348	2.17035e-22	1.1237e-18	Y
ENSG00000133574	GIMAP4	137.318	15.59	1.79209	8.69932	3.33869e-18	1.1524e-14	Y
ENSG00000162909	CAPN2	218.384	6.53388	0.804209	8.12461	4.48787e-16	1.1618e-12	Y
ENSG00000125384	PTGER2	115.013	14.6044	1.84468	7.91703	2.43243e-15	5.03756e-12	Y
ENSG00000085265	FCN1	2247.67	10.1401	1.29401	7.8362	4.64373e-15	8.01431e-12	Y
ENSG00000170345	FOS	33790.9	5.46459	0.729629	7.48955	6.91125e-14	8.94575e-11	Y
ENSG00000135046	ANXA1	1465.07	6.18536	0.860171	7.19086	6.43865e-13	6.06111e-10	Y
ENSG00000128284	APOL3	65.6901	13.1247	1.83687	7.14512	8.99186e-13	7.75923e-10	Y
ENSG00000131747	TOP2A	52.2076	12.5138	1.78783	6.9994	2.57064e-12	1.90136e-09	Y
ENSG00000216490	IFI30	2829.33	6.98347	0.997609	7.00021	2.55588e-12	1.90136e-09	Y
ENSG00000160883	HK3	72.3323	13.1728	1.89491	6.95169	3.60943e-12	2.49171e-09	Y
ENSG00000124731	TREM1	61.2309	14.2	2.0878	6.8014	1.03607e-11	6.31088e-09	Y
ENSG00000143546	S100A8	990.323	8.70853	1.28776	6.76254	1.35594e-11	7.80043e-09	Y
ENSG00000163220	S100A9	2567.78	9.96146	1.4816	6.72345	1.77467e-11	9.18836e-09	Y
ENSG00000175063	UBE2C	43.6375	15.8567	2.38342	6.65289	2.87401e-11	1.41716e-08	Y
ENSG00000136826	KLF4	463.126	5.23323	0.806269	6.49068	8.54519e-11	3.84719e-08	Y
ENSG00000127951	FGL2	470.162	6.6574	1.04079	6.39646	1.59019e-10	6.09866e-08	Y
ENSG00000090382	LYZ	8846.36	6.60456	1.0521	6.2775	3.44051e-10	1.21386e-07	Y
ENSG00000115828	QPCT	49.9871	12.9059	2.09356	6.16455	7.06826e-10	2.36103e-07	Y
ENSG00000150337	FCGR1A	41.2958	12.8787	2.09251	6.15465	7.52453e-10	2.43489e-07	Y
ENSG00000115738	ID2	441.062	7.35606	1.2011	6.12446	9.09902e-10	2.77119e-07	Y
ENSG00000010327	STAB1	44.8165	12.8005	2.10354	6.08525	1.16313e-09	3.44121e-07	Y
ENSG00000079263	SP140	49.0054	14.2274	2.35872	6.03183	1.62118e-09	4.53712e-07	Y
ENSG00000151726	ACSL1	103.098	4.84168	0.812487	5.95909	2.53652e-09	6.91201e-07	Y
ENSG00000169045	HNRNPH1	1627.68	-3.42969	0.57774	-5.93639	2.91373e-09	7.73634e-07	Y
ENSG00000139193	CD27	58.5632	9.95597	1.68938	5.89328	3.78606e-09	9.56212e-07	Y
ENSG00000071575	TRIB2	32.5433	14.8975	2.61341	5.7004	1.19529e-08	2.81301e-06	Y
ENSG00000140090	SLC24A4	31.5144	11.4322	2.01845	5.66384	1.48024e-08	3.4062e-06	Y
ENSG00000260916	CCPG1	121.551	4.73057	0.8359	5.65925	1.52037e-08	3.42249e-06	Y
ENSG00000135899	SP110	341.698	-3.62107	0.644338	-5.61983	1.91149e-08	4.12364e-06	Y
ENSG00000136869	TLR4	44.6674	12.7332	2.27025	5.60872	2.03826e-08	4.30739e-06	Y
ENSG00000162711	NLRP3	61.1433	9.53633	1.70416	5.59592	2.19452e-08	4.54486e-06	Y
ENSG00000162645	GBP2	75.6254	11.0278	1.98802	5.54712	2.90416e-08	5.89659e-06	Y
ENSG00000163221	S100A12	605.335	10.0629	1.81819	5.53456	3.12004e-08	6.09584e-06	Y
ENSG00000175567	UCP2	3123.36	-3.81862	0.720883	-5.29714	1.17631e-07	1.93344e-05	Y
ENSG00000211772	TRBC2	100.732	8.64845	1.64682	5.25162	1.50769e-07	2.4394e-05	Y
ENSG00000130309	COLGALT1	367.397	-3.73162	0.716131	-5.2108	1.88027e-07	2.99541e-05	Y
ENSG00000221869	CEBPD	40.7338	11.809	2.27046	5.20116	1.98052e-07	3.10732e-05	Y
ENSG00000179104	TMTC2	30.6261	7.97024	1.56234	5.10148	3.37005e-07	4.98526e-05	Y
ENSG00000120129	DUSP1	2703.92	4.44726	0.875285	5.08092	3.75605e-07	5.47801e-05	Y
ENSG00000086730	LAT2	199.044	5.49762	1.08591	5.06268	4.13395e-07	5.82448e-05	Y
ENSG00000166974	MAPRE2	258.384	-3.50782	0.696872	-5.03366	4.81211e-07	6.47136e-05	Y
ENSG00000121316	PLBD1	338.864	7.79783	1.55959	4.99992	5.73531e-07	7.44377e-05	Y
ENSG00000152495	CAMK4	21.2865	11.6916	2.3386	4.9994	5.75086e-07	7.44377e-05	Y
ENSG00000112137	PHACTR1	1999.56	-2.83937	0.568664	-4.99306	5.9431e-07	7.59763e-05	Y
ENSG00000142669	SH3BGRL3	1187.09	-2.99798	0.604423	-4.96007	7.04686e-07	8.68694e-05	Y
ENSG00000084234	APLP2	372.928	3.55077	0.72125	4.92308	8.51935e-07	0.0001014	Y
ENSG00000170581	STAT2	363.812	-3.93413	0.802849	-4.90022	9.57313e-07	0.000112648	Y
ENSG00000161265	U2AF1L4	167.234	-3.79649	0.778135	-4.87896	1.06649e-06	0.000122705	Y
ENSG00000124766	SOX4	693.144	-3.19936	0.659015	-4.85475	1.20537e-06	0.000135669	Y
ENSG00000179750	APOBEC3B	22.9224	13.6707	2.84113	4.81172	1.4964e-06	0.000163107	Y
ENSG00000122644	ARL4A	227.045	3.27297	0.684425	4.78208	1.73495e-06	0.000187139	Y
ENSG00000112799	LY86	102.245	6.04672	1.27315	4.74941	2.04012e-06	0.000209163	Y
ENSG00000104783	KCNN4	20.366	11.9949	2.53483	4.73202	2.22294e-06	0.000223481	Y
ENSG00000158473	CD1D	36.8012	10.6972	2.26835	4.71585	2.40703e-06	0.000237379	Y
ENSG00000168461	RAB31	247.25	3.86425	0.823377	4.69317	2.68999e-06	0.000262781	Y
ENSG00000142089	IFITM3	107.235	6.12932	1.32013	4.64298	3.43425e-06	0.000320375	Y
ENSG00000177575	CD163	87.5564	7.91542	1.72159	4.59775	4.27086e-06	0.000381248	Y
ENSG00000146192	FGD2	641.746	-3.78436	0.823862	-4.59344	4.35992e-06	0.000385073	Y
ENSG00000167552	TUBA1A	609.489	2.78733	0.607411	4.58888	4.45639e-06	0.000385073	Y
ENSG00000137752	CASP1	119.558	4.97974	1.09672	4.54059	5.60981e-06	0.000464717	Y
ENSG00000196843	ARID5A	176.305	-7.23068	1.5998	-4.51972	6.19201e-06	0.000508875	Y
ENSG00000188229	TUBB4B	548.871	3.12323	0.691546	4.5163	6.29286e-06	0.000509083	Y
ENSG00000159128	IFNGR2	332.015	4.22952	0.9418	4.49089	7.09265e-06	0.000556397	Y
ENSG00000138814	PPP3CA	406.743	-2.57139	0.573723	-4.48193	7.3971e-06	0.000575917	Y
ENSG00000181104	F2R	19.3866	11.2873	2.52146	4.47648	7.58821e-06	0.000582043	Y
ENSG00000163563	MNDA	213.27	7.71266	1.73045	4.45703	8.31011e-06	0.000619074	Y
ENSG00000010610	CD4	1023.5	-3.49391	0.784773	-4.45213	8.5021e-06	0.000628852	Y
ENSG00000196230	TUBB	694.81	-3.36804	0.758422	-4.44085	8.96057e-06	0.000657292	Y
ENSG00000072694	FCGR2B	36.3279	10.8681	2.45241	4.43159	9.35389e-06	0.000677339	Y
ENSG00000196628	TCF4	3004.14	-2.75016	0.622177	-4.42023	9.85951e-06	0.000699283	Y
ENSG00000123689	G0S2	256.847	7.59316	1.72591	4.39952	1.08489e-05	0.000743977	Y
ENSG00000134574	DDB2	19.4435	9.75488	2.22047	4.39316	1.11713e-05	0.000756068	Y
ENSG00000124942	AHNAK	897.082	2.39426	0.545879	4.38605	1.15425e-05	0.000776121	Y
ENSG00000088325	TPX2	40.2571	9.73185	2.22222	4.37934	1.19037e-05	0.000785112	Y
ENSG00000179144	GIMAP7	65.6182	7.42289	1.69468	4.38011	1.1862e-05	0.000785112	Y
ENSG00000162511	LAPTM5	1307.24	-2.57795	0.589522	-4.37295	1.22578e-05	0.000803353	Y
ENSG00000137801	THBS1	41.0536	7.99072	1.83131	4.36339	1.28063e-05	0.000834019	Y
ENSG00000125968	ID1	43.7169	6.80462	1.56214	4.35597	1.32481e-05	0.000852075	Y
ENSG00000204308	RNF5	329.922	-2.62504	0.604319	-4.34379	1.40044e-05	0.000889665	Y
ENSG00000170542	SERPINB9	129.618	-3.43124	0.79099	-4.3379	1.43848e-05	0.000908262	Y
ENSG00000127528	KLF2	50.2832	7.22994	1.66816	4.33408	1.46374e-05	0.000913073	Y
ENSG00000198417	MT1F	33.4763	8.40531	1.94614	4.31896	1.56768e-05	0.000960551	Y
ENSG00000100823	APEX1	369.119	-2.86715	0.664301	-4.31605	1.58849e-05	0.00096758	Y
ENSG00000153885	KCTD15	22.8576	12.4283	2.89206	4.2974	1.72811e-05	0.00104647	Y
ENSG00000102145	GATA1	16.8149	12.334	2.88496	4.27529	1.90892e-05	0.00114923	Y
ENSG00000123405	NFE2	34.2321	6.80607	1.59288	4.27282	1.93016e-05	0.00115531	Y
ENSG00000130489	SCO2	133.68	3.77072	0.892719	4.22386	2.40156e-05	0.00136933	Y
ENSG00000198848	CES1	79.3526	4.0865	0.967882	4.22211	2.42026e-05	0.0013695	Y
ENSG00000114127	XRN1	243.645	3.1651	0.751314	4.21276	2.52272e-05	0.00141204	Y
ENSG00000115165	CYTIP	348.241	3.07296	0.730354	4.2075	2.58213e-05	0.00143298	Y
ENSG00000110011	DNAJC4	278.761	-3.92467	0.933333	-4.205	2.61081e-05	0.00143803	Y
ENSG00000159314	ARHGAP27	493.993	-3.06911	0.73033	-4.20237	2.64137e-05	0.00144717	Y
ENSG00000137331	IER3	41.8982	5.93823	1.41884	4.18528	2.84812e-05	0.00155223	Y
ENSG00000123329	ARHGAP9	766.919	-3.76005	0.902196	-4.16767	3.07729e-05	0.00165105	Y
ENSG00000103811	CTSH	366.777	3.06598	0.736224	4.16447	3.1208e-05	0.00166576	Y
ENSG00000106605	BLVRA	115.218	5.68845	1.37052	4.15059	3.31615e-05	0.00175197	Y
ENSG00000141522	ARHGDIA	102.543	-4.40899	1.06296	-4.14783	3.35636e-05	0.00176422	Y
ENSG00000166340	TPP1	810.708	-4.42122	1.06847	-4.13789	3.50517e-05	0.00182392	Y
ENSG00000117632	STMN1	1112.43	-2.66744	0.646109	-4.12846	3.65198e-05	0.00188141	Y
ENSG00000103196	CRISPLD2	21.5111	9.26175	2.25606	4.10527	4.03837e-05	0.00205997	Y
ENSG00000144848	ATG3	352.572	2.45778	0.599217	4.10166	4.10196e-05	0.00208215	Y
ENSG00000177606	JUN	2457.5	2.91401	0.710915	4.09895	4.15025e-05	0.00209638	Y
ENSG00000156515	HK1	141.568	2.97473	0.726133	4.09668	4.1912e-05	0.00209661	Y
ENSG00000172123	SLFN12	26.3338	7.22091	1.76262	4.09669	4.191e-05	0.00209661	Y
ENSG00000100453	GZMB	8487.07	-5.45431	1.33329	-4.09086	4.29781e-05	0.00212937	Y
ENSG00000129353	SLC44A2	305.702	-3.18323	0.779873	-4.08173	4.47023e-05	0.00219637	Y
ENSG00000198734	F5	16.7438	10.7667	2.65381	4.05706	4.96933e-05	0.00240455	Y
ENSG00000163736	PPBP	103.715	5.60331	1.38748	4.03849	5.3796e-05	0.00249712	Y
ENSG00000065154	OAT	99.3886	3.46981	0.860097	4.03421	5.47856e-05	0.00252135	Y
ENSG00000100889	PCK2	107.446	5.60571	1.39378	4.02194	5.77205e-05	0.00263302	Y
ENSG00000131669	NINJ1	147.739	4.21497	1.04954	4.016	5.91943e-05	0.00267517	Y
ENSG00000144580	RQCD1	290.643	-4.79308	1.19376	-4.0151	5.94194e-05	0.00267517	Y
ENSG00000155307	SAMSN1	29.7965	8.67259	2.15905	4.01685	5.89825e-05	0.00267517	Y
ENSG00000155906	RMND1	40.3746	4.98689	1.24663	4.0003	6.32618e-05	0.00281148	Y
ENSG00000213064	SFT2D2	1103.19	-2.8041	0.705839	-3.97271	7.10581e-05	0.00310467	Y
ENSG00000140332	TLE3	177.26	-3.10634	0.784419	-3.96006	7.4932e-05	0.00321959	Y
ENSG00000163687	DNASE1L3	439.683	-4.35118	1.09904	-3.95906	7.52446e-05	0.00321966	Y
ENSG00000118515	SGK1	49.7898	9.16171	2.31635	3.95523	7.64598e-05	0.00324484	Y
ENSG00000143669	LYST	135.566	4.45695	1.1276	3.9526	7.73081e-05	0.00326603	Y
ENSG00000139083	ETV6	156.488	-4.202	1.06722	-3.93734	8.23889e-05	0.00337208	Y
ENSG00000163931	TKT	1229.16	2.49835	0.635832	3.92926	8.52071e-05	0.00344656	Y
ENSG00000163041	H3F3A	2134.25	2.28372	0.582506	3.92051	8.83629e-05	0.0035465	Y
ENSG00000083454	P2RX5	36.2752	9.10087	2.32618	3.91236	9.13975e-05	0.00356854	Y
ENSG00000088992	TESC	18.567	10.4409	2.66587	3.91652	8.98377e-05	0.00356854	Y
ENSG00000100596	SPTLC2	309.026	2.25747	0.576584	3.91526	9.03079e-05	0.00356854	Y
ENSG00000135916	ITM2C	4856.57	-4.66924	1.19368	-3.91165	9.16688e-05	0.00356854	Y
ENSG00000156030	ELMSAN1	386.528	-3.16843	0.813902	-3.89289	9.90564e-05	0.00381312	Y
ENSG00000170043	TRAPPC1	147.73	-2.91398	0.748226	-3.89451	9.83961e-05	0.00381312	Y
ENSG00000059804	SLC2A3	49.7741	6.91831	1.77776	3.89158	9.95918e-05	0.00381953	Y
ENSG00000117724	CENPF	34.4232	7.44291	1.91716	3.88225	0.000103494	0.00392555	Y
ENSG00000173786	CNP	929.78	-2.49838	0.644096	-3.8789	0.000104929	0.00396549	Y
ENSG00000196924	FLNA	361.458	2.72616	0.705007	3.86686	0.000110246	0.00415125	Y
ENSG00000272325	NUDT3	117.488	-3.15911	0.81957	-3.8546	0.00011592	0.0043178	Y
ENSG00000104805	NUCB1	331.814	-2.49147	0.647271	-3.84919	0.00011851	0.00438274	Y
ENSG00000100714	MTHFD1	113.441	4.15183	1.0794	3.84643	0.000119851	0.00441657	Y
ENSG00000153234	NR4A2	35.6849	5.00048	1.30517	3.83128	0.000127478	0.0046317	Y
ENSG00000143443	C1orf56	177.563	-4.9378	1.2893	-3.82982	0.000128239	0.00464306	Y
ENSG00000149131	SERPING1	88.528	-3.7999	0.994143	-3.82229	0.000132219	0.00477047	Y
ENSG00000141098	GFOD2	34.7723	4.90585	1.28494	3.81795	0.000134565	0.00483826	Y
ENSG00000106105	GARS	100.802	-8.19606	2.14757	-3.81643	0.000135396	0.0048513	Y
ENSG00000079691	LRRC16A	37.5087	-5.6294	1.47687	-3.81172	0.000138006	0.00492775	Y
ENSG00000013306	SLC25A39	127.038	-5.65384	1.48529	-3.80656	0.000140911	0.00494622	Y
ENSG00000172183	ISG20	176.846	4.36572	1.14677	3.80697	0.000140678	0.00494622	Y
ENSG00000112297	AIM1	66.7827	4.75617	1.25639	3.78559	0.000153344	0.00531062	Y
ENSG00000128294	TPST2	189.366	-6.66724	1.77186	-3.76285	0.000167987	0.00574092	Y
ENSG00000140368	PSTPIP1	72.4588	3.56337	0.950165	3.75027	0.000176647	0.00601703	Y
ENSG00000110876	SELPLG	1322.86	-4.0737	1.09134	-3.73274	0.000189405	0.00633874	Y
ENSG00000129007	CALML4	45.4695	6.07376	1.62736	3.73227	0.000189764	0.00633874	Y
ENSG00000104972	LILRB1	232.285	-3.6475	0.978696	-3.72689	0.000193856	0.00645458	Y
ENSG00000196154	S100A4	1291.78	2.53905	0.682462	3.72043	0.000198885	0.00652051	Y
ENSG00000184678	HIST2H2BE	187.912	-4.9103	1.32138	-3.71604	0.000202371	0.00660377	Y
ENSG00000116815	CD58	67.473	4.48984	1.20953	3.71206	0.000205577	0.00665235	Y
ENSG00000140443	IGF1R	31.3048	-7.6089	2.0512	-3.70948	0.000207683	0.00669957	Y
ENSG00000164104	HMGB2	419.332	4.15289	1.11987	3.70836	0.000208602	0.0067083	Y
ENSG00000100342	APOL1	15.7521	11.1455	3.01833	3.69261	0.000221961	0.00708653	Y
ENSG00000101596	SMCHD1	373.115	3.2471	0.880289	3.68868	0.000225425	0.00713845	Y
ENSG00000110108	TMEM109	832.009	-2.33582	0.634542	-3.68111	0.000232223	0.0073313	Y
ENSG00000051825	MPHOSPH9	129.161	4.16399	1.13526	3.66788	0.000244566	0.00758228	Y
ENSG00000070814	TCOF1	632.185	-3.18922	0.875122	-3.64431	0.000268112	0.00814164	Y
ENSG00000122952	ZWINT	48.3735	7.33456	2.01974	3.63143	0.000281851	0.00841087	Y
ENSG00000161405	IKZF3	29.8376	8.52466	2.35591	3.61842	0.00029641	0.00869498	Y
ENSG00000100292	HMOX1	31.7904	7.88148	2.17886	3.61726	0.000297742	0.00870937	Y
ENSG00000120833	SOCS2	25.9396	9.94912	2.76006	3.60467	0.000312544	0.00908666	Y
ENSG00000136286	MYO1G	280.866	3.00772	0.834769	3.60305	0.000314502	0.00909685	Y
ENSG00000030110	BAK1	127.598	4.27267	1.18766	3.59757	0.000321206	0.00926486	Y
ENSG00000099875	MKNK2	216.378	-3.56616	0.994444	-3.58608	0.000335685	0.00960227	Y
ENSG00000112149	CD83	221.342	2.93067	0.818334	3.58126	0.000341945	0.00972759	Y
ENSG00000213983	AP1G2	215.551	-3.12194	0.873798	-3.57284	0.000353128	0.00999081	Y
ENSG00000005059	CCDC109B	504.25	2.4563	0.689971	3.56001	0.000370843	0.0104634	Y
ENSG00000134986	NREP	82.8742	-3.30107	0.928487	-3.55533	0.000377512	0.0105652	Y
ENSG00000105323	HNRNPUL1	173.09	-3.13211	0.882008	-3.55111	0.000383616	0.0106497	Y
ENSG00000142627	EPHA2	95.2698	-5.0627	1.4271	-3.54755	0.00038883	0.0107656	Y
ENSG00000141526	SLC16A3	294.356	3.30113	0.937324	3.52187	0.000428517	0.0116464	Y
ENSG00000141582	CBX4	102.17	-6.42789	1.82496	-3.5222	0.000427979	0.0116464	Y
ENSG00000164125	FAM198B	16.6191	11.2709	3.20429	3.51743	0.000435747	0.0117505	Y
ENSG00000169155	ZBTB43	83.6871	4.11332	1.16924	3.51793	0.000434929	0.0117505	Y
ENSG00000160094	ZNF362	63.7045	-6.15791	1.75489	-3.509	0.000449788	0.0120662	Y
ENSG00000099797	TECR	161.245	-3.07177	0.876364	-3.50513	0.000456381	0.0121487	Y
ENSG00000150637	CD226	12.9186	8.50063	2.42489	3.50557	0.000455625	0.0121487	Y
ENSG00000105281	SLC1A5	512.514	-2.82655	0.807277	-3.50134	0.000462929	0.0122287	Y
ENSG00000140030	GPR65	255.715	3.03274	0.867163	3.49731	0.000469972	0.0123831	Y
ENSG00000112640	PPP2R5D	87.2341	-8.04197	2.30247	-3.49275	0.000478065	0.0125326	Y
ENSG00000173110	HSPA6	18.8601	11.2335	3.22539	3.48284	0.000496131	0.0129407	Y
ENSG00000116017	ARID3A	421.512	-2.35484	0.676401	-3.48143	0.000498739	0.0129435	Y
ENSG00000009790	TRAF3IP3	568.523	1.99296	0.573309	3.47623	0.000508511	0.0131313	Y
ENSG00000166224	SGPL1	95.0242	-3.94064	1.13421	-3.47435	0.000512084	0.0131906	Y
ENSG00000107929	LARP4B	180.415	-3.81273	1.09858	-3.4706	0.000519306	0.0132448	Y
ENSG00000139832	RAB20	17.85	10.0285	2.88827	3.47216	0.000516285	0.0132448	Y
ENSG00000197766	CFD	70.0643	4.18177	1.20477	3.47102	0.000518494	0.0132448	Y
ENSG00000130775	THEMIS2	360.193	-1.99458	0.575461	-3.46606	0.000528151	0.0134044	Y
ENSG00000073060	SCARB1	128.857	-4.17947	1.20845	-3.45855	0.000543088	0.0135838	Y
ENSG00000144589	STK11IP	182.69	-3.13075	0.906911	-3.45211	0.000556231	0.0137422	Y
ENSG00000171051	FPR1	132.61	5.95401	1.72503	3.45155	0.000557385	0.0137422	Y
ENSG00000172575	RASGRP1	63.6634	8.69581	2.51872	3.45247	0.000555486	0.0137422	Y
ENSG00000185745	IFIT1	25.9729	10.0353	2.90693	3.45221	0.000556017	0.0137422	Y
ENSG00000170385	SLC30A1	47.0115	4.8402	1.40411	3.44716	0.000566506	0.013868	Y
ENSG00000114737	CISH	35.0779	7.18441	2.08559	3.44479	0.000571505	0.0139574	Y
ENSG00000145779	TNFAIP8	197.149	2.58332	0.750478	3.44224	0.00057692	0.0140292	Y
ENSG00000143179	UCK2	111.694	-4.90398	1.42678	-3.43708	0.000588012	0.0142596	Y
ENSG00000100354	TNRC6B	556.31	-2.02013	0.587958	-3.43585	0.000590706	0.0142915	Y
ENSG00000141540	TTYH2	152.044	-3.12043	0.908399	-3.43509	0.000592353	0.0142979	Y
ENSG00000147526	TACC1	353.112	-2.87028	0.837948	-3.42537	0.00061396	0.0146826	Y
ENSG00000154310	TNIK	11.1454	11.3399	3.31161	3.42429	0.000616406	0.0146959	Y
ENSG00000085063	CD59	79.3848	3.63782	1.06303	3.42214	0.000621301	0.0147559	Y
ENSG00000135392	DNAJC14	55.2641	-5.98916	1.75652	-3.40968	0.000650396	0.015193	Y
ENSG00000183508	FAM46C	30.6667	5.52105	1.61944	3.40924	0.000651443	0.015193	Y
ENSG00000165280	VCP	1542.11	1.89415	0.555923	3.40723	0.000656266	0.0152711	Y
ENSG00000136874	STX17	82.9579	2.84785	0.836059	3.40628	0.000658537	0.0152896	Y
ENSG00000176890	TYMS	84.4424	7.50432	2.20366	3.40539	0.000660706	0.0153056	Y
ENSG00000271503	CCL5	98.7732	8.16859	2.402	3.40075	0.000672005	0.015513	Y
ENSG00000178802	MPI	42.1942	-6.52468	1.92197	-3.39479	0.000686823	0.0157527	Y
ENSG00000185909	KLHDC8B	32.824	11.0577	3.25744	3.3946	0.000687281	0.0157527	Y
ENSG00000072110	ACTN1	39.9369	5.38386	1.58902	3.38817	0.00070361	0.0159194	Y
ENSG00000122224	LY9	152.639	-6.17917	1.8254	-3.3851	0.000711512	0.015982	Y
ENSG00000156738	MS4A1	67.6907	5.9187	1.75034	3.38146	0.000721018	0.0160908	Y
ENSG00000116990	MYCL	101.426	-4.78568	1.41826	-3.37434	0.000739939	0.0164048	Y
ENSG00000139190	VAMP1	75.802	-5.20095	1.54151	-3.37393	0.000741033	0.0164048	Y
ENSG00000180817	PPA1	308.511	4.22676	1.25357	3.37177	0.000746869	0.0164549	Y
ENSG00000264343	NOTCH2NL	253.694	2.33123	0.692049	3.3686	0.000755517	0.0165749	Y
ENSG00000133321	RARRES3	29.197	9.3061	2.7635	3.36751	0.000758513	0.0166055	Y
ENSG00000142405	NLRP12	11.2724	9.54589	2.83972	3.36156	0.00077503	0.0169313	Y
ENSG00000197405	C5AR1	13.1622	9.54412	2.84037	3.36017	0.000778944	0.016981	Y
ENSG00000101082	SLA2	189.959	-5.74734	1.71198	-3.35714	0.000787527	0.017048	Y
ENSG00000179833	SERTAD2	76.6728	-4.91696	1.46643	-3.353	0.000799397	0.0172316	Y
ENSG00000180233	ZNRF2	36.2723	-7.20882	2.15146	-3.35067	0.000806172	0.0172835	Y
ENSG00000116191	RALGPS2	63.203	3.29627	0.984818	3.34709	0.000816654	0.0174705	Y
ENSG00000169756	LIMS1	78.1674	3.66188	1.09461	3.34538	0.00082171	0.0175078	Y
ENSG00000100243	CYB5R3	210.776	-4.03894	1.20859	-3.34186	0.000832177	0.0176582	Y
ENSG00000120738	EGR1	40.0495	5.38695	1.61333	3.33902	0.000840734	0.0177308	Y
ENSG00000108100	CCNY	94.9131	3.63265	1.08918	3.33522	0.000852309	0.0178657	Y
ENSG00000162654	GBP4	20.8921	6.14631	1.84422	3.33273	0.000859968	0.0179548	Y
ENSG00000115267	IFIH1	59.1019	4.38266	1.316	3.3303	0.000867519	0.0180134	Y
ENSG00000143110	C1orf162	210.435	-2.31353	0.69511	-3.3283	0.00087379	0.0180241	Y
ENSG00000178764	ZHX2	50.6313	-6.90185	2.07369	-3.3283	0.000873776	0.0180241	Y
ENSG00000179029	TMEM107	316.27	-3.04268	0.91415	-3.32843	0.000873365	0.0180241	Y
ENSG00000138623	SEMA7A	54.729	-4.59825	1.38303	-3.32478	0.000884898	0.0181267	Y
ENSG00000005882	PDK2	54.7984	-7.55008	2.2747	-3.31916	0.000902892	0.0182739	Y
ENSG00000105963	ADAP1	21.667	5.84305	1.76129	3.31748	0.000908346	0.0182739	Y
ENSG00000111540	RAB5B	80.7502	-3.64498	1.09842	-3.31839	0.000905366	0.0182739	Y
ENSG00000140379	BCL2A1	75.3207	4.6352	1.39727	3.31732	0.000908841	0.0182739	Y
ENSG00000163131	CTSS	3140.07	2.39634	0.722161	3.31828	0.00090573	0.0182739	Y
ENSG00000173193	PARP14	88.9981	4.1919	1.26313	3.31865	0.000904533	0.0182739	Y
ENSG00000175073	VCPIP1	177.653	2.97635	0.897639	3.31575	0.000913976	0.0183415	Y
ENSG00000139626	ITGB7	512.33	3.87936	1.17064	3.31388	0.000920097	0.0184286	Y
ENSG00000187741	FANCA	23.4036	9.45593	2.85925	3.30714	0.000942548	0.0188419	Y
ENSG00000240184	PCDHGC3	148.011	-4.67183	1.41399	-3.30401	0.000953139	0.0190169	Y
ENSG00000072401	UBE2D1	141.157	3.22134	0.978141	3.29333	0.000990078	0.0195654	Y
ENSG00000135074	ADAM19	796	-3.0893	0.938498	-3.29175	0.000995661	0.0195976	Y
ENSG00000177674	AGTRAP	108.143	4.20935	1.27862	3.2921	0.00099442	0.0195976	Y
ENSG00000169896	ITGAM	63.8896	5.79188	1.76351	3.28428	0.00102242	0.0198977	Y
ENSG00000118508	RAB32	21.8693	5.13616	1.56544	3.28097	0.00103452	0.0200233	Y
ENSG00000107798	LIPA	437.157	2.46226	0.752971	3.27006	0.00107523	0.0205969	Y
ENSG00000127824	TUBA4A	72.2602	7.3526	2.24861	3.26984	0.00107609	0.0205969	Y
ENSG00000166825	ANPEP	11.0117	9.3767	2.87512	3.26132	0.00110894	0.0210699	Y
ENSG00000113013	HSPA9	731.533	2.23471	0.686516	3.25514	0.00113336	0.0214031	Y
ENSG00000144642	RBMS3	56.9051	-6.61332	2.03904	-3.24335	0.00118134	0.0219709	Y
ENSG00000025708	TYMP	382.693	2.57823	0.795648	3.24041	0.00119357	0.0220703	Y
ENSG00000171617	ENC1	17.5265	11.3765	3.51208	3.23924	0.0011985	0.0221221	Y
ENSG00000111640	GAPDH	1842.76	2.74073	0.846951	3.236	0.00121219	0.0222557	Y
ENSG00000145386	CCNA2	45.5851	7.83359	2.42137	3.2352	0.0012156	0.0222788	Y
ENSG00000091106	NLRC4	23.5762	5.41741	1.6775	3.22946	0.00124024	0.0225707	Y
ENSG00000164032	H2AFZ	763.759	2.24206	0.69406	3.23036	0.00123635	0.0225707	Y
ENSG00000120539	MASTL	43.1742	4.91195	1.52147	3.22843	0.0012447	0.022607	Y
ENSG00000157657	ZNF618	44.5733	4.63962	1.43731	3.228	0.0012466	0.022607	Y
ENSG00000101916	TLR8	12.55	10.4112	3.22833	3.22497	0.00125987	0.0228076	Y
ENSG00000160190	SLC37A1	150.182	-4.32818	1.34232	-3.22441	0.00126233	0.0228123	Y
ENSG00000168010	ATG16L2	354.72	2.02881	0.629789	3.2214	0.00127565	0.0229329	Y
ENSG00000131238	PPT1	479.597	2.1791	0.677465	3.21654	0.00129745	0.023164	Y
ENSG00000113070	HBEGF	32.7341	7.93018	2.46594	3.21588	0.00130044	0.0231773	Y
ENSG00000157514	TSC22D3	1637.89	2.46957	0.768553	3.21327	0.00131232	0.0232409	Y
ENSG00000118971	CCND2	64.8298	3.63986	1.13339	3.21148	0.00132052	0.0233345	Y
ENSG00000117360	PRPF3	52.5247	-6.41594	2.00341	-3.20252	0.00136232	0.0238785	Y
ENSG00000070961	ATP2B1	142.912	3.31478	1.03866	3.1914	0.00141584	0.0245991	Y
ENSG00000051596	THOC3	141.157	3.63386	1.14296	3.17935	0.00147605	0.0253895	Y
ENSG00000128739	SNRPN	1020.83	-2.92011	0.920965	-3.17071	0.00152069	0.0258993	Y
ENSG00000137509	PRCP	571.22	2.45887	0.776522	3.16651	0.00154279	0.0262324	Y
ENSG00000005020	SKAP2	272.624	-2.51785	0.797274	-3.15807	0.00158818	0.0267409	Y
ENSG00000104320	NBN	206.013	2.54311	0.805193	3.15839	0.00158643	0.0267409	Y
ENSG00000140968	IRF8	10674.3	-3.75327	1.194	-3.14346	0.00166965	0.0277955	Y
ENSG00000132780	NASP	249.166	2.5658	0.817655	3.138	0.00170106	0.0281381	Y
ENSG00000137161	CNPY3	941.292	-3.13663	1.00062	-3.13468	0.00172042	0.0283678	Y
ENSG00000102760	RGCC	29.5496	4.26547	1.36278	3.12997	0.00174824	0.0285988	Y
ENSG00000135048	TMEM2	16.6597	6.54359	2.08979	3.13122	0.00174082	0.0285988	Y
ENSG00000186818	LILRB4	833.871	-2.67613	0.854824	-3.13062	0.00174435	0.0285988	Y
ENSG00000129696	TTI2	32.1391	-6.5995	2.10984	-3.12796	0.00176022	0.0286674	Y
ENSG00000111144	LTA4H	644.526	2.04333	0.653466	3.12691	0.00176655	0.0286719	Y
ENSG00000166750	SLFN5	31.3254	6.83674	2.19137	3.11985	0.00180945	0.0291851	Y
ENSG00000104960	PTOV1	58.8543	-5.45963	1.75109	-3.11785	0.00182178	0.0292927	Y
ENSG00000231925	TAPBP	854.676	-2.02969	0.652303	-3.11157	0.00186095	0.0297378	Y
ENSG00000106546	AHR	129.478	3.47575	1.11908	3.10591	0.00189694	0.0300808	Y
ENSG00000169413	RNASE6	598.187	-2.487	0.801577	-3.10263	0.00191809	0.0303697	Y
ENSG00000142347	MYO1F	180.393	2.86171	0.924314	3.09604	0.00196126	0.0309115	Y
ENSG00000160326	SLC2A6	106.067	-4.18707	1.35275	-3.09521	0.00196671	0.0309503	Y
ENSG00000013374	NUB1	108.046	-4.88695	1.58034	-3.09234	0.00198585	0.0311096	Y
ENSG00000186088	GSAP	56.734	5.21799	1.68694	3.09318	0.00198027	0.0311096	Y
ENSG00000073111	MCM2	59.7424	3.66295	1.18587	3.08882	0.00200951	0.0313636	Y
ENSG00000170873	MTSS1	22.3589	6.87131	2.22456	3.08883	0.00200943	0.0313636	Y
ENSG00000094916	CBX5	181.983	-2.31059	0.748377	-3.08747	0.00201871	0.0314155	Y
ENSG00000125869	LAMP5	409.811	-2.55756	0.82844	-3.0872	0.00202055	0.0314155	Y
ENSG00000129657	SEC14L1	143.942	2.83807	0.920239	3.08406	0.002042	0.0316067	Y
ENSG00000171867	PRNP	418.936	3.00223	0.97345	3.08411	0.00204161	0.0316067	Y
ENSG00000244509	APOBEC3C	262.224	-2.1108	0.684799	-3.08236	0.00205367	0.0316926	Y
ENSG00000121064	SCPEP1	338.239	3.35927	1.09062	3.08014	0.00206903	0.0318821	Y
ENSG00000160888	IER2	494.416	1.72663	0.561996	3.07232	0.002124	0.0323945	Y
ENSG00000185630	PBX1	10.8909	11.7359	3.81888	3.07314	0.00211821	0.0323945	Y
ENSG00000023445	BIRC3	48.4462	4.76211	1.55159	3.06919	0.00214641	0.0326375	Y
ENSG00000265972	TXNIP	2058.37	2.18607	0.712952	3.06622	0.00216784	0.0328057	Y
ENSG00000110400	PVRL1	53.4707	-6.63276	2.1675	-3.0601	0.00221264	0.0333506	Y
ENSG00000243716	NPIPB5	113.837	-3.77796	1.23671	-3.05485	0.00225174	0.0338906	Y
ENSG00000243290	IGKV1-12	179.6	4.61041	1.51121	3.05081	0.00228225	0.0342008	Y
ENSG00000138185	ENTPD1	93.9815	5.16388	1.69322	3.04974	0.0022904	0.0342668	Y
ENSG00000166803	KIAA0101	16.6521	8.21383	2.69401	3.04893	0.00229659	0.0342668	Y
ENSG00000177409	SAMD9L	153.771	4.31586	1.42074	3.03776	0.00238345	0.0351576	Y
ENSG00000129667	RHBDF2	130.877	-2.86037	0.94192	-3.03675	0.00239145	0.0352254	Y
ENSG00000172893	DHCR7	17.0091	-7.22625	2.38304	-3.03236	0.00242647	0.0355894	Y
ENSG00000002587	HS3ST1	167.004	2.52578	0.833183	3.03148	0.00243356	0.0356429	Y
ENSG00000103995	CEP152	77.6385	3.36266	1.1101	3.02916	0.00245236	0.0357162	Y
ENSG00000113088	GZMK	29.5586	7.65577	2.52912	3.02705	0.00246953	0.0359143	Y
ENSG00000185507	IRF7	5005.02	-3.0787	1.0172	-3.02664	0.0024729	0.0359143	Y
ENSG00000124256	ZBP1	28.1484	7.3469	2.42821	3.02565	0.00248099	0.0359309	Y
ENSG00000099250	NRP1	1793.54	-4.75853	1.57454	-3.02216	0.00250977	0.0361086	Y
ENSG00000109321	AREG	47.7446	3.53312	1.16911	3.02205	0.00251069	0.0361086	Y
ENSG00000141505	ASGR1	21.8698	4.98805	1.6501	3.02287	0.0025039	0.0361086	Y
ENSG00000188641	DPYD	51.4602	4.18932	1.38668	3.02112	0.00251838	0.0361591	Y
ENSG00000186575	NF2	190.607	-4.46029	1.47875	-3.01626	0.00255913	0.0365809	Y
ENSG00000248672	LY75-CD302	151.389	2.58736	0.857873	3.01602	0.00256119	0.0365809	Y
ENSG00000174444	RPL4	3416.15	1.57696	0.523256	3.01375	0.00258037	0.0368041	Y
ENSG00000197329	PELI1	38.7541	6.18871	2.0545	3.01228	0.00259296	0.0368314	Y
ENSG00000235043	TECRP1	19.4722	-7.20734	2.39716	-3.00661	0.00264175	0.0371675	Y
ENSG00000092621	PHGDH	37.2512	6.32885	2.10535	3.00608	0.00264643	0.0371829	Y
ENSG00000182287	AP1S2	1557.36	2.01855	0.671899	3.00424	0.00266244	0.0373344	Y
ENSG00000146094	DOK3	17.6545	6.61197	2.20202	3.00269	0.00267607	0.0373964	Y
ENSG00000182054	IDH2	309.841	-2.61041	0.869273	-3.00299	0.00267346	0.0373964	Y
ENSG00000100300	TSPO	415.49	2.71851	0.906192	2.99992	0.00270049	0.0376361	Y
ENSG00000139725	RHOF	253.855	-2.3971	0.802248	-2.98798	0.00280827	0.0387572	Y
ENSG00000125089	SH3TC1	276.355	-2.86611	0.959719	-2.98641	0.00282276	0.0387702	Y
ENSG00000141971	MVB12A	34.0171	-5.48191	1.8387	-2.9814	0.00286937	0.0390929	Y
ENSG00000076604	TRAF4	252.554	-2.89013	0.970676	-2.97744	0.00290664	0.0394185	Y
ENSG00000158373	HIST1H2BD	46.2682	-5.08962	1.71043	-2.97563	0.0029239	0.0395778	Y
ENSG00000003096	KLHL13	32.3262	-7.53319	2.54217	-2.96329	0.00304369	0.0405051	Y
ENSG00000132965	ALOX5AP	2822.98	-3.47396	1.17168	-2.96493	0.00302751	0.0405051	Y
ENSG00000150347	ARID5B	49.9661	5.85356	1.97568	2.96281	0.00304844	0.0405051	Y
ENSG00000182158	CREB3L2	279.88	-4.84362	1.63561	-2.96136	0.00306282	0.0405051	Y
ENSG00000213689	TREX1	159.661	-2.19766	0.742082	-2.96148	0.00306159	0.0405051	Y
ENSG00000254709	IGLL5	93.3409	7.43473	2.50814	2.96424	0.00303428	0.0405051	Y
ENSG00000170458	CD14	812.535	11.5484	3.90204	2.95958	0.00308058	0.0406362	Y
ENSG00000112245	PTP4A1	435.952	2.58823	0.875418	2.95656	0.00311087	0.0408537	Y
ENSG00000159363	ATP13A2	346.45	-4.48256	1.52678	-2.93596	0.00332521	0.0430946	Y
ENSG00000115271	GCA	253.757	2.62372	0.894679	2.93258	0.00336155	0.0434026	Y
ENSG00000100350	FOXRED2	48.3633	-4.76702	1.63026	-2.92409	0.00345465	0.0443283	Y
ENSG00000173706	HEG1	32.2182	7.26063	2.48451	2.92236	0.00347393	0.0445105	Y
ENSG00000012779	ALOX5	53.347	4.52281	1.54885	2.9201	0.00349915	0.0445776	Y
ENSG00000206503	HLA-A	4799.06	1.71978	0.588908	2.92028	0.00349717	0.0445776	Y
ENSG00000172534	HCFC1	179.748	-2.90866	0.997799	-2.91507	0.00355604	0.0449059	Y
ENSG00000119508	NR4A3	50.6297	3.29936	1.13321	2.91152	0.00359674	0.0453404	Y
ENSG00000115523	GNLY	155.087	6.37511	2.19444	2.90512	0.00367114	0.0460144	Y
ENSG00000155380	SLC16A1	30.975	7.0709	2.43422	2.9048	0.00367493	0.0460144	Y
ENSG00000025293	PHF20	260.872	1.81643	0.62556	2.90369	0.00368799	0.0461221	Y
ENSG00000042980	ADAM28	37.3498	3.75361	1.29316	2.90267	0.00369997	0.0461432	Y
ENSG00000110583	NAA40	44.6896	-4.41126	1.51964	-2.90283	0.00369801	0.0461432	Y
ENSG00000116791	CRYZ	25.1358	-6.30969	2.17446	-2.90172	0.00371116	0.0461432	Y
ENSG00000180304	OAZ2	425.02	1.73375	0.597581	2.90128	0.00371641	0.0461432	Y
ENSG00000220205	VAMP2	91.1414	-3.99974	1.37814	-2.90227	0.00370468	0.0461432	Y
ENSG00000129993	CBFA2T3	210.546	-4.27713	1.47588	-2.89801	0.00375539	0.04646	Y
ENSG00000169083	AR	27.9329	-6.44932	2.23199	-2.8895	0.00385858	0.0472847	Y
ENSG00000115956	PLEK	3806.68	-2.03512	0.70474	-2.88775	0.00388003	0.0473236	Y
ENSG00000146674	IGFBP3	116.649	-4.27764	1.48301	-2.88444	0.00392116	0.0476281	Y
ENSG00000122406	RPL5	4412.39	1.61139	0.559135	2.88194	0.0039524	0.0479024	Y
ENSG00000152804	HHEX	96.1177	-3.13813	1.08898	-2.88171	0.00395524	0.0479024	Y
ENSG00000205413	SAMD9	111.25	2.73751	0.950919	2.87881	0.00399182	0.0482326	Y
ENSG00000163154	TNFAIP8L2	72.4795	3.17734	1.10416	2.8776	0.00400715	0.0483614	Y
ENSG00000135604	STX11	60.4913	3.65587	1.27093	2.87653	0.00402073	0.0484687	Y
ENSG00000168421	RHOH	85.8727	2.84425	0.988943	2.87605	0.00402683	0.0484859	Y
ENSG00000065923	SLC9A7	332.305	-3.19516	1.11163	-2.87431	0.00404918	0.0486418	Y
ENSG00000013364	MVP	345.743	-4.63153	1.61192	-2.8733	0.00406202	0.0486739	Y
ENSG00000197043	ANXA6	527.074	2.59578	0.903792	2.8721	0.00407759	0.0486739	Y
ENSG00000077984	CST7	24.0258	7.4457	2.59369	2.8707	0.00409561	0.0486912	Y
ENSG00000141458	NPC1	611.321	-2.66958	0.929925	-2.87075	0.00409497	0.0486912	Y
ENSG00000113328	CCNG1	206.323	2.36804	0.826946	2.86359	0.00418865	0.0494003	Y
ENSG00000167685	ZNF444	23.0451	-6.3022	2.2022	-2.86177	0.00421277	0.0495301	Y
ENSG00000117228	GBP1	19.7625	9.3995	3.28587	2.86058	0.00422866	0.0495898	Y
ENSG00000181467	RAP2B	312.944	-2.18944	0.765796	-2.85903	0.00424937	0.04972	Y

## Sheet: ISG_BC
Interferon stimulated genes in B cells between ZIKV-infected and ZIKV-uninfected patients (FDR<0,05 and |log2FC|>0.58)
		baseMean	log2FoldChange	lfcSE	stat	pvalue	padj	ISG
ENSG00000162511	LAPTM5	5064.35	-3.72508	0.240302	-15.5017	3.38086e-54	1.16673e-50	Y
ENSG00000170345	FOS	16844.5	4.99046	0.356707	13.9903	1.78556e-44	3.85124e-41	Y
ENSG00000116741	RGS2	1609.11	5.02902	0.369246	13.6197	3.05754e-42	5.27579e-39	Y
ENSG00000231925	TAPBP	1019.69	-3.48907	0.263231	-13.2548	4.23234e-40	6.639e-37	Y
ENSG00000110848	CD69	3270.37	3.99716	0.306501	13.0413	7.12519e-39	9.45732e-36	Y
ENSG00000080603	SRCAP	157.471	-4.71136	0.379498	-12.4147	2.17389e-35	1.97424e-32	Y
ENSG00000105738	SIPA1L3	215.956	-3.9131	0.320002	-12.2284	2.19321e-34	1.80209e-31	Y
ENSG00000171223	JUNB	1729.46	-3.07099	0.265488	-11.5673	6.03209e-31	4.73107e-28	Y
ENSG00000142669	SH3BGRL3	504.595	-3.22828	0.282906	-11.4111	3.67994e-30	2.64573e-27	Y
ENSG00000172349	IL16	792.918	-3.28036	0.295345	-11.1069	1.16116e-28	7.70611e-26	Y
ENSG00000129353	SLC44A2	514.968	-2.84875	0.265985	-10.7102	9.11671e-27	5.24363e-24	Y
ENSG00000220205	VAMP2	133.026	-4.13721	0.386187	-10.713	8.84862e-27	5.24363e-24	Y
ENSG00000172534	HCFC1	161.328	-3.87044	0.388524	-9.96191	2.23731e-23	9.89868e-21	Y
ENSG00000167548	KMT2D	146.572	-3.1849	0.344079	-9.25631	2.11627e-20	7.93832e-18	Y
ENSG00000213676	ATF6B	89.9399	-3.70935	0.415418	-8.92921	4.29073e-19	1.39692e-16	Y
ENSG00000166710	B2M	38217	2.69914	0.30659	8.80373	1.32342e-18	4.00625e-16	Y
ENSG00000179583	CIITA	631.16	-2.26779	0.258071	-8.78744	1.53002e-18	4.5518e-16	Y
ENSG00000166340	TPP1	180.105	-2.82487	0.322043	-8.77171	1.75966e-18	5.14625e-16	Y
ENSG00000130066	SAT1	1203.21	2.30597	0.26942	8.559	1.13852e-17	3.11827e-15	Y
ENSG00000196126	HLA-DRB1	4458.49	2.79566	0.329118	8.4944	1.98958e-17	5.04855e-15	Y
ENSG00000240065	PSMB9	406.762	2.26043	0.269316	8.39321	4.73063e-17	1.1661e-14	Y
ENSG00000122644	ARL4A	313.276	2.63396	0.330541	7.96865	1.60422e-15	3.07565e-13	Y
ENSG00000128016	ZFP36	588.363	-2.2169	0.28053	-7.90252	2.73315e-15	5.18247e-13	Y
ENSG00000161847	RAVER1	39.965	-4.91575	0.638495	-7.69898	1.37162e-14	2.36673e-12	Y
ENSG00000116584	ARHGEF2	143.889	-2.79864	0.363876	-7.6912	1.45762e-14	2.47801e-12	Y
ENSG00000159314	ARHGAP27	192.127	-2.28556	0.297996	-7.66976	1.72323e-14	2.8526e-12	Y
ENSG00000166888	STAT6	729.078	-2.04587	0.268977	-7.60609	2.82508e-14	4.51359e-12	Y
ENSG00000185862	EVI2B	315.14	-2.74403	0.363244	-7.55424	4.21303e-14	6.44623e-12	Y
ENSG00000171206	TRIM8	61.7383	-4.26025	0.56619	-7.52442	5.29558e-14	8.01537e-12	Y
ENSG00000155368	DBI	158.124	3.08112	0.409854	7.51761	5.57857e-14	8.37028e-12	Y
ENSG00000100280	AP1B1	178.793	-2.50856	0.337372	-7.43559	1.04101e-13	1.52226e-11	Y
ENSG00000148841	ITPRIP	106.328	-2.86531	0.38939	-7.35846	1.86045e-13	2.60993e-11	Y
ENSG00000130787	HIP1R	234.328	-2.18143	0.299362	-7.28693	3.17105e-13	4.34258e-11	Y
ENSG00000167552	TUBA1A	955.618	2.28364	0.316604	7.2129	5.47715e-13	7.26986e-11	Y
ENSG00000167526	RPL13	7484.39	-1.74147	0.2416	-7.20805	5.67594e-13	7.34589e-11	Y
ENSG00000089327	FXYD5	452.845	-2.25073	0.312704	-7.19764	6.12644e-13	7.77292e-11	Y
ENSG00000131196	NFATC1	171.12	-2.62047	0.370204	-7.07846	1.45767e-12	1.69947e-10	Y
ENSG00000005882	PDK2	42.0085	-4.23286	0.598077	-7.07745	1.46831e-12	1.70038e-10	Y
ENSG00000067082	KLF6	4737.08	1.81851	0.260544	6.97968	2.95859e-12	3.29358e-10	Y
ENSG00000070756	PABPC1	2176.95	-1.50426	0.216048	-6.96263	3.33986e-12	3.69418e-10	Y
ENSG00000184634	MED12	53.7374	-3.35663	0.494244	-6.79145	1.11015e-11	1.15395e-09	Y
ENSG00000129667	RHBDF2	171.676	-2.07575	0.308004	-6.73937	1.59078e-11	1.58665e-09	Y
ENSG00000196154	S100A4	137.79	3.56722	0.530413	6.72536	1.75163e-11	1.7173e-09	Y
ENSG00000145287	PLAC8	2585.33	-1.92149	0.28598	-6.71895	1.83034e-11	1.78432e-09	Y
ENSG00000164032	H2AFZ	219.161	2.23588	0.335524	6.66386	2.66732e-11	2.54279e-09	Y
ENSG00000044574	HSPA5	880.965	2.0166	0.303154	6.65206	2.89015e-11	2.74008e-09	Y
ENSG00000198563	DDX39B	217.638	-2.05472	0.309481	-6.63923	3.15333e-11	2.97326e-09	Y
ENSG00000166136	NDUFB8	195.529	2.13337	0.321554	6.63457	3.25453e-11	3.05201e-09	Y
ENSG00000118640	VAMP8	131.776	2.44819	0.369914	6.61827	3.63416e-11	3.38959e-09	Y
ENSG00000137497	NUMA1	208.577	-2.00481	0.303116	-6.614	3.74073e-11	3.47023e-09	Y
ENSG00000168003	SLC3A2	182.734	2.19189	0.332865	6.58493	4.55114e-11	4.19946e-09	Y
ENSG00000160326	SLC2A6	131.502	-2.90078	0.445202	-6.51566	7.2373e-11	6.34261e-09	Y
ENSG00000185043	CIB1	308.452	2.07133	0.318569	6.502	7.92604e-11	6.83819e-09	Y
ENSG00000119801	YPEL5	897.41	2.39654	0.369163	6.49184	8.47969e-11	7.27945e-09	Y
ENSG00000131788	PIAS3	34.3036	-4.30591	0.665017	-6.47488	9.4885e-11	8.10515e-09	Y
ENSG00000100243	CYB5R3	129.027	-2.56457	0.399405	-6.42097	1.35408e-10	1.1233e-08	Y
ENSG00000177485	ZBTB33	29.234	-4.30608	0.675356	-6.37602	1.81747e-10	1.47232e-08	Y
ENSG00000120899	PTK2B	341.022	-1.77615	0.280453	-6.33313	2.4024e-10	1.88425e-08	Y
ENSG00000168421	RHOH	524.369	1.63162	0.258213	6.31889	2.63447e-10	2.03846e-08	Y
ENSG00000163125	RPRD2	77.9222	-2.53621	0.401632	-6.31476	2.70587e-10	2.08436e-08	Y
ENSG00000100911	PSME2	271.487	1.89402	0.300271	6.3077	2.83206e-10	2.17187e-08	Y
ENSG00000178764	ZHX2	66.1182	-3.2024	0.507768	-6.30681	2.84841e-10	2.17475e-08	Y
ENSG00000110108	TMEM109	137.242	-2.15968	0.343878	-6.28034	3.37824e-10	2.53441e-08	Y
ENSG00000125245	GPR18	87.6221	2.88996	0.464109	6.2269	4.75758e-10	3.49328e-08	Y
ENSG00000103197	TSC2	70.2221	-2.68256	0.431161	-6.2217	4.91812e-10	3.59585e-08	Y
ENSG00000006025	OSBPL7	75.9743	-2.95317	0.475013	-6.21702	5.06693e-10	3.68903e-08	Y
ENSG00000076108	BAZ2A	155.805	-2.17907	0.35062	-6.21491	5.13525e-10	3.70748e-08	Y
ENSG00000142534	RPS11	3024.73	-1.94397	0.313102	-6.20872	5.34169e-10	3.82451e-08	Y
ENSG00000143621	ILF2	282.93	1.93563	0.312672	6.19061	5.99305e-10	4.22082e-08	Y
ENSG00000153561	RMND5A	127.108	2.37964	0.38597	6.16535	7.03256e-10	4.87847e-08	Y
ENSG00000073849	ST6GAL1	414.55	-1.5351	0.250379	-6.13108	8.72865e-10	6.00052e-08	Y
ENSG00000099821	POLRMT	110.319	-2.36752	0.386199	-6.13032	8.77045e-10	6.00532e-08	Y
ENSG00000141682	PMAIP1	313.568	1.92423	0.317315	6.06409	1.32706e-09	8.90986e-08	Y
ENSG00000167323	STIM1	109.15	-2.37738	0.394977	-6.01902	1.75472e-09	1.16497e-07	Y
ENSG00000131759	RARA	22.7787	-4.95329	0.824264	-6.00935	1.86267e-09	1.23143e-07	Y
ENSG00000130303	BST2	130.321	2.38909	0.399179	5.98501	2.16378e-09	1.40891e-07	Y
ENSG00000204469	PRRC2A	73.1914	-2.50822	0.41915	-5.98407	2.17628e-09	1.41172e-07	Y
ENSG00000175582	RAB6A	105.675	-2.39666	0.401011	-5.97655	2.2791e-09	1.47288e-07	Y
ENSG00000188846	RPL14	1148.09	-1.78125	0.300173	-5.93409	2.9548e-09	1.86077e-07	Y
ENSG00000116731	PRDM2	149.157	-1.99752	0.336701	-5.93263	2.98125e-09	1.86382e-07	Y
ENSG00000100226	GTPBP1	94.5117	-2.22598	0.376119	-5.91829	3.25313e-09	2.01917e-07	Y
ENSG00000185201	IFITM2	479.407	1.83652	0.310551	5.91373	3.34436e-09	2.04635e-07	Y
ENSG00000170684	ZNF296	47.1856	-2.87776	0.486894	-5.91046	3.4116e-09	2.05829e-07	Y
ENSG00000143933	CALM2	1067.66	1.98402	0.337978	5.87026	4.3511e-09	2.55368e-07	Y
ENSG00000185885	IFITM1	170.998	2.32232	0.398568	5.82667	5.65452e-09	3.25229e-07	Y
ENSG00000138834	MAPK8IP3	141.731	-1.9538	0.335678	-5.82047	5.86833e-09	3.34185e-07	Y
ENSG00000088888	MAVS	81.4605	-2.25001	0.387041	-5.81336	6.12313e-09	3.46408e-07	Y
ENSG00000137764	MAP2K5	33.4432	-3.40157	0.585122	-5.81345	6.11996e-09	3.46408e-07	Y
ENSG00000198805	PNP	86.4392	2.41694	0.416988	5.79618	6.78429e-09	3.80075e-07	Y
ENSG00000198771	RCSD1	588.271	-1.47957	0.255632	-5.78789	7.12779e-09	3.96742e-07	Y
ENSG00000225190	PLEKHM1	46.2068	-2.86112	0.498617	-5.73811	9.57392e-09	5.24438e-07	Y
ENSG00000174444	RPL4	5853.11	-1.43497	0.250357	-5.73171	9.94234e-09	5.3779e-07	Y
ENSG00000187837	HIST1H1C	52.27	3.19664	0.560029	5.70799	1.14321e-08	6.16442e-07	Y
ENSG00000106144	CASP2	86.3767	-2.18262	0.383269	-5.69475	1.2355e-08	6.62067e-07	Y
ENSG00000196262	PPIA	1914.79	1.56626	0.275244	5.69042	1.26725e-08	6.74891e-07	Y
ENSG00000115232	ITGA4	333.792	-1.5257	0.269962	-5.65153	1.5903e-08	8.36602e-07	Y
ENSG00000078808	SDF4	90.9787	-2.43927	0.432063	-5.64565	1.64559e-08	8.63058e-07	Y
ENSG00000113916	BCL6	26.9871	-4.1559	0.740565	-5.6118	2.00238e-08	1.02831e-06	Y
ENSG00000145632	PLK2	47.9896	4.19084	0.751144	5.57928	2.41517e-08	1.21145e-06	Y
ENSG00000173801	JUP	112.948	-2.17184	0.390354	-5.56376	2.6402e-08	1.31667e-06	Y
ENSG00000009790	TRAF3IP3	549.668	1.46798	0.264007	5.56038	2.69181e-08	1.33469e-06	Y
ENSG00000241106	HLA-DOB	569.068	1.75027	0.314837	5.55931	2.70846e-08	1.33909e-06	Y
ENSG00000129933	MAU2	108.567	-2.03222	0.365624	-5.55823	2.72522e-08	1.34353e-06	Y
ENSG00000075142	SRI	149.89	1.98976	0.35839	5.55193	2.82532e-08	1.38891e-06	Y
ENSG00000138814	PPP3CA	346.512	2.20828	0.398132	5.54661	2.91268e-08	1.42245e-06	Y
ENSG00000172183	ISG20	430.989	1.84468	0.332598	5.54627	2.91827e-08	1.42245e-06	Y
ENSG00000090104	RGS1	469.462	5.7321	1.03663	5.52956	3.21044e-08	1.55607e-06	Y
ENSG00000164104	HMGB2	208.218	1.80407	0.327179	5.51401	3.50741e-08	1.67646e-06	Y
ENSG00000132792	CTNNBL1	184.363	1.76081	0.319825	5.50554	3.6804e-08	1.74946e-06	Y
ENSG00000041357	PSMA4	148.908	1.94214	0.355234	5.46723	4.57131e-08	2.10904e-06	Y
ENSG00000189403	HMGB1	1017.84	1.30712	0.239417	5.45962	4.77161e-08	2.19558e-06	Y
ENSG00000140464	PML	72.6518	-2.46317	0.452945	-5.43812	5.38458e-08	2.43734e-06	Y
ENSG00000128739	SNRPN	360.308	1.4844	0.273456	5.4283	5.6893e-08	2.54902e-06	Y
ENSG00000213983	AP1G2	341.71	-1.4601	0.269	-5.4279	5.70224e-08	2.54902e-06	Y
ENSG00000186815	TPCN1	71.0528	-2.28395	0.422548	-5.40518	6.4743e-08	2.84985e-06	Y
ENSG00000214021	TTLL3	55.4955	-2.71724	0.503064	-5.40139	6.6126e-08	2.88862e-06	Y
ENSG00000065427	KARS	310.272	1.49085	0.276385	5.39412	6.88619e-08	2.98831e-06	Y
ENSG00000115165	CYTIP	342.529	1.52561	0.282915	5.39247	6.94946e-08	3.00534e-06	Y
ENSG00000204264	PSMB8	479.763	1.53359	0.284425	5.3919	6.97166e-08	3.0074e-06	Y
ENSG00000065970	FOXJ2	70.0408	-2.49524	0.463103	-5.38808	7.12135e-08	3.05669e-06	Y
ENSG00000188229	TUBB4B	229.232	1.8971	0.352064	5.38851	7.10442e-08	3.05669e-06	Y
ENSG00000013441	CLK1	557.144	1.66398	0.309032	5.3845	7.26462e-08	3.11045e-06	Y
ENSG00000117360	PRPF3	69.4342	-2.36083	0.438871	-5.37933	7.47631e-08	3.18528e-06	Y
ENSG00000110583	NAA40	65.8088	-2.62264	0.487689	-5.37769	7.54467e-08	3.20648e-06	Y
ENSG00000167685	ZNF444	17.6289	-4.85365	0.903193	-5.37387	7.70623e-08	3.2671e-06	Y
ENSG00000100345	MYH9	440.184	-1.44301	0.271342	-5.31806	1.04881e-07	4.31692e-06	Y
ENSG00000146094	DOK3	110.696	-2.31747	0.436984	-5.30334	1.13703e-07	4.62651e-06	Y
ENSG00000128891	C15orf57	173.763	1.73355	0.32824	5.28135	1.28232e-07	5.13374e-06	Y
ENSG00000114942	EEF1B2	2345.46	-1.31684	0.249702	-5.27364	1.33744e-07	5.30518e-06	Y
ENSG00000110697	PITPNM1	48.2336	-2.58374	0.491478	-5.25709	1.4635e-07	5.77864e-06	Y
ENSG00000128604	IRF5	82.6962	-2.11186	0.401835	-5.25554	1.4759e-07	5.8143e-06	Y
ENSG00000241978	AKAP2	430.418	-1.4131	0.269158	-5.25009	1.52023e-07	5.96172e-06	Y
ENSG00000143363	PRUNE	25.2355	-3.48346	0.664857	-5.23941	1.61093e-07	6.16332e-06	Y
ENSG00000160932	LY6E	155.071	-1.9738	0.376702	-5.23968	1.60852e-07	6.16332e-06	Y
ENSG00000179833	SERTAD2	65.1538	-2.29548	0.439506	-5.22286	1.76179e-07	6.68124e-06	Y
ENSG00000032444	PNPLA6	57.0426	-2.92623	0.561678	-5.2098	1.89049e-07	7.13793e-06	Y
ENSG00000166974	MAPRE2	125.12	-1.94334	0.373745	-5.19963	1.99683e-07	7.50661e-06	Y
ENSG00000148180	GSN	110.828	2.14507	0.413065	5.19306	2.0687e-07	7.75986e-06	Y
ENSG00000141503	MINK1	41.1446	-2.82233	0.544216	-5.18605	2.14803e-07	8.02257e-06	Y
ENSG00000131023	LATS1	47.3788	-2.59021	0.501017	-5.16991	2.34202e-07	8.69065e-06	Y
ENSG00000156110	ADK	238.193	1.51917	0.295017	5.14943	2.61284e-07	9.63347e-06	Y
ENSG00000108298	RPL19	5436.84	-1.41272	0.274573	-5.14517	2.67282e-07	9.82315e-06	Y
ENSG00000242574	HLA-DMB	1557.56	1.40197	0.272494	5.14497	2.67568e-07	9.82315e-06	Y
ENSG00000115541	HSPE1	77.8749	2.29534	0.447338	5.13111	2.88041e-07	1.05523e-05	Y
ENSG00000124151	NCOA3	249.628	-1.46557	0.286084	-5.12287	3.00924e-07	1.09777e-05	Y
ENSG00000140030	GPR65	91.0193	2.19985	0.429472	5.12222	3.01959e-07	1.09922e-05	Y
ENSG00000133056	PIK3C2B	74.3718	-2.27272	0.443882	-5.12011	3.05359e-07	1.10461e-05	Y
ENSG00000108799	EZH1	94.895	-1.88504	0.368907	-5.10978	3.22529e-07	1.16185e-05	Y
ENSG00000141522	ARHGDIA	47.4159	-2.61436	0.514402	-5.08233	3.72827e-07	1.32369e-05	Y
ENSG00000169442	CD52	1035.01	-1.24893	0.24592	-5.07859	3.80238e-07	1.34723e-05	Y
ENSG00000087266	SH3BP2	132.853	-1.94521	0.383055	-5.07814	3.81155e-07	1.34771e-05	Y
ENSG00000163568	AIM2	112.845	2.20031	0.433421	5.07663	3.84196e-07	1.35568e-05	Y
ENSG00000128272	ATF4	150.11	-1.64555	0.32461	-5.06933	3.99224e-07	1.40584e-05	Y
ENSG00000133639	BTG1	1925.56	-1.88228	0.371886	-5.06144	4.16104e-07	1.45636e-05	Y
ENSG00000010295	IFFO1	70.0276	-2.37954	0.470496	-5.05752	4.24741e-07	1.47574e-05	Y
ENSG00000104972	LILRB1	80.8224	-2.04858	0.405054	-5.05754	4.24695e-07	1.47574e-05	Y
ENSG00000172493	AFF1	116.189	-2.15428	0.425967	-5.05738	4.2506e-07	1.47574e-05	Y
ENSG00000235655	H3F3AP4	426.305	1.38794	0.27482	5.05036	4.40985e-07	1.52184e-05	Y
ENSG00000187109	NAP1L1	661.058	-1.23211	0.244177	-5.04597	4.51231e-07	1.55409e-05	Y
ENSG00000196843	ARID5A	66.2037	-2.15164	0.426755	-5.04187	4.61012e-07	1.58248e-05	Y
ENSG00000139687	RB1	181.833	-1.79226	0.356498	-5.02739	4.97205e-07	1.70224e-05	Y
ENSG00000086730	LAT2	794.228	1.31954	0.263025	5.01678	5.25439e-07	1.79179e-05	Y
ENSG00000123349	PFDN5	787.572	1.31302	0.261806	5.01524	5.29668e-07	1.80265e-05	Y
ENSG00000162231	NXF1	136.794	-1.72084	0.343204	-5.01405	5.32965e-07	1.8103e-05	Y
ENSG00000111481	COPZ1	116.136	-1.77009	0.353157	-5.0122	5.38101e-07	1.8236e-05	Y
ENSG00000178685	PARP10	130.966	-1.63323	0.325871	-5.01189	5.38994e-07	1.8236e-05	Y
ENSG00000265241	RBM8A	250.069	1.51282	0.302718	4.99746	5.80897e-07	1.95387e-05	Y
ENSG00000239713	APOBEC3G	188.347	1.60093	0.320383	4.99693	5.82507e-07	1.95548e-05	Y
ENSG00000243716	NPIPB5	176.285	-1.65186	0.33215	-4.97324	6.58442e-07	2.1891e-05	Y
ENSG00000198911	SREBF2	118.31	-1.8736	0.381333	-4.9133	8.95579e-07	2.87967e-05	Y
ENSG00000127666	TICAM1	21.5232	-3.73836	0.760968	-4.91264	8.98601e-07	2.88204e-05	Y
ENSG00000186111	PIP5K1C	14.6364	-5.83595	1.18983	-4.90484	9.35014e-07	2.98555e-05	Y
ENSG00000160752	FDPS	104.142	2.1771	0.444087	4.90242	9.46623e-07	3.01365e-05	Y
ENSG00000139190	VAMP1	54.412	-2.33652	0.478675	-4.88122	1.05429e-06	3.35025e-05	Y
ENSG00000196220	SRGAP3	9.31556	-7.59439	1.55732	-4.87657	1.07948e-06	3.4177e-05	Y
ENSG00000118495	PLAGL1	47.112	-2.93632	0.602907	-4.87028	1.11442e-06	3.51543e-05	Y
ENSG00000136560	TANK	174.738	1.81597	0.373738	4.85894	1.18016e-06	3.70924e-05	Y
ENSG00000146278	PNRC1	114.997	-1.83032	0.377571	-4.84763	1.24944e-06	3.90564e-05	Y
ENSG00000261796	ISY1-RAB43	9.77967	-7.4785	1.55082	-4.8223	1.41914e-06	4.35715e-05	Y
ENSG00000107798	LIPA	232.099	1.42622	0.296069	4.81719	1.45594e-06	4.45429e-05	Y
ENSG00000013523	ANGEL1	44.7863	-3.35542	0.69665	-4.81651	1.4609e-06	4.46156e-05	Y
ENSG00000110955	ATP5B	1046.26	1.16277	0.241674	4.8113	1.49949e-06	4.55522e-05	Y
ENSG00000140968	IRF8	1237.23	-1.1063	0.230428	-4.80105	1.57832e-06	4.7446e-05	Y
ENSG00000171150	SOCS5	99.573	-2.41243	0.503355	-4.7927	1.64555e-06	4.93808e-05	Y
ENSG00000111540	RAB5B	20.7988	-4.24887	0.888352	-4.78287	1.72811e-06	5.0972e-05	Y
ENSG00000108840	HDAC5	123.934	-1.8551	0.388671	-4.77293	1.81562e-06	5.31213e-05	Y
ENSG00000120690	ELF1	357.73	1.31584	0.275782	4.77129	1.83048e-06	5.33529e-05	Y
ENSG00000126107	HECTD3	60.3715	-2.19392	0.460277	-4.76653	1.87426e-06	5.4445e-05	Y
ENSG00000257923	CUX1	42.6417	-2.49045	0.525421	-4.73992	2.13805e-06	6.1181e-05	Y
ENSG00000260230	FRRS1L	9.18203	-7.45896	1.57386	-4.73927	2.14487e-06	6.12743e-05	Y
ENSG00000089639	GMIP	61.5485	-2.11658	0.447643	-4.72829	2.26422e-06	6.36306e-05	Y
ENSG00000136451	VEZF1	101.144	-1.89913	0.402128	-4.72269	2.32746e-06	6.53013e-05	Y
ENSG00000138385	SSB	150.624	1.69654	0.35969	4.71668	2.39724e-06	6.70412e-05	Y
ENSG00000168970	JMJD7-PLA2G4B	48.374	-2.33072	0.494389	-4.71435	2.42487e-06	6.7704e-05	Y
ENSG00000112799	LY86	218.396	1.93529	0.411081	4.70782	2.5038e-06	6.96825e-05	Y
ENSG00000215030	RPL13P12	122.564	-2.2281	0.474523	-4.69545	2.66026e-06	7.33272e-05	Y
ENSG00000135148	TRAFD1	142.725	1.59769	0.341305	4.68113	2.85292e-06	7.76453e-05	Y
ENSG00000145088	EAF2	254.079	1.89945	0.406422	4.6736	2.9597e-06	8.04247e-05	Y
ENSG00000249115	HAUS5	53.6023	-2.39033	0.511953	-4.66904	3.02612e-06	8.19712e-05	Y
ENSG00000142676	RPL11	5869.96	1.3304	0.285402	4.66149	3.13933e-06	8.47718e-05	Y
ENSG00000127603	MACF1	277.408	1.46753	0.314999	4.65883	3.18012e-06	8.57391e-05	Y
ENSG00000197043	ANXA6	1079.87	1.32911	0.285583	4.65402	3.25529e-06	8.75479e-05	Y
ENSG00000159461	AMFR	86.6076	1.89372	0.407214	4.65043	3.3124e-06	8.87508e-05	Y
ENSG00000117298	ECE1	91.7581	-1.86263	0.401296	-4.64153	3.45841e-06	9.20908e-05	Y
ENSG00000105732	ZNF574	40.3687	-2.55601	0.551313	-4.63622	3.54839e-06	9.40513e-05	Y
ENSG00000139193	CD27	215.687	1.82369	0.393799	4.63102	3.63862e-06	9.6295e-05	Y
ENSG00000160710	ADAR	139.227	-1.62277	0.350488	-4.63003	3.65604e-06	9.6608e-05	Y
ENSG00000142599	RERE	91.6878	-1.83105	0.39602	-4.62362	3.77093e-06	9.91882e-05	Y
ENSG00000100097	LGALS1	51.8264	2.69159	0.582453	4.62112	3.81668e-06	9.99345e-05	Y
ENSG00000073578	SDHA	330.33	1.23331	0.2677	4.60705	4.08417e-06	0.000105656	Y
ENSG00000185070	FLRT2	8.75992	-7.4757	1.62633	-4.59668	4.29269e-06	0.000110423	Y
ENSG00000163545	NUAK2	108.935	-1.77927	0.38795	-4.58635	4.51061e-06	0.000115476	Y
ENSG00000073060	SCARB1	24.2352	-3.35157	0.73111	-4.58423	4.55673e-06	0.000115968	Y
ENSG00000169508	GPR183	1041.46	3.48276	0.762006	4.57052	4.86524e-06	0.000122509	Y
ENSG00000104884	ERCC2	20.6524	-3.24274	0.712548	-4.55091	5.34154e-06	0.000133577	Y
ENSG00000126088	UROD	70.1205	2.08322	0.458763	4.54096	5.59984e-06	0.000138233	Y
ENSG00000128590	DNAJB9	174.727	1.66607	0.367284	4.53618	5.72817e-06	0.00014068	Y
ENSG00000123358	NR4A1	31.6167	-2.85297	0.629151	-4.53464	5.77029e-06	0.000141229	Y
ENSG00000138185	ENTPD1	165.292	1.46992	0.325696	4.51317	6.38657e-06	0.000154559	Y
ENSG00000122122	SASH3	225.433	-1.39492	0.309603	-4.5055	6.62161e-06	0.000159353	Y
ENSG00000140379	BCL2A1	53.4815	2.38279	0.529801	4.49751	6.87543e-06	0.000164772	Y
ENSG00000110011	DNAJC4	103.894	-1.68526	0.375789	-4.4846	7.30505e-06	0.000173382	Y
ENSG00000140992	PDPK1	90.7424	-1.68189	0.375417	-4.48006	7.46232e-06	0.000176202	Y
ENSG00000189339	SLC35E2B	176.275	-1.40869	0.315121	-4.47032	7.8104e-06	0.000182289	Y
ENSG00000111716	LDHB	464.66	1.2762	0.28574	4.46629	7.95881e-06	0.000184831	Y
ENSG00000136826	KLF4	36.457	3.08579	0.691206	4.46436	8.03082e-06	0.000186002	Y
ENSG00000168461	RAB31	141.321	1.76028	0.395742	4.44804	8.66573e-06	0.000198839	Y
ENSG00000197061	HIST1H4C	73.6456	1.98097	0.445691	4.44472	8.80061e-06	0.000201132	Y
ENSG00000232472	EEF1B2P3	158.19	-1.70012	0.38283	-4.44092	8.95734e-06	0.000203612	Y
ENSG00000058668	ATP2B4	36.9262	-2.55836	0.577663	-4.42881	9.47531e-06	0.000214001	Y
ENSG00000072694	FCGR2B	379.49	1.25752	0.284105	4.42624	9.58907e-06	0.000215723	Y
ENSG00000182179	UBA7	210.143	-1.29164	0.291928	-4.4245	9.66637e-06	0.000217179	Y
ENSG00000241468	ATP5J2	57.3972	2.10728	0.477351	4.41454	1.01226e-05	0.000225958	Y
ENSG00000168961	LGALS9	85.7108	-1.70661	0.387672	-4.40221	1.07156e-05	0.000237963	Y
ENSG00000165280	VCP	603.832	1.19206	0.270974	4.39916	1.08671e-05	0.000241019	Y
ENSG00000129993	CBFA2T3	44.3224	-2.2001	0.500856	-4.39268	1.11964e-05	0.000246735	Y
ENSG00000116016	EPAS1	7.46124	-7.2493	1.65697	-4.37503	1.21416e-05	0.000263857	Y
ENSG00000182263	FIGN	7.27717	-7.21679	1.65493	-4.36078	1.29602e-05	0.000279535	Y
ENSG00000149499	EML3	78.2849	-1.8893	0.433496	-4.35827	1.31092e-05	0.000282396	Y
ENSG00000182487	NCF1B	316.511	-1.28631	0.296969	-4.33147	1.4812e-05	0.000314368	Y
ENSG00000104964	AES	194.547	-1.59133	0.367484	-4.33033	1.48883e-05	0.000315599	Y
ENSG00000254709	IGLL5	1640.43	1.57392	0.36383	4.32597	1.51862e-05	0.000321519	Y
ENSG00000021355	SERPINB1	201.166	1.35617	0.313901	4.32038	1.5576e-05	0.000328562	Y
ENSG00000112245	PTP4A1	552.288	1.28538	0.297649	4.31844	1.57136e-05	0.000330656	Y
ENSG00000007541	PIGQ	52.8773	-2.00695	0.465034	-4.31571	1.59094e-05	0.000333556	Y
ENSG00000189159	HN1	95.0062	1.72569	0.400193	4.31215	1.61676e-05	0.000338558	Y
ENSG00000256683	ZNF350	45.8962	2.35089	0.545287	4.31129	1.62305e-05	0.000339051	Y
ENSG00000125352	RNF113A	80.8934	1.86624	0.433526	4.3048	1.67138e-05	0.000347048	Y
ENSG00000055130	CUL1	150.603	1.44262	0.335182	4.304	1.67745e-05	0.00034789	Y
ENSG00000175161	CADM2	6.84776	-7.14025	1.66342	-4.29252	1.76654e-05	0.000363308	Y
ENSG00000178209	PLEC	315.606	-1.28462	0.299633	-4.28731	1.80849e-05	0.000369734	Y
ENSG00000113387	SUB1	355.211	1.14064	0.266119	4.28618	1.81772e-05	0.000371181	Y
ENSG00000124782	RREB1	60.0017	-2.04705	0.477973	-4.28278	1.84576e-05	0.000375881	Y
ENSG00000204348	DXO	55.5136	-2.02673	0.473248	-4.28259	1.84727e-05	0.000375881	Y
ENSG00000185088	RPS27L	62.9135	2.00979	0.469416	4.28147	1.85659e-05	0.000376933	Y
ENSG00000164587	RPS14	3835.79	1.4134	0.330479	4.27683	1.89578e-05	0.000382592	Y
ENSG00000110324	IL10RA	160.501	-1.36497	0.319687	-4.2697	1.95736e-05	0.000393181	Y
ENSG00000109458	GAB1	29.4506	-3.2256	0.755621	-4.26881	1.9652e-05	0.000393679	Y
ENSG00000143631	FLG	8.19753	-7.37515	1.72775	-4.26864	1.96668e-05	0.000393679	Y
ENSG00000178950	GAK	152.458	-1.46494	0.344265	-4.25527	2.08797e-05	0.000414591	Y
ENSG00000140538	NTRK3	6.72523	-7.091	1.67048	-4.24488	2.18711e-05	0.000431791	Y
ENSG00000130770	ATPIF1	152.639	1.40697	0.331821	4.24015	2.23374e-05	0.00043999	Y
ENSG00000205220	PSMB10	188.662	1.29931	0.306634	4.23733	2.26197e-05	0.000445044	Y
ENSG00000106683	LIMK1	22.5446	-3.02326	0.713922	-4.23473	2.28829e-05	0.000448686	Y
ENSG00000108622	ICAM2	150.76	1.47161	0.348433	4.22351	2.40531e-05	0.000467384	Y
ENSG00000122218	COPA	85.8481	-1.78199	0.422514	-4.21759	2.46929e-05	0.000477664	Y
ENSG00000101986	ABCD1	16.5565	-3.69207	0.877371	-4.2081	2.57523e-05	0.000495934	Y
ENSG00000129355	CDKN2D	93.7238	1.62881	0.388141	4.19643	2.71151e-05	0.000516984	Y
ENSG00000161010	C5orf45	90.5593	-1.65038	0.394076	-4.18798	2.81449e-05	0.00053367	Y
ENSG00000152804	HHEX	141.01	-1.83469	0.439591	-4.17363	2.99783e-05	0.000563482	Y
ENSG00000133398	MED10	160.55	1.40595	0.337439	4.16654	3.0926e-05	0.000577519	Y
ENSG00000156030	ELMSAN1	134.662	-1.44451	0.346945	-4.16351	3.13391e-05	0.000584601	Y
ENSG00000012124	CD22	504.078	-1.13751	0.273308	-4.16202	3.15446e-05	0.000587591	Y
ENSG00000108509	CAMTA2	27.4543	-2.65987	0.639107	-4.16185	3.15675e-05	0.000587591	Y
ENSG00000204397	CARD16	60.8126	1.98582	0.477515	4.15866	3.20121e-05	0.000593945	Y
ENSG00000123329	ARHGAP9	230.9	-1.23693	0.297884	-4.15238	3.29042e-05	0.000607233	Y
ENSG00000136244	IL6	28.8167	3.17254	0.764022	4.15242	3.2898e-05	0.000607233	Y
ENSG00000004700	RECQL	126.194	1.99474	0.48076	4.14913	3.33738e-05	0.000610252	Y
ENSG00000189319	FAM53B	170.359	-1.63233	0.393446	-4.14881	3.34215e-05	0.000610252	Y
ENSG00000259040	BLOC1S5-TXNDC5	14.8584	5.95431	1.435	4.14935	3.33416e-05	0.000610252	Y
ENSG00000140350	ANP32A	50.1562	2.18965	0.527836	4.14836	3.34869e-05	0.000610381	Y
ENSG00000135940	COX5B	135.272	1.51646	0.365848	4.14506	3.39729e-05	0.000617706	Y
ENSG00000147155	EBP	59.1652	2.0094	0.484966	4.14338	3.42219e-05	0.000621577	Y
ENSG00000108468	CBX1	64.1252	1.9276	0.465293	4.14277	3.4313e-05	0.000622576	Y
ENSG00000129682	FGF13	6.47935	-7.01953	1.69522	-4.14078	3.46129e-05	0.000627359	Y
ENSG00000130775	THEMIS2	71.5717	-1.97704	0.477984	-4.1362	3.53103e-05	0.000636656	Y
ENSG00000126353	CCR7	267.396	-1.28355	0.310745	-4.13056	3.61885e-05	0.000651129	Y
ENSG00000108557	RAI1	19.9216	-3.05992	0.740928	-4.12985	3.63005e-05	0.000652025	Y
ENSG00000128394	APOBEC3F	36.7124	-2.22473	0.539325	-4.12504	3.70676e-05	0.0006628	Y
ENSG00000136810	TXN	34.2522	2.63434	0.640864	4.11061	3.94623e-05	0.000700537	Y
ENSG00000185630	PBX1	6.20689	-6.99863	1.70426	-4.10655	4.01616e-05	0.00071003	Y
ENSG00000196814	MVB12B	10.4403	-5.24969	1.27886	-4.10498	4.04343e-05	0.000714118	Y
ENSG00000118418	HMGN3	107.228	1.74026	0.424293	4.10156	4.10367e-05	0.000723278	Y
ENSG00000072042	RDH11	99.1707	1.69606	0.413587	4.10085	4.11641e-05	0.000724783	Y
ENSG00000033627	ATP6V0A1	57.5512	-1.93963	0.474474	-4.08795	4.35197e-05	0.000762367	Y
ENSG00000242802	AP5Z1	77.4828	-1.60784	0.393787	-4.08301	4.44555e-05	0.000777183	Y
ENSG00000121966	CXCR4	4435.42	-1.37665	0.337906	-4.07406	4.61996e-05	0.000803603	Y
ENSG00000165682	CLEC1B	7.39007	-7.08106	1.7398	-4.07005	4.70034e-05	0.000815184	Y
ENSG00000188042	ARL4C	88.2049	1.78783	0.439267	4.07003	4.70071e-05	0.000815184	Y
ENSG00000090339	ICAM1	9.82225	-5.71655	1.40489	-4.06904	4.7207e-05	0.000817828	Y
ENSG00000132182	NUP210	217.453	-1.31583	0.323569	-4.06661	4.77013e-05	0.000825562	Y
ENSG00000216490	IFI30	516.333	1.55694	0.382902	4.06616	4.77937e-05	0.000826333	Y
ENSG00000229391	HLA-DRB6	316.806	1.79388	0.441691	4.06139	4.87804e-05	0.000838446	Y
ENSG00000169100	SLC25A6	1383.15	-1.06773	0.263015	-4.05957	4.91623e-05	0.000843236	Y
ENSG00000188158	NHS	6.16284	-6.93994	1.71154	-4.05479	5.01798e-05	0.000856431	Y
ENSG00000186635	ARAP1	92.5937	-1.532	0.378396	-4.04868	5.15083e-05	0.000873894	Y
ENSG00000068028	RASSF1	343.782	1.21065	0.299093	4.04775	5.17127e-05	0.000875664	Y
ENSG00000131401	NAPSB	2887.98	-1.09525	0.27071	-4.04582	5.21396e-05	0.000882027	Y
ENSG00000140941	MAP1LC3B	446.527	1.12866	0.279249	4.04175	5.30527e-05	0.000894842	Y
ENSG00000174306	ZHX3	20.6961	-2.89771	0.717833	-4.03675	5.41973e-05	0.000911477	Y
ENSG00000175197	DDIT3	71.91	1.76353	0.437068	4.03491	5.46238e-05	0.000916862	Y
ENSG00000182858	ALG12	52.1639	-1.89935	0.470991	-4.03267	5.51479e-05	0.000924758	Y
ENSG00000064309	CDON	6.03976	-6.93698	1.72029	-4.03244	5.52017e-05	0.000924762	Y
ENSG00000164398	ACSL6	6.69729	-6.96358	1.72716	-4.03182	5.53471e-05	0.000926299	Y
ENSG00000099860	GADD45B	70.3591	2.06911	0.51372	4.0277	5.63256e-05	0.00094085	Y
ENSG00000152291	TGOLN2	287.915	-1.18613	0.294974	-4.02112	5.79216e-05	0.000960074	Y
ENSG00000008710	PKD1	83.2599	-1.66156	0.413517	-4.01811	5.86661e-05	0.000969818	Y
ENSG00000177542	SLC25A22	20.1538	-3.59147	0.89383	-4.01806	5.8678e-05	0.000969818	Y
ENSG00000196428	TSC22D2	97.1041	-1.49733	0.372794	-4.01652	5.90645e-05	0.000974848	Y
ENSG00000170860	LSM3	66.9293	1.82348	0.45421	4.01461	5.95444e-05	0.000980381	Y
ENSG00000182899	RPL35A	1103.27	1.22286	0.304595	4.01471	5.95182e-05	0.000980381	Y
ENSG00000115758	ODC1	145.361	1.53011	0.381349	4.01236	6.01138e-05	0.000987871	Y
ENSG00000168101	NUDT16L1	121.263	1.45327	0.363296	4.00022	6.32833e-05	0.00103601	Y
ENSG00000025293	PHF20	172.777	1.337	0.334677	3.99489	6.4724e-05	0.0010536	Y
ENSG00000211666	IGLV2-14	767.105	-1.53252	0.38365	-3.99458	6.48102e-05	0.00105401	Y
ENSG00000166750	SLFN5	28.4215	-2.53794	0.635673	-3.99252	6.53754e-05	0.0010612	Y
ENSG00000137834	SMAD6	5.99543	-6.91536	1.73943	-3.97564	7.01901e-05	0.00112559	Y
ENSG00000168394	TAP1	575.161	1.0677	0.268678	3.97392	7.07002e-05	0.00113035	Y
ENSG00000147408	CSGALNACT1	153.288	1.55492	0.391365	3.97308	7.09502e-05	0.00113147	Y
ENSG00000158050	DUSP2	230.508	1.41497	0.356185	3.97256	7.11044e-05	0.00113288	Y
ENSG00000074800	ENO1	669.61	1.06138	0.26748	3.96808	7.24545e-05	0.00115226	Y
ENSG00000132274	TRIM22	460.68	-1.08225	0.272902	-3.96573	7.31731e-05	0.00116209	Y
ENSG00000175221	MED16	169.48	-1.45851	0.36821	-3.96109	7.46086e-05	0.00117656	Y
ENSG00000243753	HLA-L	183.642	1.64542	0.416267	3.95279	7.72438e-05	0.00121057	Y
ENSG00000114439	BBX	312.607	1.07496	0.271973	3.95244	7.73581e-05	0.00121126	Y
ENSG00000002586	CD99	208.143	1.46956	0.372097	3.94941	7.8343e-05	0.00122225	Y
ENSG00000144579	CTDSP1	40.985	-2.0932	0.529962	-3.94971	7.82462e-05	0.00122225	Y
ENSG00000204138	PHACTR4	42.6443	-2.10587	0.533185	-3.9496	7.82821e-05	0.00122225	Y
ENSG00000182551	ADI1	128.474	1.42673	0.361333	3.94851	7.86395e-05	0.00122577	Y
ENSG00000142512	SIGLEC10	121.354	-1.3961	0.353833	-3.94565	7.95831e-05	0.00123936	Y
ENSG00000141905	NFIC	25.3128	-2.50127	0.635213	-3.93768	8.2273e-05	0.00127501	Y
ENSG00000132530	XAF1	137.58	1.54801	0.39341	3.93484	8.32514e-05	0.00128719	Y
ENSG00000243477	NAT6	13.4729	-3.86762	0.983363	-3.93305	8.38737e-05	0.00129565	Y
ENSG00000131238	PPT1	176.722	1.26704	0.322273	3.93156	8.43947e-05	0.00130046	Y
ENSG00000164308	ERAP2	320.949	1.71152	0.436146	3.92419	8.70204e-05	0.00133708	Y
ENSG00000185565	LSAMP	5.62756	-6.8539	1.74736	-3.92243	8.766e-05	0.00134331	Y
ENSG00000115919	KYNU	99.6036	1.70682	0.435619	3.91815	8.92329e-05	0.00136137	Y
ENSG00000171109	MFN1	72.4807	1.73313	0.442427	3.91732	8.95379e-05	0.00136241	Y
ENSG00000260280	SLX1B-SULT1A4	30.4401	-2.89489	0.739123	-3.91666	8.97831e-05	0.00136374	Y
ENSG00000011523	CEP68	51.9753	-2.04642	0.522671	-3.9153	9.02902e-05	0.00137024	Y
ENSG00000031698	SARS	221.714	1.28905	0.329336	3.91408	9.07513e-05	0.00137602	Y
ENSG00000183963	SMTN	5.73343	-6.81595	1.74221	-3.91224	9.14447e-05	0.00138295	Y
ENSG00000232653	GOLGA8N	16.9392	-3.37918	0.863761	-3.91217	9.14712e-05	0.00138295	Y
ENSG00000112033	PPARD	24.3344	-2.51747	0.644317	-3.9072	9.33736e-05	0.00140223	Y
ENSG00000184588	PDE4B	242.451	-1.15969	0.296795	-3.90738	9.33014e-05	0.00140223	Y
ENSG00000211772	TRBC2	397.502	1.22148	0.31266	3.90675	9.35475e-05	0.00140323	Y
ENSG00000213639	PPP1CB	331.427	1.44544	0.370227	3.9042	9.45388e-05	0.00141151	Y
ENSG00000113013	HSPA9	286.366	1.13632	0.291378	3.89982	9.62637e-05	0.0014344	Y
ENSG00000118308	LRMP	204.995	1.30866	0.335603	3.89941	9.64272e-05	0.00143559	Y
ENSG00000102879	CORO1A	1555.41	-0.994029	0.255086	-3.89684	9.74548e-05	0.0014459	Y
ENSG00000179222	MAGED1	50.7495	-1.90938	0.490046	-3.89634	9.76576e-05	0.00144642	Y
ENSG00000077097	TOP2B	87.8326	1.66756	0.428302	3.89342	9.88424e-05	0.00146009	Y
ENSG00000140854	KATNB1	23.8145	-2.72799	0.701135	-3.89082	9.99049e-05	0.00146962	Y
ENSG00000010292	NCAPD2	26.8321	-2.45771	0.632547	-3.88542	0.000102153	0.00149631	Y
[truncated: 522 more rows]

## Sheet: ISG_mDC
Interferon stimulated genes in mDCs between ZIKV-infected and ZIKV-uninfected patients (FDR<0,05 and |log2FC|>0.58)
[truncated: 831 more rows]

[truncated: 1 more sheets: ISG_mono]
