# Supplementary material for: Immune-profiling of ZIKV-infected patients identifies a distinct function of plasmacytoid dendritic cells for immune cross-regulation
Source: Nat Commun. 2020 May 15;11:2421. doi: 10.1038/s41467-020-16217-5 (PMC7229207; doi:10.1038/s41467-020-16217-5)
Supplement: Supplementary file 8 — Supplementary Data 5 [file 41467_2020_16217_MOESM8_ESM.xlsx]

## Sheet: ZDG
Supplementary Data 5:GSEA results for enrichment of ZDG in infected samples compared to uninfected samples
NAME	custom gene set	SIZE	ES	NES	NOM.p.val	FDR.q.val	FWER.p.val	RANK.AT.MAX	LEADING.EDGE
B_inf_vs_uninf	ZDG	155	-0.1746454	-1.350834	0.1034048	0.05753564	0.105	229	tags=12%, list=7%, signal=13%
mDC_inf_vs_uninf	ZDG	130	-0.1208473	-0.809886	0.726877030	0.8095	0.954	303	tags=14%, list=13%, signal=15%
mono_inf_vs_uninf	ZDG	32	-0.2431203	-1.2552531	0.2109276	0.3917422	0.309	136	tags=34%, list=22%, signal=42%
pDC_inf_vs_uninf	ZDG	42	-0.1186788	-0.8176304	0.035714287	0.024390243	0.01	331	tags=57%, list=38%, signal=88%

## Sheet: ISG
GSEA results for enrichment of ISG in infected samples compared to uninfected samples
NAME	custom gene set	SIZE	ES	NES	NOM.p.val	FDR.q.val	FWER.p.val	RANK.AT.MAX	LEADING.EDGE
B_inf_vs_uninf	ISG	823	-0.1429474	-1.383183	0.0190678	0.09063137	0.084	709	tags=26%, list=22%, signal=25%
mDC_inf_vs_uninf	ISG	843	-0.1965240	-1.594406	0.001002004	0.0250	0.025	667	tags=33%, list=28%, signal=30%
mono_inf_vs_uninf	ISG	196	-0.1109163	-0.8847966	0.6483971	0.6314200	0.801	132	tags=23%, list=21%, signal=20%
pDC_inf_vs_uninf	ISG	388	0.2404372	2.457941	0	0	0	406	tags=57%, list=46%, signal=59%
