# Supplementary material for: Immune-profiling of ZIKV-infected patients identifies a distinct function of plasmacytoid dendritic cells for immune cross-regulation
Source: Nat Commun. 2020 May 15;11:2421. doi: 10.1038/s41467-020-16217-5 (PMC7229207; doi:10.1038/s41467-020-16217-5)
Supplement: Supplementary file 9 — Supplementary Data 6 [file 41467_2020_16217_MOESM9_ESM.xlsx]

## Sheet: mDC ex vivo
Supplementary Data 6: Enriched canonical pathways in mDCs ex vivo between ZIKV-infected and ZIKV-uninfected patients as determined by Ingenuity Pathways Analysis
Ingenuity Canonical Pathways	-log(p-value)	Ratio	z-score	Molecules
Mitochondrial Dysfunction	13.2	0.31	#NUM!	FURIN,ACO2,NCSTN,NDUFB8,MT-CO2,DHODH,CYB5R3,NDUFA1,VDAC2,NDUFB10,SOD2,NDUFS6,MT-ND2,ATP5F1,ATP5G3,ATP5J,ATP5O,SURF1,MT-ND4L,GSR,UQCRC2,NDUFA12,MT-ND3,NDUFS3,NDUFB2,HSD17B10,ATP5G1,PRDX5,UQCRH,COX6C,RHOT2,BCL2,NDUFB9,PARK7,MT-CYB,MT-CO3,NDUFS2,NDUFB6,ACO1,OGDH,COX4I1,MT-CO1,SDHA,MT-ND6,UCP2,MT-ND4,FIS1,MT-ND5,MT-ND1,NDUFV2,COX5A,CYCS,UQCRQ
Protein Ubiquitination Pathway	9.9	0.238	#NUM!	PSMA7,USP5,HLA-B,USP20,FBXW7,DNAJC15,PSMB8,HSPA5,SKP1,ELOC,HSPA4,BAG1,UBE2E3,PSMC2,PSMA2,PSMA6,PSMB5,DNAJC9,UBE4B,USP36,HSPA9,PSME2,PSMD6,UCHL3,PSMB7,CBL,RBX1,PSMA4,PSMB1,PSMD1,TAP2,VHL,HSPB1,B2M,PSMB3,USP21,PSMD7,USP11,CUL1,UBE2O,USP39,TAP1,UBE2F,USP13,STUB1,USP42,HSPE1,PSMA3,PSMD14,DNAJB1,PSMB9,USP15,PSMD13,PSMA1,DNAJB9,PSMB6,UBE2L6,HLA-C,DNAJB11,UBA1,USP49,PSMC3,UBE2D3
Fc? Receptor-mediated Phagocytosis in Macrophages and Monocytes	9.55	0.344	-3.182	RAC2,PLD2,PTK2B,ARPC1B,HMOX1,ACTR3,RAB11B,PIK3CG,HCK,RPS6KB2,AKT3,FCGR3A/FCGR3B,FGR,ACTR2,SRC,PXN,PLD3,FCGR2A,ARPC5L,ACTB,FYB,INPP5D,PIP5K1A,CBL,PRKCI,ACTA2,WAS,VAV3,LYN,RAB11A,PRKCH,ARPC4
Oxidative Phosphorylation	9.43	0.321	#NUM!	ATP5G1,UQCRH,COX6C,NDUFB8,MT-CO2,NDUFA1,NDUFB10,NDUFB9,MT-CYB,NDUFS6,NDUFB6,NDUFS2,MT-CO3,MT-ND2,ATP5F1,ATP5G3,COX4I1,ATP5J,MT-CO1,SDHA,ATP5O,SURF1,MT-ND4,MT-ND4L,MT-ND5,MT-ND1,NDUFV2,UQCRC2,COX5A,NDUFA12,CYCS,MT-ND3,NDUFS3,NDUFB2,UQCRQ
Regulation of Actin-based Motility by Rho	8.62	0.333	-2.646	RAC2,PFN1,MYL6,ARPC1B,RHOT2,PIP4K2B,MYLK,MYL6B,ACTR3,RHOG,BAIAP2,RHOF,MYL12B,ITGA4,ACTR2,CFL1,ARPC5L,RHOC,ACTB,ITGA5,GSN,PIP5K1A,ACTA2,WAS,PIP5K1C,RHOA,PAK2,ARHGDIA,ARPC4,PIP4K2C
EIF2 Signaling	8.58	0.24	-1.219	RPL11,RAF1,RPLP2,PDPK1,KRAS,HSPA5,RPS11,EIF1,EIF4G2,EIF3B,PIK3CG,EIF5,MRAS,ATF4,RPS2,AGO1,PABPC1,RPL36AL,RPL3,EIF5B,EIF2B3,RPL12,EIF2S3,RPL28,RPS6,PTBP1,ACTA2,GAB1,EIF4A3,PPP1R15A,PIK3CD,PIK3CA,RPL36A,RPS3A,EIF2S1,RPL7,BCL2,SHC1,RPL18A,RPS9,EIF3A,AKT3,RPL34,GRB2,ACTB,TRIB3,RPL23,RPS21,WARS,RPS16,EIF4A1,EIF2AK2,RPL38
Rac Signaling	8.51	0.299	-3.656	ABI2,RAF1,PIK3CA,MAP3K11,PTK2B,ARPC1B,PIP4K2B,KRAS,NFKB1,IQGAP2,ACTR3,JUN,CYFIP2,PIK3CG,BAIAP2,CYBB,MRAS,ITGA4,ACTR2,CFL1,ARPC5L,GRB2,ITGA5,PIP5K1A,PRKCI,GAB1,PIP5K1C,RHOA,NCF2,PAK2,CD44,PIK3CD,ELK1,ARPC4,PIP4K2C
Actin Cytoskeleton Signaling	8.15	0.233	-3.857	RAF1,RAC2,MYH9,PFN1,MYL6,PIP4K2B,ARHGEF1,MYL6B,KRAS,SLC9A1,CYFIP2,PIK3CG,BAIAP2,MRAS,GNA13,TMSB10/TMSB4X,SSH2,ITGA4,ACTR2,CFL1,CRKL,ITGA5,GSN,PIP5K1A,TIAM2,GAB1,ACTA2,PIP5K1C,RHOA,CD14,PIK3CD,PIP4K2C,ABI2,PIK3CA,FGD3,ARPC1B,MYLK,SHC1,IQGAP2,ACTR3,FLNA,MYL12B,PXN,WASF2,ARPC5L,GRB2,ACTB,WAS,VAV3,PAK2,NCKAP1L,ARPC4,MSN
Caveolar-mediated Endocytosis Signaling	7.84	0.352	#NUM!	B2M,COPZ1,RAB5C,COPA,HLA-B,COPB2,RAB5B,ITGB7,DYRK3,FLNA,PTPN1,ITGA4,SRC,ACTB,ITGA5,FLOT1,COPG2,COPB1,ITGAL,COPG1,ITGB2,FLOT2,ACTA2,HLA-C,ITGAX
PI3K/AKT Signaling	7.68	0.28	-0.686	RAF1,PIK3CA,YWHAH,PPP2CA,PDPK1,KRAS,NFKB1,BCL2,SHC1,GYS1,NFKBIA,PIK3CG,PPM1L,TSC2,MRAS,RPS6KB2,AKT3,ITGA4,YWHAG,GRB2,YWHAB,PPP2R5D,YWHAZ,ITGA5,PPP2R5A,INPP5D,NFKBID,PPP2R1A,GAB1,CDKN1A,PIK3CD,PTGS2,INPP5K,JAK3,PPP2R1B
Signaling by Rho Family GTPases	7.6	0.222	-3.96	RAF1,MAP3K11,MYL6,PIP4K2B,ARHGEF1,MYL6B,CDC42EP2,SLC9A1,RHOG,PIK3CG,BAIAP2,CYBB,MRAS,GNA13,ITGA4,ACTR2,CFL1,GNG2,SEPT7,ITGA5,PKN1,PIP5K1A,ACTA2,GAB1,PIP5K1C,RHOA,NCF2,PIK3CD,PIP4K2C,PIK3CA,PTK2B,ARPC1B,RHOT2,MYLK,NFKB1,JUN,ACTR3,ARHGEF2,ARHGEF3,RHOF,MYL12B,RHOC,ARPC5L,GRB2,ACTB,CDC42EP3,CDC42EP4,GNAI2,FOS,PRKCI,WAS,PAK2,ELK1,ARPC4,MSN
mTOR Signaling	7.33	0.234	-1.859	PLD2,PIK3CA,PRKAB1,RPS3A,PPP2CA,RHOT2,PDPK1,FKBP1A,KRAS,PRR5L,RPS11,HMOX1,RHOG,EIF4G2,EIF3B,PIK3CG,RPS9,PPM1L,TSC2,EIF3A,RPS6KB2,MRAS,AKT3,RPS2,RHOF,EIF4B,PLD3,DDIT4,RHOC,GRB2,PPP2R5D,RPS21,PPP2R5A,RPS6,ATG13,PPP2R1A,RPS16,PRKCI,GAB1,RHOA,EIF4A3,EIF4A1,PRKAG2,PIK3CD,PRKCH,RPS6KA1,PPP2R1B
Antigen Presentation Pathway	7.31	0.447	#NUM!	B2M,PSMB9,PSMB5,HLA-B,PSMB8,PSMB6,TAP1,HLA-G,NLRC5,HLA-DRB1,HLA-C,HLA-DMB,HLA-DRA,HLA-F,TAPBP,TAP2,HLA-E
ERK/MAPK Signaling	7.03	0.231	-3.28	RAF1,RAC2,PIK3CA,PTK2B,YWHAH,PPP2CA,DUSP6,KRAS,SHC1,ELF4,ETS2,PIK3CG,MKNK1,PPM1L,CREB1,MRAS,ATF4,JMJD7-PLA2G4B,ITGA4,SRC,PXN,YWHAG,GRB2,YWHAB,PPP2R5D,CRKL,YWHAZ,ITGA5,PPP1R14A,PPP1R11,STAT3,PPP2R5A,FOS,PPP2R1A,H3F3A/H3F3B,PRKCI,ARAF,GAB1,DUSP1,PAK2,PRKAG2,PIK3CD,RPS6KA1,ELK1,PPP2R1B,HSPB1
Integrin Signaling	6.97	0.224	-4.025	RAC2,RAF1,PIK3CA,RALA,MAP3K11,PFN1,ARHGAP26,ARPC1B,ARF1,RHOT2,KRAS,MYLK,ITGB7,SHC1,RHOG,ACTR3,PIK3CG,ARF4,MRAS,AKT3,RHOF,MYL12B,ITGA4,SRC,ACTR2,PXN,GRB2,ARPC5L,RHOC,ACTB,CRKL,RALB,ITGA5,TSPAN2,GSN,ITGAL,ARHGAP5,ITGB2,GAB1,ACTA2,WAS,RHOA,CAPN1,PAK2,ZYX,PIK3CD,NEDD9,ARPC4,ITGAX
Regulation of eIF4 and p70S6K Signaling	6.93	0.248	-2.236	RAF1,PIK3CA,EIF4EBP2,RPS3A,PPP2CA,PDPK1,KRAS,EIF2S1,RPS11,SHC1,EIF1,EIF4G2,EIF3B,PIK3CG,MKNK1,RPS9,PPM1L,MRAS,EIF3A,AKT3,RPS2,AGO1,ITGA4,PABPC1,GRB2,PPP2R5D,ITGA5,EIF2B3,EIF2S3,RPS21,PPP2R5A,RPS6,PPP2R1A,RPS16,GAB1,EIF4A3,EIF4A1,PIK3CD,PPP2R1B
Glucocorticoid Receptor Signaling	6.8	0.205	#NUM!	CD247,RAF1,PRKAB1,YWHAH,NFATC3,SGK1,KRAS,HSPA5,CD163,HMGB1,HSPA4,BAG1,PIK3CG,SMARCB1,MRAS,CXCL8,TAF9,STAT5A,CDKN1C,HSPA9,STAT3,PPP3CC,NFKBID,GAB1,POLR2E,DUSP1,GTF2H1,PIK3CD,TNF,PBRM1,PIK3CA,ARID1A,POU2F2,NFKB1,PTGES3,BCL2,SHC1,POLR2A,NFKBIA,JUN,NFAT5,NCOA2,ANXA1,CREB1,AKT3,POLR2J2/POLR2J3,CCNH,TAF6,GRB2,ACTB,POLR2G,FOS,CDKN1A,PRKAG2,IL1B,PTGS2,JAK3,ELK1,HLTF
PI3K Signaling in B Lymphocytes	6.7	0.262	-2.401	RAF1,PLCB2,PIK3CA,ATF7,NFATC3,PDPK1,KRAS,NFKB1,PTPRC,NFKBIA,JUN,NFAT5,PIK3CG,CREB1,MRAS,ATF6B,ATF4,AKT3,C3,ITPR2,PPP3CC,INPP5D,NFKBID,CALM1 (includes others),FOS,CBL,PRKCI,DAPP1,CD180,VAV3,LYN,PIK3CD,PIK3AP1,ELK1
Systemic Lupus Erythematosus Signaling	6.59	0.218	#NUM!	CD247,FCGR2C,PIK3CA,NFATC3,PRPF8,HNRNPA2B1,HLA-B,SNRPE,KRAS,IGHG1,SART1,SNRPG,PTPRC,HLA-G,NFAT5,RNU12,JUN,PIK3CG,MRAS,SNRPD1,AKT3,SNRPD3,SNRPD2,PRPF40B,PRPF31,HLA-F,FCGR3A/FCGR3B,PTPN6,GRB2,FCGR2A,SNRNP27,INPP5D,FOS,CBL,GAB1,HLA-C,RNU2-2P,SNRNP25,CD72,FCER1G,LSM1,LYN,SNRNP200,SF3B4,IL1B,PIK3CD,LSM5,TNF,HLA-E
B Cell Receptor Signaling	6.34	0.226	-3.683	RAF1,FCGR2C,RAC2,PIK3CA,MAP3K11,PTK2B,POU2F2,NFATC3,PDPK1,KRAS,IGHG1,NFKB1,PTPRC,SHC1,NFKBIA,JUN,NFAT5,PIK3CG,CREB1,RPS6KB2,MRAS,ATF4,AKT3,RASSF5,PTPN6,CFL1,FCGR2A,GRB2,PPP3CC,INPP5D,NFKBID,CALM1 (includes others),GAB1,DAPP1,PAG1,VAV3,LYN,PIK3CD,PIK3AP1,MAP2K3,INPP5K,ELK1,BCL2A1
RhoGDI Signaling	6.2	0.231	2.466	GDI1,MYL6,ARPC1B,RHOT2,PIP4K2B,ARHGEF1,MYL6B,RHOG,ACTR3,MRAS,ARHGEF2,GNA13,ARHGEF3,RHOF,MYL12B,ITGA4,ACTR2,SRC,CFL1,WASF2,ARPC5L,RHOC,ACTB,GNG2,ARHGAP4,ITGA5,ARHGDIB,GNAI2,ARHGAP5,PIP5K1A,ACTA2,PIP5K1C,RHOA,PAK2,CD44,ARHGDIA,ARHGAP1,ARPC4,PIP4K2C,MSN
Cdc42 Signaling	6.18	0.234	-0.577	CD247,B2M,RAF1,FGD3,RALA,MAP3K11,MYL6,ARPC1B,HLA-B,MYLK,MYL6B,CDC42EP2,EXOC7,HLA-G,IQGAP2,ACTR3,HLA-DRB1,JUN,BAIAP2,HLA-DRA,HLA-DMB,HLA-F,MYL12B,ITGA4,ACTR2,SRC,CFL1,ARPC5L,ITGA5,FOS,PRKCI,EXOC8,HLA-C,WAS,PAK2,FCER1G,CDC42SE1,ARPC4,HLA-E
Erythropoietin Signaling	5.96	0.296	#NUM!	STAT5A,SRC,RAF1,PTPN6,PIK3CA,GRB2,EPOR,PDPK1,KRAS,NFKB1,SHC1,FOS,NFKBID,PRKCI,JUN,NFKBIA,CBL,GAB1,PIK3CG,MRAS,AKT3,PRKCH,PIK3CD,ELK1
Ceramide Signaling	5.87	0.28	-0.2	RAF1,PIK3CA,PPP2CA,GRB2,TNFRSF1A,PPP2R5D,SPHK2,KRAS,NFKB1,PPP2R5A,BCL2,CTSD,FOS,PPP2R1A,JUN,GAB1,PIK3CG,PPM1L,MRAS,AKT3,CYCS,PIK3CD,TNFRSF1B,PPP2R1B,NSMAF,TNF
Acute Myeloid Leukemia Signaling	5.87	0.28	-2.558	RAF1,PIK3CA,FLT3,KRAS,NFKB1,SPI1,CSF2RA,PIM1,RARA,PIK3CG,MRAS,RPS6KB2,AKT3,CSF3R,STAT5A,GRB2,STAT3,CSF1R,ARAF,GAB1,IDH2,PIK3CD,MAP2K3,PML,MAP2K5,TCF7L2
Phagosome Maturation	5.75	0.236	#NUM!	B2M,TUBA1B,ATP6V0C,RAB5C,ATP6V1D,ATP6V0B,PRDX5,TCIRG1,HLA-B,RAB5B,TUBB,TAP1,CTSZ,CTSD,DYNLL1,HLA-DRB1,CTSS,HLA-DRA,CYBB,BET1L,NAPA,ATP6V0E2,VPS18,TUBB4B,RAB7A,CTSA,CTSL,TUBB6,HLA-C,NCF2,ATP6V0D1,CTSB,STX16,GOSR2,ATP6V1B2
RhoA Signaling	5.71	0.25	-2.191	PFN1,PTK2B,MYL6,ARPC1B,PIP4K2B,MYLK,ARHGEF1,MYL6B,CDC42EP2,ACTR3,BAIAP2,GNA13,MYL12B,ACTR2,CFL1,ARPC5L,ACTB,SEPT7,ARHGAP4,CDC42EP3,CDC42EP4,PKN1,ARHGAP5,PIP5K1A,ACTA2,PIP5K1C,RHOA,ARHGAP1,ARPC4,PIP4K2C,MSN
Cholecystokinin/Gastrin-mediated Signaling	5.65	0.267	-2.502	RAF1,PLCB2,PTK2B,RHOT2,KRAS,SHC1,JUN,RHOG,MRAS,GNA13,RHOF,SRC,PXN,GRB2,RHOC,ITPR2,FOS,PRKCI,RHOA,IL1B,MAP2K3,PRKCH,PTGS2,MAPK7,ELK1,TNF,MAP2K5
Virus Entry via Endocytic Pathways	5.56	0.265	#NUM!	B2M,RAC2,PIK3CA,AP2A1,HLA-B,CLTB,KRAS,AP1B1,ITGB7,AP1G2,FLNA,PIK3CG,MRAS,ITGA4,SRC,GRB2,ACTB,ITGA5,ITGAL,AP2S1,ITGB2,PRKCI,GAB1,ACTA2,HLA-C,PIK3CD,PRKCH
CD28 Signaling in T Helper Cells	5.56	0.242	-1.225	CD247,PIK3CA,ARPC1B,NFATC3,CD4,HLA-B,PDPK1,NFKB1,PTPRC,ACTR3,NFKBIA,JUN,HLA-DRB1,NFAT5,PIK3CG,HLA-DRA,HLA-DMB,AKT3,ACTR2,PTPN6,ARPC5L,ITPR2,GRB2,PPP3CC,NFKBID,CALM1 (includes others),FOS,GAB1,WAS,FCER1G,PIK3CD,ARPC4
Remodeling of Epithelial Adherens Junctions	5.5	0.304	-0.905	TUBA1B,SRC,ACTR2,NME1,RALA,RAB5C,ARPC1B,ARPC5L,TUBB4B,ACTB,RAB7A,RAB5B,TUBB,MAPRE2,ACTR3,TUBB6,ACTA2,CBLL1,ZYX,HGS,ARPC4
fMLP Signaling in Neutrophils	5.31	0.244	-1.826	RAF1,PLCB2,PIK3CA,ARPC1B,NFATC3,KRAS,NFKB1,ACTR3,NFKBIA,NFAT5,PIK3CG,CYBB,MRAS,ACTR2,ARPC5L,ITPR2,GRB2,GNG2,PPP3CC,GNAI2,NFKBID,CALM1 (includes others),PRKCI,GAB1,WAS,NCF2,PIK3CD,PRKCH,ELK1,ARPC4
JAK/Stat Signaling	5.19	0.277	-1.043	STAT6,STAT5A,RAF1,PTPN6,PIK3CA,GRB2,PIAS1,KRAS,STAT3,NFKB1,SHC1,FOS,PIAS3,PIAS4,JUN,GAB1,PIK3CG,CDKN1A,PTPN1,MRAS,AKT3,PIK3CD,JAK3
IL-4 Signaling	5.17	0.27	#NUM!	STAT6,PTPN6,PIK3CA,IL2RG,IL13RA1,GRB2,NFATC3,HLA-B,KRAS,HMGA1,INPP5D,SHC1,NFAT5,HLA-DRB1,GAB1,PIK3CG,HLA-DMB,HLA-DRA,RPS6KB2,MRAS,AKT3,PIK3CD,INPP5K,JAK3
Tec Kinase Signaling	5.14	0.218	-3.656	PIK3CA,PTK2B,RHOT2,FCER1A,NFKB1,RHOG,PIK3CG,MRAS,HCK,GNA13,RHOF,FGR,ITGA4,STAT6,SRC,STAT5A,RHOC,GRB2,ACTB,GNG2,ITGA5,STAT3,GNAI2,FOS,PRKCI,GAB1,ACTA2,WAS,RHOA,VAV3,PAK2,LYN,FCER1G,PIK3CD,PRKCH,JAK3,TNF
IL-8 Signaling	5.11	0.208	-3.795	RAF1,RAC2,PLD2,PLCB2,PIK3CA,PTK2B,RHOT2,KRAS,NFKB1,BCL2,HMOX1,RHOG,JUN,PIK3CG,CYBB,MRAS,AKT3,GNA13,RHOF,MYL12B,LASP1,CXCL8,SRC,PLD3,RHOC,GRB2,GNG2,IRAK3,GNAI2,ITGB2,FOS,PRKCI,ARAF,GAB1,RHOA,NCF2,PAK2,PIK3CD,PRKCH,PTGS2,ITGAX
Phospholipase C Signaling	5.01	0.196	-2.92	CD247,PEBP1,RAF1,FCGR2C,PLD2,PLCB2,RALA,MYL6,NFATC3,RHOT2,ARHGEF1,MYL6B,KRAS,IGHG1,NFKB1,SHC1,HMOX1,RHOG,NFAT5,CREB1,MRAS,ATF4,ARHGEF2,GNA13,ARHGEF3,RHOF,JMJD7-PLA2G4B,MYL12B,ITGA4,SRC,PLD3,FCGR2A,RHOC,ITPR2,GRB2,GNG2,RALB,ITGA5,PPP1R14A,PPP3CC,CALM1 (includes others),HDAC3,PRKCI,RHOA,LYN,FCER1G,PRKCH
Clathrin-mediated Endocytosis Signaling	5	0.206	#NUM!	CSNK2A1,AP2A1,PIK3CA,EPS15,RAB4A,RAB5C,ARPC1B,CLTB,GAK,NUMB,RAB5B,AP1B1,ITGB7,AP1G2,ACTR3,ARRB1,RAB11B,PIK3CG,SERPINA1,S100A8,HGS,RAB4B,SRC,ACTR2,EPN1,ARPC5L,GRB2,ACTB,RAB7A,ITGA5,PPP3CC,AP2S1,ITGB2,CBL,GAB1,ACTA2,PIP5K1C,RAB11A,PIK3CD,MYO1E,ARPC4
NRF2-mediated Oxidative Stress Response	4.95	0.207	-1.091	AKR7A2,RAF1,PIK3CA,PPIB,KRAS,DNAJC15,HMOX1,SOD2,JUN,PIK3CG,VCP,MRAS,ATF4,UBE2E3,DNAJB1,TXN,NFE2L2,GSTK1,GSTM1,DNAJC9,GRB2,ACTB,JUNB,DNAJB9,GSTO1,GSR,FOS,ERP29,PRKCI,GAB1,ACTA2,RBX1,DNAJB11,STIP1,PIK3CD,MAP2K3,PRKCH,MAPK7,MAP2K5,FTH1
Telomerase Signaling	4.82	0.243	-2.837	RAF1,PIK3CA,PPP2CA,PDPK1,KRAS,PTGES3,SHC1,RB1,ELF4,SP1,ETS2,PIK3CG,PPM1L,MRAS,AKT3,IL2RG,GRB2,PPP2R5D,PPP2R5A,PPP2R1A,HDAC3,GAB1,CDKN1A,TEP1,TPP1,PIK3CD,PPP2R1B
CTLA4 Signaling in Cytotoxic T Lymphocytes	4.81	0.253	#NUM!	CD247,B2M,PIK3CA,AP2A1,PPP2CA,CLTB,HLA-B,AP1B1,AP1G2,PIK3CG,PPM1L,AKT3,PTPN6,GRB2,AP1M1,PPP2R5D,PPP2R5A,AP2S1,PPP2R1A,GAB1,HLA-C,FCER1G,PIK3CD,PPP2R1B,AP1G1
14-3-3-mediated Signaling	4.73	0.229	-1.46	TUBA1B,RAF1,PLCB2,PIK3CA,YWHAH,KRAS,TUBB,JUN,PIK3CG,TSC2,MRAS,AKT3,PDCD6IP,SRC,YWHAG,TUBB4B,TNFRSF1A,GRB2,YWHAB,YWHAZ,FOS,CBL,PRKCI,GAB1,TUBB6,PIK3CD,PRKCH,RPS6KA1,ELK1,TNF
p70S6K Signaling	4.67	0.227	-2.353	RAF1,PIK3CA,PLCB2,YWHAH,PPP2CA,PDPK1,KRAS,SHC1,PIK3CG,PPM1L,MRAS,AKT3,SRC,IL2RG,YWHAG,GRB2,EEF2,YWHAB,PPP2R5D,YWHAZ,PPP2R5A,GNAI2,RPS6,PPP2R1A,PRKCI,GAB1,LYN,PIK3CD,PRKCH,PPP2R1B
IL-3 Signaling	4.66	0.265	-1.706	STAT6,STAT5A,RAF1,PTPN6,PIK3CA,GRB2,CRKL,KRAS,PPP3CC,STAT3,INPP5D,SHC1,FOS,PRKCI,JUN,GAB1,PIK3CG,MRAS,AKT3,PRKCH,PIK3CD,ELK1
Sumoylation Pathway	4.57	0.25	-0.426	GDI1,RANBP2,RHOC,RHOT2,PIAS1,ZEB1,RFC5,NFKB1,UBA2,ARHGDIB,FOS,RNF4,PIAS4,RHOG,JUN,NFKBIA,SP1,STUB1,RHOA,RFC2,SLC19A1,ARHGDIA,RHOF,PML
Actin Nucleation by ARP-WASP Complex	4.56	0.304	-2.5	ACTR2,ARPC1B,GRB2,RHOC,ARPC5L,RHOT2,ITGA5,KRAS,ACTR3,RHOG,WAS,RHOA,BAIAP2,MRAS,RHOF,ARPC4,ITGA4
Tight Junction Signaling	4.52	0.21	#NUM!	MYH9,MYL6,PPP2CA,CPSF1,SYMPK,MYLK,MYL6B,NFKB1,CPSF4,JUN,PPM1L,CSTF2,AKT3,ARHGEF2,NECTIN1,TNFRSF1B,BET1L,NAPA,TNFRSF1A,PPP2R5D,ACTB,HSF1,YBX3,PPP2R5A,FOS,PPP2R1A,PRKCI,ACTA2,RHOA,PRKAG2,STX16,CPSF3,GOSR2,TNF,PPP2R1B
Natural Killer Cell Signaling	4.48	0.23	#NUM!	CD247,RAF1,RAC2,PTPN6,PIK3CA,KLRC4-KLRK1/KLRK1,LAIR1,FCGR2A,GRB2,SH3BP2,KRAS,LILRB1,INPP5D,SIGLEC7,SHC1,PRKCI,GAB1,PIK3CG,VAV3,CD244,PAK2,MRAS,FCER1G,AKT3,PRKCH,PIK3CD,INPP5K,FCGR3A/FCGR3B
IL-2 Signaling	4.29	0.281	-3.5	STAT5A,RAF1,CSNK2A1,PIK3CA,IL2RG,PTK2B,GRB2,KRAS,SHC1,FOS,JUN,GAB1,PIK3CG,MRAS,AKT3,PIK3CD,JAK3,ELK1
Role of NFAT in Regulation of the Immune Response	4.23	0.199	-2.335	CD247,RAF1,FCGR2C,PLCB2,PIK3CA,CSNK1G1,NFATC3,CD4,HLA-B,FCER1A,CSNK1A1,KRAS,NFKB1,NFKBIA,JUN,HLA-DRB1,NFAT5,PIK3CG,HLA-DRA,HLA-DMB,MRAS,AKT3,GNA13,FCGR3A/FCGR3B,FCGR2A,ITPR2,GRB2,GNG2,PPP3CC,GNAI2,CALM1 (includes others),NFKBID,FOS,GAB1,LYN,FCER1G,PIK3CD
Huntington's Disease Signaling	4.2	0.185	-1.091	PLCB2,PIK3CA,SGK1,CLTB,PDPK1,HSPA5,SHC1,HSPA4,CTSD,POLR2A,JUN,SP1,PIK3CG,CREB1,ATF4,AKT3,DNAJB1,BET1L,NAPA,SDHA,ATP5J,POLR2J2/POLR2J3,PSMF1,GRB2,GLS,GNG2,HSPA9,APAF1,PSME2,RPH3A,PSME3,POLR2G,HDAC3,PRKCI,GAB1,POLR2E,CAPN1,CASP2,STX16,DCTN1,CYCS,PIK3CD,PRKCH,GOSR2,CASP5
ERK5 Signaling	4.2	0.277	-1.886	SRC,YWHAG,YWHAH,YWHAB,SGK1,YWHAZ,KRAS,FOS,GAB1,CREB1,RPS6KB2,MRAS,ATF4,RPS6KA1,MAPK7,GNA13,WNK1,MAP2K5
Production of Nitric Oxide and Reactive Oxygen Species in Macrophages	4.18	0.196	-2.333	PIK3CA,MAP3K11,PPP2CA,RHOT2,NFKB1,SPI1,RHOG,NFKBIA,JUN,PIK3CG,PPM1L,CYBB,AKT3,SERPINA1,S100A8,RHOF,TNFRSF1B,PTPN6,RHOC,TNFRSF1A,GRB2,PPP2R5D,PPP1R14A,PPP1R11,IRF1,PPP2R5A,FOS,NFKBID,PPP2R1A,PRKCI,GAB1,RHOA,NCF2,PIK3CD,PRKCH,JAK3,TNF,PPP2R1B
Prostanoid Biosynthesis	4.14	0.667	#NUM!	PTGES,PTGS1,PTGS2,PTGDS,TBXAS1,PTGES3
ILK Signaling	4.08	0.194	-1.808	PIK3CA,MYH9,MYL6,PPP2CA,RHOT2,PDPK1,MYL6B,NFKB1,ITGB7,RHOG,JUN,FLNA,PIK3CG,PPM1L,CREB1,ATF4,AKT3,TMSB10/TMSB4X,RHOF,TESK1,PXN,CFL1,RHOC,TNFRSF1A,GRB2,PPP2R5D,ACTB,PPP2R5A,FOS,ITGB2,PPP2R1A,GAB1,ACTA2,RHOA,PIK3CD,PTGS2,TNF,PPP2R1B
FLT3 Signaling in Hematopoietic Progenitor Cells	3.99	0.247	-3.71	STAT6,STAT5A,RAF1,PIK3CA,GRB2,FLT3,PDPK1,KRAS,STAT3,INPP5D,SHC1,CBL,GAB1,PIK3CG,CREB1,MRAS,ATF4,AKT3,PIK3CD,RPS6KA1,ELK1
Type I Diabetes Mellitus Signaling	3.93	0.225	-1.5	CD247,MYD88,TNFRSF1A,HLA-B,PIAS1,APAF1,NFKB1,IRF1,BCL2,HLA-G,NFKBID,PRF1,NFKBIA,HLA-DRB1,HLA-C,HLA-DRA,HLA-DMB,FCER1G,IL1B,MAP2K3,CYCS,TNFRSF1B,HLA-F,TNF,HLA-E
CXCR4 Signaling	3.89	0.2	-3.053	RAF1,PLCB2,PIK3CA,MYL6,CD4,RHOT2,MYL6B,KRAS,RHOG,JUN,PIK3CG,MRAS,AKT3,GNA13,RHOF,MYL12B,SRC,PXN,RHOC,ITPR2,GRB2,GNG2,GNAI2,FOS,PRKCI,GAB1,RHOA,PAK2,LYN,PIK3CD,PRKCH,ELK1,ELMO2
NF-?B Activation by Viruses	3.84	0.241	-2.837	RAF1,PIK3CA,GRB2,CD4,ITGA5,KRAS,NFKB1,ITGAL,TNFRSF14,ITGB2,NFKBID,PRKCI,NFKBIA,GAB1,PIK3CG,MRAS,AKT3,PRKCH,PIK3CD,EIF2AK2,ITGA4
IGF-1 Signaling	3.83	0.226	-3.13	RAF1,CSNK2A1,PIK3CA,PXN,YWHAG,YWHAH,YWHAB,GRB2,YWHAZ,PDPK1,KRAS,STAT3,SHC1,FOS,PRKCI,JUN,GAB1,PIK3CG,RPS6KB2,MRAS,PRKAG2,AKT3,PIK3CD,ELK1
HMGB1 Signaling	3.78	0.211	-2.646	PIK3CA,RHOT2,KRAS,NFKB1,HMGB1,RHOG,JUN,SP1,PIK3CG,MRAS,AKT3,OSM,RHOF,TNFRSF1B,CXCL8,KAT7,RHOC,TNFRSF1A,GRB2,FOS,GAB1,RHOA,IL1B,PIK3CD,MAP2K3,ELK1,TNF,MAP2K5
IL-15 Signaling	3.74	0.25	#NUM!	STAT6,STAT5A,RAF1,CXCL8,PIK3CA,IL15RA,IL2RG,GRB2,KRAS,STAT3,NFKB1,SHC1,GAB1,PIK3CG,MRAS,AKT3,PIK3CD,JAK3,TNF
G?q Signaling	3.74	0.199	-2.921	RAF1,PLD2,PLCB2,PIK3CA,PTK2B,GRK2,NFATC3,RHOT2,NFKB1,HMOX1,GYS1,RHOG,NFKBIA,PIK3CG,MRAS,AKT3,RHOF,RGS2,PLD3,RHOC,ITPR2,GRB2,GNG2,PPP3CC,NFKBID,CALM1 (includes others),PRKCI,GAB1,RHOA,PIK3CD,PRKCH,ELK1
PDGF Signaling	3.62	0.233	-3.273	SRC,RAF1,CSNK2A1,PIK3CA,GRB2,CRKL,SPHK2,KRAS,STAT3,INPP5D,SHC1,FOS,JUN,GAB1,PIK3CG,MRAS,PIK3CD,INPP5K,EIF2AK2,JAK3,ELK1
iCOS-iCOSL Signaling in T Helper Cells	3.59	0.211	-1.964	CD247,PIK3CA,NFATC3,CD4,HLA-B,PDPK1,NFKB1,PTPRC,SHC1,HLA-DRB1,NFKBIA,NFAT5,PIK3CG,HLA-DMB,HLA-DRA,AKT3,IL2RG,ITPR2,GRB2,PPP3CC,INPP5D,NFKBID,CALM1 (includes others),GAB1,FCER1G,PIK3CD
Unfolded protein response	3.51	0.273	#NUM!	SCAP,INSIG1,HSPA9,CEBPD,XBP1,DNAJB9,HSPA5,BCL2,HSPA4,SYVN1,PDIA6,VCP,PPP1R15A,ATF4,NFE2L2
GM-CSF Signaling	3.5	0.247	-4	RAF1,PIK3CA,GRB2,KRAS,PPP3CC,STAT3,SHC1,GAB1,PIM1,CSF2RA,PIK3CG,LYN,HCK,MRAS,AKT3,PIK3CD,BCL2A1,ELK1
Breast Cancer Regulation by Stathmin1	3.43	0.182	#NUM!	TUBA1B,RAF1,PLCB2,PIK3CA,PPP2CA,ARHGEF1,KRAS,TUBB,SHC1,PIK3CG,PPM1L,MRAS,ARHGEF2,ARHGEF3,GNA13,E2F4,TUBB4B,ITPR2,GRB2,PPP2R5D,GNG2,PPP1R14A,PPP1R11,PPP2R5A,GNAI2,CALM1 (includes others),PPP2R1A,PRKCI,GAB1,TUBB6,RHOA,CDKN1A,PRKAG2,UHMK1,PIK3CD,PRKCH,PPP2R1B
PEDF Signaling	3.39	0.23	-2.357	RAF1,PIK3CA,WASF2,GRB2,KRAS,ZEB1,NFKB1,PNPLA2,BCL2,NFKBID,SOD2,NFKBIA,GAB1,PIK3CG,RHOA,MRAS,AKT3,PIK3CD,ELK1,TCF7L2
IL-10 Signaling	3.33	0.246	#NUM!	FCGR2C,FCGR2A,BLVRB,STAT3,NFKB1,FOS,HMOX1,NFKBID,JUN,NFKBIA,SP1,IL10RA,IL1B,CD14,MAP2K3,ELK1,TNF
Neuregulin Signaling	3.32	0.227	-1.213	STAT5A,SRC,RAF1,GRB2,CRKL,ITGA5,PDPK1,KRAS,AREG,RPS6,SHC1,PRKCI,RPS6KB2,MRAS,AKT3,PRKCH,ELK1,EREG,RNF41,ITGA4
Granzyme A Signaling	3.31	0.4	#NUM!	GZMA,SET,ANP32A,NME1,PRF1,HIST1H1D,HMGB2,APEX1
IL-6 Signaling	3.3	0.203	-2.6	RAF1,CSNK2A1,PIK3CA,KRAS,NFKB1,SHC1,NFKBIA,JUN,PIK3CG,MRAS,AKT3,TNFRSF1B,CXCL8,TNFRSF1A,GRB2,STAT3,FOS,NFKBID,GAB1,IL1B,CD14,PIK3CD,MAP2K3,ELK1,TNF,HSPB1
HGF Signaling	3.27	0.209	-2.4	RAF1,PIK3CA,PXN,MAP3K11,GRB2,CRKL,ITGA5,KRAS,STAT3,ELF4,FOS,PRKCI,JUN,GAB1,ETS2,PIK3CG,CDKN1A,MRAS,AKT3,PRKCH,PIK3CD,PTGS2,ELK1,ITGA4
Docosahexaenoic Acid (DHA) Signaling	3.26	0.269	#NUM!	PIK3CA,GRB2,APAF1,PDPK1,PNPLA2,BCL2,GAB1,PIK3CG,BIK,AKT3,IL1B,CYCS,PIK3CD,BCL2A1
Crosstalk between Dendritic Cells and Natural Killer Cells	3.25	0.225	#NUM!	IL15RA,IL2RG,KLRC4-KLRK1/KLRK1,ACTB,CD69,HLA-B,LTB,NFKB1,ITGAL,HLA-G,PRF1,HLA-DRB1,ACTA2,HLA-C,HLA-DRA,LTBR,TNFRSF1B,HLA-F,TNF,HLA-E
T Cell Receptor Signaling	3.23	0.211	#NUM!	CD247,RAF1,PIK3CA,GRB2,NFATC3,CD4,KRAS,PPP3CC,NFKB1,PTPRC,FOS,CALM1 (includes others),NFAT5,JUN,NFKBIA,CBL,GAB1,VAV3,PIK3CG,PAG1,MRAS,PIK3CD,ELK1
Role of PKR in Interferon Induction and Antiviral Response	3.22	0.293	#NUM!	NFKBID,NFKBIA,TNFRSF1A,APAF1,CYCS,MAP2K3,TRAF5,EIF2AK2,NFKB1,EIF2S1,TNF,IRF1
Molecular Mechanisms of Cancer	3.22	0.157	#NUM!	RAF1,RAC2,PLCB2,SUV39H1,NCSTN,ARHGEF1,KRAS,RB1,RHOG,SUFU,PIK3CG,MRAS,GNA13,HIPK2,SMAD1,ITGA4,E2F4,STK36,RALB,ITGA5,NFKBID,CBL,GAB1,RHOA,PRKCH,PIK3CD,MAP2K3,NOTCH1,PIK3CA,RALA,RHOT2,SMAD5,NFKB1,BCL2,SHC1,NFKBIA,JUN,AKT3,ARHGEF2,ARHGEF3,RHOF,SRC,PMAIP1,RHOC,GRB2,APAF1,NBN,GNAI2,FOS,PRKCI,CDKN1A,PAK2,PRKAG2,CYCS,RBPJ,JAK3,ELK1,LRP1,BCL2L11
Estrogen-Dependent Breast Cancer Signaling	3.2	0.234	-2.668	HSD17B10,STAT5A,SRC,PIK3CA,GRB2,KRAS,NFKB1,FOS,JUN,GAB1,SP1,PIK3CG,CREB1,MRAS,ATF4,AKT3,PIK3CD,ELK1
VEGF Signaling	3.19	0.214	-3.153	SRC,RAF1,PTPN6,PIK3CA,PXN,PTK2B,GRB2,ACTB,EIF2B3,EIF2S3,KRAS,EIF2S1,ARNT,BCL2,SHC1,EIF1,ACTA2,GAB1,PIK3CG,MRAS,AKT3,PIK3CD
Role of JAK1 and JAK3 in ?c Cytokine Signaling	3.18	0.239	#NUM!	STAT6,STAT5A,IL15RA,IL2RG,PIK3CA,FES,PTK2B,GRB2,IL21R,KRAS,STAT3,SHC1,GAB1,PIK3CG,MRAS,PIK3CD,JAK3
Nur77 Signaling in T Lymphocytes	3.16	0.254	#NUM!	CD247,HLA-B,APAF1,PPP3CC,BCL2,CALM1 (includes others),HLA-DRB1,HLA-DRA,HLA-DMB,NR4A1,FCER1G,CYCS,MAPK7,RXRA,MAP2K5
Inflammasome pathway	3.15	0.381	0	CXCL8,NLRP1,AIM2,MYD88,CTSB,IL1B,NFKB1,CASP5
Ephrin Receptor Signaling	3.12	0.184	-3.9	RAC2,RAF1,RGS3,ARPC1B,KRAS,GRINA,SHC1,ACTR3,PIK3CG,CREB1,MRAS,ATF4,AKT3,GNA13,ITGA4,ACTR2,SRC,PXN,CFL1,ARPC5L,GRB2,CRKL,GNG2,SH2D3C,ITGA5,STAT3,GNAI2,WAS,RHOA,PAK2,ADAM10,ARPC4
Androgen Signaling	3.12	0.207	0	POLR2J2/POLR2J3,SRC,CCNH,KAT7,GNG2,NFKB1,NCOA4,POLR2G,GNAI2,SHC1,HSPA4,CALM1 (includes others),PRKCI,JUN,POLR2A,NCOA2,POLR2E,MRAS,PRKAG2,GTF2H1,PRKCH,GNA13,DNAJB1
Protein Kinase A Signaling	3.1	0.154	-0.14	RAF1,PLCB2,MYL6,PTPN23,YWHAH,NFATC3,TIMM50,MYL6B,PTPRC,GYS1,ATF4,DUSP7,GNA13,CDC16,APEX1,SMPDL3A,KDELR1,PTPN6,YWHAG,ADD2,ITPR2,YWHAB,GNG2,YWHAZ,PTPN18,PPP1R14A,PPP1R11,PPP3CC,ANAPC7,PDE8A,NFKBID,H3F3A/H3F3B,DUSP1,RHOA,HIST1H1D,PRKCH,PTPN2,PTK2B,DUSP6,PDE4A,UBASH3B,MYLK,NFKB1,NFKBIA,NFAT5,FLNA,PTPN1,CREB1,MYL12B,MTMR3,PXN,PYGB,PYGL,GNAI2,CALM1 (includes others),PRKCI,PRKAG2,PTGS2,ELK1,CDC27,TCF7L2
Epithelial Adherens Junction Signaling	3.09	0.192	#NUM!	TUBA1B,MYH9,MYL6,ARPC1B,KRAS,MYL6B,TUBB,NOTCH2,ACTR3,BAIAP2,MRAS,AKT3,NECTIN1,ACTR2,SRC,EPN1,ARPC5L,TUBB4B,ACTB,ACVR1B,ACTA2,TUBB6,WAS,RHOA,ZYX,NOTCH1,ARPC4,TCF7L2
PTEN Signaling	3.05	0.202	2.132	RAF1,RAC2,CSNK2A1,PIK3CA,YWHAH,GRB2,ITGA5,PDPK1,KRAS,NFKB1,INPP5D,BCL2,SHC1,CBL,PIK3CG,CDKN1A,RPS6KB2,MRAS,AKT3,PIK3CD,INPP5K,FGFRL1,BCL2L11,ITGA4
Insulin Receptor Signaling	2.99	0.191	-1.732	RAF1,PIK3CA,SGK1,PDPK1,KRAS,SHC1,GYS1,PIK3CG,TSC2,PTPN1,MRAS,RPS6KB2,AKT3,GRB2,CRKL,EIF2B3,PPP1R14A,PPP1R11,ACLY,VAMP2,INPP5D,CBL,PRKCI,GAB1,PRKAG2,PIK3CD,INPP5K
Acute Phase Response Signaling	2.98	0.182	-3.024	RAF1,PIK3CA,PDPK1,KRAS,NFKB1,HNRNPK,SHC1,HMOX1,SOD2,NFKBIA,JUN,PIK3CG,MRAS,AKT3,OSM,SERPINA1,TNFRSF1B,C3,TNFRSF1A,MYD88,GRB2,STAT3,HMOX2,FOS,NFKBID,IL1B,PIK3CD,MAP2K3,ELK1,TNF,C2
LPS-stimulated MAPK Signaling	2.96	0.218	-2.065	RAF1,PIK3CA,GRB2,KRAS,NFKB1,FOS,NFKBID,PRKCI,JUN,NFKBIA,GAB1,PIK3CG,CREB1,MRAS,CD14,PRKCH,MAP2K3,PIK3CD,ELK1
HIPPO signaling	2.96	0.218	-0.832	YWHAG,YWHAH,PPP2CA,YWHAB,PPP2R5D,CUL1,YWHAZ,PPP1R14A,PPP1R11,SMAD5,SKP1,PPP2R5A,PPP2R1A,PPM1L,CD44,MOB1A,PPP2R1B,SMAD1,LATS1
ErbB2-ErbB3 Signaling	2.87	0.232	-3.873	STAT5A,RAF1,PIK3CA,GRB2,PDPK1,KRAS,STAT3,SHC1,JUN,GAB1,SP1,PIK3CG,MRAS,PIK3CD,JAK3,ELK1
RANK Signaling in Osteoclasts	2.86	0.206	-2.065	SRC,RAF1,PIK3CA,MAP3K11,PTK2B,GRB2,PPP3CC,GSN,NFKB1,FOS,NFKBID,CALM1 (includes others),JUN,NFKBIA,CBL,GAB1,PIK3CG,AKT3,PIK3CD,TRAF5,ELK1
Germ Cell-Sertoli Cell Junction Signaling	2.85	0.179	#NUM!	TUBA1B,RAC2,PIK3CA,MAP3K11,RHOT2,PDPK1,KRAS,TUBB,RHOG,PIK3CG,MRAS,RHOF,SRC,PXN,EPN1,CFL1,RHOC,TNFRSF1A,GRB2,TUBB4B,ACTB,GSN,GAB1,ACTA2,TUBB6,RHOA,PAK2,ZYX,PIK3CD,MAP2K3,TNF
Phagosome Formation	2.84	0.195	#NUM!	FCGR2C,PIK3CA,PLCB2,MSR1,GRB2,RHOC,FCGR2A,RHOT2,FCER1A,ITGA5,IGHG1,INPP5D,CLEC7A,PRKCI,RHOG,GAB1,PIK3CG,RHOA,FCER1G,PRKCH,PIK3CD,RHOF,FCGR3A/FCGR3B,ITGA4
iNOS Signaling	2.83	0.267	-0.333	NFKBID,CALM1 (includes others),FOS,NFKBIA,JUN,MYD88,CD14,IRAK3,HMGA1,JAK3,NFKB1,IRF1
Neurotrophin/TRK Signaling	2.83	0.224	-3.153	RAF1,PIK3CA,GRB2,PDPK1,KRAS,SHC1,FOS,JUN,GAB1,PIK3CG,CREB1,MRAS,ATF4,MAP2K3,PIK3CD,RPS6KA1,MAP2K5
Leukocyte Extravasation Signaling	2.81	0.171	-3.536	RAC2,CD99,PIK3CA,SPN,PTK2B,MYL6,PIK3CG,CYBB,RASSF5,MMP17,ITGA4,SRC,PXN,GRB2,ACTB,CRKL,ARHGAP4,ITGA5,ITGAL,SELPLG,GNAI2,ARHGAP5,ITGB2,PRKCI,GAB1,ACTA2,WAS,RHOA,VAV3,NCF2,CD44,PECAM1,PIK3CD,PRKCH,ARHGAP1,MSN
Myc Mediated Apoptosis Signaling	2.8	0.229	#NUM!	PIK3CA,YWHAG,YWHAH,YWHAB,GRB2,YWHAZ,APAF1,KRAS,BCL2,SHC1,GAB1,PIK3CG,MRAS,AKT3,CYCS,PIK3CD
Prolactin Signaling	2.79	0.217	-2.357	STAT5A,RAF1,PIK3CA,GRB2,PDPK1,KRAS,STAT3,IRF1,SHC1,FOS,PRKCI,JUN,GAB1,SP1,PIK3CG,MRAS,PRKCH,PIK3CD
Renal Cell Carcinoma Signaling	2.79	0.217	-2.309	RAF1,PIK3CA,SLC2A1,GRB2,KRAS,ELOC,ARNT,FOS,JUN,GAB1,RBX1,PIK3CG,PAK2,MRAS,AKT3,EGLN3,PIK3CD,VHL
G?12/13 Signaling	2.79	0.191	-2.294	RAF1,PIK3CA,MYL6,PTK2B,ARHGEF1,KRAS,MYL6B,NFKB1,NFKBIA,JUN,PIK3CG,MRAS,AKT3,GNA13,MYL12B,SRC,PXN,GRB2,NFKBID,GAB1,VAV3,RHOA,PIK3CD,MAPK7,ELK1
Oncostatin M Signaling	2.79	0.294	-2.53	SHC1,RAF1,STAT5A,GRB2,MRAS,OSM,KRAS,STAT3,ELK1,JAK3
Pancreatic Adenocarcinoma Signaling	2.74	0.195	-2.524	RAF1,PLD2,PIK3CA,E2F4,RALA,PLD3,GRB2,SUV39H1,KRAS,STAT3,NFKB1,BCL2,RB1,HMOX1,GAB1,PIK3CG,CDKN1A,AKT3,PIK3CD,PTGS2,JAK3,ELK1,NOTCH1
Aryl Hydrocarbon Receptor Signaling	2.71	0.186	1.5	NFKB1,PTGES3,ARNT,CTSD,RB1,JUN,NCOA2,SP1,RARA,NEDD8,NFE2L2,GSTK1,ALDH1B1,GSTM1,SRC,APAF1,GSTO1,CYP1B1,FOS,CDKN1A,IL1B,ALDH3B1,ALDH18A1,RXRA,TNF,HSPB1
Thrombopoietin Signaling	2.7	0.231	-1.807	RAF1,STAT5A,PIK3CA,GRB2,KRAS,STAT3,SHC1,FOS,PRKCI,JUN,GAB1,PIK3CG,MRAS,PRKCH,PIK3CD
PKC? Signaling in T Lymphocytes	2.7	0.188	-1.633	CD247,RAC2,PIK3CA,MAP3K11,NFATC3,GRB2,CD4,HLA-B,KRAS,PPP3CC,NFKB1,NFKBID,FOS,NFAT5,JUN,NFKBIA,HLA-DRB1,GAB1,PIK3CG,VAV3,HLA-DRA,HLA-DMB,MRAS,FCER1G,PIK3CD
Small Cell Lung Cancer Signaling	2.67	0.212	#NUM!	PIK3CA,GRB2,SUV39H1,APAF1,NFKB1,BCL2,RB1,PIAS3,NFKBID,NFKBIA,GAB1,PIK3CG,AKT3,CYCS,PIK3CD,PTGS2,TRAF5,RXRA
FAK Signaling	2.65	0.202	#NUM!	SRC,RAF1,PIK3CA,PXN,ARHGAP26,GRB2,ACTB,ITGA5,PDPK1,KRAS,ACTA2,GAB1,WAS,CAPN1,PIK3CG,PAK2,MRAS,AKT3,PIK3CD,ITGA4
CD40 Signaling	2.63	0.215	-1.291	PIK3CA,GRB2,PTGS1,STAT3,NFKB1,NFKBID,FOS,JUN,NFKBIA,GAB1,PIK3CG,MAP2K3,PIK3CD,PTGS2,TRAF5,JAK3,MAP2K5
Regulation of IL-2 Expression in Activated and Anergic T Lymphocytes	2.57	0.212	#NUM!	CD247,RAF1,GRB2,NFATC3,TOB1,KRAS,PPP3CC,NFKB1,CALM1 (includes others),NFKBID,FOS,NFAT5,JUN,NFKBIA,VAV3,MRAS,ELK1
Graft-versus-Host Disease Signaling	2.57	0.25	#NUM!	HLA-G,PRF1,HLA-DRB1,HLA-C,HLA-DRA,HLA-B,HLA-DMB,FCER1G,IL1B,HLA-F,TNF,HLA-E
Lymphotoxin ? Receptor Signaling	2.56	0.224	-1.069	PIK3CA,GRB2,APAF1,LTB,PDPK1,NFKB1,NFKBID,NFKBIA,GAB1,PIK3CG,AKT3,CYCS,PIK3CD,LTBR,TRAF5
AMPK Signaling	2.56	0.167	-1.961	PBRM1,PIK3CA,ARID1A,PRKAB1,PPP2CA,PDPK1,GYS1,CRTC2,PIK3CG,PPM1L,SMARCB1,CREB1,TSC2,MRAS,ATF4,AKT3,SRC,SLC2A1,EEF2,GRB2,PPP2R5D,ACTB,PFKP,PPP2R5A,AK6,PPP2R1A,GAB1,PFKFB4,CDKN1A,PRKAG2,PIK3CD,MAP2K3,HLTF,PPP2R1B
PAK Signaling	2.54	0.198	-2.524	RAF1,PIK3CA,PXN,PTK2B,MYL6,CFL1,GRB2,ITGA5,MYLK,KRAS,MYL6B,SHC1,GAB1,PIK3CG,PAK2,MRAS,PIK3CD,TNF,MYL12B,ITGA4
Thrombin Signaling	2.52	0.167	-3.182	RAF1,PIK3CA,PLCB2,MYL6,RHOT2,PDPK1,MYLK,ARHGEF1,KRAS,MYL6B,NFKB1,SHC1,RHOG,PIK3CG,CREB1,MRAS,AKT3,ARHGEF2,GNA13,ARHGEF3,RHOF,MYL12B,SRC,RHOC,ITPR2,GRB2,GNG2,GNAI2,PRKCI,GAB1,RHOA,PIK3CD,PRKCH,ELK1
Macropinocytosis Signaling	2.51	0.21	-1.941	SRC,PIK3CA,GRB2,ITGA5,KRAS,RAB34,CSF1R,ITGB7,ITGB2,PRKCI,GAB1,PIK3CG,RHOA,MRAS,CD14,PRKCH,PIK3CD
EGF Signaling	2.5	0.221	-2.324	SRC,RAF1,CSNK2A1,PIK3CA,GRB2,ITPR2,STAT3,SHC1,FOS,JUN,GAB1,PIK3CG,AKT3,PIK3CD,ELK1
Cell Cycle: G2/M DNA Damage Checkpoint Regulation	2.49	0.245	-1.897	TOP2B,YWHAG,YWHAH,YWHAB,CUL1,CDKN1A,PTPMT1,YWHAZ,CCNB2,RPS6KA1,HIPK2,SKP1
Cancer Drug Resistance By Drug Efflux	2.49	0.245	#NUM!	RAF1,PIK3CA,ARAF,PIK3CG,YBX1,MRAS,AKT3,PIK3CD,KRAS,PTGS2,PDK1,NFKB1
TREM1 Signaling	2.47	0.213	-2	STAT5A,CXCL8,GRB2,MYD88,LAT2,ITGA5,STAT3,NFKB1,NLRC5,NLRP12,AKT3,IL1B,NOD1,TNF,CASP5,ITGAX
Aldosterone Signaling in Epithelial Cells	2.46	0.173	-2.357	RAF1,PIK3CA,PLCB2,SGK1,PDPK1,PIP4K2B,KRAS,DNAJC15,HSPA5,SLC9A1,HSPA4,PIK3CG,HSPE1,DNAJB1,DNAJC9,GRB2,ITPR2,HSPA9,DNAJB9,PIP5K1A,PRKCI,GAB1,DUSP1,PIP5K1C,DNAJB11,PIK3CD,PRKCH,PIP4K2C,HSPB1
Prostate Cancer Signaling	2.44	0.198	#NUM!	RAF1,PIK3CA,GRB2,SUV39H1,PDPK1,KRAS,NFKB1,BCL2,RB1,NFKBID,NFKBIA,GAB1,PIK3CG,CDKN1A,CREB1,MRAS,ATF4,AKT3,PIK3CD
Cytotoxic T Lymphocyte-mediated Apoptosis of Target Cells	2.42	0.281	0	CD247,B2M,PRF1,HLA-C,HLA-B,FCER1G,APAF1,CYCS,BCL2
Toll-like Receptor Signaling	2.41	0.211	-1.155	TOLLIP,TICAM2,MYD88,IRAK3,NFKB1,FOS,JUN,NFKBIA,TICAM1,IL1B,CD14,MAP2K3,EIF2AK2,TIRAP,ELK1,TNF
TNFR1 Signaling	2.41	0.24	-0.577	MAP4K2,NFKBID,FOS,NFKBIA,JUN,TNFRSF1A,CASP2,PAK2,APAF1,CYCS,NFKB1,TNF
Heme Degradation	2.4	0.75	#NUM!	HMOX1,BLVRB,HMOX2
HIF1? Signaling	2.4	0.186	#NUM!	PIK3CA,SLC2A1,GRB2,COPS5,KRAS,ELOC,LDHB,SLC2A3,ARNT,JUN,GAB1,RBX1,PIK3CG,MRAS,AKT3,EGLN3,PIK3CD,MAPK7,LDHA,APEX1,MMP17,VHL
Apoptosis Signaling	2.39	0.2	-0.471	RAF1,TNFRSF1A,APAF1,LMNA,KRAS,NFKB1,BCL2,NFKBID,NFKBIA,CASP2,CAPN1,MRAS,CYCS,RPS6KA1,BCL2A1,TNFRSF1B,TNF,BCL2L11
Th1 and Th2 Activation Pathway	2.38	0.168	#NUM!	CD247,PIK3CA,IL12RB1,NFATC3,CD4,HLA-B,NCSTN,LGALS9,NFKB1,SPI1,NOTCH2,HLA-DRB1,JUN,PIK3CG,HLA-DMB,HLA-DRA,RUNX3,STAT6,STAT5A,IL2RG,PTGDR2,GRB2,STAT3,IRF1,ACVR1B,ITGB2,GAB1,IL10RA,PIK3CD,JAK3,NOTCH1
Fc Epsilon RI Signaling	2.35	0.185	-1.964	RAF1,RAC2,PIK3CA,GRB2,FCER1A,PDPK1,KRAS,INPP5D,PRKCI,GAB1,VAV3,PIK3CG,LYN,MRAS,FCER1G,AKT3,PRKCH,MAP2K3,PIK3CD,INPP5K,TNF,JMJD7-PLA2G4B
Gap Junction Signaling	2.34	0.17	#NUM!	TUBA1B,RAF1,PLCB2,PIK3CA,CSNK1G1,CSNK1A1,KRAS,TUBB,SP1,PIK3CG,MRAS,AKT3,GUCY1B3,SRC,TUBB4B,ITPR2,GRB2,ACTB,PPP3CC,GNAI2,PRKCI,GAB1,ACTA2,TUBB6,PRKAG2,PIK3CD,PRKCH,MAPK7,MAP2K5
OX40 Signaling Pathway	2.34	0.198	1	CD247,B2M,CD4,HLA-B,NFKB1,BCL2,HLA-G,NFKBID,JUN,NFKBIA,HLA-DRB1,HLA-C,HLA-DMB,HLA-DRA,FCER1G,TRAF5,HLA-F,HLA-E
ErbB Signaling	2.34	0.194	#NUM!	RAF1,PIK3CA,GRB2,PDPK1,KRAS,AREG,SHC1,FOS,PRKCI,JUN,GAB1,PIK3CG,PAK2,MRAS,PRKCH,MAP2K3,PIK3CD,ELK1,EREG
Axonal Guidance Signaling	2.32	0.142	#NUM!	DPYSL2,TUBA1B,RAF1,RAC2,PLCB2,PFN1,MYL6,NFATC3,MYL6B,KRAS,TUBB,MICAL1,SUFU,ADAM28,PIK3CG,BAIAP2,MRAS,SRGAP2,PLXNB2,GNA13,ITGA4,ACTR2,STK36,FES,CFL1,CRKL,COPS5,GNG2,ITGA5,PPP3CC,HERC2,GAB1,RHOA,RTN4,PIK3CD,PRKCH,PIK3CA,RGS3,ARPC1B,PLXNA2,SEMA4C,SHC1,ACTR3,NFAT5,SRGAP1,MKNK1,AKT3,PSMD14,RASSF5,SEMA4A,MYL12B,PXN,TUBB4B,ARPC5L,GRB2,GNAI2,SEMA4D,PRKCI,TUBB6,WAS,PAK2,PRKAG2,ADAM10,ARPC4
IL-9 Signaling	2.32	0.244	-2.714	STAT5A,IL2RG,PIK3CA,GAB1,GRB2,PIK3CG,PIK3CD,STAT3,JAK3,NFKB1,TNF
April Mediated Signaling	2.31	0.256	0.632	NFKBID,FOS,NFKBIA,NFAT5,JUN,NFATC3,TNFRSF13B,TRAF5,ELK1,NFKB1
Cyclins and Cell Cycle Regulation	2.29	0.205	1.508	RAF1,E2F4,CCNH,PPP2CA,SUV39H1,PPP2R5D,CUL1,CCNB2,SKP1,PPP2R5A,RB1,PPP2R1A,HDAC3,PPM1L,CDKN1A,PPP2R1B
Th1 Pathway	2.29	0.178	-1.789	CD247,RUNX3,PIK3CA,IL12RB1,GRB2,NFATC3,CD4,HLA-B,NCSTN,LGALS9,STAT3,NFKB1,IRF1,ITGB2,NOTCH2,HLA-DRB1,GAB1,PIK3CG,HLA-DMB,HLA-DRA,IL10RA,PIK3CD,JAK3,NOTCH1
Th2 Pathway	2.28	0.173	-1.606	CD247,PIK3CA,IL12RB1,CD4,HLA-B,NCSTN,NFKB1,SPI1,NOTCH2,HLA-DRB1,JUN,PIK3CG,HLA-DMB,HLA-DRA,STAT5A,STAT6,RUNX3,IL2RG,PTGDR2,GRB2,ACVR1B,ITGB2,GAB1,PIK3CD,JAK3,NOTCH1
Reelin Signaling in Neurons	2.28	0.196	#NUM!	SRC,PIK3CA,MAP3K11,GRB2,CRKL,ITGA5,ARHGEF1,ITGAL,ITGB2,GAB1,PIK3CG,LYN,HCK,ARHGEF2,PIK3CD,ARHGEF3,FGR,ITGA4
Estrogen Receptor Signaling	2.28	0.18	#NUM!	MED12L,POLR2J2/POLR2J3,SRC,TAF9,RAF1,CCNH,TAF6,CCNC,GRB2,KRAS,MED12,G6PC3,POLR2G,SHC1,POLR2A,H3F3A/H3F3B,HDAC3,NCOA2,POLR2E,MRAS,GTF2H1,MED16,MED24
Death Receptor Signaling	2.23	0.194	0	PARP6,TNFRSF1A,ACTB,APAF1,LMNA,TNKS2,NFKB1,ARHGDIB,BCL2,NFKBID,NFKBIA,ACTA2,TIPARP,CASP2,CYCS,TNFRSF1B,TNF,HSPB1
Renin-Angiotensin Signaling	2.22	0.18	-1.964	RAF1,PTPN6,PIK3CA,PTK2B,GRB2,ITPR2,KRAS,STAT3,NFKB1,SHC1,FOS,PRKCI,JUN,GAB1,PIK3CG,PAK2,MRAS,PRKAG2,PRKCH,PIK3CD,ELK1,TNF
RAR Activation	2.21	0.163	#NUM!	PBRM1,CSNK2A1,PIK3CA,ARID1A,PDPK1,SMAD5,NFKB1,JUN,RARA,PIK3CG,SMARCB1,AKT3,SMAD1,ZBTB16,STAT5A,SRC,CCNH,RDH11,ACTB,PRMT1,FOS,PRKCI,DUSP1,PRKAG2,GTF2H1,PIK3CD,PRKCH,PML,RXRA,REL,HLTF
Mitotic Roles of Polo-Like Kinase	2.21	0.212	0.816	PPP2CA,PLK3,PPP2R5D,PRC1,CCNB2,ANAPC7,PPP2R5A,PPP2R1A,CAPN1,PLK2,PPM1L,CDC16,PPP2R1B,CDC27
TCA Cycle II (Eukaryotic)	2.18	0.304	#NUM!	SDHA,CS,DHTKD1,ACO2,MDH1,ACO1,OGDH
Autoimmune Thyroid Disease Signaling	2.17	0.234	#NUM!	HLA-G,PRF1,HLA-DRB1,HLA-C,HLA-DRA,HLA-B,HLA-DMB,FCER1G,IGHG1,HLA-F,HLA-E
Role of Macrophages, Fibroblasts and Endothelial Cells in Rheumatoid Arthritis	2.16	0.148	#NUM!	RAF1,PLCB2,PIK3CA,NFATC3,CEBPD,CSNK1A1,LTB,KRAS,IGHG1,NFKB1,NFAT5,JUN,NFKBIA,PIK3CG,CREB1,MRAS,ATF4,AKT3,OSM,TRAF5,LTBR,TNFRSF1B,FCGR3A/FCGR3B,CXCL8,SRC,C5AR1,TNFRSF1A,MYD88,GRB2,PPP3CC,IRAK3,STAT3,IL16,CALM1 (includes others),NFKBID,FOS,PRKCI,GAB1,RHOA,IL1B,PRKCH,MAP2K3,PIK3CD,TNF,TCF7L2,LRP1
B Cell Activating Factor Signaling	2.15	0.244	-0.378	NFKBID,FOS,NFKBIA,NFAT5,JUN,NFATC3,TNFRSF13B,TRAF5,ELK1,NFKB1
Cell Cycle Regulation by BTG Family Proteins	2.14	0.257	#NUM!	RB1,PPP2R1A,E2F4,PPP2CA,PPP2R5D,PPM1L,PPP2R1B,PPP2R5A,PRMT1
P2Y Purigenic Receptor Signaling Pathway	2.07	0.173	-1.877	RAF1,PIK3CA,PLCB2,GRB2,GNG2,KRAS,NFKB1,GNAI2,P2RY2,FOS,PRKCI,JUN,GAB1,P2RY6,PIK3CG,CREB1,MRAS,PRKAG2,ATF4,AKT3,P2RY1,PRKCH,PIK3CD
Role of CHK Proteins in Cell Cycle Checkpoint Control	2.06	0.218	-0.333	PPP2R1A,E2F4,PPP2CA,PPP2R5D,PPM1L,CDKN1A,RFC2,SLC19A1,RFC5,PPP2R1B,PPP2R5A,NBN
SAPK/JNK Signaling	2.05	0.183	-3.441	MAP4K2,RAC2,PIK3CA,MAP3K11,GRB2,NFATC3,CRKL,GNG2,KRAS,HNRNPK,SHC1,JUN,GAB1,PIK3CG,MRAS,FCER1G,PIK3CD,GNA13,ELK1
Leucine Degradation I	2.04	0.444	#NUM!	BCAT1,MCCC1,HMGCL,ACADM
Heme Biosynthesis II	2.04	0.444	#NUM!	UROD,UROS,FECH,HMBS
CMP-N-acetylneuraminate Biosynthesis I (Eukaryotes)	2.04	0.6	#NUM!	NAGK,CMAS,NANS
Agrin Interactions at Neuromuscular Junction	2.03	0.203	-3.051	RAC2,ITGB2,SRC,PXN,JUN,ACTA2,ACTB,PAK2,MRAS,ITGA5,KRAS,DAG1,ITGAL,ITGA4
GDNF Family Ligand-Receptor Interactions	2.03	0.197	-2.496	RAF1,PIK3CA,GRB2,ITPR2,KRAS,DOK3,SHC1,FOS,JUN,PDLIM7,GAB1,PIK3CG,CREB1,MRAS,PIK3CD
NGF Signaling	2	0.175	-4.146	RAF1,PIK3CA,MAP3K11,GRB2,PDPK1,KRAS,NFKB1,SHC1,RHOG,GAB1,PIK3CG,RHOA,CREB1,RPS6KB2,MRAS,ATF4,AKT3,PIK3CD,RPS6KA1,MAPK7,ELK1
Paxillin Signaling	1.98	0.177	-4	SRC,PIK3CA,PXN,PTK2B,GRB2,ARF1,ACTB,ITGA5,KRAS,ITGAL,ITGB7,ITGB2,ACTA2,GAB1,PIK3CG,PAK2,MRAS,PIK3CD,ITGA4,ITGAX
Non-Small Cell Lung Cancer Signaling	1.97	0.195	-2.714	RAF1,PIK3CA,GRB2,ITPR2,SUV39H1,PDPK1,KRAS,RB1,GAB1,PIK3CG,MRAS,AKT3,PIK3CD,RASSF5,RXRA
Hereditary Breast Cancer Signaling	1.94	0.167	#NUM!	POLR2J2/POLR2J3,PBRM1,PIK3CA,ARID1A,GRB2,ACTB,KRAS,RFC5,NBN,POLR2G,RB1,POLR2A,HDAC3,GAB1,POLR2E,PIK3CG,CDKN1A,SMARCB1,RFC2,MRAS,SLC19A1,AKT3,PIK3CD,HLTF
Xenobiotic Metabolism Signaling	1.94	0.146	#NUM!	RAF1,PIK3CA,MAP3K11,CHST7,PPP2CA,KRAS,NFKB1,CHST15,PTGES3,ARNT,HMOX1,CES1,PIK3CG,PPM1L,MRAS,NFE2L2,GSTK1,GSTM1,ALDH1B1,GRB2,PPP2R5D,PPP2R5A,GSTO1,CYP1B1,PPP2R1A,PRKCI,GAB1,SMOX,RBX1,IL1B,ALDH18A1,ALDH3B1,PIK3CD,MAP2K3,PRKCH,MAPK7,RXRA,ABCC3,NDST1,TNF,PPP2R1B,MAP2K5
Role of Pattern Recognition Receptors in Recognition of Bacteria and Viruses	1.92	0.168	-1.886	CXCL8,PIK3CA,C5AR1,C3,OAS2,GRB2,MYD88,OAS3,EIF2S1,NFKB1,CLEC7A,PRKCI,GAB1,TICAM1,PIK3CG,CREB1,OSM,IL1B,NOD1,PRKCH,PIK3CD,EIF2AK2,TNF
Dendritic Cell Maturation	1.9	0.156	-2.414	B2M,FCGR2C,PLCB2,PIK3CA,HLA-B,LTB,IGHG1,NFKB1,HLA-DRB1,NFKBIA,PIK3CG,CREB1,HLA-DMB,HLA-DRA,ATF4,AKT3,LTBR,TNFRSF1B,FCGR3A/FCGR3B,FCGR2A,TNFRSF1A,MYD88,GRB2,NFKBID,GAB1,HLA-C,FCER1G,IL1B,PIK3CD,TNF
Role of Tissue Factor in Cancer	1.88	0.171	#NUM!	STAT5A,SRC,CXCL8,PIK3CA,PTK2B,CFL1,GRB2,KRAS,ARRB1,PDIA6,GAB1,PIK3CG,LYN,HCK,MRAS,AKT3,IL1B,PIK3CD,RPS6KA1,GNA13,FGR
Lipid Antigen Presentation by CD1	1.87	0.269	#NUM!	B2M,AP2A1,AP1G2,FCER1G,PSAP,AP1B1,AP2S1
T Helper Cell Differentiation	1.82	0.192	#NUM!	STAT6,IL2RG,IL12RB1,TNFRSF1A,IL21R,HLA-B,STAT3,HLA-DRB1,HLA-DRA,HLA-DMB,FCER1G,IL10RA,TNFRSF1B,TNF
Calcium-induced T Lymphocyte Apoptosis	1.82	0.197	1.155	CD247,CALM1 (includes others),PRKCI,HLA-DRB1,ITPR2,CD4,HLA-B,HLA-DMB,HLA-DRA,FCER1G,NR4A1,PRKCH,PPP3CC
PPAR Signaling	1.81	0.179	1.213	STAT5A,RAF1,GRB2,TNFRSF1A,KRAS,NFKB1,SHC1,NFKBID,FOS,JUN,NFKBIA,MRAS,IL1B,PTGS2,RXRA,TNFRSF1B,TNF
Chondroitin and Dermatan Biosynthesis	1.77	0.5	#NUM!	CSGALNACT2,CHSY1,CHPF2
Fc?RIIB Signaling in B Lymphocytes	1.77	0.208	-2.714	SHC1,PIK3CA,GAB1,GRB2,PIK3CG,LYN,MRAS,PDPK1,PIK3CD,KRAS,INPP5D
CD27 Signaling in Lymphocytes	1.77	0.208	-1.414	NFKBID,FOS,NFKBIA,MAP3K11,JUN,APAF1,CYCS,MAP2K3,TRAF5,NFKB1,MAP2K5
Semaphorin Signaling in Neurons	1.77	0.208	#NUM!	DPYSL2,RHOG,SEMA4D,FES,CFL1,RHOC,RHOA,RHOT2,PAK2,RHOF,ARHGAP1
Hypoxia Signaling in the Cardiovascular System	1.77	0.189	-1.414	COPS5,UBE2O,UBE2L6,ARNT,UBE2F,NFKBID,JUN,NFKBIA,CREB1,ATF4,UBE2E3,LDHA,UBE2D3,VHL
Endothelin-1 Signaling	1.72	0.153	-2.414	RAF1,PLD2,PIK3CA,PLCB2,KRAS,PLBD1,SHC1,HMOX1,JUN,PIK3CG,MRAS,GNA13,GUCY1B3,SRC,PLD3,ITPR2,GRB2,PTGS1,GNAI2,FOS,PRKCI,ARAF,GAB1,CASP2,PIK3CD,PRKCH,MAPK7,PTGS2,CASP5
Melanocyte Development and Pigmentation Signaling	1.72	0.175	-3.153	SRC,RAF1,PTPN6,PIK3CA,GRB2,KRAS,BCL2,SHC1,GAB1,PIK3CG,CREB1,RPS6KB2,MRAS,PRKAG2,ATF4,PIK3CD,RPS6KA1
Role of JAK2 in Hormone-like Cytokine Signaling	1.72	0.235	#NUM!	SHC1,STAT5A,PTPN6,EPOR,SH2B3,PTPN1,STAT3,HLTF
Growth Hormone Signaling	1.69	0.181	-1.807	STAT5A,PTPN6,PIK3CA,GRB2,PDPK1,STAT3,FOS,PRKCI,GAB1,PIK3CG,RPS6KB2,PRKCH,PIK3CD,RPS6KA1,ELK1
Primary Immunodeficiency Signaling	1.66	0.208	#NUM!	PTPRC,RFXANK,IL2RG,CD4,ADA,TNFRSF13B,IGHG1,JAK3,TAP1,TAP2
GNRH Signaling	1.66	0.163	-2.4	SRC,RAF1,PLCB2,MAP3K11,GRB2,ITPR2,KRAS,NFKB1,GNAI2,FOS,PRKCI,JUN,PAK2,CREB1,MRAS,PRKAG2,ATF4,PRKCH,MAP2K3,MAPK7,ELK1
autophagy	1.66	0.194	#NUM!	CTSZ,ATG13,CTSD,CTSA,VPS18,CTSL,WDFY3,ATG9A,CTSS,CTSB,NBR1,BCL2
Melanoma Signaling	1.66	0.2	#NUM!	RB1,RAF1,PIK3CA,GAB1,GRB2,PIK3CG,CDKN1A,MRAS,AKT3,PIK3CD,KRAS
Glioma Invasiveness Signaling	1.62	0.186	-3.606	PIK3CA,RHOG,GAB1,GRB2,RHOC,RHOA,PIK3CG,RHOT2,CD44,MRAS,PIK3CD,KRAS,RHOF
Adenosine Nucleotides Degradation II	1.62	0.294	#NUM!	ADA2,NT5C3B,PNP,ADA,NT5C2
Sertoli Cell-Sertoli Cell Junction Signaling	1.61	0.152	#NUM!	SPTBN1,RAF1,TUBA1B,MAP3K11,SYMPK,KRAS,TUBB,JUN,MRAS,AKT3,NECTIN1,GUCY1B3,ITGA4,SRC,EPN1,TNFRSF1A,TUBB4B,ACTB,ITGA5,YBX3,ACTA2,TUBB6,WAS,PRKAG2,MAP2K3,ELK1,TNF
Interferon Signaling	1.58	0.222	0.707	IFIT1,PTPN2,MX1,PIAS1,PSMB8,TAP1,IRF1,BCL2
Chemokine Signaling	1.57	0.183	-1.941	SRC,RAF1,PLCB2,PTK2B,CFL1,KRAS,GNAI2,CALM1 (includes others),FOS,JUN,PIK3CG,RHOA,MRAS
Adenine and Adenosine Salvage III	1.56	0.429	#NUM!	ADA2,PNP,ADA
Cleavage and Polyadenylation of Pre-mRNA	1.56	0.333	#NUM!	CPSF1,CSTF2,CPSF3,CPSF4
BER pathway	1.56	0.333	#NUM!	POLE,APEX1,OGG1,XRCC1
UVC-Induced MAPK Signaling	1.56	0.209	-0.333	RAF1,SRC,FOS,PRKCI,JUN,ARAF,MRAS,PRKCH,KRAS
TNFR2 Signaling	1.54	0.233	0	NFKBID,FOS,NFKBIA,JUN,TNFRSF1B,NFKB1,TNF
Oxidized GTP and dGTP Detoxification	1.53	0.667	#NUM!	RUVBL2,NUDT1
NF-?B Signaling	1.53	0.149	-2.887	RAF1,CSNK2A1,PIK3CA,KRAS,NFKB1,NFKBIA,PIK3CG,MRAS,AKT3,LTBR,TRAF5,TNFRSF1B,TNFRSF1A,MYD88,GRB2,IRAK3,NFKBID,ARAF,GAB1,PELI1,FCER1G,IL1B,PIK3CD,EIF2AK2,FGFRL1,TIRAP,TNF
ErbB4 Signaling	1.52	0.181	-2.309	RAF1,PIK3CA,GRB2,NCSTN,PDPK1,KRAS,SHC1,PRKCI,GAB1,PIK3CG,MRAS,PIK3CD,PRKCH
TGF-? Signaling	1.52	0.172	-2.111	RAF1,RUNX3,GRB2,KRAS,SMAD5,ACVR1B,BCL2,FOS,JUN,PIAS4,MRAS,MAP2K3,VDR,TFE3,SMAD1
Pyridoxal 5'-phosphate Salvage Pathway	1.51	0.185	#NUM!	DAPK1,ARAF,PIM1,SGK1,PAK2,GRK6,CSNK1A1,PRKCH,MAP2K3,MAPK7,EIF2AK2,PKN1
Complement System	1.51	0.216	-1.633	CFD,ITGB2,C5AR1,C3,CD46,C1QBP,C2,ITGAX
Salvage Pathways of Pyrimidine Ribonucleotides	1.5	0.168	#NUM!	DAPK1,NME4,NME1,SGK1,CSNK1A1,CDA,PKN1,NME6,ARAF,PIM1,PAK2,GRK6,PRKCH,MAP2K3,EIF2AK2,MAPK7
Ephrin B Signaling	1.48	0.178	0	RAC2,PXN,RGS3,CFL1,GNG2,HNRNPK,GNAI2,CBL,VAV3,RHOA,MRAS,CAP1,GNA13
G Beta Gamma Signaling	1.48	0.17	-2.84	SRC,RAF1,GRB2,GNG2,PDPK1,KRAS,GNAI2,SHC1,PRKCI,PIK3CG,MRAS,PRKAG2,AKT3,PRKCH,GNA13
HER-2 Signaling in Breast Cancer	1.48	0.17	#NUM!	PIK3CA,GRB2,KRAS,ITGB7,AREG,ITGB2,PRKCI,GAB1,PIK3CG,TSC2,CDKN1A,MRAS,AKT3,PRKCH,PIK3CD
Role of Osteoblasts, Osteoclasts and Chondrocytes in Rheumatoid Arthritis	1.46	0.142	#NUM!	PIK3CA,PTK2B,NFATC3,CSNK1A1,SMAD5,NFKB1,BCL2,NFKBIA,JUN,NFAT5,PIK3CG,AKT3,TRAF5,TNFRSF1B,SMAD1,SRC,TNFRSF1A,GRB2,ITGA5,PPP3CC,GSN,CSF1R,FOS,NFKBID,CALM1 (includes others),CBL,GAB1,IL1B,PIK3CD,MAP2K3,TNF,LRP1,TCF7L2
Chronic Myeloid Leukemia Signaling	1.45	0.163	#NUM!	STAT5A,RAF1,E2F4,PIK3CA,GRB2,SUV39H1,CRKL,KRAS,NFKB1,RB1,HDAC3,GAB1,PIK3CG,CDKN1A,MRAS,AKT3,PIK3CD
Glioma Signaling	1.45	0.161	-2	RAF1,E2F4,PIK3CA,GRB2,SUV39H1,KRAS,SHC1,RB1,CALM1 (includes others),PRKCI,GAB1,PIK3CG,CDKN1A,MRAS,AKT3,IDH2,PRKCH,PIK3CD
Notch Signaling	1.45	0.211	-0.816	FURIN,NOTCH2,NUMB,NCSTN,LFNG,RBPJ,DTX2,NOTCH1
STAT3 Pathway	1.44	0.176	-1.387	RAF1,SRC,PIAS3,PTPN6,MAP3K11,PTPN2,PIM1,CDKN1A,MRAS,KRAS,STAT3,FGFRL1,BCL2
CREB Signaling in Neurons	1.42	0.146	-3.273	RAF1,PLCB2,PIK3CA,KRAS,SHC1,POLR2A,PIK3CG,CREB1,MRAS,AKT3,ATF4,GNA13,POLR2J2/POLR2J3,ITPR2,GRB2,GNG2,POLR2G,GNAI2,CALM1 (includes others),PRKCI,GAB1,POLR2E,PRKAG2,PIK3CD,PRKCH,RPS6KA1,ELK1
Osteoarthritis Pathway	1.42	0.143	-0.408	PRKAB1,SMAD5,NFKB1,HMGB1,SP1,ANXA5,CREB1,ATF4,NAMPT,S100A8,TNFRSF1B,SMAD1,ITGA4,CXCL8,DDIT4,TNFRSF1A,ITGA5,ANXA2,HDAC3,S100A9,CASP2,PRKAG2,IL1B,RBPJ,PTGS2,NOTCH1,TNF,CASP5,TCF7L2,LRP1
Antiproliferative Role of Somatostatin Receptor 2	1.4	0.173	-2.887	SRC,PIK3CA,PTPN6,GRB2,GNG2,KRAS,GAB1,PIK3CG,CDKN1A,MRAS,PIK3CD,ELK1,GUCY1B3
Purine Ribonucleosides Degradation to Ribose-1-phosphate	1.39	0.375	#NUM!	ADA2,PNP,ADA
Relaxin Signaling	1.38	0.149	-1.698	SMPDL3A,PIK3CA,GRB2,GNG2,PDE4A,NFKB1,PDE8A,GNAI2,FOS,NFKBID,JUN,NFKBIA,GAB1,PIK3CG,CREB1,MRAS,PRKAG2,AKT3,PIK3CD,GNA13,ELK1,APEX1,GUCY1B3
IL-12 Signaling and Production in Macrophages	1.38	0.151	#NUM!	STAT6,PIK3CA,IL12RB1,GRB2,MYD88,RAB7A,NFKB1,SPI1,IRF1,FOS,PRKCI,JUN,GAB1,PIK3CG,AKT3,PRKCH,SERPINA1,PIK3CD,S100A8,RXRA,REL,TNF
CCR3 Signaling in Eosinophils	1.38	0.154	#NUM!	RAF1,PIK3CA,PLCB2,CFL1,GRB2,ITPR2,GNG2,MYLK,KRAS,GNAI2,CALM1 (includes others),PRKCI,GAB1,PIK3CG,RHOA,PAK2,MRAS,PRKCH,PIK3CD,JMJD7-PLA2G4B
Antiproliferative Role of TOB in T Cell Signaling	1.36	0.231	#NUM!	PABPC1,RB1,CUL1,TOB1,RPS6KA1,SKP1
Phosphatidylglycerol Biosynthesis II (Non-plastidic)	1.36	0.231	#NUM!	LPCAT2,LPCAT3,PTPMT1,AGPAT1,LPGAT1,GPAT4
CCR5 Signaling in Macrophages	1.33	0.174	#NUM!	CD247,GNAI2,CALM1 (includes others),FOS,PRKCI,JUN,PTK2B,CD4,GNG2,FCER1G,MRAS,PRKCH
Role of IL-17A in Arthritis	1.33	0.174	#NUM!	CXCL8,NFKBID,PIK3CA,NFKBIA,GAB1,GRB2,PIK3CG,MAP2K3,PIK3CD,RPS6KA1,PTGS2,NFKB1
Purine Nucleotides Degradation II (Aerobic)	1.33	0.25	#NUM!	ADA2,NT5C3B,PNP,ADA,NT5C2
Leukotriene Biosynthesis	1.32	0.286	#NUM!	LTA4H,ALOX5,GGT1,DPEP2
Glycogen Degradation III	1.32	0.286	#NUM!	GAA,PGM1,PYGL,PYGB
IL-17 Signaling	1.3	0.165	#NUM!	CXCL8,PIK3CA,GRB2,KRAS,NFKB1,JUN,GAB1,PIK3CG,MRAS,AKT3,MAP2K3,PIK3CD,PTGS2,ELK1
3-phosphoinositide Degradation	1.3	0.146	#NUM!	PTPN6,PTPN2,PTPN23,PPP2R5D,MTMR14,PTPMT1,PPP1R14A,IGBP1,PPP2R5A,INPP5D,PTPRC,SET,ITPK1,ATP1A1,DUSP1,PPM1H,PTPN1,PPM1F,INPP5K,RNGTT,THTPA,NUDT1,MTMR3
3-phosphoinositide Biosynthesis	1.29	0.141	#NUM!	PTPN6,PIK3CA,PTPN23,PTPN2,GRB2,PPP2R5D,PPP1R14A,PIP4K2B,IGBP1,PPP2R5A,PTPRC,ITPK1,SET,ATP1A1,PIP5K1A,GAB1,PIP5K1C,DUSP1,PIK3CG,PPM1H,PTPN1,PPM1F,PIK3CD,PIK3AP1,RNGTT,PIP4K2C,THTPA,NUDT1
Angiopoietin Signaling	1.28	0.167	-1	STAT5A,NFKBID,PIK3CA,NFKBIA,GAB1,GRB2,PIK3CG,PAK2,MRAS,AKT3,PIK3CD,KRAS,NFKB1
CNTF Signaling	1.27	0.175	-3.317	RAF1,PIK3CA,GAB1,GRB2,PIK3CG,MRAS,RPS6KB2,PIK3CD,KRAS,RPS6KA1,STAT3
Arsenate Detoxification I (Glutaredoxin)	1.26	0.5	#NUM!	PNP,GSTO1
Heme Biosynthesis from Uroporphyrinogen-III I	1.26	0.5	#NUM!	UROD,FECH
Spermine and Spermidine Degradation I	1.26	0.5	#NUM!	PAOX,SMOX
Proline Biosynthesis I	1.26	0.5	#NUM!	ALDH18A1,PYCR2
Communication between Innate and Adaptive Immune Cells	1.26	0.16	#NUM!	B2M,CXCL8,CD4,HLA-B,IGHG1,HLA-G,HLA-DRB1,HLA-C,HLA-DRA,FCER1G,IL1B,TNFRSF13B,HLA-F,TNF,HLA-E
Superpathway of Inositol Phosphate Compounds	1.26	0.137	#NUM!	PIK3CA,PLCB2,PTPN2,PTPN23,PIP4K2B,IGBP1,PTPRC,SET,ATP1A1,PIK3CG,PTPN1,PPM1F,RNGTT,PTPN6,GRB2,PPP2R5D,SEC16A,PPP1R14A,PPP2R5A,INPP5D,ITPK1,PIP5K1A,GAB1,DUSP1,PIP5K1C,PPM1H,PIK3AP1,PIK3CD,INPP5K,THTPA,PIP4K2C,NUDT1
Endometrial Cancer Signaling	1.23	0.172	#NUM!	RAF1,PIK3CA,GAB1,GRB2,PIK3CG,MRAS,PDPK1,AKT3,PIK3CD,KRAS,ELK1
p53 Signaling	1.23	0.153	0	PMAIP1,PIK3CA,GRB2,PLAGL1,PIAS1,APAF1,BCL2,RB1,JUN,GAB1,PIK3CG,CDKN1A,AKT3,PIK3CD,HIPK2,PIDD1,PML
IL-15 Production	1.22	0.214	#NUM!	PRKCI,MAP3K11,PTK2B,JAK3,NFKB1,IRF1
Cardiac Hypertrophy Signaling	1.22	0.136	-3.413	RAF1,PLCB2,PIK3CA,MAP3K11,MYL6,RHOT2,KRAS,MYL6B,RHOG,JUN,PIK3CG,CREB1,MRAS,GNA13,RHOF,MYL12B,MAPKAPK3,RHOC,GRB2,GNG2,EIF2B3,PPP3CC,GNAI2,CALM1 (includes others),GAB1,RHOA,PRKAG2,PIK3CD,MAP2K3,RPS6KA1,ELK1,HSPB1
IL-17A Signaling in Fibroblasts	1.21	0.2	#NUM!	NFKBID,FOS,NFKBIA,JUN,CEBPD,NFKBIZ,NFKB1
Nucleotide Excision Repair Pathway	1.21	0.2	#NUM!	POLR2J2/POLR2J3,POLR2G,CCNH,POLR2A,POLR2E,GTF2H1,RPA2
Type II Diabetes Mellitus Signaling	1.2	0.148	-1.414	PIK3CA,PRKAB1,GRB2,TNFRSF1A,CD36,PDPK1,NFKB1,NFKBID,PRKCI,NFKBIA,GAB1,PIK3CG,PRKAG2,AKT3,PRKCH,PIK3CD,TNFRSF1B,TNF,NSMAF
VEGF Family Ligand-Receptor Interactions	1.2	0.159	-2.138	RAF1,PIK3CA,GRB2,KRAS,SHC1,FOS,PRKCI,GAB1,PIK3CG,MRAS,AKT3,PIK3CD,PRKCH,JMJD7-PLA2G4B
Assembly of RNA Polymerase II Complex	1.19	0.18	#NUM!	POLR2J2/POLR2J3,POLR2G,TAF9,CCNH,TAF6,POLR2A,POLR2E,DR1,GTF2H1
Polyamine Regulation in Colon Cancer	1.17	0.227	#NUM!	PSMF1,PSME2,KRAS,PSME3,ODC1
MIF Regulation of Innate Immunity	1.17	0.186	0.707	NFKBID,FOS,NFKBIA,JUN,CD14,PTGS2,NFKB1,JMJD7-PLA2G4B
Mouse Embryonic Stem Cell Pluripotency	1.13	0.151	-3.5	RAF1,PIK3CA,GRB2,KRAS,STAT3,SMAD5,ID1,DVL2,GAB1,PIK3CG,MRAS,AKT3,PIK3CD,JAK3,SMAD1,TCF7L2
UVA-Induced MAPK Signaling	1.13	0.151	-2.138	PARP6,PIK3CA,PLCB2,GRB2,TNKS2,KRAS,FOS,JUN,GAB1,TIPARP,PIK3CG,RPS6KB2,MRAS,CYCS,PIK3CD,RPS6KA1
Dermatan Sulfate Degradation (Metazoa)	1.13	0.25	#NUM!	IDS,HEXA,HEXB,FGFRL1
Vitamin-C Transport	1.13	0.25	#NUM!	SLC2A1,TXN,SLC2A3,GSTO1
FGF Signaling	1.13	0.156	-3.207	RAF1,PTPN6,PIK3CA,GRB2,CRKL,STAT3,GAB1,PIK3CG,CREB1,AKT3,ATF4,MAP2K3,PIK3CD,FGFRL1
TR/RXR Activation	1.13	0.153	#NUM!	PIK3CA,UCP2,GPS2,SLC2A1,GRB2,PFKP,NCOA4,SLC16A3,HDAC3,NCOA2,GAB1,PIK3CG,AKT3,PIK3CD,RXRA
Eicosanoid Signaling	1.11	0.164	#NUM!	PLBD1,PTGES,LTA4H,PTGS1,ALOX5AP,PTGS2,PTGDS,TBXAS1,ALOX5,GGT1,DPEP2
2-ketoglutarate Dehydrogenase Complex	1.07	0.4	#NUM!	DHTKD1,OGDH
Tetrapyrrole Biosynthesis II	1.07	0.4	#NUM!	UROS,HMBS
IL-1 Signaling	1.07	0.152	-1.155	GNAI2,FOS,NFKBID,TOLLIP,NFKBIA,JUN,MYD88,GNG2,PRKAG2,MRAS,MAP2K3,IRAK3,GNA13,NFKB1
Allograft Rejection Signaling	1.07	0.155	#NUM!	B2M,HLA-B,IGHG1,HLA-G,PRF1,HLA-DRB1,HLA-C,HLA-DRA,HLA-DMB,FCER1G,HLA-F,TNF,HLA-E
Sphingosine-1-phosphate Signaling	1.06	0.144	-3.153	PIK3CA,PLCB2,PTK2B,GRB2,RHOC,RHOT2,ASAH1,GNAI2,RHOG,GAB1,CASP2,PIK3CG,RHOA,AKT3,PIK3CD,GNA13,RHOF,CASP5
Induction of Apoptosis by HIV1	1.05	0.164	0	NFKBID,NFKBIA,SLC25A6,TNFRSF1A,APAF1,CYCS,TNFRSF1B,NFKB1,TNF,BCL2
Role of JAK1, JAK2 and TYK2 in Interferon Signaling	1.04	0.208	#NUM!	RAF1,PTPN6,PTPN2,STAT3,NFKB1
Glutathione Redox Reactions I	1.04	0.208	#NUM!	GSR,GSTM1,CLIC2,GPX1,GSTK1
CDP-diacylglycerol Biosynthesis I	1.04	0.208	#NUM!	LPCAT2,LPCAT3,AGPAT1,LPGAT1,GPAT4
Glioblastoma Multiforme Signaling	1.03	0.138	-2.837	SRC,RAF1,PIK3CA,E2F4,PLCB2,GRB2,ITPR2,RHOC,RHOT2,KRAS,SHC1,RB1,RHOG,GAB1,PIK3CG,RHOA,CDKN1A,TSC2,MRAS,AKT3,PIK3CD,RHOF
UDP-N-acetyl-D-galactosamine Biosynthesis II	1.02	0.273	#NUM!	GPI,HK3,UAP1
Ovarian Cancer Signaling	1.01	0.139	#NUM!	SRC,RAF1,PIK3CA,GRB2,SUV39H1,PTGS1,KRAS,BCL2,RB1,ARRB1,GAB1,PIK3CG,RPS6KB2,MRAS,PRKAG2,CD44,AKT3,PIK3CD,PTGS2,TCF7L2
Role of BRCA1 in DNA Damage Response	1	0.154	0	PBRM1,RB1,E2F4,ARID1A,ACTB,SMARCB1,CDKN1A,RFC2,SLC19A1,RFC5,HLTF,NBN
p38 MAPK Signaling	1	0.143	-2.324	MAPKAPK3,TNFRSF1A,IRAK3,H3F3A/H3F3B,DUSP1,MKNK1,CREB1,RPS6KB2,IL1B,ATF4,MAP2K3,RPS6KA1,TNFRSF1B,ELK1,TNF,JMJD7-PLA2G4B,HSPB1
Amyotrophic Lateral Sclerosis Signaling	0.996	0.144	#NUM!	PIK3CA,RAB5C,GRB2,GPX1,APAF1,RAB5B,ALS2,BCL2,GRINA,GAB1,CAPN1,PIK3CG,GLUL,AKT3,CYCS,PIK3CD
Methylthiopropionate Biosynthesis	0.99	1	#NUM!	ADI1
Acetyl-CoA Biosynthesis III (from Citrate)	0.99	1	#NUM!	ACLY
Glutamine Biosynthesis I	0.99	1	#NUM!	GLUL
Xanthine and Xanthosine Salvage	0.99	1	#NUM!	PNP
Sorbitol Degradation I	0.99	1	#NUM!	SORD
?-Adrenergic Signaling	0.977	0.149	-0.905	GNAI2,RAF1,CALM1 (includes others),PRKCI,GYS1,ITPR2,GNG2,PRKAG2,MRAS,PRKCH,PYGB,PYGL,KRAS
IL-17A Signaling in Gastric Cells	0.975	0.2	#NUM!	CXCL8,FOS,JUN,NFKB1,TNF
Dopamine-DARPP32 Feedback in cAMP Signaling	0.963	0.135	-1.279	PLCB2,CSNK1G1,PPP2CA,ITPR2,PPP2R5D,CSNK1A1,PPP1R14A,PPP1R11,PPP3CC,PPP2R5A,GRINA,GNAI2,CALM1 (includes others),PPP2R1A,PRKCI,CREB1,PPM1L,PRKAG2,ATF4,PRKCH,PPP2R1B,GUCY1B3
Regulation of the Epithelial-Mesenchymal Transition Pathway	0.959	0.132	#NUM!	RAF1,PIK3CA,NCSTN,KRAS,NFKB1,NOTCH2,PIK3CG,MRAS,AKT3,GRB2,STAT3,ZEB1,PYGO2,DVL2,ARAF,GAB1,RHOA,MAP2K3,PIK3CD,RBPJ,FGFRL1,JAK3,NOTCH1,MAP2K5,TCF7L2
Glycogen Degradation II	0.932	0.25	#NUM!	PGM1,PYGL,PYGB
Pyruvate Fermentation to Lactate	0.924	0.333	#NUM!	LDHA,LDHB
Glycolysis I	0.919	0.192	#NUM!	GPI,TPI1,ALDOA,PFKP,BPGM
Mechanisms of Viral Exit from Host Cells	0.918	0.171	#NUM!	CHMP4A,PRKCI,ACTA2,CHMP2A,ACTB,PRKCH,PDCD6IP
1D-myo-inositol Hexakisphosphate Biosynthesis II (Mammalian)	0.911	0.211	#NUM!	ITPK1,SEC16A,INPP5K,INPP5D
Regulation of Cellular Mechanics by Calpain Protease	0.905	0.158	-2.828	RB1,SRC,PXN,GRB2,CAPN1,MRAS,ITGA5,KRAS,ITGA4
Neuropathic Pain Signaling In Dorsal Horn Neurons	0.895	0.139	-2	SRC,PIK3CA,PLCB2,KCNN4,GRB2,ITPR2,GRINA,FOS,PRKCI,GAB1,PIK3CG,CREB1,PRKAG2,PRKCH,PIK3CD,ELK1
CDK5 Signaling	0.875	0.141	-1.604	RAF1,PPP2CA,PPP2R5D,PPP1R14A,PPP1R11,KRAS,PPP2R5A,PPP2R1A,CAPN1,PPM1L,MRAS,PRKAG2,MAPK7,PPP2R1B
UVB-Induced MAPK Signaling	0.873	0.152	#NUM!	FOS,PIK3CA,PRKCI,H3F3A/H3F3B,JUN,GAB1,GRB2,PIK3CG,PRKCH,PIK3CD
D-myo-inositol (1,4,5)-Trisphosphate Biosynthesis	0.866	0.185	#NUM!	PIP5K1A,PLCB2,PIP5K1C,PIP4K2B,PIP4K2C
Antioxidant Action of Vitamin C	0.861	0.139	1.508	STAT5A,PLD2,PLCB2,PLD3,SLC2A1,NFKB1,SLC2A3,GSTO1,PLBD1,HMOX1,NFKBID,NFKBIA,CSF2RA,TXN,TNF
Assembly of RNA Polymerase III Complex	0.85	0.231	#NUM!	GTF3C2,GTF3C5,GTF3A
Role of IL-17A in Psoriasis	0.85	0.231	#NUM!	CXCL8,S100A9,S100A8
Choline Biosynthesis III	0.85	0.231	#NUM!	HMOX1,PLD2,PLD3
Guanosine Nucleotides Degradation III	0.85	0.231	#NUM!	NT5C3B,PNP,NT5C2
Hepatic Cholestasis	0.849	0.131	#NUM!	MAP4K2,CXCL8,MYD88,TNFRSF1A,IRAK3,NFKB1,NFKBID,PRKCI,NFKBIA,JUN,RARA,PRKAG2,OSM,IL1B,CD14,PRKCH,ABCC3,RXRA,TNFRSF1B,TIRAP,TNF
DNA Methylation and Transcriptional Repression Signaling	0.849	0.2	#NUM!	SAP18,MECP2,MBD3,SAP130
Colorectal Cancer Metastasis Signaling	0.848	0.125	-3.402	PIK3CA,GRK2,RHOT2,KRAS,NFKB1,RHOG,ARRB1,JUN,PIK3CG,MRAS,AKT3,RHOF,MMP17,SRC,E2F4,RHOC,TNFRSF1A,GRB2,GRK3,GNG2,STAT3,FOS,GAB1,RHOA,PRKAG2,PIK3CD,PTGS2,JAK3,TNF,LRP1,TCF7L2
B Cell Development	0.845	0.171	#NUM!	PTPRC,HLA-DRB1,SPN,HLA-DRA,HLA-B,HLA-DMB
MIF-mediated Glucocorticoid Regulation	0.845	0.171	-0.447	NFKBID,NFKBIA,CD14,PTGS2,NFKB1,JMJD7-PLA2G4B
Dermatan Sulfate Biosynthesis	0.837	0.153	#NUM!	XYLT2,CSGALNACT2,CHST7,XYLT1,CHSY1,NDST1,CHST15,CHPF2,DSE
D-myo-inositol-5-phosphate Metabolism	0.83	0.13	#NUM!	PTPN6,PLCB2,PTPN2,PTPN23,PPP2R5D,PIP4K2B,PPP1R14A,IGBP1,PPP2R5A,PTPRC,SET,ITPK1,ATP1A1,DUSP1,PPM1H,PTPN1,PPM1F,RNGTT,THTPA,PIP4K2C,NUDT1
Glycoaminoglycan-protein Linkage Region Biosynthesis	0.808	0.286	#NUM!	XYLT2,XYLT1
Ephrin A Signaling	0.805	0.15	#NUM!	PIK3CA,GAB1,CFL1,GRB2,RHOA,PIK3CG,VAV3,ADAM10,PIK3CD
Role of IL-17F in Allergic Inflammatory Airway Diseases	0.799	0.159	-0.378	CXCL8,RAF1,CREB1,IL1B,ATF4,RPS6KA1,NFKB1
Dopamine Receptor Signaling	0.793	0.143	#NUM!	PPP2R1A,PPP2CA,SMOX,PPP2R5D,PPM1L,PRKAG2,PPP1R14A,PPP1R11,PPP2R1B,PPP2R5A,QDPR
Oxidative Ethanol Degradation III	0.792	0.19	#NUM!	ALDH1B1,ALDH2,ACSS2,ALDH3B1
Endoplasmic Reticulum Stress Pathway	0.792	0.19	#NUM!	XBP1,ATF4,HSPA5,EIF2S1
Corticotropin Releasing Hormone Signaling	0.791	0.135	-1.508	RAF1,ITPR2,GNAI2,CALM1 (includes others),FOS,PRKCI,JUN,CREB1,NR4A1,PRKAG2,ATF4,PRKCH,PTGS2,ELK1,GUCY1B3
Isoleucine Degradation I	0.778	0.214	#NUM!	HSD17B10,BCAT1,ACAT1
Urate Biosynthesis/Inosine 5'-phosphate Degradation	0.778	0.214	#NUM!	NT5C3B,PNP,NT5C2
Triacylglycerol Degradation	0.768	0.151	#NUM!	CES1,PPME1,ABHD2,DAGLA,NDST1,PNPLA2,ABHD16A,AARSD1
VDR/RXR Activation	0.766	0.141	-1.342	CSNK2A1,PRKCI,NCOA2,SP1,CCNC,CDKN1A,CD14,PRKCH,VDR,RXRA,KLF4
IL-17A Signaling in Airway Cells	0.766	0.141	-1.508	NFKBID,PIK3CA,NFKBIA,GAB1,GRB2,PIK3CG,AKT3,PIK3CD,STAT3,JAK3,NFKB1
Synaptic Long Term Depression	0.764	0.129	-0.688	RAF1,PLCB2,PPP2CA,ITPR2,PPP2R5D,PPP1R17,KRAS,PPP2R5A,PLBD1,GNAI2,PPP2R1A,PRKCI,PPM1L,LYN,MRAS,PRKCH,GNA13,PPP2R1B,GUCY1B3
Ethanol Degradation II	0.763	0.162	#NUM!	HSD17B10,ALDH1B1,ALDH2,ACSS2,ALDH3B1,DHRS4
Synaptic Long Term Potentiation	0.761	0.132	-1.5	RAF1,PLCB2,ITPR2,PPP1R14A,PPP1R11,KRAS,PPP3CC,GRINA,CALM1 (includes others),PRKCI,CREB1,MRAS,PRKAG2,ATF4,PRKCH,RPS6KA1
LXR/RXR Activation	0.761	0.132	-1.387	C3,MSR1,TNFRSF1A,CD36,NFKB1,NR1H2,MYLIP,IL1B,CD14,SERPINA1,S100A8,PTGS2,RXRA,TNFRSF1B,TNF,CYP51A1
G-Protein Coupled Receptor Signaling	0.746	0.121	#NUM!	RAF1,PLCB2,PIK3CA,PTK2B,GRK2,DUSP6,PDE4A,PDPK1,KRAS,NFKB1,OPRL1,SHC1,NFKBIA,PIK3CG,CREB1,MRAS,ATF4,AKT3,APEX1,SMPDL3A,SRC,HRH2,RGS2,GRB2,STAT3,PDE8A,GNAI2,NFKBID,GAB1,DUSP1,PRKAG2,PIK3CD,RPS6KA1
Role of PI3K/AKT Signaling in the Pathogenesis of Influenza	0.74	0.139	-1.265	GNAI2,NFKBID,PIK3CA,NFKBIA,GAB1,GRB2,PIK3CG,CRKL,AKT3,PIK3CD,NFKB1
Fatty Acid ?-oxidation	0.739	0.182	#NUM!	ALDH1B1,ALDH2,ALDH3B1,PTGS2
Triacylglycerol Biosynthesis	0.729	0.152	#NUM!	LPCAT2,LPCAT3,PLPPR2,AGPAT1,ELOVL1,LPGAT1,GPAT4
ATM Signaling	0.715	0.138	1.667	HERC2,NFKBIA,BRAT1,JUN,SUV39H1,CDKN1A,CREB1,CCNB2,ATF4,ZEB1,NBN
Telomere Extension by Telomerase	0.714	0.2	#NUM!	HNRNPA2B1,TNKS2,NBN
Glutaryl-CoA Degradation	0.714	0.2	#NUM!	HSD17B10,PARK7,ACAT1
Airway Pathology in Chronic Obstructive Pulmonary Disease	0.712	0.25	#NUM!	CXCL8,TNF
Citrulline Biosynthesis	0.712	0.25	#NUM!	GLS,ALDH18A1
Spliceosomal Cycle	0.711	0.5	#NUM!	U2AF1/U2AF1L5
UDP-D-xylose and UDP-D-glucuronate Biosynthesis	0.711	0.5	#NUM!	UGDH
Guanine and Guanosine Salvage I	0.711	0.5	#NUM!	PNP
GDP-L-fucose Biosynthesis II (from L-fucose)	0.711	0.5	#NUM!	FUK
Sulfate Activation for Sulfonation	0.711	0.5	#NUM!	PAPSS2
Adenine and Adenosine Salvage I	0.711	0.5	#NUM!	PNP
Cardiolipin Biosynthesis II	0.711	0.5	#NUM!	PTPMT1
Putrescine Biosynthesis III	0.711	0.5	#NUM!	ODC1
Glutamine Degradation I	0.711	0.5	#NUM!	GLS
Glutamate Biosynthesis II	0.711	0.5	#NUM!	GLUD1
Glutamate Degradation X	0.711	0.5	#NUM!	GLUD1
Melatonin Signaling	0.702	0.139	-1.414	GNAI2,RAF1,CALM1 (includes others),PLCB2,PRKCI,ARAF,PRKAG2,PRKCH,MAP2K3,MAP2K5
MSP-RON Signaling Pathway	0.702	0.139	#NUM!	ITGB2,PIK3CA,GAB1,ACTA2,GRB2,PIK3CG,ACTB,PIK3CD,CCR2,TNF
Pyrimidine Deoxyribonucleotides De Novo Biosynthesis I	0.69	0.174	#NUM!	NME1,NME4,DTYMK,NME6
Putrescine Degradation III	0.69	0.174	#NUM!	ALDH1B1,ALDH2,SMOX,ALDH3B1
tRNA Splicing	0.689	0.154	#NUM!	SMPDL3A,PDE8A,TSEN34,PDE4A,TSEN2,APEX1
tRNA Charging	0.689	0.154	#NUM!	WARS,FARS2,KARS,MARS2,GARS,DARS
Adipogenesis pathway	0.679	0.127	#NUM!	SAP18,CCNH,KAT7,TXNIP,TNFRSF1A,XBP1,CEBPD,SAP130,FBXW7,SMAD5,HDAC3,SIRT2,GTF2H1,RPS6KA1,FGFRL1,TNF,SMAD1
D-myo-inositol (1,4,5,6)-Tetrakisphosphate Biosynthesis	0.677	0.126	#NUM!	PTPN6,PTPN2,PTPN23,PPP2R5D,PPP1R14A,IGBP1,PPP2R5A,PTPRC,SET,ITPK1,ATP1A1,DUSP1,PTPN1,PPM1H,PPM1F,RNGTT,THTPA,NUDT1
D-myo-inositol (3,4,5,6)-tetrakisphosphate Biosynthesis	0.677	0.126	#NUM!	PTPN6,PTPN2,PTPN23,PPP2R5D,PPP1R14A,IGBP1,PPP2R5A,PTPRC,SET,ITPK1,ATP1A1,DUSP1,PTPN1,PPM1H,PPM1F,RNGTT,THTPA,NUDT1
Granulocyte Adhesion and Diapedesis	0.672	0.123	#NUM!	CSF3R,CD99,CXCL8,HRH2,SELL,C5AR1,TNFRSF1A,PPBP,ITGA5,ITGAL,SELPLG,GNAI2,CXCL16,ITGB2,PECAM1,IL1B,TNFRSF1B,TNF,MMP17,ITGA4,HSPB1,MSN
Granzyme B Signaling	0.656	0.188	#NUM!	PRF1,APAF1,CYCS
Mismatch Repair in Eukaryotes	0.656	0.188	#NUM!	RFC2,SLC19A1,RFC5
?-glutamyl Cycle	0.656	0.188	#NUM!	GGT1,ANPEP,GGACT
Thyroid Cancer Signaling	0.654	0.15	#NUM!	CXCL8,SHC1,MRAS,KRAS,RXRA,TCF7L2
Noradrenaline and Adrenaline Degradation	0.654	0.15	#NUM!	HSD17B10,ALDH1B1,ALDH2,SMOX,ALDH3B1,DHRS4
Chondroitin Sulfate Biosynthesis	0.648	0.14	#NUM!	XYLT2,CSGALNACT2,CHST7,XYLT1,CHSY1,NDST1,CHST15,CHPF2
Tumoricidal Function of Hepatic Natural Killer Cells	0.644	0.167	#NUM!	PRF1,APAF1,CYCS,ITGAL
Tryptophan Degradation III (Eukaryotic)	0.644	0.167	#NUM!	HSD17B10,PARK7,ACAT1,IDO1
Sucrose Degradation V (Mammalian)	0.632	0.222	#NUM!	TPI1,ALDOA
GDP-glucose Biosynthesis	0.632	0.222	#NUM!	PGM1,HK3
Agranulocyte Adhesion and Diapedesis	0.628	0.12	#NUM!	CD99,CXCL8,SELL,C5AR1,MYH9,MYL6,TNFRSF1A,ACTB,PPBP,ITGA5,MYL6B,ITGB7,SELPLG,GNAI2,CXCL16,ITGB2,ACTA2,PECAM1,IL1B,TNF,MMP17,ITGA4,MSN
Cardiac ?-adrenergic Signaling	0.626	0.124	-1.069	SMPDL3A,GRK2,PPP2CA,GRK3,PPP2R5D,GNG2,PDE4A,PPP1R14A,PPP1R11,PPP2R5A,PDE8A,PPP2R1A,PPM1L,MRAS,PRKAG2,APEX1,PPP2R1B
BMP signaling pathway	0.605	0.132	-1.897	RAF1,JUN,GRB2,CREB1,PRKAG2,MRAS,KRAS,SMAD5,NFKB1,SMAD1
RAN Signaling	0.603	0.176	#NUM!	RANBP2,TNPO1,RANBP1
Tryptophan Degradation X (Mammalian, via Tryptamine)	0.602	0.16	#NUM!	ALDH1B1,ALDH2,SMOX,ALDH3B1
Ethanol Degradation IV	0.602	0.16	#NUM!	ALDH1B1,ALDH2,ACSS2,ALDH3B1
Role of NFAT in Cardiac Hypertrophy	0.6	0.119	-2.646	SRC,RAF1,PIK3CA,PLCB2,GRB2,ITPR2,GNG2,CSNK1A1,KRAS,PPP3CC,GNAI2,SHC1,CALM1 (includes others),PRKCI,HDAC3,GAB1,PIK3CG,MRAS,PRKAG2,AKT3,PRKCH,MAP2K3,PIK3CD
Glucose and Glucose-1-phosphate Degradation	0.563	0.2	#NUM!	PGM1,HK3
Ketogenesis	0.563	0.2	#NUM!	ACAT1,HMGCL
Pentose Phosphate Pathway	0.563	0.2	#NUM!	TALDO1,G6PD
Gluconeogenesis I	0.563	0.154	#NUM!	GPI,ALDOA,MDH1,BPGM
Pyrimidine Ribonucleotides Interconversion	0.561	0.14	#NUM!	NME1,NME4,ENTPD4,ANXA1,CTPS1,NME6
Role of p14/p19ARF in Tumor Suppression	0.561	0.14	1.633	RB1,PIK3CA,GAB1,GRB2,PIK3CG,PIK3CD
Diphthamide Biosynthesis	0.558	0.333	#NUM!	EEF2
S-methyl-5-thio-?-D-ribose 1-phosphate Degradation	0.558	0.333	#NUM!	ADI1
Inosine-5'-phosphate Biosynthesis II	0.558	0.333	#NUM!	ADSL
Hypusine Biosynthesis	0.558	0.333	#NUM!	EIF5A
Thyroid Hormone Biosynthesis	0.558	0.333	#NUM!	CTSD
1D-myo-inositol Hexakisphosphate Biosynthesis V (from Ins(1,3,4)P3)	0.558	0.333	#NUM!	ITPK1
S-adenosyl-L-methionine Biosynthesis	0.558	0.333	#NUM!	MAT2A
L-serine Degradation	0.558	0.333	#NUM!	SDSL
D-myo-inositol (1,4,5)-trisphosphate Degradation	0.555	0.167	#NUM!	SEC16A,INPP5K,INPP5D
TWEAK Signaling	0.544	0.143	2.236	NFKBID,NFKBIA,APAF1,CYCS,NFKB1
Acetone Degradation I (to Methylglyoxal)	0.527	0.148	#NUM!	FAM213B,CYP1B1,CYP51A1,CYP2S1
Retinoic acid Mediated Apoptosis Signaling	0.523	0.129	0.378	PARP6,TIPARP,RARA,APAF1,CYCS,TNKS2,RXRA,IRF1
D-myo-inositol (1,3,4)-trisphosphate Biosynthesis	0.512	0.158	#NUM!	SEC16A,INPP5K,INPP5D
Histamine Degradation	0.512	0.158	#NUM!	ALDH1B1,ALDH2,ALDH3B1
Wnt/?-catenin Signaling	0.511	0.116	-1.155	SRC,CSNK2A1,CSNK1G1,PPP2CA,PPP2R5D,CSNK1A1,ACVR1B,PPP2R5A,DVL2,PPP2R1A,JUN,RARA,PPM1L,CD44,TLE3,AKT3,RUVBL2,PPP2R1B,TCF7L2,LRP1
Pyrimidine Ribonucleotides De Novo Biosynthesis	0.506	0.133	#NUM!	NME1,NME4,ENTPD4,ANXA1,CTPS1,NME6
Dolichyl-diphosphooligosaccharide Biosynthesis	0.505	0.182	#NUM!	ALG14,DPAGT1
Role of MAPK Signaling in the Pathogenesis of Influenza	0.501	0.125	#NUM!	PLBD1,RAF1,MRAS,AKT3,MAP2K3,KRAS,PTGS2,TNF,BCL2
Atherosclerosis Signaling	0.496	0.118	#NUM!	CXCL8,MSR1,CD36,CCR2,NFKB1,TNFRSF14,SELPLG,PLBD1,ITGB2,IL1B,SERPINA1,S100A8,ALOX5,TNF,ITGA4
Role of Oct4 in Mammalian Embryonic Stem Cell Pluripotency	0.481	0.13	#NUM!	RB1,PHB,ETS2,CCNF,RARA,WWP2
Cell Cycle: G1/S Checkpoint Regulation	0.48	0.125	-0.816	RPL11,RB1,E2F4,HDAC3,SUV39H1,CUL1,CDKN1A,SKP1
nNOS Signaling in Neurons	0.457	0.128	#NUM!	CALM1 (includes others),PRKCI,CAPN1,PRKCH,PPP3CC,GRINA
Airway Inflammation in Asthma	0.455	0.25	#NUM!	TNF
Uracil Degradation II (Reductive)	0.455	0.25	#NUM!	DPYSL2
Pentose Phosphate Pathway (Oxidative Branch)	0.455	0.25	#NUM!	G6PD
Phenylethylamine Degradation I	0.455	0.25	#NUM!	ALDH2
Ascorbate Recycling (Cytosolic)	0.455	0.25	#NUM!	GSTO1
Glutathione Redox Reactions II	0.455	0.25	#NUM!	GSR
Thymine Degradation	0.455	0.25	#NUM!	DPYSL2
Geranylgeranyldiphosphate Biosynthesis	0.455	0.25	#NUM!	FDPS
Glycerol-3-phosphate Shuttle	0.455	0.25	#NUM!	GPD1L
Melatonin Degradation II	0.455	0.25	#NUM!	SMOX
N-acetylglucosamine Degradation II	0.455	0.25	#NUM!	NAGK
Phenylalanine Degradation I (Aerobic)	0.455	0.25	#NUM!	QDPR
Acetate Conversion to Acetyl-CoA	0.455	0.25	#NUM!	ACSS2
eNOS Signaling	0.445	0.113	-3.153	PIK3CA,PRKAB1,GRB2,ITPR2,HSPA9,PDPK1,HSPA5,CALM1 (includes others),HSPA4,NOSIP,PRKCI,GAB1,STUB1,PIK3CG,PRKAG2,AKT3,PRKCH,PIK3CD,GUCY1B3
Role of NANOG in Mammalian Embryonic Stem Cell Pluripotency	0.434	0.115	-3.464	RAF1,PIK3CA,GRB2,KRAS,STAT3,SMAD5,SHC1,GAB1,PIK3CG,MRAS,AKT3,PIK3CD,JAK3,SMAD1
Sonic Hedgehog Signaling	0.432	0.133	0	STK36,GRK2,SUFU,PRKAG2
Netrin Signaling	0.432	0.128	#NUM!	RAC2,NFAT5,NFATC3,PRKAG2,PPP3CC
Wnt/Ca+ pathway	0.417	0.121	-1.89	DVL2,PLCB2,NFAT5,NFATC3,CREB1,ATF4,NFKB1
Histidine Degradation VI	0.408	0.154	#NUM!	MICAL1,HAL
Glutathione-mediated Detoxification	0.405	0.129	#NUM!	GSTM1,ANPEP,GSTO1,GSTK1
Trehalose Degradation II (Trehalase)	0.379	0.2	#NUM!	HK3
Creatine-phosphate Biosynthesis	0.379	0.2	#NUM!	CKB
Trans, trans-farnesyl Diphosphate Biosynthesis	0.379	0.2	#NUM!	FDPS
Tyrosine Degradation I	0.379	0.2	#NUM!	FAH
Folate Polyglutamylation	0.379	0.2	#NUM!	FPGS
4-1BB Signaling in T Lymphocytes	0.379	0.125	#NUM!	NFKBID,NFKBIA,JUN,NFKB1
Fatty Acid ?-oxidation I	0.379	0.125	#NUM!	HSD17B10,SCP2,ACADM,ACAA2
Amyloid Processing	0.372	0.118	#NUM!	CSNK2A1,CAPN1,PRKAG2,CSNK1A1,AKT3,NCSTN
DNA Double-Strand Break Repair by Non-Homologous End Joining	0.369	0.143	#NUM!	NBN,XRCC1
Superpathway of Citrulline Metabolism	0.369	0.143	#NUM!	GLS,ALDH18A1
Phenylalanine Degradation IV (Mammalian, via Side Chain)	0.369	0.143	#NUM!	ALDH2,SMOX
Colanic Acid Building Blocks Biosynthesis	0.369	0.143	#NUM!	GPI,UGDH
Altered T Cell and B Cell Signaling in Rheumatoid Arthritis	0.354	0.111	#NUM!	HLA-DRB1,HLA-DRA,HLA-B,HLA-DMB,FCER1G,LTB,IL1B,TNFRSF13B,NFKB1,TNF
IL-22 Signaling	0.345	0.125	#NUM!	STAT5A,AKT3,STAT3
Estrogen-mediated S-phase Entry	0.345	0.125	#NUM!	RB1,E2F4,CDKN1A
Superpathway of D-myo-inositol (1,4,5)-trisphosphate Metabolism	0.345	0.125	#NUM!	SEC16A,INPP5K,INPP5D
G?i Signaling	0.338	0.108	-2.496	SRC,RAF1,RALA,GRB2,RALB,GNG2,KRAS,STAT3,OPRL1,GNAI2,SHC1,MRAS,PRKAG2
nNOS Signaling in Skeletal Muscle Cells	0.334	0.133	#NUM!	CALM1 (includes others),DAG1
NAD biosynthesis II (from tryptophan)	0.334	0.133	#NUM!	NADSYN1,IDO1
Chondroitin Sulfate Degradation (Metazoa)	0.334	0.133	#NUM!	HEXA,HEXB
Inhibition of Angiogenesis by TSP1	0.332	0.118	#NUM!	JUN,CD36,AKT3,GUCY1B3
Cellular Effects of Sildenafil (Viagra)	0.323	0.107	#NUM!	PLCB2,KCNN4,MYH9,MYL6,ITPR2,ACTB,PDE4A,MYLK,MYL6B,CALM1 (includes others),ACTA2,PRKAG2,GUCY1B3,MYL12B
Arginine Biosynthesis IV	0.321	0.167	#NUM!	GLUD1
Proline Biosynthesis II (from Arginine)	0.321	0.167	#NUM!	PYCR2
Arginine Degradation VI (Arginase 2 Pathway)	0.321	0.167	#NUM!	PYCR2
Pentose Phosphate Pathway (Non-oxidative Branch)	0.321	0.167	#NUM!	TALDO1
Selenocysteine Biosynthesis II (Archaea and Eukaryotes)	0.321	0.167	#NUM!	SEPHS2
UDP-N-acetyl-D-glucosamine Biosynthesis II	0.321	0.167	#NUM!	UAP1
Zymosterol Biosynthesis	0.321	0.167	#NUM!	CYP51A1
Glycogen Biosynthesis II (from UDP-D-Glucose)	0.321	0.167	#NUM!	GYS1
Rapoport-Luebering Glycolytic Shunt	0.321	0.167	#NUM!	BPGM
NAD Biosynthesis III	0.321	0.167	#NUM!	NAMPT
Lactose Degradation III	0.321	0.167	#NUM!	PSAP
GDP-mannose Biosynthesis	0.321	0.167	#NUM!	GPI
Role of JAK family kinases in IL-6-type Cytokine Signaling	0.319	0.12	#NUM!	STAT5A,OSM,STAT3
Bupropion Degradation	0.319	0.12	#NUM!	CYP1B1,CYP51A1,CYP2S1
PPAR?/RXR? Activation	0.318	0.106	0.258	RAF1,PLCB2,PRKAB1,GRB2,CD36,KRAS,NFKB1,MED12,ACVR1B,SHC1,NFKBID,JUN,NFKBIA,MRAS,PRKAG2,IL1B,MAP2K3,RXRA,MED24
Nitric Oxide Signaling in the Cardiovascular System	0.308	0.106	-1.732	CALM1 (includes others),PIK3CA,PRKCI,GAB1,GRB2,ITPR2,PIK3CG,PRKAG2,AKT3,PRKCH,PIK3CD,GUCY1B3
Methylglyoxal Degradation III	0.302	0.125	#NUM!	AKR7A2,FAM213B
Parkinson's Signaling	0.302	0.125	#NUM!	PARK7,CYCS
LPS/IL-1 Mediated Inhibition of RXR Function	0.301	0.104	0.632	ALDH1B1,GSTM1,CHST7,MYD88,TNFRSF1A,CHST15,GSTO1,PAPSS2,JUN,NR1H2,SMOX,RARA,IL1B,CD14,FABP5,ALDH3B1,ALDH18A1,ABCC3,RXRA,TNFRSF1B,NDST1,TNF,GSTK1
PXR/RXR Activation	0.298	0.108	#NUM!	GSTM1,PRKAG2,AKT3,ABCC3,RXRA,TNF,PAPSS2
Dopamine Degradation	0.292	0.111	#NUM!	ALDH1B1,ALDH2,SMOX,ALDH3B1
Gustation Pathway	0.284	0.104	#NUM!	SMPDL3A,PDE8A,P2RY2,PLCB2,ITPR2,P2RY6,GNG2,PRKAG2,PDE4A,P2RX1,P2RX5,P2RY1,APEX1
Leptin Signaling in Obesity	0.28	0.105	-2.646	PLCB2,PIK3CA,GAB1,GRB2,PIK3CG,PRKAG2,AKT3,PIK3CD,STAT3
NAD Biosynthesis from 2-amino-3-carboxymuconate Semialdehyde	0.275	0.143	#NUM!	NADSYN1
Thioredoxin Pathway	0.275	0.143	#NUM!	TXN
Acetyl-CoA Biosynthesis I (Pyruvate Dehydrogenase Complex)	0.275	0.143	#NUM!	DLAT
Ceramide Degradation	0.275	0.143	#NUM!	ASAH1
Aspartate Degradation II	0.275	0.143	#NUM!	MDH1
Ubiquinol-10 Biosynthesis (Eukaryotic)	0.274	0.118	#NUM!	MICAL1,ECHDC1
Superpathway of Geranylgeranyldiphosphate Biosynthesis I (via Mevalonate)	0.274	0.118	#NUM!	FDPS,ACAT1
Hematopoiesis from Pluripotent Stem Cells	0.272	0.106	#NUM!	CD247,CXCL8,CD4,FCER1G,IGHG1
Glutamate Receptor Signaling	0.271	0.105	#NUM!	CALM1 (includes others),SLC1A4,GLS,GNG2,GLUL,GRINA
Superpathway of Cholesterol Biosynthesis	0.254	0.107	#NUM!	FDPS,ACAT1,CYP51A1
Differential Regulation of Cytokine Production in Macrophages and T Helper Cells by IL-17A and IL-17F	0.249	0.111	#NUM!	IL1B,TNF
Valine Degradation I	0.249	0.111	#NUM!	BCAT1,HIBCH
Estrogen Biosynthesis	0.24	0.103	#NUM!	HSD17B10,CYP1B1,CYP51A1,CYP2S1
Histidine Degradation III	0.238	0.125	#NUM!	HAL
Superoxide Radicals Degradation	0.238	0.125	#NUM!	SOD2
Tryptophan Degradation to 2-amino-3-carboxymuconate Semialdehyde	0.238	0.125	#NUM!	IDO1
Salvage Pathways of Pyrimidine Deoxyribonucleotides	0.238	0.125	#NUM!	CDA
DNA damage-induced 14-3-3? Signaling	0.227	0.105	#NUM!	CCNB2,AKT3
Sphingosine and Sphingosine-1-phosphate Metabolism	0.206	0.111	#NUM!	ASAH1
Ketolysis	0.206	0.111	#NUM!	ACAT1

## Sheet: mDC in vitro 24h
Enriched canonical pathways in mDCs in vitro 24h post infection between ZIKV-infected and ZIKV-uninfected samples as determined by Ingenuity Pathways Analysis
Ingenuity Canonical Pathways	-log(p-value)	Ratio	z-score	Molecules
Antigen Presentation Pathway	10.9	0.184	#NUM!	HLA-G,HLA-DRB1,HLA-DOB,HLA-DQB1,HLA-DQA2,HLA-DPA1,HLA-DRB5
Allograft Rejection Signaling	8.39	0.0824	#NUM!	HLA-G,HLA-DRB1,HLA-DOB,HLA-DQB1,HLA-DQA2,HLA-DPA1,HLA-DRB5
OX40 Signaling Pathway	8.18	0.0769	#NUM!	HLA-G,HLA-DRB1,HLA-DOB,HLA-DQB1,HLA-DQA2,HLA-DPA1,HLA-DRB5
Crosstalk between Dendritic Cells and Natural Killer Cells	6.73	0.0674	#NUM!	HLA-G,HLA-DRB1,FSCN1,CD83,HLA-DRB5,CCR7
Autoimmune Thyroid Disease Signaling	6.63	0.104	#NUM!	HLA-G,HLA-DRB1,HLA-DOB,HLA-DQB1,HLA-DRB5
Graft-versus-Host Disease Signaling	6.63	0.104	#NUM!	HLA-G,HLA-DRB1,HLA-DOB,HLA-DQB1,HLA-DRB5
Communication between Innate and Adaptive Immune Cells	6.56	0.0632	#NUM!	HLA-G,HLA-DRB1,CD83,HLA-DRB5,TNFSF13B,CCR7
Cdc42 Signaling	6.36	0.0419	#NUM!	HLA-G,HLA-DRB1,HLA-DOB,HLA-DQB1,HLA-DQA2,HLA-DPA1,HLA-DRB5
Dendritic Cell Maturation	5.92	0.0361	2.646	HLA-DRB1,FSCN1,HLA-DOB,CD83,HLA-DQB1,HLA-DRB5,CCR7
Th1 Pathway	5.66	0.0444	2	HLA-DRB1,HLA-DOB,HLA-DQB1,HLA-DQA2,HLA-DPA1,HLA-DRB5
B Cell Development	5.5	0.111	#NUM!	HLA-DRB1,HLA-DOB,HLA-DQB1,HLA-DRB5
Th2 Pathway	5.39	0.04	#NUM!	HLA-DRB1,HLA-DOB,HLA-DQB1,HLA-DQA2,HLA-DPA1,HLA-DRB5
Altered T Cell and B Cell Signaling in Rheumatoid Arthritis	5.26	0.0556	#NUM!	HLA-DRB1,HLA-DOB,HLA-DQB1,HLA-DRB5,TNFSF13B
Th1 and Th2 Activation Pathway	4.87	0.0324	#NUM!	HLA-DRB1,HLA-DOB,HLA-DQB1,HLA-DQA2,HLA-DPA1,HLA-DRB5
Type I Diabetes Mellitus Signaling	4.82	0.045	#NUM!	HLA-G,HLA-DRB1,HLA-DOB,HLA-DQB1,HLA-DRB5
Nur77 Signaling in T Lymphocytes	4.64	0.0678	#NUM!	HLA-DRB1,HLA-DOB,HLA-DQB1,HLA-DRB5
Neuroinflammation Signaling Pathway	4.58	0.0225	1.633	CD200,HLA-DRB1,HLA-DOB,HLA-DQB1,BIRC3,HLA-DRB5,SLC6A12
Calcium-induced T Lymphocyte Apoptosis	4.44	0.0606	2	HLA-DRB1,HLA-DOB,HLA-DQB1,HLA-DRB5
T Helper Cell Differentiation	4.27	0.0548	#NUM!	HLA-DRB1,HLA-DOB,HLA-DQB1,HLA-DRB5
Phagosome Maturation	4.21	0.0338	#NUM!	HLA-DRB1,TUBA1A,TUBB2A,TUBA1C,HLA-DRB5
Interferon Signaling	3.85	0.0833	#NUM!	IFITM3,MX1,ISG15
IL-4 Signaling	3.82	0.0421	#NUM!	HLA-DRB1,HLA-DOB,HLA-DQB1,HLA-DRB5
iCOS-iCOSL Signaling in T Helper Cells	3.39	0.0325	2	HLA-DRB1,HLA-DOB,HLA-DQB1,HLA-DRB5
CD28 Signaling in T Helper Cells	3.28	0.0303	#NUM!	HLA-DRB1,HLA-DOB,HLA-DQB1,HLA-DRB5
Remodeling of Epithelial Adherens Junctions	3.01	0.0435	#NUM!	TUBA1A,TUBB2A,TUBA1C
PKCθ Signaling in T Lymphocytes	2.92	0.0242	2	HLA-DRB1,HLA-DOB,HLA-DQB1,HLA-DRB5
Role of NFAT in Regulation of the Immune Response	2.68	0.0208	2	HLA-DRB1,HLA-DOB,HLA-DQB1,HLA-DRB5
TNFR2 Signaling	2.49	0.0667	#NUM!	BIRC3,TRAF1
TWEAK Signaling	2.36	0.0571	#NUM!	BIRC3,TRAF1
B Cell Activating Factor Signaling	2.22	0.0488	#NUM!	TNFSF13B,TRAF1
14-3-3-mediated Signaling	2.17	0.0219	#NUM!	TUBA1A,TUBB2A,TUBA1C
Epithelial Adherens Junction Signaling	2.06	0.02	#NUM!	TUBA1A,TUBB2A,TUBA1C
Axonal Guidance Signaling	2.03	0.0109	#NUM!	MMP7,TUBA1A,TUBB2A,ADAM19,TUBA1C
Phenylethylamine Degradation I	1.95	0.25	#NUM!	ALDH2
Induction of Apoptosis by HIV1	1.89	0.0328	#NUM!	BIRC3,TRAF1
Germ Cell-Sertoli Cell Junction Signaling	1.85	0.0168	#NUM!	TUBA1A,TUBB2A,TUBA1C
Granulocyte Adhesion and Diapedesis	1.84	0.0166	#NUM!	MMP7,CCL22,CCL19
Sertoli Cell-Sertoli Cell Junction Signaling	1.82	0.0163	#NUM!	TUBA1A,TUBB2A,TUBA1C
Agranulocyte Adhesion and Diapedesis	1.76	0.0155	#NUM!	MMP7,CCL22,CCL19
Gap Junction Signaling	1.72	0.0149	#NUM!	TUBA1A,TUBB2A,TUBA1C
Toll-like Receptor Signaling	1.71	0.0263	#NUM!	UBD,TRAF1
Thioredoxin Pathway	1.71	0.143	#NUM!	TXN
Breast Cancer Regulation by Stathmin1	1.66	0.0142	#NUM!	TUBA1A,TUBB2A,TUBA1C
Tryptophan Degradation to 2-amino-3-carboxymuconate Semialdehyde	1.65	0.125	#NUM!	IDO1
GABA Receptor Signaling	1.53	0.0211	#NUM!	UBD,SLC6A12
Apoptosis Signaling	1.52	0.0208	#NUM!	BCL2A1,BIRC3
Oleate Biosynthesis II (Animals)	1.44	0.0769	#NUM!	FADS2
Phenylalanine Degradation IV (Mammalian, via Side Chain)	1.41	0.0714	#NUM!	ALDH2
NAD biosynthesis II (from tryptophan)	1.38	0.0667	#NUM!	IDO1
Vitamin-C Transport	1.36	0.0625	#NUM!	TXN
γ-linolenate Biosynthesis II (Animals)	1.33	0.0588	#NUM!	FADS2
Histamine Degradation	1.28	0.0526	#NUM!	ALDH2
Oxidative Ethanol Degradation III	1.24	0.0476	#NUM!	ALDH2
Aryl Hydrocarbon Receptor Signaling	1.22	0.0142	#NUM!	ALDH2,GSTP1
Fatty Acid α-oxidation	1.22	0.0455	#NUM!	ALDH2
Putrescine Degradation III	1.2	0.0435	#NUM!	ALDH2
Glutathione Redox Reactions I	1.18	0.0417	#NUM!	GSTP1
Tryptophan Degradation X (Mammalian, via Tryptamine)	1.17	0.04	#NUM!	ALDH2
Tryptophan Degradation III (Eukaryotic)	1.17	0.04	#NUM!	IDO1
Ethanol Degradation IV	1.17	0.04	#NUM!	ALDH2
Glutathione-mediated Detoxification	1.08	0.0323	#NUM!	GSTP1
Wnt/β-catenin Signaling	1.07	0.0116	#NUM!	UBD,MMP7
4-1BB Signaling in T Lymphocytes	1.06	0.0312	#NUM!	TRAF1
Dopamine Degradation	1	0.027	#NUM!	ALDH2
Ethanol Degradation II	1	0.027	#NUM!	ALDH2
April Mediated Signaling	0.982	0.0256	#NUM!	TRAF1
Inhibition of Matrix Metalloproteases	0.982	0.0256	#NUM!	MMP7
Noradrenaline and Adrenaline Degradation	0.971	0.025	#NUM!	ALDH2
NRF2-mediated Oxidative Stress Response	0.965	0.0101	#NUM!	TXN,GSTP1
Clathrin-mediated Endocytosis Signaling	0.937	0.00966	#NUM!	UBD,SH3BP4
LPS/IL-1 Mediated Inhibition of RXR Function	0.888	0.00901	#NUM!	ALDH2,GSTP1
TNFR1 Signaling	0.88	0.02	#NUM!	BIRC3
Docosahexaenoic Acid (DHA) Signaling	0.865	0.0192	#NUM!	BCL2A1
Systemic Lupus Erythematosus Signaling	0.854	0.00858	#NUM!	HLA-G,TNFSF13B
Activation of IRF by Cytosolic Pattern Recognition Receptors	0.788	0.0159	#NUM!	ISG15
Protein Ubiquitination Pathway	0.766	0.00755	#NUM!	UBD,BIRC3
Lymphotoxin β Receptor Signaling	0.763	0.0149	#NUM!	TRAF1
Eicosanoid Signaling	0.763	0.0149	#NUM!	ALOX5AP
TREM1 Signaling	0.719	0.0133	#NUM!	CD83
Serotonin Degradation	0.709	0.013	#NUM!	ALDH2
Sirtuin Signaling Pathway	0.701	0.00685	#NUM!	TUBA1A,TUBA1C
CD40 Signaling	0.699	0.0127	#NUM!	TRAF1
GM-CSF Signaling	0.699	0.0127	#NUM!	BCL2A1
Xenobiotic Metabolism Signaling	0.693	0.00676	#NUM!	ALDH2,GSTP1
Small Cell Lung Cancer Signaling	0.67	0.0118	#NUM!	TRAF1
Renal Cell Carcinoma Signaling	0.657	0.0114	#NUM!	UBD
Role of Macrophages, Fibroblasts and Endothelial Cells in Rheumatoid Arthritis	0.643	0.00625	#NUM!	TNFSF13B,TRAF1
Death Receptor Signaling	0.636	0.0108	#NUM!	BIRC3
Bladder Cancer Signaling	0.632	0.0106	#NUM!	MMP7
RANK Signaling in Osteoclasts	0.601	0.0098	#NUM!	BIRC3
Prostate Cancer Signaling	0.597	0.00971	#NUM!	GSTP1
Antioxidant Action of Vitamin C	0.58	0.00926	#NUM!	TXN
Gαs Signaling	0.573	0.00909	#NUM!	ADORA2A
Amyotrophic Lateral Sclerosis Signaling	0.57	0.00901	#NUM!	BIRC3
Neuroprotective Role of THOP1 in Alzheimer's Disease	0.541	0.00833	#NUM!	HLA-G
HIF1α Signaling	0.529	0.00806	#NUM!	MMP7
Hereditary Breast Cancer Signaling	0.461	0.00667	#NUM!	UBD
Ovarian Cancer Signaling	0.461	0.00667	#NUM!	MMP7
Hepatic Fibrosis / Hepatic Stellate Cell Activation	0.386	0.00535	#NUM!	CCR7
NF-κB Signaling	0.386	0.00535	#NUM!	TNFSF13B
B Cell Receptor Signaling	0.374	0.00515	#NUM!	BCL2A1
Leukocyte Extravasation Signaling	0.347	0.00474	#NUM!	MMP7
Osteoarthritis Pathway	0.345	0.00472	#NUM!	ANXA2
cAMP-mediated signaling	0.322	0.00439	#NUM!	ADORA2A
Role of Osteoblasts, Osteoclasts and Chondrocytes in Rheumatoid Arthritis	0.315	0.00429	#NUM!	BIRC3
Huntington's Disease Signaling	0.294	0.004	#NUM!	UBD
Colorectal Cancer Metastasis Signaling	0.289	0.00394	#NUM!	MMP7
G-Protein Coupled Receptor Signaling	0.259	0.00355	#NUM!	ADORA2A
Molecular Mechanisms of Cancer	0	0.00254	#NUM!	BIRC3

## Sheet: mDC in vitro 48h
Enriched canonical pathways in mDCs in vitro 48h post infection between ZIKV-infected and ZIKV-uninfected samples as determined by Ingenuity Pathways Analysis
Ingenuity Canonical Pathways	-log(p-value)	Ratio	z-score	Molecules
Primary Immunodeficiency Signaling	6.62	0.143	#NUM!	CD19,LCK,CD79A,IGHG1,CD8A,TAP1,IGHG2
Granulocyte Adhesion and Diapedesis	5.29	0.0552	#NUM!	ICAM1,ITGAM,CCL8,SDC2,PPBP,CCL17,CCL22,CXCL5,CXCL9,MMP9
Th1 and Th2 Activation Pathway	5.2	0.0541	#NUM!	HLA-DOA,ICAM1,JUN,ACVR1,IFNGR1,TLR9,CD8A,ACVR1C,HLA-DPB1,IL18R1
B Cell Receptor Signaling	5.02	0.0515	0.378	CD19,JUN,IGHE,MAP3K1,CD22,CD79A,IGHG1,TLR9,IGHG2,MAP3K2
Caveolar-mediated Endocytosis Signaling	4.4	0.0845	#NUM!	ITGAM,ITGAV,ITGB8,CAVIN1,ITGB7,MAP3K2
Agranulocyte Adhesion and Diapedesis	4.23	0.0466	#NUM!	ICAM1,CCL8,PPBP,CCL17,CCL22,CXCL5,CXCL9,ITGB7,MMP9
Communication between Innate and Adaptive Immune Cells	3.69	0.0632	#NUM!	IGHE,CD79A,IGHG1,TLR9,CD8A,IGHG2
Th1 Pathway	3.69	0.0519	0	HLA-DOA,ICAM1,IFNGR1,TLR9,CD8A,HLA-DPB1,IL18R1
Inhibition of Angiogenesis by TSP1	3.65	0.118	#NUM!	JUN,THBS1,SDC2,MMP9
Interferon Signaling	3.55	0.111	1	IFIT3,IFI35,IFNGR1,TAP1
Th2 Pathway	3.41	0.0467	#NUM!	HLA-DOA,ICAM1,JUN,ACVR1,TLR9,ACVR1C,HLA-DPB1
SAPK/JNK Signaling	3.35	0.0545	0	LCK,JUN,MAP3K1,MAP4K1,TLR9,MAP3K2
Toll-like Receptor Signaling	3.24	0.0658	-1	UBD,JUN,MAP3K1,CD14,TLR9
Phagosome Formation	2.95	0.0458	#NUM!	MARCKS,ITGAM,VTN,IGHG1,TLR9,IGHG2
Sirtuin Signaling Pathway	2.91	0.0308	0.333	TUBA1A,SOD2,JUN,MAP1LC3A,NAMPT,MT-ND3,HIF1A,MT-ND4L,ABCA1
Production of Nitric Oxide and Reactive Oxygen Species in Macrophages	2.75	0.0361	-0.816	NCF1,MPO,JUN,MAP3K1,IFNGR1,TLR9,MAP3K2
Neuroinflammation Signaling Pathway	2.72	0.0289	0.333	HLA-DOA,ICAM1,SOD2,JUN,ACVR1,IFNGR1,TLR9,ACVR1C,MMP9
IL-8 Signaling	2.64	0.0345	0.378	ICAM1,MPO,ITGAM,JUN,ITGAV,TLR9,MMP9
p53 Signaling	2.51	0.045	-0.447	JUN,THBS1,HIF1A,TLR9,TRIM29
PKCθ Signaling in T Lymphocytes	2.44	0.0364	0	LCK,HLA-DOA,JUN,MAP3K1,TLR9,MAP3K2
T Cell Receptor Signaling	2.44	0.0435	#NUM!	LCK,JUN,MAP3K1,TLR9,CD8A
B Cell Development	2.4	0.0833	#NUM!	CD19,HLA-DOA,CD79A
T Helper Cell Differentiation	2.39	0.0548	#NUM!	HLA-DOA,IFNGR1,RORC,IL18R1
Paxillin Signaling	2.38	0.042	#NUM!	ITGAM,ITGAV,ITGB8,TLR9,ITGB7
Antigen Presentation Pathway	2.34	0.0789	#NUM!	HLA-DOA,TAP1,HLA-DPB1
Glioma Invasiveness Signaling	2.33	0.0526	1	VTN,ITGAV,TLR9,MMP9
Systemic Lupus Erythematosus Signaling	2.31	0.03	#NUM!	LCK,JUN,CD22,CD79A,IGHG1,TLR9,IGHG2
CD28 Signaling in T Helper Cells	2.19	0.0379	0	LCK,HLA-DOA,JUN,MAP3K1,TLR9
Allograft Rejection Signaling	2.16	0.0471	#NUM!	HLA-DOA,IGHG1,HLA-DPB1,IGHG2
iNOS Signaling	2.13	0.0667	#NUM!	JUN,CD14,IFNGR1
Role of NFAT in Regulation of the Immune Response	2.13	0.0312	1.633	LCK,HLA-DOA,JUN,CD79A,GNAZ,TLR9
Macropinocytosis Signaling	2.12	0.046	#NUM!	CD14,ITGB8,TLR9,ITGB7
Dendritic Cell Maturation	2.11	0.0309	1.633	HLA-DOA,ICAM1,CD1A,IGHG1,TLR9,IGHG2
Renal Cell Carcinoma Signaling	2.11	0.0455	#NUM!	UBD,JUN,HIF1A,TLR9
ILK Signaling	2.08	0.0305	-0.447	JUN,ITGB8,HIF1A,TLR9,ITGB7,MMP9
Autoimmune Thyroid Disease Signaling	2.05	0.0625	#NUM!	HLA-DOA,IGHG1,IGHG2
Hematopoiesis from Pluripotent Stem Cells	2.05	0.0625	#NUM!	IGHG1,CD8A,IGHG2
Melatonin Degradation III	2.05	1	#NUM!	MPO
Histamine Biosynthesis	2.05	1	#NUM!	HDC
NF-κB Activation by Viruses	2.02	0.043	0	LCK,MAP3K1,ITGAV,TLR9
TGF-β Signaling	2.02	0.043	0	JUN,ACVR1,MAP4K1,ACVR1C
CD27 Signaling in Lymphocytes	1.93	0.0566	#NUM!	JUN,MAP3K1,MAP3K2
RANK Signaling in Osteoclasts	1.89	0.0392	-1	JUN,MAP3K1,TLR9,MAP3K2
LPS/IL-1 Mediated Inhibition of RXR Function	1.84	0.027	-0.447	JUN,SULT1A3/SULT1A4,MAP3K1,CD14,PAPSS2,ABCA1
Sulfate Activation for Sulfonation	1.75	0.5	#NUM!	PAPSS2
Wnt/β-catenin Signaling	1.73	0.0291	-1	UBD,JUN,ACVR1,MAP4K1,ACVR1C
HGF Signaling	1.67	0.0336	-1	JUN,MAP3K1,TLR9,MAP3K2
EGF Signaling	1.65	0.0441	#NUM!	JUN,MAP3K1,TLR9
LXR/RXR Activation	1.64	0.0331	1	VTN,CD14,ABCA1,MMP9
IL-2 Signaling	1.61	0.0429	#NUM!	LCK,JUN,TLR9
HIF1α Signaling	1.61	0.0323	#NUM!	JUN,HIF1A,TLR9,MMP9
PPARα/RXRα Activation	1.6	0.0269	0.447	JUN,GK,ACVR1,ACVR1C,ABCA1
Hepatic Fibrosis / Hepatic Stellate Cell Activation	1.59	0.0267	#NUM!	ICAM1,CD14,IFNGR1,CXCL9,MMP9
TNFR2 Signaling	1.54	0.0667	#NUM!	JUN,MAP3K1
TREM1 Signaling	1.54	0.04	#NUM!	ICAM1,MPO,TLR9
NRF2-mediated Oxidative Stress Response	1.49	0.0251	#NUM!	SOD2,JUN,PMF1/PMF1-BGLAP,MAP3K1,TLR9
CD40 Signaling	1.48	0.038	#NUM!	ICAM1,JUN,TLR9
Iron homeostasis signaling pathway	1.47	0.0292	#NUM!	SLC25A37,HIF1A,CD163,SLC39A14
HMGB1 Signaling	1.45	0.0288	0	ICAM1,JUN,IFNGR1,TLR9
IL-17A Signaling in Fibroblasts	1.42	0.0571	#NUM!	JUN,CXCL5
Leukocyte Extravasation Signaling	1.4	0.0237	2.236	NCF1,ICAM1,ITGAM,TLR9,MMP9
Complement System	1.37	0.0541	#NUM!	SERPING1,ITGAM
Phagosome Maturation	1.37	0.027	#NUM!	CTSL,MPO,TUBA1A,TAP1
Galactose Degradation I (Leloir Pathway)	1.36	0.2	#NUM!	GALM
Integrin Signaling	1.34	0.0228	0.447	ITGAM,ITGAV,ITGB8,TLR9,ITGB7
Altered T Cell and B Cell Signaling in Rheumatoid Arthritis	1.34	0.0333	#NUM!	HLA-DOA,CD79A,TLR9
April Mediated Signaling	1.33	0.0513	#NUM!	JUN,MAP3K1
Inhibition of Matrix Metalloproteases	1.33	0.0513	#NUM!	SDC2,MMP9
IL-17 Signaling	1.33	0.033	#NUM!	JUN,CXCL5,TLR9
OX40 Signaling Pathway	1.33	0.033	#NUM!	HLA-DOA,JUN,HLA-DPB1
IL-7 Signaling Pathway	1.33	0.033	#NUM!	JUN,IGHG1,TLR9
Reelin Signaling in Neurons	1.31	0.0326	#NUM!	LCK,MAP4K1,TLR9
IL-1 Signaling	1.31	0.0326	#NUM!	JUN,MAP3K1,GNAZ
Xenobiotic Metabolism Signaling	1.31	0.0203	#NUM!	CES1,SULT1A3/SULT1A4,MAP3K1,TLR9,AHR,MAP3K2
LPS-stimulated MAPK Signaling	1.3	0.0323	#NUM!	JUN,CD14,TLR9
B Cell Activating Factor Signaling	1.29	0.0488	#NUM!	JUN,MAP3K1
HER-2 Signaling in Breast Cancer	1.29	0.0319	#NUM!	ITGB8,TLR9,ITGB7
Glycerol Degradation I	1.28	0.167	#NUM!	GK
Selenocysteine Biosynthesis II (Archaea and Eukaryotes)	1.28	0.167	#NUM!	SEPHS2
NAD Biosynthesis III	1.28	0.167	#NUM!	NAMPT
Relaxin Signaling	1.28	0.0253	#NUM!	JUN,GNAZ,TLR9,MMP9
PDGF Signaling	1.27	0.0312	#NUM!	JUN,MAP3K1,TLR9
MIF Regulation of Innate Immunity	1.25	0.0465	#NUM!	JUN,CD14
Ceramide Signaling	1.24	0.0303	#NUM!	JUN,MAP3K1,TLR9
CTLA4 Signaling in Cytotoxic T Lymphocytes	1.24	0.0303	#NUM!	LCK,TLR9,CD8A
Cardiac Hypertrophy Signaling	1.19	0.0207	-1	JUN,MAP3K1,GNAZ,TLR9,MAP3K2
ErbB Signaling	1.18	0.0288	#NUM!	JUN,TLR9,EREG
Mitochondrial Dysfunction	1.18	0.0234	#NUM!	SOD2,LRRK2,MT-ND3,MT-ND4L
Role of Macrophages, Fibroblasts and Endothelial Cells in Rheumatoid Arthritis	1.18	0.0188	#NUM!	ICAM1,JUN,IGHG1,TLR9,IGHG2,IL18R1
Phospholipase C Signaling	1.18	0.0205	1.342	MARCKS,LCK,CD79A,IGHG1,IGHG2
Airway Pathology in Chronic Obstructive Pulmonary Disease	1.16	0.125	#NUM!	MMP9
Superoxide Radicals Degradation	1.16	0.125	#NUM!	SOD2
Salvage Pathways of Pyrimidine Deoxyribonucleotides	1.16	0.125	#NUM!	APOBEC3A
Acute Phase Response Signaling	1.14	0.0227	#NUM!	SERPING1,SOD2,JUN,MAP3K1
TNFR1 Signaling	1.14	0.04	#NUM!	JUN,MAP3K1
Germ Cell-Sertoli Cell Junction Signaling	1.12	0.0223	#NUM!	TUBA1A,MAP3K1,TLR9,MAP3K2
Ephrin Receptor Signaling	1.12	0.0223	#NUM!	SDCBP,SDC2,EFNA5,GNAZ
Pathogenesis of Multiple Sclerosis	1.11	0.111	#NUM!	CXCL9
Sucrose Degradation V (Mammalian)	1.11	0.111	#NUM!	GALM
Sertoli Cell-Sertoli Cell Junction Signaling	1.09	0.0217	#NUM!	TUBA1A,JUN,MAP3K1,MAP3K2
Virus Entry via Endocytic Pathways	1.07	0.0259	#NUM!	ITGB8,TLR9,ITGB7
Ketogenesis	1.07	0.1	#NUM!	ACAT2
Ketolysis	1.07	0.1	#NUM!	ACAT2
iCOS-iCOSL Signaling in T Helper Cells	1.02	0.0244	#NUM!	LCK,HLA-DOA,TLR9
Rac Signaling	1.02	0.0244	#NUM!	JUN,MAP3K1,TLR9
Nur77 Signaling in T Lymphocytes	1.02	0.0339	#NUM!	HLA-DOA,MAP3K2
Ephrin A Signaling	1	0.0333	#NUM!	EFNA5,TLR9
NGF Signaling	1	0.024	#NUM!	MAP3K1,TLR9,MAP3K2
Acyl-CoA Hydrolysis	0.994	0.0833	#NUM!	ACOT2
Gap Junction Signaling	0.982	0.0199	#NUM!	TUBA1A,TLR9,GJB2,MAP3K2
3-phosphoinositide Biosynthesis	0.982	0.0199	2	CD19,LCK,PI4K2B,TLR9
autophagy	0.98	0.0323	#NUM!	CTSL,MAP1LC3A
Natural Killer Cell Signaling	0.977	0.0234	#NUM!	LCK,KLRC4-KLRK1/KLRK1,TLR9
Renin-Angiotensin Signaling	0.977	0.0234	#NUM!	JUN,MAP3K1,TLR9
Role of Tissue Factor in Cancer	0.962	0.0231	#NUM!	LCK,ITGAV,TLR9
Role of IL-17A in Psoriasis	0.961	0.0769	#NUM!	CXCL5
Mevalonate Pathway I	0.961	0.0769	#NUM!	ACAT2
Clathrin-mediated Endocytosis Signaling	0.948	0.0193	#NUM!	UBD,ITGB8,TLR9,ITGB7
Axonal Guidance Signaling	0.947	0.0153	#NUM!	SDCBP,TUBA1A,SDC2,EFNA5,GNAZ,TLR9,MMP9
Calcium-induced T Lymphocyte Apoptosis	0.935	0.0303	#NUM!	LCK,HLA-DOA
UVB-Induced MAPK Signaling	0.935	0.0303	#NUM!	JUN,TLR9
IL-6 Signaling	0.933	0.0224	#NUM!	JUN,CD14,TLR9
Isoleucine Degradation I	0.931	0.0714	#NUM!	ACAT2
PI3K Signaling in B Lymphocytes	0.919	0.0221	#NUM!	CD19,JUN,CD79A
14-3-3-mediated Signaling	0.912	0.0219	#NUM!	TUBA1A,JUN,TLR9
p70S6K Signaling	0.905	0.0217	#NUM!	CD19,CD79A,TLR9
IL-10 Signaling	0.903	0.029	#NUM!	JUN,CD14
Role of IL-17A in Arthritis	0.903	0.029	#NUM!	CXCL5,TLR9
Superpathway of Melatonin Degradation	0.893	0.0286	#NUM!	MPO,SULT1A3/SULT1A4
Gα12/13 Signaling	0.885	0.0213	#NUM!	JUN,MAP3K1,TLR9
Thrombopoietin Signaling	0.883	0.0282	#NUM!	JUN,TLR9
Granzyme B Signaling	0.877	0.0625	#NUM!	LMNB1
Extrinsic Prothrombin Activation Pathway	0.877	0.0625	#NUM!	TFPI
Mismatch Repair in Eukaryotes	0.877	0.0625	#NUM!	EXO1
Glutaryl-CoA Degradation	0.877	0.0625	#NUM!	ACAT2
MSP-RON Signaling Pathway	0.873	0.0278	#NUM!	ITGAM,TLR9
IL-12 Signaling and Production in Macrophages	0.853	0.0205	#NUM!	JUN,IFNGR1,TLR9
Superpathway of Geranylgeranyldiphosphate Biosynthesis I (via Mevalonate)	0.852	0.0588	#NUM!	ACAT2
ErbB2-ErbB3 Signaling	0.845	0.0267	#NUM!	JUN,TLR9
Hypoxia Signaling in the Cardiovascular System	0.845	0.0267	#NUM!	JUN,HIF1A
Hereditary Breast Cancer Signaling	0.828	0.02	#NUM!	UBD,FANCE,TLR9
Epithelial Adherens Junction Signaling	0.828	0.02	#NUM!	TUBA1A,ACVR1,ACVR1C
VDR/RXR Activation	0.817	0.0256	#NUM!	MXD1,CD14
IL-17A Signaling in Airway Cells	0.817	0.0256	#NUM!	CXCL5,TLR9
Superpathway of Inositol Phosphate Compounds	0.801	0.0169	2	CD19,LCK,PI4K2B,TLR9
IL-15 Signaling	0.783	0.0244	#NUM!	LCK,TLR9
GDNF Family Ligand-Receptor Interactions	0.783	0.0244	#NUM!	JUN,TLR9
Neurotrophin/TRK Signaling	0.775	0.0241	#NUM!	JUN,TLR9
FcγRIIB Signaling in B Lymphocytes	0.759	0.0235	#NUM!	CD79A,TLR9
Estrogen-Dependent Breast Cancer Signaling	0.751	0.0233	#NUM!	JUN,TLR9
Regulation of IL-2 Expression in Activated and Anergic T Lymphocytes	0.751	0.0233	#NUM!	JUN,MAP3K1
Polyamine Regulation in Colon Cancer	0.749	0.0455	#NUM!	MXD1
Erythropoietin Signaling	0.744	0.023	#NUM!	JUN,TLR9
Cdc42 Signaling	0.732	0.018	#NUM!	HLA-DOA,JUN,HLA-DPB1
IL-3 Signaling	0.729	0.0225	#NUM!	JUN,TLR9
Prolactin Signaling	0.729	0.0225	#NUM!	JUN,TLR9
Crosstalk between Dendritic Cells and Natural Killer Cells	0.729	0.0225	#NUM!	KLRC4-KLRK1/KLRK1,TLR9
JAK/Stat Signaling	0.729	0.0225	#NUM!	JUN,TLR9
Colorectal Cancer Metastasis Signaling	0.722	0.0157	0	JUN,IFNGR1,TLR9,MMP9
Tec Kinase Signaling	0.717	0.0176	#NUM!	LCK,GNAZ,TLR9
Tumoricidal Function of Hepatic Natural Killer Cells	0.715	0.0417	#NUM!	ICAM1
Role of JAK1, JAK2 and TYK2 in Interferon Signaling	0.715	0.0417	#NUM!	IFNGR1
Glucocorticoid Receptor Signaling	0.715	0.0145	#NUM!	ICAM1,JUN,MAP3K1,CD163,TLR9
FGF Signaling	0.714	0.022	#NUM!	MAP3K1,TLR9
CXCR4 Signaling	0.712	0.0175	#NUM!	JUN,GNAZ,TLR9
GNRH Signaling	0.712	0.0175	#NUM!	JUN,MAP3K1,MAP3K2
Factors Promoting Cardiogenesis in Vertebrates	0.707	0.0217	#NUM!	ACVR1,ACVR1C
FLT3 Signaling in Hematopoietic Progenitor Cells	0.7	0.0215	#NUM!	FLT3,TLR9
PEDF Signaling	0.7	0.0215	#NUM!	SOD2,TLR9
IL-17A Signaling in Gastric Cells	0.7	0.04	#NUM!	JUN
Tryptophan Degradation III (Eukaryotic)	0.7	0.04	#NUM!	ACAT2
Bladder Cancer Signaling	0.693	0.0213	#NUM!	THBS1,MMP9
IL-4 Signaling	0.686	0.0211	#NUM!	HLA-DOA,TLR9
Lipid Antigen Presentation by CD1	0.684	0.0385	#NUM!	CD1A
Glycolysis I	0.684	0.0385	#NUM!	FBP1
Gluconeogenesis I	0.684	0.0385	#NUM!	FBP1
Sumoylation Pathway	0.679	0.0208	#NUM!	JUN,ISG20
D-myo-inositol (1,4,5)-Trisphosphate Biosynthesis	0.67	0.037	#NUM!	PI4K2B
TR/RXR Activation	0.666	0.0204	#NUM!	HIF1A,TLR9
Acute Myeloid Leukemia Signaling	0.659	0.0202	#NUM!	FLT3,TLR9
Superpathway of Cholesterol Biosynthesis	0.656	0.0357	#NUM!	ACAT2
NF-κB Signaling	0.636	0.016	#NUM!	LCK,MAP3K1,TLR9
4-1BB Signaling in T Lymphocytes	0.605	0.0312	#NUM!	JUN
G Protein Signaling Mediated by Tubby	0.605	0.0312	#NUM!	LCK
Regulation of the Epithelial-Mesenchymal Transition Pathway	0.602	0.0154	#NUM!	HIF1A,TLR9,MMP9
Oxidative Phosphorylation	0.599	0.0183	#NUM!	MT-ND3,MT-ND4L
VEGF Signaling	0.599	0.0183	#NUM!	HIF1A,TLR9
Endothelin-1 Signaling	0.598	0.0153	#NUM!	JUN,GNAZ,TLR9
Type I Diabetes Mellitus Signaling	0.588	0.018	#NUM!	HLA-DOA,IFNGR1
DNA Methylation and Transcriptional Repression Signaling	0.583	0.0294	#NUM!	HIST2H4B
UVA-Induced MAPK Signaling	0.582	0.0179	#NUM!	JUN,TLR9
IGF-1 Signaling	0.582	0.0179	#NUM!	JUN,TLR9
Adrenomedullin signaling pathway	0.582	0.015	#NUM!	ADM,HIF1A,TLR9
Coagulation System	0.572	0.0286	#NUM!	TFPI
MIF-mediated Glucocorticoid Regulation	0.572	0.0286	#NUM!	CD14
Dopamine Degradation	0.551	0.027	#NUM!	SULT1A3/SULT1A4
Pancreatic Adenocarcinoma Signaling	0.541	0.0167	#NUM!	TLR9,MMP9
Osteoarthritis Pathway	0.537	0.0142	#NUM!	NAMPT,HIF1A,MMP9
tRNA Charging	0.532	0.0256	#NUM!	WARS
Mechanisms of Viral Exit from Host Cells	0.514	0.0244	#NUM!	LMNB1
FXR/RXR Activation	0.512	0.0159	#NUM!	VTN,FBP1
Atherosclerosis Signaling	0.507	0.0157	#NUM!	ICAM1,MMP9
Retinol Biosynthesis	0.505	0.0238	#NUM!	CES1
fMLP Signaling in Neutrophils	0.498	0.0155	#NUM!	NCF1,TLR9
Thyroid Hormone Metabolism II (via Conjugation and/or Degradation)	0.497	0.0233	#NUM!	SULT1A3/SULT1A4
Role of p14/p19ARF in Tumor Suppression	0.497	0.0233	#NUM!	TLR9
Stearate Biosynthesis I (Animals)	0.489	0.0227	#NUM!	ACOT2
EIF2 Signaling	0.486	0.0132	#NUM!	WARS,TRIB3,TLR9
IL-9 Signaling	0.481	0.0222	#NUM!	TLR9
Role of IL-17F in Allergic Inflammatory Airway Diseases	0.473	0.0217	#NUM!	CXCL5
Dermatan Sulfate Biosynthesis (Late Stages)	0.473	0.0217	#NUM!	SULT1A3/SULT1A4
Role of Osteoblasts, Osteoclasts and Chondrocytes in Rheumatoid Arthritis	0.467	0.0129	#NUM!	JUN,TLR9,IL18R1
Androgen Signaling	0.464	0.0146	#NUM!	JUN,GNAZ
Graft-versus-Host Disease Signaling	0.458	0.0208	#NUM!	HLA-DOA
P2Y Purigenic Receptor Signaling Pathway	0.452	0.0143	#NUM!	JUN,TLR9
Chondroitin Sulfate Biosynthesis (Late Stages)	0.451	0.0204	#NUM!	SULT1A3/SULT1A4
UVC-Induced MAPK Signaling	0.451	0.0204	#NUM!	JUN
Aryl Hydrocarbon Receptor Signaling	0.448	0.0142	#NUM!	JUN,AHR
Human Embryonic Stem Cell Pluripotency	0.441	0.014	#NUM!	ACVR1,TLR9
Docosahexaenoic Acid (DHA) Signaling	0.431	0.0192	#NUM!	TLR9
Transcriptional Regulatory Network in Embryonic Stem Cells	0.418	0.0185	#NUM!	HIST2H4B
Triacylglycerol Degradation	0.418	0.0185	#NUM!	CES1
Huntington's Disease Signaling	0.417	0.012	#NUM!	UBD,JUN,TLR9
Ovarian Cancer Signaling	0.415	0.0133	#NUM!	TLR9,MMP9
Signaling by Rho Family GTPases	0.412	0.0119	#NUM!	JUN,GNAZ,TLR9
Type II Diabetes Mellitus Signaling	0.401	0.013	#NUM!	MAP3K1,TLR9
Chondroitin Sulfate Biosynthesis	0.4	0.0175	#NUM!	SULT1A3/SULT1A4
Dermatan Sulfate Biosynthesis	0.388	0.0169	#NUM!	SULT1A3/SULT1A4
Hepatic Cholestasis	0.381	0.0125	#NUM!	JUN,CD14
Melanoma Signaling	0.377	0.0164	#NUM!	TLR9
PCP pathway	0.377	0.0164	#NUM!	JUN
Activation of IRF by Cytosolic Pattern Recognition Receptors	0.367	0.0159	#NUM!	JUN
PXR/RXR Activation	0.357	0.0154	#NUM!	PAPSS2
Melatonin Degradation I	0.357	0.0154	#NUM!	SULT1A3/SULT1A4
Lymphotoxin β Receptor Signaling	0.347	0.0149	#NUM!	TLR9
Remodeling of Epithelial Adherens Junctions	0.338	0.0145	#NUM!	TUBA1A
Molecular Mechanisms of Cancer	0.334	0.0102	#NUM!	JUN,HIF1A,GNAZ,TLR9
CNTF Signaling	0.333	0.0143	#NUM!	TLR9
Endometrial Cancer Signaling	0.333	0.0143	#NUM!	TLR9
Melatonin Signaling	0.324	0.0139	#NUM!	RORC
ERK5 Signaling	0.324	0.0139	#NUM!	MAP3K2
Ephrin B Signaling	0.32	0.0137	#NUM!	GNAZ
Agrin Interactions at Neuromuscular Junction	0.312	0.0133	#NUM!	JUN
Myc Mediated Apoptosis Signaling	0.308	0.0132	#NUM!	TLR9
Heparan Sulfate Biosynthesis (Late Stages)	0.308	0.0132	#NUM!	SULT1A3/SULT1A4
Role of JAK1 and JAK3 in γc Cytokine Signaling	0.304	0.013	#NUM!	TLR9
Serotonin Degradation	0.304	0.013	#NUM!	SULT1A3/SULT1A4
Chemokine Signaling	0.304	0.013	#NUM!	JUN
ErbB4 Signaling	0.3	0.0128	#NUM!	TLR9
RAR Activation	0.298	0.0105	#NUM!	JUN,MAP3K1
Role of PI3K/AKT Signaling in the Pathogenesis of Influenza	0.296	0.0127	#NUM!	TLR9
GM-CSF Signaling	0.296	0.0127	#NUM!	TLR9
Role of BRCA1 in DNA Damage Response	0.292	0.0125	#NUM!	FANCE
Antiproliferative Role of Somatostatin Receptor 2	0.289	0.0123	#NUM!	TLR9
BMP signaling pathway	0.285	0.0122	#NUM!	JUN
Non-Small Cell Lung Cancer Signaling	0.281	0.012	#NUM!	TLR9
Heparan Sulfate Biosynthesis	0.281	0.012	#NUM!	SULT1A3/SULT1A4
Angiopoietin Signaling	0.278	0.0119	#NUM!	TLR9
Growth Hormone Signaling	0.274	0.0118	#NUM!	TLR9
Small Cell Lung Cancer Signaling	0.274	0.0118	#NUM!	TLR9
Leptin Signaling in Obesity	0.271	0.0116	#NUM!	TLR9
mTOR Signaling	0.26	0.00966	#NUM!	HIF1A,TLR9
Thrombin Signaling	0.254	0.00952	#NUM!	GNAZ,TLR9
Breast Cancer Regulation by Stathmin1	0.252	0.00948	#NUM!	TUBA1A,TLR9
Fcγ Receptor-mediated Phagocytosis in Macrophages and Monocytes	0.249	0.0108	#NUM!	NCF1
Neuregulin Signaling	0.246	0.0106	#NUM!	EREG
VEGF Family Ligand-Receptor Interactions	0.246	0.0106	#NUM!	TLR9
CCR5 Signaling in Macrophages	0.243	0.0105	#NUM!	JUN
GABA Receptor Signaling	0.243	0.0105	#NUM!	UBD
CREB Signaling in Neurons	0.238	0.00917	#NUM!	GNAZ,TLR9
Salvage Pathways of Pyrimidine Ribonucleotides	0.237	0.0103	#NUM!	APOBEC3A
ATM Signaling	0.234	0.0102	#NUM!	JUN
PPAR Signaling	0.226	0.0099	#NUM!	JUN
Role of NFAT in Cardiac Hypertrophy	0.225	0.00889	#NUM!	MAP3K1,TLR9
Prostate Cancer Signaling	0.221	0.00971	#NUM!	TLR9
Melanocyte Development and Pigmentation Signaling	0.218	0.00962	#NUM!	TLR9
CDK5 Signaling	0.216	0.00952	#NUM!	CABLES1
FAK Signaling	0.216	0.00952	#NUM!	TLR9
Cholecystokinin/Gastrin-mediated Signaling	0.211	0.00935	#NUM!	JUN
PAK Signaling	0.211	0.00935	#NUM!	TLR9
Amyotrophic Lateral Sclerosis Signaling	0.201	0.00901	#NUM!	TLR9
Chronic Myeloid Leukemia Signaling	0.199	0.00893	#NUM!	TLR9
Mouse Embryonic Stem Cell Pluripotency	0.199	0.00893	#NUM!	TLR9
Fc Epsilon RI Signaling	0	0.008	#NUM!	TLR9
Actin Cytoskeleton Signaling	0	0.00858	#NUM!	CD14,TLR9
Synaptic Long Term Depression	0	0.00556	#NUM!	GNAZ
Tight Junction Signaling	0	0.00599	#NUM!	JUN
Role of Pattern Recognition Receptors in Recognition of Bacteria and Viruses	0	0.0073	#NUM!	TLR9
CCR3 Signaling in Eosinophils	0	0.00735	#NUM!	TLR9
Neuropathic Pain Signaling In Dorsal Horn Neurons	0	0.0087	#NUM!	TLR9
Corticotropin Releasing Hormone Signaling	0	0.00719	#NUM!	JUN
Aldosterone Signaling in Epithelial Cells	0	0.00595	#NUM!	TLR9
Role of NANOG in Mammalian Embryonic Stem Cell Pluripotency	0	0.00781	#NUM!	TLR9
Glioma Signaling	0	0.00833	#NUM!	TLR9
G Beta Gamma Signaling	0	0.00833	#NUM!	GNAZ
Sphingosine-1-phosphate Signaling	0	0.008	#NUM!	TLR9
AMPK Signaling	0	0.00463	#NUM!	TLR9
Protein Kinase A Signaling	0	0.00249	#NUM!	MAP3K1
Regulation of eIF4 and p70S6K Signaling	0	0.00613	#NUM!	TLR9
Glioblastoma Multiforme Signaling	0	0.00595	#NUM!	TLR9
Neuroprotective Role of THOP1 in Alzheimer's Disease	0	0.00833	#NUM!	MMP9
RhoGDI Signaling	0	0.00565	#NUM!	GNAZ
Telomerase Signaling	0	0.00855	#NUM!	TLR9
eNOS Signaling	0	0.00581	#NUM!	TLR9
Gαq Signaling	0	0.00621	#NUM!	TLR9
Sperm Motility	0	0.00787	#NUM!	SLC16A10
Adipogenesis pathway	0	0.00746	#NUM!	HIF1A
ERK/MAPK Signaling	0	0.0049	#NUM!	TLR9
Nitric Oxide Signaling in the Cardiovascular System	0	0.00885	#NUM!	TLR9
Protein Ubiquitination Pathway	0	0.00755	#NUM!	UBD,TAP1
Insulin Receptor Signaling	0	0.0068	#NUM!	TLR9
p38 MAPK Signaling	0	0.00833	#NUM!	MAP4K1
G-Protein Coupled Receptor Signaling	0	0.00355	#NUM!	TLR9
Gustation Pathway	0	0.00649	#NUM!	P2RY8
GP6 Signaling Pathway	0	0.00746	#NUM!	TLR9
Opioid Signaling Pathway	0	0.0081	#NUM!	RGS1,LCK

## Sheet: pDC ex vivo
Enriched canonical pathways in pDCs ex vivo between ZIKV-infected and ZIKV-uninfected patients as determined by Ingenuity Pathways Analysis
Ingenuity Canonical Pathways	-log(p-value)	Ratio	z-score	Molecules
Remodeling of Epithelial Adherens Junctions	6.56	0.203	-0.447	TUBB1,TUBA1A,RAB5C,ACTR3,TUBB4B,ACTB,TUBA4A,ZYX,RAB5B,TUBB,IQGAP1,HGS,MAPRE2,ACTN1
Communication between Innate and Adaptive Immune Cells	6.3	0.17	#NUM!	CXCL8,CD79B,HLA-A,CD4,TLR8,CD83,IGHG1,CCL5,CCL3,CD8A,TLR4,CCL4,IGHG4,FCER1G,IGHA1,IGHG2
Primary Immunodeficiency Signaling	5.84	0.229	#NUM!	IL2RG,LCK,CD4,IGLL1/IGLL5,IGLC1,IGHG4,IGHA1,IGHG1,JAK3,CD8A,IGHG2
Sumoylation Pathway	4.78	0.146	1.155	RANBP2,SUMO3,RHOT2,PIAS1,RHOH,FOS,JUN,AR,RHOU,RFC2,CBX4,ARHGDIA,RHOF,ISG20
TREM1 Signaling	4.6	0.16	3.464	CXCL8,TLR4,TREM1,NLRP3,NLRP12,CASP1,LAT2,TLR8,CD83,FCGR2B,CCL3,NLRC4
Hematopoiesis from Pluripotent Stem Cells	4.21	0.191	#NUM!	CXCL8,CD4,IGLC1,IGHG4,FCER1G,IGHA1,IGHG1,CD8A,IGHG2
IL-8 Signaling	4.15	0.102	1.789	CXCL8,PLD3,RHOT2,VEGFB,HBEGF,IQGAP1,RHOH,GNG7,PLD4,FOS,HMOX1,JUN,ITGAM,CCND2,GNG11,ARAF,NCF2,RHOU,PTGS2,RHOF
Caveolar-mediated Endocytosis Signaling	4.13	0.155	#NUM!	CD55,FLOT2,RAB5C,ITGAM,FLNA,HLA-A,ACTB,CD48,COPB2,RAB5B,ITGB7
Phospholipase C Signaling	3.85	0.0917	2.357	RAP1B,PLD3,CAMK4,CD79B,RHOT2,IGHG1,FCGR2B,RHOH,GNG7,PLD4,MARCKS,HMOX1,LCK,GNG11,AHNAK,GRAP2,IGHG4,RHOU,FCER1G,RHOF,IGHG2,PPP3CA
Heme Degradation	3.67	0.75	#NUM!	HMOX1,BLVRA,HMOX2
Pathogenesis of Multiple Sclerosis	3.64	0.444	#NUM!	CCL4,CXCR3,CCL5,CCL3
Phagosome Formation	3.59	0.114	#NUM!	RHOT2,TLR8,IGHG1,FCGR2B,RHOH,FCGR1A,MARCKS,TLR4,FCER1G,RHOU,IGHG4,RHOF,FCGR3A/FCGR3B,IGHG2
iNOS Signaling	3.57	0.178	1.633	FOS,TLR4,CAMK4,JUN,IFNGR2,CD14,HMGA1,JAK3
CCR5 Signaling in Macrophages	3.56	0.145	#NUM!	FOS,CCL4,CAMK4,GNG11,JUN,CD4,FCER1G,CCL5,CCL3,GNG7
Production of Nitric Oxide and Reactive Oxygen Species in Macrophages	3.32	0.0928	2.183	RAP1B,PPP2R5D,RHOT2,IFNGR2,RHOH,PPP1R14B,APOL1,FOS,TLR4,LYZ,JUN,NCF2,RHOU,S100A8,IRF8,RHOF,JAK3,SIRPA
Phagosome Maturation	3.26	0.101	#NUM!	TUBB1,ATP6V0C,RAB5C,HLA-A,TUBB4B,TUBA4A,RAB5B,TUBB,DYNLRB1,DYNC1LI1,TUBA1A,CTSS,CTSH,NCF2,BET1L
Glucocorticoid Receptor Signaling	3.13	0.0799	#NUM!	POLR2J2/POLR2J3,CXCL8,SGK1,ACTB,HSPA9,PBX1,HSPA6,CCL5,CD163,CCL3,FCGR1A,TSC22D3,FOS,AR,JUN,PCK2,DUSP1,ANXA1,SMARCB1,PTGS2,JAK3,ELK1,PPP3CA
Semaphorin Signaling in Neurons	3.07	0.151	#NUM!	DPYSL2,CFL1,RHOT2,RHOU,RHOF,RHOH,SEMA7A,NRP1
Inflammasome pathway	3.01	0.238	2.236	CXCL8,TLR4,NLRP3,CASP1,NLRC4
ILK Signaling	2.84	0.0867	0	CFL1,PPP2R5D,ACTB,RHOT2,VEGFB,VIM,RHOH,PPP1R14B,ITGB7,FOS,JUN,LIMS1,FLNA,RHOU,PTGS2,RHOF,ACTN1
Epithelial Adherens Junction Signaling	2.84	0.0959	#NUM!	RAP1B,TUBB1,TCF4,TUBA1A,ACTR3,TUBB4B,ACTB,TUBA4A,ZYX,NECTIN1,TUBB,IQGAP1,PTPRM,ACTN1
Interferon Signaling	2.65	0.167	1.633	IFITM3,IFIT1,PIAS1,IFNGR2,STAT2,BAK1
Complement System	2.59	0.162	1	CFD,SERPING1,CD55,CD59,C5AR1,ITGAM
Systemic Lupus Erythematosus Signaling	2.58	0.08	#NUM!	CAMK4,CD79B,PRPF3,HLA-A,HNRNPA2B1,IGHG1,FCGR2B,FCGR1A,FOS,SNRPN,LCK,JUN,RNU12,IGHG4,FCER1G,SF3B4,FCGR3A/FCGR3B,IGHG2
Calcium-induced T Lymphocyte Apoptosis	2.45	0.121	0.378	LCK,CAMK4,HLA-A,CD4,FCER1G,ATP2A3,CAPN2,PPP3CA
Eicosanoid Signaling	2.41	0.119	#NUM!	PLBD1,LTA4H,RARRES3,ALOX5AP,PTGER2,PTGS2,ALOX5,GGT1
Clathrin-mediated Endocytosis Signaling	2.38	0.0804	#NUM!	APOL1,LYZ,RAB5C,AP1G2,ACTR3,F2R,ACTB,NUMB,VEGFB,S100A8,RAB5B,HGS,CTTN,SH3KBP1,ITGB7,PPP3CA
NADH Repair	2.37	0.667	#NUM!	NAXE,GAPDH
14-3-3-mediated Signaling	2.35	0.0916	1.633	TUBB1,FOS,TUBA1A,JUN,TUBB4B,YWHAB,STRADA,EDC3,TUBA4A,VIM,ELK1,TUBB
Role of NFAT in Regulation of the Immune Response	2.28	0.0806	1.732	CAMK4,CD79B,HLA-A,CD4,FCGR2B,FCGR1A,GNG7,CSNK1E,FOS,LCK,JUN,GNG11,FCER1G,FCGR3A/FCGR3B,PPP3CA
Tec Kinase Signaling	2.24	0.0824	0	ACTB,RHOT2,RHOH,GNG7,FOS,TLR4,LCK,GNG11,RHOU,FCER1G,STAT2,RHOF,JAK3,FGR
B Cell Receptor Signaling	2.19	0.0789	0.632	RAP2B,RAP1B,CAMK4,CD79B,CFL1,EGR1,IGHG1,FCGR2B,JUN,IGHG4,IGHA1,ELK1,BCL2A1,PPP3CA,IGHG2
Germ Cell-Sertoli Cell Junction Signaling	2.17	0.0809	#NUM!	TUBB1,CFL1,TUBB4B,ACTB,RHOT2,TUBA4A,IQGAP1,TUBB,RHOH,TUBA1A,RHOU,ZYX,RHOF,ACTN1
Regulation of Actin-based Motility by Rho	2.13	0.1	-0.707	ACTR3,CFL1,ACTB,RHOT2,RHOU,ARHGDIA,RHOF,PIP4K2A,RHOH
Uracil Degradation II (Reductive)	2.08	0.5	#NUM!	DPYSL2,DPYD
Thymine Degradation	2.08	0.5	#NUM!	DPYSL2,DPYD
Autoimmune Thyroid Disease Signaling	2.06	0.128	#NUM!	GZMB,HLA-A,IGHG4,FCER1G,IGHG1,IGHG2
T Cell Receptor Signaling	2.05	0.0917	#NUM!	FOS,LCK,CAMK4,JUN,GRAP2,RASGRP1,CD4,ELK1,CD8A,PPP3CA
Integrin Signaling	1.99	0.0731	1.291	RAP2B,RAP1B,ACTR3,ITGAM,LIMS1,ACTB,CAPN1,RHOT2,RHOU,ZYX,CAPN2,RHOF,CTTN,RHOH,ITGB7,ACTN1
Role of IL-17A in Psoriasis	1.92	0.231	#NUM!	CXCL8,S100A9,S100A8
Choline Biosynthesis III	1.92	0.231	#NUM!	PLD4,HMOX1,PLD3
Amyloid Processing	1.9	0.118	#NUM!	CSNK1E,PSENEN,APH1A,CAPN1,NCSTN,CAPN2
HMGB1 Signaling	1.88	0.0827	0.632	CXCL8,FOS,TLR4,JUN,AGER,RHOT2,RHOU,IFNGR2,ELK1,RHOF,RHOH
Trehalose Degradation II (Trehalase)	1.87	0.4	#NUM!	HK1,HK3
Protein Ubiquitination Pathway	1.87	0.0679	#NUM!	HLA-A,USP5,HSPA9,HSPA6,PSMC4,DNAJC13,UBE2W,HSPD1,UBE2D1,UBE2D4,USP44,SACS,UBE2H,DNAJC4,DNAJC14,UBA1,BIRC3,UBE2C
IL-17A Signaling in Gastric Cells	1.85	0.16	#NUM!	CXCL8,FOS,JUN,CCL5
Signaling by Rho Family GTPases	1.83	0.0685	1.069	CFL1,ACTB,RHOT2,VIM,IQGAP1,RHOH,GNG7,STMN1,FOS,JUN,GNG11,ACTR3,NCF2,RHOU,RHOF,ELK1,PIP4K2A
Leukotriene Biosynthesis	1.83	0.214	#NUM!	LTA4H,ALOX5,GGT1
Pancreatic Adenocarcinoma Signaling	1.82	0.0847	0.333	RAD51,PLD4,HMOX1,PLD3,VEGFB,HBEGF,PTGS2,ELK1,JAK3,BIRC5
Dendritic Cell Maturation	1.8	0.0729	2.714	HLA-A,CD58,CD83,IGHG1,FCGR2B,FCGR1A,TLR4,CD1D,IGHG4,FCER1G,STAT2,IRF8,FCGR3A/FCGR3B,IGHG2
IL-10 Signaling	1.8	0.101	#NUM!	HMOX1,FOS,JUN,BLVRA,CD14,ELK1,FCGR2B
Glycolysis I	1.79	0.154	#NUM!	PGK1,TPI1,PGAM1,GAPDH
Pentose Phosphate Pathway (Non-oxidative Branch)	1.7	0.333	#NUM!	TKT,TALDO1
Chondroitin and Dermatan Biosynthesis	1.7	0.333	#NUM!	CHPF,CHPF2
G?q Signaling	1.68	0.0745	0	PLD4,HMOX1,CAMK4,PLD3,GNG11,RHOT2,RHOU,ELK1,RHOF,RHOH,PPP3CA,GNG7
?-glutamyl Cycle	1.67	0.188	#NUM!	GGT1,ANPEP,CHAC2
MIF Regulation of Innate Immunity	1.63	0.116	2.236	FOS,TLR4,JUN,CD14,PTGS2
Toll-like Receptor Signaling	1.59	0.0921	1.342	FOS,TLR4,JUN,TRAF4,TLR8,CD14,ELK1
Fc? Receptor-mediated Phagocytosis in Macrophages and Monocytes	1.59	0.086	1.414	PLD4,HMOX1,ACTR3,PLD3,ACTB,FCGR1A,FCGR3A/FCGR3B,FGR
Amyotrophic Lateral Sclerosis Signaling	1.58	0.0811	#NUM!	RAB5C,CAPN1,CASP1,VEGFB,CAPN2,CYCS,RAB5B,BIRC3,PPP3CA
Colorectal Cancer Metastasis Signaling	1.54	0.0645	1	TCF4,RHOT2,TLR8,VEGFB,RHOH,BIRC5,GNG7,FOS,TLR4,JUN,GNG11,RHOU,PTGS2,PTGER2,RHOF,JAK3
Valine Degradation I	1.53	0.167	#NUM!	BCAT2,HADHA,ALDH6A1
Role of BRCA1 in DNA Damage Response	1.53	0.0897	1	RAD51,FANCD2,ACTB,SMARCB1,RFC2,FANCA,NBN
Differential Regulation of Cytokine Production in Macrophages and T Helper Cells by IL-17A and IL-17F	1.53	0.167	#NUM!	CCL4,CCL5,CCL3
CD28 Signaling in T Helper Cells	1.52	0.0758	1.414	FOS,LCK,ACTR3,CAMK4,JUN,HLA-A,GRAP2,CD4,FCER1G,PPP3CA
Role of Macrophages, Fibroblasts and Endothelial Cells in Rheumatoid Arthritis	1.51	0.0611	#NUM!	CXCL8,TCF4,C5AR1,CAMK4,CEBPD,TLR8,VEGFB,IGHG1,CCL5,FCGR1A,FOS,TLR4,JUN,TRAF4,IGHG4,MAPKAPK2,FCGR3A/FCGR3B,IGHG2,PPP3CA
Mitochondrial Dysfunction	1.5	0.0702	#NUM!	MT-CO1,MT-ND1,UCP2,PSENEN,APH1A,RHOT2,LRRK2,NCSTN,CYCS,MT-ND2,VDAC1,CYB5R3
Cytotoxic T Lymphocyte-mediated Apoptosis of Target Cells	1.49	0.125	#NUM!	GZMB,HLA-A,FCER1G,CYCS
nNOS Signaling in Neurons	1.48	0.106	#NUM!	CAMK4,CAPN1,CAPN2,PPP3CA,RASD1
ATM Signaling	1.48	0.0875	1.633	RAD51,MDM4,JUN,FANCD2,TLK1,CBX5,NBN
Activation of IRF by Cytosolic Pattern Recognition Receptors	1.48	0.0952	0	IFIH1,IRF7,JUN,ZBP1,SIKE1,STAT2
RhoGDI Signaling	1.47	0.0694	0	ACTR3,GNG11,ARHGAP9,CFL1,ACTB,RHOT2,RHOU,ARHGDIA,RHOF,PIP4K2A,RHOH,GNG7
Salvage Pathways of Pyrimidine Deoxyribonucleotides	1.46	0.25	#NUM!	APOBEC3B,TYMP
IL-2 Signaling	1.46	0.0938	-0.447	FOS,IL2RG,LCK,JUN,ELK1,JAK3
CTLA4 Signaling in Cytotoxic T Lymphocytes	1.45	0.0808	#NUM!	LCK,AP1G2,HLA-A,GRAP2,AP1S2,PPP2R5D,FCER1G,CD8A
Role of Pattern Recognition Receptors in Recognition of Bacteria and Viruses	1.43	0.073	2.121	IFIH1,CXCL8,TLR4,IRF7,NLRP3,C5AR1,CASP1,TLR8,CCL5,NLRC4
D-mannose Degradation	1.42	1	#NUM!	MPI
JAK/Stat Signaling	1.41	0.0843	-0.378	FOS,JUN,PIAS1,CISH,SOCS2,STAT2,JAK3
Cholecystokinin/Gastrin-mediated Signaling	1.4	0.0792	0.707	FOS,JUN,RHOT2,RHOU,PTGS2,ELK1,RHOF,RHOH
GDP-glucose Biosynthesis	1.36	0.222	#NUM!	HK1,HK3
Oxidative Ethanol Degradation III	1.35	0.143	#NUM!	ALDH1A1,ACSL1,ALDH7A1
D-myo-inositol-5-phosphate Metabolism	1.35	0.0683	#NUM!	PLD4,DUSP1,PPP2R5D,NUDT3,PPP4R1,PALD1,PIP4K2A,PPP1R14B,PTPRM,SIRPA,PPP3CA
Huntington's Disease Signaling	1.33	0.0617	-0.333	POLR2J2/POLR2J3,SGK1,PACSIN1,IFT57,HSPA9,HSPA6,GNG7,JUN,GNG11,CAPN1,CASP1,IGF1R,CAPN2,CYCS,BET1L

## Sheet: pDC in vitro 24h
Enriched canonical pathways in pDCs in vitro 24h post infection between ZIKV-infected and ZIKV-uninfected samples as determined by Ingenuity Pathways Analysis
Ingenuity Canonical Pathways	-log(p-value)	Ratio	z-score	Molecules
Primary Immunodeficiency Signaling	13.7	0.286	#NUM!	CD19,CD4,CD79A,IGHG1,TNFRSF13C,LCK,IGLC1,ICOS,IGHM,TNFRSF13B,IGHA1,UNG,IGHG2,IGHD
Communication between Innate and Adaptive Immune Cells	9.54	0.147	#NUM!	B2M,CD79B,IGHE,CD4,CD79A,IGHG1,TLR9,TNFRSF13C,HLA-DRA,IGHM,TNFRSF13B,IGHA1,IGHG2,IGHD
B Cell Development	8.45	0.25	#NUM!	CD19,SPN,CD79B,HLA-DRA,IGLC1,HLA-DQA1,IGHM,CD79A,IGHD
Interferon Signaling	7.14	0.222	2.828	IFITM3,IFIT3,IFIT1,MX1,IFNGR2,IFI6,STAT1,ISG15
B Cell Receptor Signaling	6.37	0.0781	-1.89	CD19,CD79B,POU2F2,IGHE,CD79A,IGHG1,TLR9,PAX5,EBF1,INPP5F,CD22,IGHM,IGHA1,IGHG2,IGHD
Hematopoiesis from Pluripotent Stem Cells	6.12	0.167	#NUM!	CSF1,CD4,IGLC1,IGHM,IGHA1,IGHG1,IGHG2,IGHD
T Helper Cell Differentiation	5.66	0.123	#NUM!	IL12RB1,HLA-DRA,ICOS,IFNGR2,HLA-DQA1,CXCR5,IL13,STAT1,ICOSLG/LOC102723996
Th1 and Th2 Activation Pathway	5.09	0.0703	#NUM!	IL12RB1,CD4,HLA-DRA,ICOS,IFNGR2,HLA-DQA1,STAT1,IL13,TLR9,IL24,HLA-DPA1,ICOSLG/LOC102723996,IL2RB
Altered T Cell and B Cell Signaling in Rheumatoid Arthritis	4.9	0.1	#NUM!	CD79B,CSF1,RELB,HLA-DRA,HLA-DQA1,CD79A,TNFRSF13B,TLR9,TNFRSF13C
Th2 Pathway	4.57	0.0733	-0.378	IL12RB1,CD4,HLA-DRA,ICOS,HLA-DQA1,IL13,TLR9,IL24,ICOSLG/LOC102723996,HLA-DPA1,IL2RB
Th1 Pathway	4.24	0.0741	1.667	IL12RB1,CD4,HLA-DRA,ICOS,IFNGR2,HLA-DQA1,TLR9,STAT1,ICOSLG/LOC102723996,HLA-DPA1
Actin Cytoskeleton Signaling	4.16	0.0573	0.905	ACTR2,FN1,PFN1,F2R,TLR9,GSN,TTN,ITGA3,RHOA,BAIAP2,ACTN4,TMSB10/TMSB4X,ARHGAP24
Allograft Rejection Signaling	3.41	0.0824	#NUM!	B2M,GZMB,HLA-DRA,HLA-DQA1,IGHG1,HLA-DPA1,IGHG2
Regulation of Actin-based Motility by Rho	3.26	0.0778	1.633	ACTR2,RHOV,ITGA3,PFN1,RHOA,BAIAP2,GSN
IL-7 Signaling Pathway	3.23	0.0769	-1.633	PAX5,EBF1,IGHM,IGHG1,CXCR5,TLR9,STAT1
iCOS-iCOSL Signaling in T Helper Cells	3.12	0.065	0.707	LCK,CD4,HLA-DRA,ICOS,HLA-DQA1,TLR9,ICOSLG/LOC102723996,IL2RB
Role of NFAT in Regulation of the Immune Response	3.11	0.0538	-0.333	LCK,CD79B,CD4,HLA-DRA,GNG2,MS4A2,HLA-DQA1,CD79A,TLR9,MEF2B
RhoA Signaling	3.1	0.0645	1.89	ACTR2,PFN1,RHOA,EPHA1,BAIAP2,ARHGAP12,SEPT1,TTN
Autoimmune Thyroid Disease Signaling	3.03	0.104	#NUM!	GZMB,HLA-DRA,HLA-DQA1,IGHG1,IGHG2
Phagosome Formation	2.94	0.0611	#NUM!	RHOV,ITGA3,FN1,RHOA,IGHG1,TLR9,IGHG2,MARCO
Tec Kinase Signaling	2.81	0.0529	0	BLK,RHOV,LCK,ITGA3,RHOA,GNG2,MS4A2,TLR9,STAT1
Germ Cell-Sertoli Cell Junction Signaling	2.76	0.052	#NUM!	RHOV,CDH1,ITGA3,RHOA,TUBA1C,ACTN4,TLR9,GSN,A2M
Actin Nucleation by ARP-WASP Complex	2.73	0.0893	1.342	ACTR2,RHOV,ITGA3,RHOA,BAIAP2
Integrin Signaling	2.58	0.0457	1	ACTR2,RHOV,ITGA3,ITGA2B,PFN1,RHOA,ACTN4,TLR9,GSN,TTN
Crosstalk between Dendritic Cells and Natural Killer Cells	2.54	0.0674	#NUM!	CSF2RB,IL3RA,FSCN1,HLA-DRA,TLR9,IL2RB
Antigen Presentation Pathway	2.53	0.105	#NUM!	B2M,HLA-DRA,HLA-DQA1,HLA-DPA1
Role of Tissue Factor in Cancer	2.45	0.0565	#NUM!	BLK,P4HB,LCK,ITGA3,CSF1,PDXP,TLR9
Dendritic Cell Maturation	2.42	0.0464	1	B2M,FSCN1,RELB,HLA-DRA,HLA-DQA1,IGHG1,TLR9,STAT1,IGHG2
3-phosphoinositide Biosynthesis	2.32	0.0448	-1.667	CD19,LCK,PI4K2A,INPP5F,PDCD1,PDXP,ICOS,ACP5,TLR9
Thioredoxin Pathway	2.31	0.286	#NUM!	TXN,TXNRD3
Glioma Invasiveness Signaling	2.3	0.0714	0.447	TIMP3,RHOV,F2R,RHOA,TLR9
Phospholipase C Signaling	2.28	0.0413	-1.897	RHOV,LCK,ITGA3,CD79B,RHOA,GNG2,CD79A,IGHG1,IGHG2,MEF2B
MSP-RON Signaling Pathway	2.25	0.0694	#NUM!	CSF2RB,IL3RA,CSF1,CCR2,TLR9
Axonal Guidance Signaling	2.23	0.0331	#NUM!	DPYSL2,ACTR2,PFN1,ADAM15,EPHA1,GNG2,TLR9,ABLIM1,ITGA3,SDCBP,WNT10A,RHOA,BAIAP2,TUBA1C,RTN4R
Ephrin Receptor Signaling	2.17	0.0457	0.816	ACTR2,ITGA3,SDCBP,ANGPT1,RHOA,EPHA1,GNG2,GRIN3A
Signaling by Rho Family GTPases	2.16	0.0397	1	ACTR2,RHOV,CDH1,ITGA3,RHOA,GNG2,BAIAP2,CDH23,TLR9,SEPT1
RhoGDI Signaling	2.14	0.0452	-1.134	ACTR2,RHOV,CDH1,ITGA3,RHOA,GNG2,CDH23,ARHGAP12
Type I Diabetes Mellitus Signaling	2.08	0.0541	2	GZMB,HLA-DRA,IFNGR2,HLA-DQA1,BID,STAT1
Epithelial Adherens Junction Signaling	2.07	0.0479	#NUM!	ACTR2,CDH1,RHOA,BAIAP2,TUBA1C,NECTIN1,ACTN4
Semaphorin Signaling in Neurons	2.01	0.0755	#NUM!	DPYSL2,RHOV,RHOA,DPYSL4
Hepatic Fibrosis / Hepatic Stellate Cell Activation	2.01	0.0428	#NUM!	COL6A1,FN1,CSF1,IFNGR2,IGFBP5,STAT1,A2M,COL26A1
Systemic Lupus Erythematosus Signaling	1.99	0.0396	#NUM!	LCK,CD79B,CD22,IGHM,CD79A,IGHG1,TLR9,TNFRSF13C,IGHG2
NF-κB Activation by Viruses	1.91	0.0575	-1.342	LCK,ITGA3,CD4,CXCR5,TLR9
Superpathway of Inositol Phosphate Compounds	1.89	0.0381	-1.667	CD19,LCK,PI4K2A,INPP5F,PDCD1,PDXP,ICOS,ACP5,TLR9
ILK Signaling	1.88	0.0406	0.707	RHOV,CDH1,FN1,RHOA,ACTN4,HIF1A,TMSB10/TMSB4X,TLR9
Cytotoxic T Lymphocyte-mediated Apoptosis of Target Cells	1.86	0.0938	#NUM!	B2M,GZMB,BID
OX40 Signaling Pathway	1.84	0.0549	#NUM!	B2M,CD4,HLA-DRA,HLA-DQA1,HLA-DPA1
Reelin Signaling in Neurons	1.82	0.0543	#NUM!	BLK,LCK,ITGA3,MAP4K1,TLR9
Thio-molybdenum Cofactor Biosynthesis	1.8	1	#NUM!	MOCOS
Histamine Biosynthesis	1.8	1	#NUM!	HDC
Cdc42 Signaling	1.77	0.0419	#NUM!	B2M,ACTR2,ITGA3,HLA-DRA,BAIAP2,HLA-DQA1,HLA-DPA1
Coagulation System	1.76	0.0857	#NUM!	F2R,F5,A2M
CD28 Signaling in T Helper Cells	1.74	0.0455	0	ACTR2,LCK,CD4,HLA-DRA,HLA-DQA1,TLR9
Salvage Pathways of Pyrimidine Ribonucleotides	1.73	0.0515	1.342	DAPK1,APOBEC3F,CMPK2,CDK6,UCK1
Leukocyte Extravasation Signaling	1.72	0.0379	0	TIMP3,ITGA3,SPN,RHOA,ARHGAP12,ACTN4,TLR9,SELPLG
Iron homeostasis signaling pathway	1.72	0.0451	#NUM!	FTL,TCIRG1,ATP6V0A2,HIF1A,CD163,SLC11A1
Phenylalanine Degradation IV (Mammalian, via Side Chain)	1.7	0.143	#NUM!	ALDH2,IL4I1
Gα12/13 Signaling	1.69	0.0444	-0.816	CDH1,F2R,RHOA,CDH23,TLR9,MEF2B
Calcium-induced T Lymphocyte Apoptosis	1.69	0.0606	1	LCK,CD4,HLA-DRA,HLA-DQA1
Remodeling of Epithelial Adherens Junctions	1.63	0.058	#NUM!	ACTR2,CDH1,TUBA1C,ACTN4
SAPK/JNK Signaling	1.61	0.0481	-1.342	LCK,GNG2,DUSP4,MAP4K1,TLR9
Vitamin-C Transport	1.59	0.125	#NUM!	TXN,TXNRD3
Role of JAK1 and JAK3 in γc Cytokine Signaling	1.59	0.0563	#NUM!	IL9R,TLR9,STAT1,IL2RB
Granzyme B Signaling	1.59	0.125	#NUM!	GZMB,BID
B Cell Activating Factor Signaling	1.57	0.0732	#NUM!	TNFRSF13B,TNFRSF13C,TRAF1
GM-CSF Signaling	1.55	0.0548	#NUM!	CSF2RB,CSF2RA,TLR9,STAT1
Phagosome Maturation	1.52	0.0405	#NUM!	B2M,TCIRG1,CTSW,ATP6V0A2,HLA-DRA,TUBA1C
IL-9 Signaling	1.47	0.0667	#NUM!	IL9R,TLR9,STAT1
Rac Signaling	1.42	0.0427	0.447	ACTR2,ITGA3,RHOA,BAIAP2,TLR9
Macropinocytosis Signaling	1.41	0.0494	#NUM!	CSF1,RHOA,ACTN4,TLR9
Graft-versus-Host Disease Signaling	1.4	0.0625	#NUM!	GZMB,HLA-DRA,HLA-DQA1
IL-3 Signaling	1.37	0.0482	1	CSF2RB,IL3RA,TLR9,STAT1
Natural Killer Cell Signaling	1.35	0.041	#NUM!	LCK,INPP5F,SH2D1B,TLR9,NCR2
Small Cell Lung Cancer Signaling	1.34	0.0471	0	CDK6,BID,TLR9,TRAF1
Docosahexaenoic Acid (DHA) Signaling	1.31	0.0577	#NUM!	SERPINF1,BID,TLR9
Putrescine Degradation III	1.3	0.087	#NUM!	ALDH2,IL4I1

## Sheet: pDC in vitro 48h
Enriched canonical pathways in pDCs in vitro 48h post infection between ZIKV-infected and ZIKV-uninfected samples as determined by Ingenuity Pathways Analysis
Ingenuity Canonical Pathways	-log(p-value)	Ratio	z-score	Molecules
Interferon Signaling	6.11	0.167	2.449	IFIT3,MX1,IFI6,TAP1,IFITM1,IRF1
Granulocyte Adhesion and Diapedesis	5.22	0.0552	#NUM!	CCL8,SDC2,CCL17,CXCL1,CCL22,CCL5,TNF,MMP9,FPR1,MMP19
Production of Nitric Oxide and Reactive Oxygen Species in Macrophages	4.16	0.0464	0.707	RAP1B,PPP1CC,LYZ,JUN,RAC1,SERPINA1,MAP2K1,TNF,IRF1
IL-17A Signaling in Gastric Cells	4.15	0.16	#NUM!	JUN,CXCL1,CCL5,TNF
IL-8 Signaling	4.1	0.0457	0	PLD4,HMOX1,CDH1,JUN,RAC1,CXCL1,MAP2K1,CSTB,MMP9
Agranulocyte Adhesion and Diapedesis	3.42	0.0415	#NUM!	CCL8,CCL17,CXCL1,CCL22,CCL5,TNF,MMP9,MMP19
Differential Regulation of Cytokine Production in Macrophages and T Helper Cells by IL-17A and IL-17F	3.27	0.167	#NUM!	CXCL1,CCL5,TNF
Toll-like Receptor Signaling	3.2	0.0658	#NUM!	UBD,JUN,TNFAIP3,EIF2AK2,TNF
Pancreatic Adenocarcinoma Signaling	3.11	0.05	1.342	PLD4,HMOX1,TFDP1,RAC1,MAP2K1,MMP9
Differential Regulation of Cytokine Production in Intestinal Epithelial Cells by IL-17A and IL-17F	2.95	0.13	#NUM!	CXCL1,CCL5,TNF
Bladder Cancer Signaling	2.92	0.0568	#NUM!	CDH1,TFDP1,MAP2K1,MMP9,MMP19
Crosstalk between Dendritic Cells and Natural Killer Cells	2.89	0.0562	#NUM!	FSCN1,CD69,LTB,TNF,HLA-DRB5
Role of Pattern Recognition Receptors in Recognition of Bacteria and Viruses	2.81	0.0438	1.342	IFIH1,CCL5,EIF2AK2,OAS3,RIPK2,TNF
Ceramide Signaling	2.81	0.0538	0	JUN,S1PR1,MAP2K1,SMPD3,TNF
IL-12 Signaling and Production in Macrophages	2.67	0.0411	#NUM!	LYZ,JUN,SERPINA1,MAP2K1,TNF,IRF1
Airway Pathology in Chronic Obstructive Pulmonary Disease	2.66	0.25	#NUM!	TNF,MMP9
TNFR2 Signaling	2.61	0.1	#NUM!	JUN,TNFAIP3,TNF
UVA-Induced MAPK Signaling	2.56	0.0472	#NUM!	JUN,TIPARP,PARP12,SMPD3,RPS6KC1
Prostanoid Biosynthesis	2.55	0.222	#NUM!	PTGES2,PTGES3
Inhibition of Angiogenesis by TSP1	2.45	0.0882	#NUM!	JUN,SDC2,MMP9
Antigen Presentation Pathway	2.32	0.0789	#NUM!	B2M,TAP1,HLA-DRB5
NGF Signaling	2.31	0.0413	2.236	RAP1B,RAC1,MAP2K1,SMPD3,RPS6KC1
LXR/RXR Activation	2.31	0.0413	-2	LYZ,SERPINA1,TNF,CYP51A1,MMP9
Xenobiotic Metabolism Signaling	2.3	0.0276	#NUM!	HMOX1,SMOX,HS3ST1,ABCC3,MAP2K1,TNF,CITED2,PTGES3
Renin-Angiotensin Signaling	2.3	0.041	0.447	JUN,RAC1,CCL5,MAP2K1,TNF
Inhibition of Matrix Metalloproteases	2.28	0.0769	#NUM!	SDC2,MMP9,MMP19
Choline Biosynthesis III	2.23	0.154	#NUM!	PLD4,HMOX1
Atherosclerosis Signaling	2.23	0.0394	#NUM!	LYZ,SERPINA1,CCR2,TNF,MMP9
Role of PKR in Interferon Induction and Antiviral Response	2.22	0.0732	#NUM!	EIF2AK2,TNF,IRF1
Renal Cell Carcinoma Signaling	2.17	0.0482	#NUM!	UBD,JUN,RAC1,MAP2K1
UVC-Induced MAPK Signaling	2.16	0.0698	#NUM!	JUN,MAP2K1,SMPD3
Allograft Rejection Signaling	2.13	0.0471	#NUM!	B2M,GZMB,TNF,HLA-DRB5
Neuroinflammation Signaling Pathway	2.13	0.0257	0.707	B2M,HMOX1,JUN,GLS,CCL5,TNF,HLA-DRB5,MMP9
Colorectal Cancer Metastasis Signaling	2.13	0.0282	0.378	CDH1,JUN,RAC1,MAP2K1,TNF,MMP9,MMP19
RAR Activation	2.11	0.0316	#NUM!	JUN,DHRS9,PNRC1,RAC1,MAP2K1,CITED2
Dendritic Cell Maturation	2.07	0.0309	1.633	B2M,FSCN1,LTB,TNF,FCGR3A/FCGR3B,HLA-DRB5
Graft-versus-Host Disease Signaling	2.03	0.0625	#NUM!	GZMB,TNF,HLA-DRB5
Fcγ Receptor-mediated Phagocytosis in Macrophages and Monocytes	2	0.043	0	PLD4,HMOX1,RAC1,FCGR3A/FCGR3B
TNFR1 Signaling	1.98	0.06	#NUM!	JUN,TNFAIP3,TNF
Communication between Innate and Adaptive Immune Cells	1.97	0.0421	#NUM!	B2M,CCL5,TNF,HLA-DRB5
PPAR Signaling	1.97	0.0421	0	JUN,MAP2K1,TNF,CITED2
Phagosome Maturation	1.95	0.0338	#NUM!	B2M,CTSL,LAMP1,TAP1,HLA-DRB5
Salvage Pathways of Pyrimidine Ribonucleotides	1.94	0.0412	2	CMPK2,CMPK1,EIF2AK2,MAP2K1
D-myo-inositol-5-phosphate Metabolism	1.81	0.0311	2.236	MTMR6,PLD4,PPP1CC,PALD1,NUDT4
Glutamine Degradation I	1.75	0.5	#NUM!	GLS
Pyrimidine Deoxyribonucleotides De Novo Biosynthesis I	1.74	0.087	#NUM!	CMPK2,CMPK1
Type I Diabetes Mellitus Signaling	1.74	0.036	#NUM!	GZMB,TNF,HLA-DRB5,IRF1
Retinoic acid Mediated Apoptosis Signaling	1.73	0.0484	#NUM!	TIPARP,PARP12,IRF1
Acute Phase Response Signaling	1.72	0.0294	0	HMOX1,JUN,SERPINA1,MAP2K1,TNF
Activation of IRF by Cytosolic Pattern Recognition Receptors	1.71	0.0476	#NUM!	IFIH1,JUN,TNF
HGF Signaling	1.69	0.0348	1	RAP1B,JUN,RAC1,MAP2K1
Sertoli Cell-Sertoli Cell Junction Signaling	1.64	0.0281	#NUM!	CDH1,JUN,RAC1,MAP2K1,TNF
PTEN Signaling	1.64	0.0336	-2	YWHAH,RAC1,TNFRSF11A,MAP2K1
Role of Macrophages, Fibroblasts and Endothelial Cells in Rheumatoid Arthritis	1.62	0.0224	#NUM!	JUN,RAC1,LTB,CCL5,MAP2K1,TNF,FCGR3A/FCGR3B
IL-10 Signaling	1.61	0.0435	#NUM!	HMOX1,JUN,TNF
Role of IL-17A in Arthritis	1.61	0.0435	#NUM!	CXCL1,CCL5,MAP2K1
Chemokine Signaling	1.58	0.0423	#NUM!	JUN,CCL5,MAP2K1
Superpathway of Cholesterol Biosynthesis	1.58	0.0714	#NUM!	IDI1,CYP51A1
Th1 and Th2 Activation Pathway	1.58	0.027	#NUM!	JUN,S1PR1,IL24,HLA-DRB5,IRF1
1,25-dihydroxyvitamin D3 Biosynthesis	1.57	0.333	#NUM!	CYP27B1
Tetrahydrobiopterin Biosynthesis I	1.57	0.333	#NUM!	GCH1
Tetrahydrobiopterin Biosynthesis II	1.57	0.333	#NUM!	GCH1
Role of MAPK Signaling in the Pathogenesis of Influenza	1.56	0.0417	#NUM!	CCL5,MAP2K1,TNF
FXR/RXR Activation	1.56	0.0317	#NUM!	CYP27A1,FBP1,SERPINA1,TNF
IL-6 Signaling	1.54	0.0312	1	JUN,MAP2K1,TNF,MCL1
B Cell Receptor Signaling	1.52	0.026	1.342	RAP1B,JUN,EGR1,RAC1,MAP2K1
14-3-3-mediated Signaling	1.51	0.0305	1	JUN,YWHAH,MAP2K1,TNF
GDNF Family Ligand-Receptor Interactions	1.5	0.0395	#NUM!	JUN,RAC1,MAP2K1
CD28 Signaling in T Helper Cells	1.5	0.0303	#NUM!	JUN,RAC1,MAP2K1,HLA-DRB5
Dopamine Receptor Signaling	1.49	0.039	#NUM!	GCH1,PPP1CC,SMOX
HMGB1 Signaling	1.49	0.0301	1	JUN,RAC1,MAP2K1,TNF
VDR/RXR Activation	1.47	0.0385	#NUM!	CCNC,CYP27B1,CCL5
Cytotoxic T Lymphocyte-mediated Apoptosis of Target Cells	1.47	0.0625	#NUM!	B2M,GZMB
4-1BB Signaling in T Lymphocytes	1.47	0.0625	#NUM!	JUN,MAP2K1
CD40 Signaling	1.46	0.038	#NUM!	JUN,TNFAIP3,MAP2K1
Glucocorticoid Receptor Signaling	1.46	0.0206	#NUM!	JUN,YWHAH,RAC1,CCL5,MAP2K1,TNF,PTGES3
Airway Inflammation in Asthma	1.45	0.25	#NUM!	TNF
Heme Degradation	1.45	0.25	#NUM!	HMOX1
Heme Biosynthesis from Uroporphyrinogen-III I	1.45	0.25	#NUM!	FECH
Spermine and Spermidine Degradation I	1.45	0.25	#NUM!	SMOX
Melatonin Degradation II	1.45	0.25	#NUM!	SMOX
Regulation of IL-2 Expression in Activated and Anergic T Lymphocytes	1.45	0.0375	#NUM!	JUN,RAC1,MAP2K1
ERK/MAPK Signaling	1.45	0.025	1	RAP1B,PPP1CC,YWHAH,RAC1,MAP2K1
IL-3 Signaling	1.41	0.0361	#NUM!	JUN,RAC1,MAP2K1
Prolactin Signaling	1.41	0.0361	#NUM!	JUN,MAP2K1,IRF1
Aryl Hydrocarbon Receptor Signaling	1.41	0.0284	0	JUN,TFDP1,TNF,PTGES3
D-myo-inositol (1,4,5,6)-Tetrakisphosphate Biosynthesis	1.39	0.028	2	MTMR6,PPP1CC,PALD1,NUDT4
D-myo-inositol (3,4,5,6)-tetrakisphosphate Biosynthesis	1.39	0.028	2	MTMR6,PPP1CC,PALD1,NUDT4
IL-17 Signaling	1.38	0.0353	#NUM!	JUN,CXCL1,MAP2K1
LPS-stimulated MAPK Signaling	1.35	0.0345	#NUM!	JUN,RAC1,MAP2K1
TGF-β Signaling	1.35	0.0345	#NUM!	JUN,MAP2K1,INHBA
Trans, trans-farnesyl Diphosphate Biosynthesis	1.35	0.2	#NUM!	IDI1
Th2 Pathway	1.33	0.0267	#NUM!	JUN,S1PR1,IL24,HLA-DRB5
Altered T Cell and B Cell Signaling in Rheumatoid Arthritis	1.32	0.0333	#NUM!	LTB,TNF,HLA-DRB5
Apoptosis Signaling	1.32	0.0333	#NUM!	MAP2K1,TNF,MCL1
PDGF Signaling	1.32	0.0333	#NUM!	JUN,EIF2AK2,MAP2K1
OX40 Signaling Pathway	1.31	0.033	#NUM!	B2M,JUN,HLA-DRB5
Thyroid Cancer Signaling	1.3	0.05	#NUM!	CDH1,MAP2K1
Noradrenaline and Adrenaline Degradation	1.3	0.05	#NUM!	DHRS9,SMOX
