# Supplementary material for: Immune-profiling of ZIKV-infected patients identifies a distinct function of plasmacytoid dendritic cells for immune cross-regulation
Source: Nat Commun. 2020 May 15;11:2421. doi: 10.1038/s41467-020-16217-5 (PMC7229207; doi:10.1038/s41467-020-16217-5)
Supplement: Supplementary file 10 — Supplementary Data 7 [file 41467_2020_16217_MOESM10_ESM.xlsx]

## Sheet: BC(positive module)
Supplementary Data 7:Gene names in modules determined by WGCNA in B cells of ZIKV-infected patients
module_1	module_2	module_3	module_4	module_5
ENSG00000133112	ENSG00000198695	ENSG00000159958	ENSG00000162894	ENSG00000116741
ENSG00000231925	ENSG00000198888	ENSG00000136490	ENSG00000196092	ENSG00000171223
ENSG00000103187	ENSG00000198712	ENSG00000170345	ENSG00000185650	ENSG00000167615
ENSG00000039523	ENSG00000162511	ENSG00000198786	ENSG00000196205	ENSG00000214182
ENSG00000225178	ENSG00000198763	ENSG00000110848	ENSG00000233476	ENSG00000166710
ENSG00000137309	ENSG00000218227	ENSG00000172349	ENSG00000177951	ENSG00000205542
ENSG00000064666	ENSG00000080603	ENSG00000211899	ENSG00000172534	ENSG00000196126
ENSG00000269404	ENSG00000105738	ENSG00000129353	ENSG00000153094	ENSG00000160741
ENSG00000167548	ENSG00000075624	ENSG00000220205	ENSG00000139613	ENSG00000124193
ENSG00000203879	ENSG00000142669	ENSG00000132589	ENSG00000280156	ENSG00000283029
ENSG00000213676	ENSG00000198886	ENSG00000103005	ENSG00000130066	ENSG00000142039
ENSG00000182718	ENSG00000167978	ENSG00000012822	ENSG00000102858	ENSG00000160683
ENSG00000166340	ENSG00000156304	ENSG00000179583	ENSG00000234797	ENSG00000122644
ENSG00000108523	ENSG00000147065	ENSG00000182162	ENSG00000185359	ENSG00000128016
ENSG00000106948	ENSG00000225630	ENSG00000168066	ENSG00000110777	ENSG00000138071
ENSG00000171700	ENSG00000002834	ENSG00000152520	ENSG00000116584	ENSG00000161847
ENSG00000111669	ENSG00000119335	ENSG00000130518	ENSG00000175274	ENSG00000197136
ENSG00000102007	ENSG00000140497	ENSG00000205744	ENSG00000166888	ENSG00000274012
ENSG00000277791	ENSG00000240065	ENSG00000100201	ENSG00000130479	ENSG00000130702
ENSG00000074370	ENSG00000188021	ENSG00000118680	ENSG00000185236	ENSG00000148841
ENSG00000090924	ENSG00000204256	ENSG00000062485	ENSG00000167552	ENSG00000082438
ENSG00000113558	ENSG00000110321	ENSG00000165678	ENSG00000128218	ENSG00000131196
ENSG00000175115	ENSG00000125356	ENSG00000155368	ENSG00000229638	ENSG00000005882
ENSG00000130985	ENSG00000114779	ENSG00000173020	ENSG00000198218	ENSG00000067082
ENSG00000140319	ENSG00000014164	ENSG00000139239	ENSG00000108828	ENSG00000184634
ENSG00000132465	ENSG00000008018	ENSG00000104894	ENSG00000154654	ENSG00000167604
ENSG00000167526	ENSG00000159314	ENSG00000134248	ENSG00000236552	ENSG00000145287
ENSG00000130175	ENSG00000140983	ENSG00000224578	ENSG00000258727	ENSG00000137497
ENSG00000092841	ENSG00000213442	ENSG00000100664	ENSG00000109475	ENSG00000100647
ENSG00000104823	ENSG00000185862	ENSG00000114650	ENSG00000160326	ENSG00000115875
ENSG00000140264	ENSG00000171206	ENSG00000141543	ENSG00000185504	ENSG00000119801
ENSG00000101608	ENSG00000104859	ENSG00000204310	ENSG00000269028	ENSG00000131788
ENSG00000178971	ENSG00000100280	ENSG00000163348	ENSG00000120899	ENSG00000198315
ENSG00000102225	ENSG00000105369	ENSG00000116030	ENSG00000006025	ENSG00000224086
ENSG00000167182	ENSG00000130787	ENSG00000110987	ENSG00000121104	ENSG00000005206
ENSG00000131174	ENSG00000165502	ENSG00000105879	ENSG00000143621	ENSG00000143368
ENSG00000196154	ENSG00000185122	ENSG00000139645	ENSG00000253719	ENSG00000153561
ENSG00000104814	ENSG00000014216	ENSG00000143373	ENSG00000227507	ENSG00000211670
ENSG00000198563	ENSG00000089327	ENSG00000177485	ENSG00000175582	ENSG00000228049
ENSG00000166136	ENSG00000168002	ENSG00000234184	ENSG00000171161	ENSG00000131759
ENSG00000118640	ENSG00000152242	ENSG00000143549	ENSG00000126746	ENSG00000144791
ENSG00000168003	ENSG00000180353	ENSG00000125245	ENSG00000177600	ENSG00000100226
ENSG00000167658	ENSG00000150867	ENSG00000108654	ENSG00000177272	ENSG00000162298
ENSG00000113811	ENSG00000070756	ENSG00000070761	ENSG00000262246	ENSG00000143398
ENSG00000116288	ENSG00000161791	ENSG00000141682	ENSG00000076928	ENSG00000091592
ENSG00000143569	ENSG00000185627	ENSG00000167323	ENSG00000184381	ENSG00000225190
ENSG00000158195	ENSG00000181222	ENSG00000228253	ENSG00000196262	ENSG00000078808
ENSG00000105701	ENSG00000129667	ENSG00000116731	ENSG00000113916	ENSG00000173456
ENSG00000134419	ENSG00000100902	ENSG00000185201	ENSG00000275981	ENSG00000100299
ENSG00000130429	ENSG00000117410	ENSG00000187912	ENSG00000234782	ENSG00000214199
ENSG00000100911	ENSG00000164032	ENSG00000143933	ENSG00000214021	ENSG00000034510
ENSG00000244313	ENSG00000044574	ENSG00000087086	ENSG00000211964	ENSG00000211956
ENSG00000106290	ENSG00000177666	ENSG00000088888	ENSG00000110583	ENSG00000145632
ENSG00000148840	ENSG00000088986	ENSG00000100650	ENSG00000100345	ENSG00000149532
ENSG00000142534	ENSG00000127540	ENSG00000187837	ENSG00000175634	ENSG00000090104
ENSG00000132967	ENSG00000185043	ENSG00000106144	ENSG00000114904	ENSG00000166987
ENSG00000172809	ENSG00000171862	ENSG00000129084	ENSG00000042493	ENSG00000172508
ENSG00000127419	ENSG00000100243	ENSG00000173801	ENSG00000143363	ENSG00000186815
ENSG00000129562	ENSG00000158864	ENSG00000160445	ENSG00000241860	ENSG00000255112
ENSG00000197324	ENSG00000142546	ENSG00000067334	ENSG00000161960	ENSG00000167685
ENSG00000101194	ENSG00000168421	ENSG00000189403	ENSG00000223551	ENSG00000004975
ENSG00000130303	ENSG00000163125	ENSG00000089693	ENSG00000179833	ENSG00000137802
ENSG00000204469	ENSG00000178764	ENSG00000279184	ENSG00000278935	ENSG00000110697
ENSG00000077454	ENSG00000172115	ENSG00000185834	ENSG00000186174	ENSG00000128604
ENSG00000179262	ENSG00000214176	ENSG00000115165	ENSG00000141522	ENSG00000068697
ENSG00000214736	ENSG00000110108	ENSG00000013441	ENSG00000087266	ENSG00000121895
ENSG00000188846	ENSG00000211663	ENSG00000117360	ENSG00000133639	ENSG00000166974
ENSG00000140750	ENSG00000103197	ENSG00000089820	ENSG00000133884	ENSG00000242574
ENSG00000168175	ENSG00000076108	ENSG00000100612	ENSG00000235655	ENSG00000115756
ENSG00000168488	ENSG00000073849	ENSG00000119414	ENSG00000265118	ENSG00000104972
ENSG00000213145	ENSG00000099821	ENSG00000105662	ENSG00000198911	ENSG00000120685
ENSG00000249915	ENSG00000167895	ENSG00000104154	ENSG00000278811	ENSG00000178685
ENSG00000013288	ENSG00000142002	ENSG00000122545	ENSG00000204959	ENSG00000265401
ENSG00000176087	ENSG00000129559	ENSG00000128891	ENSG00000196182	ENSG00000243716
ENSG00000242372	ENSG00000126767	ENSG00000170315	ENSG00000117215	ENSG00000280064
ENSG00000118432	ENSG00000154723	ENSG00000184574	ENSG00000140968	ENSG00000237513
ENSG00000154978	ENSG00000028277	ENSG00000205302	ENSG00000138802	ENSG00000127666
ENSG00000070423	ENSG00000170684	ENSG00000089597	ENSG00000126107	ENSG00000091542
ENSG00000176533	ENSG00000086758	ENSG00000141503	ENSG00000197956	ENSG00000107798
ENSG00000197019	ENSG00000213654	ENSG00000164880	ENSG00000280614	ENSG00000171150
ENSG00000174444	ENSG00000177728	ENSG00000156110	ENSG00000280800	ENSG00000136877
ENSG00000267669	ENSG00000178449	ENSG00000155115	ENSG00000281181	ENSG00000269821
ENSG00000104946	ENSG00000185885	ENSG00000108799	ENSG00000089639	ENSG00000164151
ENSG00000168028	ENSG00000138834	ENSG00000170881	ENSG00000215030	ENSG00000108219
ENSG00000118816	ENSG00000137764	ENSG00000111481	ENSG00000142676	ENSG00000021300
ENSG00000102901	ENSG00000198805	ENSG00000160796	ENSG00000117298	ENSG00000138443
ENSG00000124772	ENSG00000150753	ENSG00000100393	ENSG00000275993	ENSG00000145088
ENSG00000009790	ENSG00000198771	ENSG00000168918	ENSG00000069188	ENSG00000159461
ENSG00000075142	ENSG00000143977	ENSG00000224470	ENSG00000259924	ENSG00000172992
ENSG00000102144	ENSG00000161057	ENSG00000204842	ENSG00000073060	ENSG00000160710
ENSG00000105193	ENSG00000115232	ENSG00000227039	ENSG00000173327	ENSG00000142599
ENSG00000164919	ENSG00000150459	ENSG00000186111	ENSG00000164330	ENSG00000185883
ENSG00000147224	ENSG00000144746	ENSG00000121851	ENSG00000154529	ENSG00000169508
ENSG00000104812	ENSG00000162517	ENSG00000118495	ENSG00000132394	ENSG00000144744
ENSG00000063322	ENSG00000092020	ENSG00000185787	ENSG00000168461	ENSG00000126524
ENSG00000142507	ENSG00000241106	ENSG00000136560	ENSG00000260735	ENSG00000234009
ENSG00000077312	ENSG00000129933	ENSG00000136888	ENSG00000160949	ENSG00000078061
ENSG00000140464	ENSG00000138814	ENSG00000141084	ENSG00000259366	ENSG00000118922
ENSG00000166562	ENSG00000172183	ENSG00000107968	ENSG00000103932	ENSG00000107862
ENSG00000128739	ENSG00000165916	ENSG00000205277	ENSG00000100605	ENSG00000134250
ENSG00000213983	ENSG00000254999	ENSG00000048740	ENSG00000124574	ENSG00000168961
ENSG00000072506	ENSG00000164104	ENSG00000261200	ENSG00000173545	ENSG00000129993
ENSG00000101843	ENSG00000132792	ENSG00000125755	ENSG00000233750	ENSG00000156508
ENSG00000142168	ENSG00000148297	ENSG00000088038	ENSG00000211898	ENSG00000122678
ENSG00000109103	ENSG00000091073	ENSG00000257923	ENSG00000068354	ENSG00000169429
ENSG00000184076	ENSG00000041357	ENSG00000136451	ENSG00000256683	ENSG00000182487
ENSG00000125743	ENSG00000198858	ENSG00000168970	ENSG00000164080	ENSG00000111880
ENSG00000132507	ENSG00000069329	ENSG00000066654	ENSG00000204348	ENSG00000011304
ENSG00000105953	ENSG00000116209	ENSG00000249115	ENSG00000196313	ENSG00000003249
ENSG00000124562	ENSG00000065427	ENSG00000127603	ENSG00000100227	ENSG00000122566
ENSG00000146094	ENSG00000204264	ENSG00000211959	ENSG00000178950	ENSG00000095319
ENSG00000164405	ENSG00000065970	ENSG00000198198	ENSG00000235194	ENSG00000109458
ENSG00000279602	ENSG00000188229	ENSG00000198730	ENSG00000176986	ENSG00000145016
ENSG00000112081	ENSG00000198925	ENSG00000279933	ENSG00000154222	ENSG00000144711
ENSG00000114942	ENSG00000079785	ENSG00000073578	ENSG00000115806	ENSG00000100726
ENSG00000117450	ENSG00000196588	ENSG00000127314	ENSG00000241506	ENSG00000234857
ENSG00000241978	ENSG00000159352	ENSG00000063978	ENSG00000165185	ENSG00000152804
ENSG00000125447	ENSG00000162736	ENSG00000050130	ENSG00000072786	ENSG00000111011
ENSG00000160932	ENSG00000126267	ENSG00000261971	ENSG00000181143	ENSG00000123329
ENSG00000196235	ENSG00000129518	ENSG00000155463	ENSG00000012124	ENSG00000136244
ENSG00000132635	ENSG00000133872	ENSG00000185905	ENSG00000108509	ENSG00000126804
ENSG00000105618	ENSG00000032444	ENSG00000128590	ENSG00000259040	ENSG00000158773
ENSG00000131023	ENSG00000148180	ENSG00000111676	ENSG00000108557	ENSG00000125686
ENSG00000112511	ENSG00000184840	ENSG00000180370	ENSG00000145494	ENSG00000157306
ENSG00000108298	ENSG00000115541	ENSG00000079432	ENSG00000090339	ENSG00000196814
ENSG00000136930	ENSG00000140030	ENSG00000155957	ENSG00000140688	ENSG00000132475
ENSG00000124151	ENSG00000113068	ENSG00000140992	ENSG00000229391	ENSG00000033627
ENSG00000133056	ENSG00000279278	ENSG00000143158	ENSG00000186704	ENSG00000197217
ENSG00000149639	ENSG00000113732	ENSG00000156256	ENSG00000186635	ENSG00000173065
ENSG00000165923	ENSG00000038358	ENSG00000169682	ENSG00000005844	ENSG00000160753
ENSG00000096070	ENSG00000169442	ENSG00000189339	ENSG00000174306	ENSG00000149177
ENSG00000163568	ENSG00000128272	ENSG00000168883	ENSG00000099860	ENSG00000131401
ENSG00000010295	ENSG00000054116	ENSG00000136826	ENSG00000211945	ENSG00000177542
ENSG00000168067	ENSG00000172493	ENSG00000104969	ENSG00000160410	ENSG00000198815
ENSG00000139687	ENSG00000117748	ENSG00000058668	ENSG00000140474	ENSG00000088448
ENSG00000162231	ENSG00000187109	ENSG00000109519	ENSG00000182899	ENSG00000167996
ENSG00000265241	ENSG00000196843	ENSG00000178913	ENSG00000187699	ENSG00000213300
ENSG00000171681	ENSG00000086730	ENSG00000071243	ENSG00000189042	ENSG00000132274
ENSG00000105771	ENSG00000123349	ENSG00000179820	ENSG00000183298	ENSG00000137504
ENSG00000124733	ENSG00000239713	ENSG00000276293	ENSG00000117676	ENSG00000139636
ENSG00000105726	ENSG00000117133	ENSG00000140199	ENSG00000132661	ENSG00000181904
ENSG00000160752	ENSG00000120616	ENSG00000136457	ENSG00000243753	ENSG00000163374
ENSG00000139190	ENSG00000066336	ENSG00000135596	ENSG00000211677	ENSG00000114439
ENSG00000122359	ENSG00000172428	ENSG00000140575	ENSG00000131238	ENSG00000198804
ENSG00000205352	ENSG00000166797	ENSG00000099949	ENSG00000168476	ENSG00000132530
ENSG00000013523	ENSG00000162961	ENSG00000055130	ENSG00000166199	ENSG00000162714
ENSG00000262526	ENSG00000034713	ENSG00000185088	ENSG00000165283	ENSG00000260280
ENSG00000110955	ENSG00000068724	ENSG00000133065	ENSG00000140854	ENSG00000011523
ENSG00000186010	ENSG00000138867	ENSG00000237506	ENSG00000235750	ENSG00000163539
ENSG00000111540	ENSG00000146278	ENSG00000183726	ENSG00000108963	ENSG00000172732
ENSG00000165775	ENSG00000134283	ENSG00000100216	ENSG00000089737	ENSG00000232653
ENSG00000186283	ENSG00000174903	ENSG00000122218	ENSG00000235370	ENSG00000198408
ENSG00000176542	ENSG00000134153	ENSG00000140577	ENSG00000223501	ENSG00000173064
ENSG00000105254	ENSG00000144802	ENSG00000161010	ENSG00000119596	ENSG00000179222
ENSG00000135404	ENSG00000179195	ENSG00000114209	ENSG00000081087	ENSG00000126003
ENSG00000183337	ENSG00000090273	ENSG00000140350	ENSG00000211946	ENSG00000240053
ENSG00000107521	ENSG00000198727	ENSG00000196419	ENSG00000278920	ENSG00000126012
ENSG00000112799	ENSG00000125037	ENSG00000113649	ENSG00000105722	ENSG00000260708
ENSG00000167283	ENSG00000278996	ENSG00000197714	ENSG00000090372	ENSG00000112290
ENSG00000178127	ENSG00000280441	ENSG00000126353	ENSG00000164414	ENSG00000020129
ENSG00000189043	ENSG00000115866	ENSG00000022840	ENSG00000143333	ENSG00000124181
ENSG00000167264	ENSG00000164096	ENSG00000181061	ENSG00000120896	ENSG00000147604
ENSG00000132963	ENSG00000108840	ENSG00000100722	ENSG00000090006	ENSG00000124486
ENSG00000170653	ENSG00000071894	ENSG00000140740	ENSG00000115760	ENSG00000239571
ENSG00000197226	ENSG00000120690	ENSG00000118418	ENSG00000171858	ENSG00000121413
ENSG00000135148	ENSG00000113845	ENSG00000072042	ENSG00000197258	ENSG00000151651
ENSG00000269711	ENSG00000104325	ENSG00000121966	ENSG00000157693	ENSG00000011021
ENSG00000118363	ENSG00000145012	ENSG00000139547	ENSG00000196391	ENSG00000170085
ENSG00000197043	ENSG00000100982	ENSG00000131051	ENSG00000104998	ENSG00000151292
ENSG00000105732	ENSG00000074054	ENSG00000154803	ENSG00000142541	ENSG00000221968
ENSG00000211592	ENSG00000138385	ENSG00000140941	ENSG00000163428	ENSG00000072364
ENSG00000100591	ENSG00000105640	ENSG00000182858	ENSG00000063169	ENSG00000185864
ENSG00000146109	ENSG00000184432	ENSG00000082153	ENSG00000281490	ENSG00000211941
ENSG00000166913	ENSG00000106052	ENSG00000169668	ENSG00000171443	ENSG00000102934
ENSG00000170889	ENSG00000163636	ENSG00000105063	ENSG00000230076	ENSG00000035928
ENSG00000162302	ENSG00000139193	ENSG00000008710	ENSG00000122390	ENSG00000181555
ENSG00000163545	ENSG00000100097	ENSG00000170860	ENSG00000101161	ENSG00000166747
ENSG00000175768	ENSG00000124155	ENSG00000228502	ENSG00000167925	ENSG00000087074
ENSG00000178982	ENSG00000177455	ENSG00000211666	ENSG00000139725	ENSG00000175505
ENSG00000231500	ENSG00000175348	ENSG00000166750	ENSG00000164068	ENSG00000118181
ENSG00000143337	ENSG00000198856	ENSG00000111843	ENSG00000124422	ENSG00000007312
ENSG00000126088	ENSG00000143401	ENSG00000015133	ENSG00000125676	ENSG00000144635
ENSG00000163463	ENSG00000093144	ENSG00000110844	ENSG00000127580	ENSG00000243335
ENSG00000103168	ENSG00000183741	ENSG00000213619	ENSG00000079313	ENSG00000198502
ENSG00000105122	ENSG00000159199	ENSG00000174282	ENSG00000003987	ENSG00000112685
ENSG00000225484	ENSG00000266967	ENSG00000196696	ENSG00000171130	ENSG00000152061
ENSG00000092929	ENSG00000104884	ENSG00000171109	ENSG00000049883	ENSG00000143614
ENSG00000130165	ENSG00000177971	ENSG00000177731	ENSG00000213903	ENSG00000169246
ENSG00000076201	ENSG00000099917	ENSG00000112033	ENSG00000170089	ENSG00000151176
ENSG00000111716	ENSG00000169020	ENSG00000105171	ENSG00000102034	ENSG00000174123
ENSG00000150093	ENSG00000123358	ENSG00000213639	ENSG00000163191	ENSG00000112659
ENSG00000112695	ENSG00000103035	ENSG00000169241	ENSG00000197183	ENSG00000152332
ENSG00000125166	ENSG00000149600	ENSG00000160058	ENSG00000196781	ENSG00000185591
ENSG00000197061	ENSG00000138185	ENSG00000077097	ENSG00000117385	ENSG00000185101
ENSG00000198258	ENSG00000151092	ENSG00000162704	ENSG00000230724	ENSG00000099995
ENSG00000139641	ENSG00000122122	ENSG00000197958	ENSG00000138767	ENSG00000048405
ENSG00000232472	ENSG00000140379	ENSG00000104973	ENSG00000243290	ENSG00000137101
ENSG00000116459	ENSG00000125944	ENSG00000102054	ENSG00000126883	ENSG00000155189
ENSG00000072694	ENSG00000139168	ENSG00000081791	ENSG00000165282	ENSG00000248483
ENSG00000168887	ENSG00000110011	ENSG00000247982	ENSG00000104856	ENSG00000169592
ENSG00000108639	ENSG00000143222	ENSG00000011052	ENSG00000188219	ENSG00000177663
ENSG00000183978	ENSG00000196961	ENSG00000095564	ENSG00000213949	ENSG00000103064
ENSG00000147140	ENSG00000134996	ENSG00000073614	ENSG00000107816	ENSG00000122026
ENSG00000131467	ENSG00000115128	ENSG00000198898	ENSG00000104960	ENSG00000105556
ENSG00000204843	ENSG00000181038	ENSG00000163131	ENSG00000123989	ENSG00000124571
ENSG00000131100	ENSG00000153975	ENSG00000105993	ENSG00000159692	ENSG00000110455
ENSG00000110047	ENSG00000126698	ENSG00000111816	ENSG00000163682	ENSG00000141279
ENSG00000234743	ENSG00000118058	ENSG00000118855	ENSG00000033122	ENSG00000161328
ENSG00000236144	ENSG00000128524	ENSG00000103319	ENSG00000130813	ENSG00000108465
ENSG00000254709	ENSG00000182179	ENSG00000112367	ENSG00000099194	ENSG00000140718
ENSG00000093072	ENSG00000122034	ENSG00000173226	ENSG00000232216	ENSG00000166783
ENSG00000101182	ENSG00000113369	ENSG00000102349	ENSG00000241352	ENSG00000161021
ENSG00000224041	ENSG00000241468	ENSG00000259660	ENSG00000011009	ENSG00000179406
ENSG00000087191	ENSG00000281649	ENSG00000119866	ENSG00000004777	ENSG00000259030
ENSG00000136878	ENSG00000165280	ENSG00000231721	ENSG00000142675	ENSG00000279159
ENSG00000173366	ENSG00000038274	ENSG00000118518	ENSG00000235225	ENSG00000167106
ENSG00000124782	ENSG00000149499	ENSG00000248643	ENSG00000089486	ENSG00000102119
ENSG00000164587	ENSG00000103415	ENSG00000185219	ENSG00000211973	ENSG00000177954
ENSG00000156411	ENSG00000117362	ENSG00000148444	ENSG00000102312	ENSG00000224373
ENSG00000134001	ENSG00000104964	ENSG00000055917	ENSG00000159840	ENSG00000197162
ENSG00000145912	ENSG00000132341	ENSG00000125841	ENSG00000151575	ENSG00000007376
ENSG00000141564	ENSG00000021355	ENSG00000163257	ENSG00000100941	ENSG00000115275
ENSG00000130770	ENSG00000112245	ENSG00000135870	ENSG00000269937	ENSG00000136144
ENSG00000106683	ENSG00000120860	ENSG00000254893	ENSG00000182224	ENSG00000082293
ENSG00000090857	ENSG00000007541	ENSG00000135932	ENSG00000168610	ENSG00000108349
ENSG00000090266	ENSG00000189159	ENSG00000198818	ENSG00000136631	ENSG00000122986
ENSG00000244437	ENSG00000147162	ENSG00000136295	ENSG00000048991	ENSG00000230581
ENSG00000174720	ENSG00000125352	ENSG00000214194	ENSG00000135540	ENSG00000100600
ENSG00000165629	ENSG00000159593	ENSG00000279217	ENSG00000155827	ENSG00000267165
ENSG00000111639	ENSG00000153037	ENSG00000198586	ENSG00000250264	ENSG00000175893
ENSG00000213051	ENSG00000178209	ENSG00000092445	ENSG00000105501	ENSG00000236439
ENSG00000167315	ENSG00000113387	ENSG00000172878	ENSG00000009307	ENSG00000118564
ENSG00000148834	ENSG00000182934	ENSG00000161981	ENSG00000107331	ENSG00000137801
ENSG00000100764	ENSG00000091317	ENSG00000132510	ENSG00000104833	ENSG00000223648
ENSG00000169228	ENSG00000124659	ENSG00000134061	ENSG00000279453	ENSG00000149150
ENSG00000156030	ENSG00000110324	ENSG00000175354	ENSG00000178952	ENSG00000152404
ENSG00000130826	ENSG00000124172	ENSG00000172831	ENSG00000139531	ENSG00000080546
ENSG00000204397	ENSG00000142252	ENSG00000164258	ENSG00000007202	ENSG00000231752
ENSG00000074842	ENSG00000233276	ENSG00000135521	ENSG00000198792	ENSG00000147996
ENSG00000106028	ENSG00000126432	ENSG00000136758	ENSG00000169047	ENSG00000107960
ENSG00000140612	ENSG00000205220	ENSG00000124160	ENSG00000211637	ENSG00000161036
ENSG00000189319	ENSG00000104853	ENSG00000008324	ENSG00000105401	ENSG00000233695
ENSG00000135940	ENSG00000211450	ENSG00000119705	ENSG00000056558	ENSG00000140299
ENSG00000144524	ENSG00000108622	ENSG00000119048	ENSG00000151338	ENSG00000069493
ENSG00000130775	ENSG00000101986	ENSG00000169045	ENSG00000090975	ENSG00000144043
ENSG00000125818	ENSG00000169189	ENSG00000143384	ENSG00000267119	ENSG00000006652
ENSG00000092094	ENSG00000204261	ENSG00000177200	ENSG00000272374	ENSG00000171298
ENSG00000136810	ENSG00000177156	ENSG00000100473	ENSG00000051108	ENSG00000106100
ENSG00000135972	ENSG00000241837	ENSG00000135655	ENSG00000182366	ENSG00000235859
ENSG00000068903	ENSG00000129355	ENSG00000250021	ENSG00000258839	ENSG00000117983
ENSG00000216490	ENSG00000170275	ENSG00000171988	ENSG00000227081	ENSG00000122692
ENSG00000100258	ENSG00000110719	ENSG00000198830	ENSG00000279080	ENSG00000115350
ENSG00000185085	ENSG00000107223	ENSG00000182220	ENSG00000075275	ENSG00000280011
ENSG00000169100	ENSG00000100387	ENSG00000168092	ENSG00000232732	ENSG00000271699
ENSG00000116478	ENSG00000133398	ENSG00000139718	ENSG00000180287	ENSG00000141510
ENSG00000007255	ENSG00000155393	ENSG00000196912	ENSG00000188566	ENSG00000158710
ENSG00000172757	ENSG00000175224	ENSG00000164924	ENSG00000114030	ENSG00000172771
ENSG00000185049	ENSG00000113719	ENSG00000232888	ENSG00000205571	ENSG00000279010
ENSG00000115758	ENSG00000004700	ENSG00000082213	ENSG00000217929	ENSG00000008405
ENSG00000121766	ENSG00000168255	ENSG00000157335	ENSG00000136068	ENSG00000104897
ENSG00000114956	ENSG00000147155	ENSG00000204592	ENSG00000167114	ENSG00000131148
ENSG00000175390	ENSG00000108468	ENSG00000106591	ENSG00000115112	ENSG00000172890
ENSG00000279428	ENSG00000170571	ENSG00000223547	ENSG00000186472	ENSG00000238086
ENSG00000183617	ENSG00000102390	ENSG00000077044	ENSG00000269934	ENSG00000211942
ENSG00000080845	ENSG00000205531	ENSG00000241351	ENSG00000205323	ENSG00000277117
ENSG00000128626	ENSG00000117505	ENSG00000259865	ENSG00000142192	ENSG00000170242
ENSG00000166716	ENSG00000128394	ENSG00000196757	ENSG00000066294	ENSG00000078618
ENSG00000079805	ENSG00000241343	ENSG00000165732	ENSG00000270641	ENSG00000171467
ENSG00000130590	ENSG00000135241	ENSG00000162063	ENSG00000250251	ENSG00000102786
ENSG00000168394	ENSG00000149806	ENSG00000169951	ENSG00000005339	ENSG00000281383
ENSG00000147408	ENSG00000242802	ENSG00000259436	ENSG00000136518	ENSG00000178809
ENSG00000158050	ENSG00000120699	ENSG00000137509	ENSG00000234118	ENSG00000065154
ENSG00000074800	ENSG00000150316	ENSG00000173692	ENSG00000249476	ENSG00000078070
ENSG00000143624	ENSG00000188042	ENSG00000230224	ENSG00000170458	ENSG00000173120
ENSG00000078668	ENSG00000132182	ENSG00000049541	ENSG00000144134	ENSG00000178467
ENSG00000175221	ENSG00000064607	ENSG00000144827	ENSG00000105810	ENSG00000279825
ENSG00000139990	ENSG00000163466	ENSG00000278834	ENSG00000149930	ENSG00000164609
ENSG00000213719	ENSG00000204463	ENSG00000113575	ENSG00000274272	ENSG00000115053
ENSG00000002586	ENSG00000068028	ENSG00000170855	ENSG00000117625	ENSG00000237317
ENSG00000144028	ENSG00000175197	ENSG00000243466	ENSG00000103249	ENSG00000185963
ENSG00000144579	ENSG00000105223	ENSG00000156171	ENSG00000127463	ENSG00000120733
ENSG00000204138	ENSG00000152291	ENSG00000014641	ENSG00000170382	ENSG00000126215
ENSG00000142512	ENSG00000196428	ENSG00000240671	ENSG00000254470	ENSG00000104885
ENSG00000109736	ENSG00000065548	ENSG00000240849	ENSG00000112812	ENSG00000134909
ENSG00000088356	ENSG00000136715	ENSG00000080824	ENSG00000254415	ENSG00000213551
ENSG00000243477	ENSG00000168101	ENSG00000170542	ENSG00000100749	ENSG00000144048
ENSG00000109118	ENSG00000089220	ENSG00000061676	ENSG00000173221	ENSG00000215301
ENSG00000197744	ENSG00000025293	ENSG00000114988	ENSG00000173597	ENSG00000151692
ENSG00000164308	ENSG00000152234	ENSG00000022277	ENSG00000198677	ENSG00000198538
ENSG00000100083	ENSG00000127084	ENSG00000180644	ENSG00000015532	ENSG00000115816
ENSG00000282508	ENSG00000170445	ENSG00000024862	ENSG00000188706	ENSG00000114841
ENSG00000031698	ENSG00000182551	ENSG00000111725	ENSG00000197746	ENSG00000241838
ENSG00000113312	ENSG00000089775	ENSG00000138381	ENSG00000047644	ENSG00000186767
ENSG00000243927	ENSG00000141905	ENSG00000152942	ENSG00000281392	ENSG00000150995
ENSG00000125995	ENSG00000112514	ENSG00000196689	ENSG00000221944	ENSG00000145907
ENSG00000168653	ENSG00000145247	ENSG00000166908	ENSG00000152767	ENSG00000108091
ENSG00000147684	ENSG00000082515	ENSG00000156738	ENSG00000110906	ENSG00000129219
ENSG00000102879	ENSG00000115919	ENSG00000096746	ENSG00000100077	ENSG00000160072
ENSG00000126945	ENSG00000141030	ENSG00000155438	ENSG00000130475	ENSG00000157036
ENSG00000163660	ENSG00000101844	ENSG00000006125	ENSG00000231767	ENSG00000133138
ENSG00000010292	ENSG00000211655	ENSG00000085872	ENSG00000065308	ENSG00000100038
ENSG00000143546	ENSG00000184588	ENSG00000144645	ENSG00000152785	ENSG00000166503
ENSG00000145113	ENSG00000174943	ENSG00000198026	ENSG00000184675	ENSG00000182831
ENSG00000167085	ENSG00000211772	ENSG00000116752	ENSG00000125510	ENSG00000245205
ENSG00000047849	ENSG00000166188	ENSG00000152904	ENSG00000185567	ENSG00000214223
ENSG00000130638	ENSG00000113013	ENSG00000160305	ENSG00000135925	ENSG00000123607
ENSG00000204196	ENSG00000118308	ENSG00000102393	ENSG00000276672	ENSG00000140545
ENSG00000116586	ENSG00000247774	ENSG00000168256	ENSG00000177830	ENSG00000106261
ENSG00000102580	ENSG00000117899	ENSG00000266923	ENSG00000257218	ENSG00000101945
ENSG00000143119	ENSG00000173436	ENSG00000128294	ENSG00000196935	ENSG00000197555
ENSG00000173113	ENSG00000110651	ENSG00000104142	ENSG00000182484	ENSG00000078804
ENSG00000137767	ENSG00000181523	ENSG00000120526	ENSG00000140400	ENSG00000115935
ENSG00000132376	ENSG00000138398	ENSG00000137876	ENSG00000233885	ENSG00000006715
ENSG00000137547	ENSG00000079332	ENSG00000145911	ENSG00000110723	ENSG00000068308
ENSG00000089248	ENSG00000115685	ENSG00000110852	ENSG00000240342	ENSG00000137713
ENSG00000272556	ENSG00000120942	ENSG00000105519	ENSG00000211679	ENSG00000181472
ENSG00000197747	ENSG00000211935	ENSG00000189050	ENSG00000179094	ENSG00000107829
ENSG00000103051	ENSG00000185651	ENSG00000115239	ENSG00000204072	ENSG00000106346
ENSG00000163344	ENSG00000164754	ENSG00000106399	ENSG00000143494	ENSG00000181625
ENSG00000134184	ENSG00000108588	ENSG00000274576	ENSG00000211951	ENSG00000234630
ENSG00000143126	ENSG00000057663	ENSG00000164022	ENSG00000125691	ENSG00000136940
ENSG00000215899	ENSG00000118246	ENSG00000152944	ENSG00000179532	ENSG00000217624
ENSG00000283041	ENSG00000132879	ENSG00000112137	ENSG00000204642	ENSG00000186854
ENSG00000089127	ENSG00000107949	ENSG00000079246	ENSG00000187172	ENSG00000130508
ENSG00000167395	ENSG00000132965	ENSG00000211966	ENSG00000223773	ENSG00000076067
ENSG00000105404	ENSG00000148400	ENSG00000119725	ENSG00000174231	ENSG00000205413
ENSG00000259295	ENSG00000228544	ENSG00000186625	ENSG00000110693	ENSG00000137500
ENSG00000198589	ENSG00000121067	ENSG00000125731	ENSG00000155363	ENSG00000188404
ENSG00000148308	ENSG00000102575	ENSG00000102893	ENSG00000013619	ENSG00000065526
ENSG00000140443	ENSG00000168701	ENSG00000120686	ENSG00000264895	ENSG00000281005
ENSG00000108107	ENSG00000109062	ENSG00000078674	ENSG00000135336	ENSG00000103942
ENSG00000235217	ENSG00000126457	ENSG00000170606	ENSG00000152270	ENSG00000180574
ENSG00000134480	ENSG00000187051	ENSG00000256618	ENSG00000131042	ENSG00000114861
ENSG00000180304	ENSG00000169019	ENSG00000157601	ENSG00000144406	ENSG00000169714
ENSG00000204623	ENSG00000116604	ENSG00000182866	ENSG00000198000	ENSG00000125351
ENSG00000105856	ENSG00000143753	ENSG00000105339	ENSG00000149922	ENSG00000180855
ENSG00000173200	ENSG00000231991	ENSG00000125089	ENSG00000186868	ENSG00000196810
ENSG00000272917	ENSG00000124614	ENSG00000106460	ENSG00000008277	ENSG00000147853
ENSG00000173660	ENSG00000107738	ENSG00000169251	ENSG00000203989	ENSG00000213443
ENSG00000065534	ENSG00000158411	ENSG00000154767	ENSG00000166111	ENSG00000280153
ENSG00000100554	ENSG00000135968	ENSG00000103111	ENSG00000205269	ENSG00000244398
ENSG00000042753	ENSG00000165905	ENSG00000182796	ENSG00000173575	ENSG00000152784
ENSG00000237094	ENSG00000218175	ENSG00000095321	ENSG00000262119	ENSG00000184988
ENSG00000067064	ENSG00000109501	ENSG00000167642	ENSG00000143376	ENSG00000128655
ENSG00000181852	ENSG00000186056	ENSG00000131171	ENSG00000149798	ENSG00000165959
ENSG00000124243	ENSG00000245910	ENSG00000280007	ENSG00000213073	ENSG00000251615
ENSG00000112640	ENSG00000155096	ENSG00000139620	ENSG00000166478	ENSG00000077254
ENSG00000239951	ENSG00000160404	ENSG00000100580	ENSG00000101057	ENSG00000164169
ENSG00000105518	ENSG00000150347	ENSG00000022267	ENSG00000269343	ENSG00000166477
ENSG00000167468	ENSG00000099992	ENSG00000112149	ENSG00000159792	ENSG00000104957
ENSG00000182117	ENSG00000048462	ENSG00000268027	ENSG00000129460
ENSG00000089159	ENSG00000255302	ENSG00000114742	ENSG00000197122
ENSG00000187866	ENSG00000124575	ENSG00000152104	ENSG00000175130
ENSG00000213553	ENSG00000109670	ENSG00000157881	ENSG00000127511
ENSG00000171608	ENSG00000047410	ENSG00000104880	ENSG00000242612
ENSG00000161547	ENSG00000178537	ENSG00000163041	ENSG00000254056
ENSG00000105229	ENSG00000100410	ENSG00000127527	ENSG00000172403
ENSG00000109854	ENSG00000124126	ENSG00000265808	ENSG00000248302
ENSG00000051523	ENSG00000100403	ENSG00000069399	ENSG00000232164
ENSG00000142166	ENSG00000110172	ENSG00000215845	ENSG00000134369
ENSG00000175324	ENSG00000198728	ENSG00000211632	ENSG00000261670
ENSG00000163220	ENSG00000170502	ENSG00000112303	ENSG00000255529
ENSG00000259529	ENSG00000146425	ENSG00000237017	ENSG00000166685
ENSG00000086062	ENSG00000133983	ENSG00000130382	ENSG00000113108
ENSG00000099139	ENSG00000119421	ENSG00000213672	ENSG00000197558
ENSG00000100220	ENSG00000115368	ENSG00000198231	ENSG00000278156
ENSG00000157326	ENSG00000189266	ENSG00000143353	ENSG00000215193
ENSG00000185608	ENSG00000113851	ENSG00000112249	ENSG00000166398
ENSG00000171067	ENSG00000131373	ENSG00000113494	ENSG00000214783
ENSG00000163468	ENSG00000233369	ENSG00000250151	ENSG00000006432
ENSG00000122862	ENSG00000228589	ENSG00000130347	ENSG00000251192
ENSG00000214253	ENSG00000232112	ENSG00000070785	ENSG00000167553
ENSG00000164244	ENSG00000251546	ENSG00000179832	ENSG00000103671
ENSG00000125445	ENSG00000211933	ENSG00000130723	ENSG00000244045
ENSG00000110104	ENSG00000172172	ENSG00000250182	ENSG00000211950
ENSG00000162413	ENSG00000140374	ENSG00000166484	ENSG00000228327
ENSG00000100714	ENSG00000131748	ENSG00000138069
ENSG00000169567	ENSG00000130724	ENSG00000226259
ENSG00000124570	ENSG00000165915	ENSG00000130703
ENSG00000133466	ENSG00000143149	ENSG00000229833
ENSG00000052126	ENSG00000135211	ENSG00000229180
ENSG00000140990	ENSG00000108424	ENSG00000188738
ENSG00000125454	ENSG00000034152	ENSG00000270882
ENSG00000105583	ENSG00000137776	ENSG00000198952
ENSG00000211937	ENSG00000258017	ENSG00000282122
ENSG00000030582	ENSG00000256537	ENSG00000229619
ENSG00000105699	ENSG00000256028	ENSG00000128699
ENSG00000028137	ENSG00000125637	ENSG00000197948
ENSG00000157978	ENSG00000071462	ENSG00000083535
ENSG00000136527	ENSG00000164938	ENSG00000122965
ENSG00000182952	ENSG00000114520	ENSG00000171435
ENSG00000084774	ENSG00000121858	ENSG00000259380
ENSG00000181991	ENSG00000105819	ENSG00000280302
ENSG00000112561	ENSG00000115464	ENSG00000143443
ENSG00000026508	ENSG00000143575	ENSG00000188933
ENSG00000103335	ENSG00000070190	ENSG00000220472
ENSG00000167566	ENSG00000162924	ENSG00000170430
ENSG00000175820	ENSG00000130755	ENSG00000154813
ENSG00000063046	ENSG00000116688	ENSG00000168010
ENSG00000163956	ENSG00000108592	ENSG00000283050
ENSG00000134539	ENSG00000134954	ENSG00000155959
ENSG00000260404	ENSG00000141580	ENSG00000139318
ENSG00000089053	ENSG00000149196	ENSG00000224650
ENSG00000273338	ENSG00000123297	ENSG00000128708
ENSG00000106554	ENSG00000099797	ENSG00000149823
ENSG00000239779	ENSG00000115539	ENSG00000273841
ENSG00000266028	ENSG00000196535	ENSG00000276775
ENSG00000136942	ENSG00000111237	ENSG00000086061
ENSG00000198937	ENSG00000169612	ENSG00000096401
ENSG00000115282	ENSG00000075239	ENSG00000223529
ENSG00000137970	ENSG00000174547	ENSG00000109775
ENSG00000123136	ENSG00000055044	ENSG00000104517
ENSG00000099795	ENSG00000116747	ENSG00000165684
ENSG00000075785	ENSG00000173915	ENSG00000175931
ENSG00000166902	ENSG00000184990	ENSG00000116750
ENSG00000064545	ENSG00000110801	ENSG00000184220
ENSG00000162783	ENSG00000100567	ENSG00000117054
ENSG00000167005	ENSG00000133316	ENSG00000165169
ENSG00000111596	ENSG00000118503	ENSG00000143633
ENSG00000151500	ENSG00000100938	ENSG00000260918
ENSG00000069424	ENSG00000114013	ENSG00000094914
ENSG00000140853	ENSG00000111906	ENSG00000239819
ENSG00000117713	ENSG00000096060	ENSG00000215375
ENSG00000198951	ENSG00000163874	ENSG00000107021
ENSG00000244687	ENSG00000102908	ENSG00000279328
ENSG00000151465	ENSG00000198089	ENSG00000011295
ENSG00000211685	ENSG00000165525	ENSG00000154305
ENSG00000137496	ENSG00000182165	ENSG00000165810
ENSG00000159111	ENSG00000183431	ENSG00000163291
ENSG00000242299	ENSG00000137210	ENSG00000100418
ENSG00000071794	ENSG00000105429	ENSG00000087502
ENSG00000235989	ENSG00000005194	ENSG00000114656
ENSG00000131653	ENSG00000126254	ENSG00000213621
ENSG00000145901	ENSG00000144848	ENSG00000198843
ENSG00000138641	ENSG00000074201	ENSG00000170791
ENSG00000280145	ENSG00000196504	ENSG00000117877
ENSG00000219200	ENSG00000115524	ENSG00000136874
ENSG00000243302	ENSG00000198130	ENSG00000204371
ENSG00000005486	ENSG00000138663	ENSG00000106991
ENSG00000095139	ENSG00000067057	ENSG00000116698
ENSG00000014138	ENSG00000177000	ENSG00000249437
ENSG00000167613	ENSG00000161921	ENSG00000151746
ENSG00000279442	ENSG00000085231	ENSG00000129055
ENSG00000032389	ENSG00000105373	ENSG00000047346
ENSG00000104774	ENSG00000061273	ENSG00000134759
ENSG00000165264	ENSG00000004779	ENSG00000133704
ENSG00000253364	ENSG00000141232	ENSG00000174840
ENSG00000004455	ENSG00000198663	ENSG00000152422
ENSG00000112078	ENSG00000082996	ENSG00000003436
ENSG00000231345	ENSG00000197629	ENSG00000253389
ENSG00000260898	ENSG00000128654	ENSG00000182827
ENSG00000171222	ENSG00000130731	ENSG00000081059
ENSG00000136997	ENSG00000160799	ENSG00000007372
ENSG00000184787	ENSG00000234616	ENSG00000119280
ENSG00000124786	ENSG00000083799	ENSG00000100626
ENSG00000167272	ENSG00000121058	ENSG00000185436
ENSG00000266094	ENSG00000175193	ENSG00000180182
ENSG00000232388	ENSG00000137817	ENSG00000181027
ENSG00000117597	ENSG00000111231	ENSG00000136504
ENSG00000110395	ENSG00000139684	ENSG00000027847
ENSG00000249264	ENSG00000122515	ENSG00000166860
ENSG00000156973	ENSG00000204386	ENSG00000271755
ENSG00000213190	ENSG00000104299	ENSG00000279423
ENSG00000091483	ENSG00000246596	ENSG00000113460
ENSG00000106588	ENSG00000100804	ENSG00000198840
ENSG00000196187	ENSG00000184752	ENSG00000145241
ENSG00000205937	ENSG00000136205	ENSG00000123810
ENSG00000185825	ENSG00000102309	ENSG00000125740
ENSG00000015285	ENSG00000084073	ENSG00000169116
ENSG00000120437	ENSG00000102158	ENSG00000065809
ENSG00000169627	ENSG00000275700	ENSG00000269556
ENSG00000165672	ENSG00000225921	ENSG00000240821
ENSG00000112110	ENSG00000179933	ENSG00000009844
ENSG00000142396	ENSG00000115233	ENSG00000013725
ENSG00000075651	ENSG00000198837	ENSG00000111667
ENSG00000171425	ENSG00000088298	ENSG00000177370
ENSG00000106009	ENSG00000136732	ENSG00000145982
ENSG00000170759	ENSG00000176946	ENSG00000105855
ENSG00000101670	ENSG00000240376	ENSG00000137947
ENSG00000170906	ENSG00000167220	ENSG00000110497
ENSG00000154473	ENSG00000168310	ENSG00000126561
ENSG00000124942	ENSG00000134375	ENSG00000267058
ENSG00000179361	ENSG00000169223	ENSG00000121749
ENSG00000156599	ENSG00000249673	ENSG00000272189
ENSG00000107175	ENSG00000187049	ENSG00000137845
ENSG00000119408	ENSG00000136147	ENSG00000122482
ENSG00000235437	ENSG00000180957	ENSG00000213763
ENSG00000182481	ENSG00000148343	ENSG00000023318
ENSG00000132300	ENSG00000270629	ENSG00000168522
ENSG00000146063	ENSG00000158863	ENSG00000172943
ENSG00000148484	ENSG00000106355	ENSG00000197694
ENSG00000142186	ENSG00000106404	ENSG00000092108
ENSG00000188186	ENSG00000088832	ENSG00000108559
ENSG00000184983	ENSG00000204161	ENSG00000177409
ENSG00000198373	ENSG00000110871	ENSG00000114127
ENSG00000079308	ENSG00000180776	ENSG00000156858
ENSG00000198618	ENSG00000265972	ENSG00000142655
ENSG00000123609	ENSG00000172888	ENSG00000085224
ENSG00000106803	ENSG00000217555	ENSG00000120162
ENSG00000131495	ENSG00000123064	ENSG00000124222
ENSG00000263528	ENSG00000075415	ENSG00000278259
ENSG00000132432	ENSG00000068912	ENSG00000245970
ENSG00000020426	ENSG00000130589	ENSG00000143190
ENSG00000059122	ENSG00000085644	ENSG00000116679
ENSG00000113716	ENSG00000094916	ENSG00000107362
ENSG00000141968	ENSG00000109861	ENSG00000151067
ENSG00000107140	ENSG00000107819	ENSG00000102053
ENSG00000158545	ENSG00000137770	ENSG00000111605
ENSG00000169299	ENSG00000235552	ENSG00000115520
ENSG00000211648	ENSG00000114353	ENSG00000235106
ENSG00000135801	ENSG00000125863	ENSG00000108786
ENSG00000105221	ENSG00000100632	ENSG00000127948
ENSG00000211644	ENSG00000160117	ENSG00000268222
ENSG00000106785	ENSG00000153113	ENSG00000127125
ENSG00000069849	ENSG00000165271	ENSG00000103194
ENSG00000181924	ENSG00000170145	ENSG00000145349
ENSG00000196189	ENSG00000196417	ENSG00000162390
ENSG00000142798	ENSG00000084693	ENSG00000122033
ENSG00000279232	ENSG00000131828	ENSG00000158480
ENSG00000174886	ENSG00000120727	ENSG00000150787
ENSG00000116903	ENSG00000212802	ENSG00000248441
ENSG00000154016	ENSG00000100523	ENSG00000101343
ENSG00000205683	ENSG00000171314	ENSG00000067066
ENSG00000168081	ENSG00000115241	ENSG00000106268
ENSG00000197070	ENSG00000168291	ENSG00000112406
ENSG00000166595	ENSG00000064687	ENSG00000089123
ENSG00000010244	ENSG00000177721	ENSG00000123505
ENSG00000188107	ENSG00000187555	ENSG00000211456
ENSG00000226777	ENSG00000273590	ENSG00000166341
ENSG00000140564	ENSG00000101367	ENSG00000196363
ENSG00000132185	ENSG00000244879	ENSG00000105058
ENSG00000116815	ENSG00000107290	ENSG00000116489
ENSG00000167302	ENSG00000158156	ENSG00000100347
ENSG00000241839	ENSG00000197170	ENSG00000078900
ENSG00000148730	ENSG00000111653	ENSG00000150907
ENSG00000144589	ENSG00000133961	ENSG00000198851
ENSG00000183426	ENSG00000075945	ENSG00000107185
ENSG00000138801	ENSG00000076513	ENSG00000164934
ENSG00000146223	ENSG00000065978	ENSG00000011260
ENSG00000159640	ENSG00000010017	ENSG00000131941
ENSG00000084207	ENSG00000106153	ENSG00000239900
ENSG00000158109	ENSG00000134330	ENSG00000061794
ENSG00000143252	ENSG00000213626	ENSG00000180257
ENSG00000124784	ENSG00000174780	ENSG00000111142
ENSG00000137806	ENSG00000165475	ENSG00000115484
ENSG00000048162	ENSG00000164897	ENSG00000279716
ENSG00000107020	ENSG00000177105	ENSG00000142279
ENSG00000261528	ENSG00000158985	ENSG00000116171
ENSG00000008838	ENSG00000139192	ENSG00000104343
ENSG00000068079	ENSG00000232956	ENSG00000034533
ENSG00000196655	ENSG00000175567	ENSG00000204131
ENSG00000162910	ENSG00000100225	ENSG00000162620
ENSG00000126756	ENSG00000060688
ENSG00000168234	ENSG00000143314
ENSG00000108826	ENSG00000184281
ENSG00000175054	ENSG00000186184
ENSG00000099203	ENSG00000091527
ENSG00000164307	ENSG00000197283
ENSG00000204576	ENSG00000119203
ENSG00000175756	ENSG00000081760
ENSG00000273899	ENSG00000258659
ENSG00000111775	ENSG00000127884
ENSG00000171863	ENSG00000143183
ENSG00000092201	ENSG00000174744
ENSG00000136950	ENSG00000180573
ENSG00000214087	ENSG00000196975
ENSG00000184481	ENSG00000013275
ENSG00000185513	ENSG00000257727
ENSG00000236992	ENSG00000147457
ENSG00000120509	ENSG00000244462
ENSG00000213445	ENSG00000134014
ENSG00000160888	ENSG00000235314
ENSG00000112339	ENSG00000163319
ENSG00000255733	ENSG00000183049
ENSG00000162896	ENSG00000090520
ENSG00000023228	ENSG00000123096
ENSG00000129625	ENSG00000087152
ENSG00000250067	ENSG00000143493
ENSG00000239382	ENSG00000141456
ENSG00000115944	ENSG00000006712
ENSG00000160908	ENSG00000142687
ENSG00000161929	ENSG00000004534
ENSG00000160570	ENSG00000054965
ENSG00000104763	ENSG00000147144
ENSG00000120725	ENSG00000109133
ENSG00000105639	ENSG00000138085
ENSG00000134825	ENSG00000146083
ENSG00000102317	ENSG00000080822
ENSG00000103549	ENSG00000072163
ENSG00000215712	ENSG00000226715
ENSG00000069509	ENSG00000102103
ENSG00000182841	ENSG00000168283
ENSG00000167461	ENSG00000132591
ENSG00000214331	ENSG00000184083
ENSG00000169564	ENSG00000086504
ENSG00000067191	ENSG00000144029
ENSG00000116128	ENSG00000226084
ENSG00000134697	ENSG00000128463
ENSG00000147123	ENSG00000160310
ENSG00000211638	ENSG00000101940
ENSG00000157916	ENSG00000074319
ENSG00000037757	ENSG00000102409
ENSG00000084623	ENSG00000115307
ENSG00000149357	ENSG00000086065
ENSG00000166135	ENSG00000196510
ENSG00000134644	ENSG00000255717
ENSG00000155975	ENSG00000123338
ENSG00000137075	ENSG00000166313
ENSG00000183864	ENSG00000214300
ENSG00000230629	ENSG00000177595
ENSG00000171552	ENSG00000241755
ENSG00000106244	ENSG00000168393
ENSG00000137265	ENSG00000180992
ENSG00000104805	ENSG00000071054
ENSG00000136319	ENSG00000113407
ENSG00000119013	ENSG00000100307
ENSG00000149781	ENSG00000101974
ENSG00000100883	ENSG00000104131
ENSG00000089048	ENSG00000174718
ENSG00000278963	ENSG00000198783
ENSG00000103978	ENSG00000100461
ENSG00000177700	ENSG00000007129
ENSG00000101745	ENSG00000116161
ENSG00000128185	ENSG00000131591
ENSG00000139180	ENSG00000233828
ENSG00000114395	ENSG00000213965
ENSG00000243063	ENSG00000155008
ENSG00000116353	ENSG00000171132
ENSG00000138380	ENSG00000100028
ENSG00000160392	ENSG00000155307
ENSG00000171861	ENSG00000112159
ENSG00000175215	ENSG00000125977
ENSG00000127922	ENSG00000133619
ENSG00000128973	ENSG00000165312
ENSG00000063245	ENSG00000141127
ENSG00000212664	ENSG00000156831
ENSG00000198785	ENSG00000138279
ENSG00000115956	ENSG00000143258
ENSG00000117791	ENSG00000156471
ENSG00000106733	ENSG00000183258
ENSG00000173171	ENSG00000183291
ENSG00000110944	ENSG00000114098
ENSG00000072518	ENSG00000178074
ENSG00000131143	ENSG00000143727
ENSG00000144867	ENSG00000095585
ENSG00000176101	ENSG00000118260
ENSG00000137106	ENSG00000213920
ENSG00000088247	ENSG00000103061
ENSG00000103490	ENSG00000133731
ENSG00000132382	ENSG00000110046
ENSG00000104976	ENSG00000107625
ENSG00000188321	ENSG00000102125
ENSG00000124766	ENSG00000142784
ENSG00000205250	ENSG00000170296
ENSG00000151846	ENSG00000139514
ENSG00000117322	ENSG00000166169
ENSG00000197021	ENSG00000279700
ENSG00000167748	ENSG00000181817
ENSG00000117228	ENSG00000177879
ENSG00000171448	ENSG00000164649
ENSG00000253818	ENSG00000074266
ENSG00000002919	ENSG00000071564
ENSG00000118705	ENSG00000172239
ENSG00000187446	ENSG00000198604
ENSG00000075914	ENSG00000105220
ENSG00000180879	ENSG00000135446
ENSG00000120063	ENSG00000136754
ENSG00000033100	ENSG00000161920
ENSG00000127952	ENSG00000266472
ENSG00000114902	ENSG00000111361
ENSG00000166275	ENSG00000175198
ENSG00000224078	ENSG00000089195
ENSG00000133706	ENSG00000091140
ENSG00000157873	ENSG00000272888
ENSG00000145996	ENSG00000099956
ENSG00000101216	ENSG00000182195
ENSG00000130489	ENSG00000156587
ENSG00000154237	ENSG00000152518
ENSG00000033800	ENSG00000075702
ENSG00000187608	ENSG00000119707
ENSG00000126705	ENSG00000122958
ENSG00000221983	ENSG00000185947
ENSG00000131188	ENSG00000162889
ENSG00000100599	ENSG00000184117
ENSG00000148688	ENSG00000263961
ENSG00000235111	ENSG00000076321
ENSG00000119655	ENSG00000196396
ENSG00000188997	ENSG00000124767
ENSG00000172009	ENSG00000180787
ENSG00000103363	ENSG00000032219
ENSG00000122406	ENSG00000167173
ENSG00000069667	ENSG00000138182
ENSG00000248487	ENSG00000136628
ENSG00000198821	ENSG00000125912
ENSG00000111845	ENSG00000173418
ENSG00000230267	ENSG00000266066
ENSG00000055211	ENSG00000081870
ENSG00000100385	ENSG00000100207
ENSG00000063177	ENSG00000176261
ENSG00000239961	ENSG00000205544
ENSG00000196656	ENSG00000100290
ENSG00000102030	ENSG00000099331
ENSG00000126070	ENSG00000075975
ENSG00000165025	ENSG00000100442
ENSG00000031823	ENSG00000121417
ENSG00000015475	ENSG00000164902
ENSG00000099968	ENSG00000054148
ENSG00000114054	ENSG00000224032
ENSG00000116525	ENSG00000135441
ENSG00000167550	ENSG00000174165
ENSG00000214562	ENSG00000111229
ENSG00000188522
ENSG00000178741
ENSG00000064393
ENSG00000082701
ENSG00000001167
ENSG00000196199
ENSG00000099977
ENSG00000259494
ENSG00000104522
ENSG00000158604
ENSG00000196502
ENSG00000158796
ENSG00000169230
ENSG00000197063
ENSG00000143543
ENSG00000161395
ENSG00000168040
ENSG00000068745
ENSG00000230409
ENSG00000121022
ENSG00000143374
ENSG00000133313
ENSG00000065057
ENSG00000160991
ENSG00000083814
ENSG00000137364
ENSG00000269890
ENSG00000213614
ENSG00000068323
ENSG00000167863
ENSG00000272780
ENSG00000273142
ENSG00000178691
ENSG00000128340
ENSG00000167112
ENSG00000135976
ENSG00000246582
ENSG00000074603
ENSG00000119844
ENSG00000137841
ENSG00000107874
ENSG00000180448
ENSG00000127022
ENSG00000095370
ENSG00000198182
ENSG00000166024

## Sheet: CD4(positive module)
Gene names in modules determined by WGCNA in CD4 Tcells of ZIKV-infected patients
module_0	module_1	module_2	module_3	module_4	module_5	module_6	module_7	module_8
ENSG00000280755	ENSG00000244687	ENSG00000157978	ENSG00000177951	ENSG00000170345	ENSG00000090104	ENSG00000198695	ENSG00000198712	ENSG00000136490
ENSG00000212643	ENSG00000100982	ENSG00000164080	ENSG00000106144	ENSG00000220205	ENSG00000274012	ENSG00000198886	ENSG00000168887	ENSG00000080603
ENSG00000261796	ENSG00000155008	ENSG00000064666	ENSG00000162894	ENSG00000150991	ENSG00000197183	ENSG00000235437	ENSG00000231925	ENSG00000140983
ENSG00000113140	ENSG00000130985	ENSG00000124151	ENSG00000110321	ENSG00000185650	ENSG00000243753	ENSG00000062485	ENSG00000140497	ENSG00000172534
ENSG00000279861	ENSG00000162511	ENSG00000156030	ENSG00000203879	ENSG00000161791	ENSG00000173456	ENSG00000142669	ENSG00000269609	ENSG00000095139
ENSG00000162520	ENSG00000211459	ENSG00000133884	ENSG00000162736	ENSG00000121966	ENSG00000188021	ENSG00000213676	ENSG00000198763	ENSG00000049239
ENSG00000184574	ENSG00000156304	ENSG00000139990	ENSG00000110848	ENSG00000198218	ENSG00000206341	ENSG00000112308	ENSG00000111481	ENSG00000185641
ENSG00000183386	ENSG00000148730	ENSG00000280614	ENSG00000110844	ENSG00000267165	ENSG00000075624	ENSG00000011295	ENSG00000176087	ENSG00000076108
ENSG00000149485	ENSG00000198888	ENSG00000280800	ENSG00000126353	ENSG00000249115	ENSG00000111540	ENSG00000120733	ENSG00000140474	ENSG00000140718
ENSG00000235568	ENSG00000131236	ENSG00000281181	ENSG00000198786	ENSG00000013441	ENSG00000206503	ENSG00000102007	ENSG00000155463	ENSG00000147065
ENSG00000107282	ENSG00000225630	ENSG00000129353	ENSG00000198625	ENSG00000103005	ENSG00000108523	ENSG00000143614	ENSG00000115806	ENSG00000223501
ENSG00000205482	ENSG00000173065	ENSG00000225840	ENSG00000175582	ENSG00000115875	ENSG00000143333	ENSG00000070770	ENSG00000093072	ENSG00000261067
ENSG00000262211	ENSG00000084652	ENSG00000197019	ENSG00000143376	ENSG00000089159	ENSG00000281383	ENSG00000104814	ENSG00000166340	ENSG00000130741
ENSG00000263620	ENSG00000105879	ENSG00000198851	ENSG00000033800	ENSG00000135046	ENSG00000143368	ENSG00000158195	ENSG00000114737	ENSG00000139163
ENSG00000057704	ENSG00000166224	ENSG00000110448	ENSG00000212907	ENSG00000163660	ENSG00000204622	ENSG00000100354	ENSG00000179262	ENSG00000008405
ENSG00000053524	ENSG00000075785	ENSG00000260735	ENSG00000119801	ENSG00000259660	ENSG00000277734	ENSG00000279602	ENSG00000131788	ENSG00000118181
ENSG00000240403	ENSG00000089597	ENSG00000228253	ENSG00000145632	ENSG00000188229	ENSG00000108963	ENSG00000135899	ENSG00000271204	ENSG00000163348
ENSG00000149294	ENSG00000109118	ENSG00000164597	ENSG00000274226	ENSG00000137770	ENSG00000278963	ENSG00000013523	ENSG00000106952	ENSG00000115165
ENSG00000226849	ENSG00000143373	ENSG00000271895	ENSG00000043462	ENSG00000163600	ENSG00000205352	ENSG00000143569	ENSG00000063978	ENSG00000171314
ENSG00000165959	ENSG00000100353	ENSG00000213983	ENSG00000028137	ENSG00000000419	ENSG00000198618	ENSG00000168883	ENSG00000096060	ENSG00000261971
ENSG00000185842	ENSG00000122218	ENSG00000094916	ENSG00000012822	ENSG00000139641	ENSG00000148840	ENSG00000077312	ENSG00000105953	ENSG00000160408
ENSG00000265261	ENSG00000131467	ENSG00000205744	ENSG00000204310	ENSG00000198821	ENSG00000021300	ENSG00000244509	ENSG00000170653	ENSG00000115053
ENSG00000279406	ENSG00000130479	ENSG00000116741	ENSG00000099860	ENSG00000124783	ENSG00000204525	ENSG00000166908	ENSG00000010610	ENSG00000126767
ENSG00000230358	ENSG00000116731	ENSG00000144580	ENSG00000172115	ENSG00000131634	ENSG00000095564	ENSG00000078061	ENSG00000187446	ENSG00000100385
ENSG00000235288	ENSG00000185862	ENSG00000166974	ENSG00000204138	ENSG00000171522	ENSG00000234745	ENSG00000175115	ENSG00000102158	ENSG00000165678
ENSG00000243896	ENSG00000100243	ENSG00000168488	ENSG00000160741	ENSG00000122122	ENSG00000062598	ENSG00000090924	ENSG00000102901	ENSG00000177728
ENSG00000254806	ENSG00000139725	ENSG00000118816	ENSG00000167552	ENSG00000127419	ENSG00000092964	ENSG00000124155	ENSG00000170542	ENSG00000260793
ENSG00000243302	ENSG00000167615	ENSG00000079974	ENSG00000081059	ENSG00000260490	ENSG00000172349	ENSG00000160932	ENSG00000139718	ENSG00000134107
ENSG00000143126	ENSG00000189114	ENSG00000013288	ENSG00000130638	ENSG00000255112	ENSG00000178502	ENSG00000178764	ENSG00000171552	ENSG00000102225
ENSG00000070614	ENSG00000135074	ENSG00000213654	ENSG00000158796	ENSG00000160683	ENSG00000005882	ENSG00000104894	ENSG00000205937	ENSG00000183291
ENSG00000257957	ENSG00000185122	ENSG00000168610	ENSG00000103187	ENSG00000105401	ENSG00000168310	ENSG00000168918	ENSG00000143437	ENSG00000198373
ENSG00000166825	ENSG00000185885	ENSG00000163947	ENSG00000182224	ENSG00000110876	ENSG00000074370	ENSG00000108349	ENSG00000159111	ENSG00000129226
ENSG00000162817	ENSG00000070831	ENSG00000065154	ENSG00000145016	ENSG00000182871	ENSG00000204642	ENSG00000167978	ENSG00000172831	ENSG00000107738
ENSG00000246203	ENSG00000213366	ENSG00000105223	ENSG00000169508	ENSG00000253719	ENSG00000111725	ENSG00000101842	ENSG00000053254	ENSG00000266412
ENSG00000279315	ENSG00000196262	ENSG00000262246	ENSG00000182141	ENSG00000204843	ENSG00000246451	ENSG00000239653	ENSG00000248905	ENSG00000125731
	ENSG00000196230	ENSG00000105639	ENSG00000089280	ENSG00000165006	ENSG00000184634	ENSG00000167461	ENSG00000058600	ENSG00000163481
	ENSG00000139613	ENSG00000114779	ENSG00000110108	ENSG00000014216	ENSG00000163788	ENSG00000198858	ENSG00000108798	ENSG00000171928
	ENSG00000131504	ENSG00000196235	ENSG00000258757	ENSG00000143624	ENSG00000144524	ENSG00000117360	ENSG00000140464	ENSG00000130703
	ENSG00000160710	ENSG00000071894	ENSG00000184613	ENSG00000197324	ENSG00000237499	ENSG00000166579	ENSG00000103544	ENSG00000117362
	ENSG00000102144	ENSG00000142687	ENSG00000227507	ENSG00000171223	ENSG00000104904	ENSG00000005844	ENSG00000068308	ENSG00000115935
	ENSG00000092871	ENSG00000137267	ENSG00000204256	ENSG00000054219	ENSG00000213903	ENSG00000179715	ENSG00000139697	ENSG00000171488
	ENSG00000125734	ENSG00000185359	ENSG00000198951	ENSG00000120129	ENSG00000204632	ENSG00000101596	ENSG00000260257	ENSG00000130775
	ENSG00000130309	ENSG00000007541	ENSG00000082074	ENSG00000023445	ENSG00000095319	ENSG00000158864	ENSG00000181222	ENSG00000102034
	ENSG00000011009	ENSG00000087365	ENSG00000124422	ENSG00000196843	ENSG00000185085	ENSG00000126883	ENSG00000141867	ENSG00000189091
	ENSG00000143549	ENSG00000213599	ENSG00000159958	ENSG00000272173	ENSG00000151239	ENSG00000163743	ENSG00000108953	ENSG00000155959
	ENSG00000142002	ENSG00000231721	ENSG00000116698	ENSG00000132589	ENSG00000270672	ENSG00000131373	ENSG00000025800	ENSG00000105438
	ENSG00000089327	ENSG00000243477	ENSG00000077235	ENSG00000115368	ENSG00000086589	ENSG00000100393	ENSG00000144043	ENSG00000164244
	ENSG00000263335	ENSG00000110955	ENSG00000143443	ENSG00000102910	ENSG00000119777	ENSG00000074706	ENSG00000091592	ENSG00000100325
	ENSG00000182934	ENSG00000136504	ENSG00000123219	ENSG00000167685	ENSG00000186111	ENSG00000273319	ENSG00000125637	ENSG00000257923
	ENSG00000099992	ENSG00000243716	ENSG00000258017	ENSG00000086061	ENSG00000114127	ENSG00000103507	ENSG00000138674	ENSG00000105193
	ENSG00000108799	ENSG00000104853	ENSG00000100650	ENSG00000271601	ENSG00000205581	ENSG00000091157	ENSG00000055163	ENSG00000032444
	ENSG00000014164	ENSG00000084733	ENSG00000125818	ENSG00000010244	ENSG00000127314	ENSG00000073849	ENSG00000163399	ENSG00000100722
	ENSG00000147454	ENSG00000159692	ENSG00000157306	ENSG00000115761	ENSG00000127527	ENSG00000167118	ENSG00000108622	ENSG00000213300
	ENSG00000108219	ENSG00000232300	ENSG00000103197	ENSG00000175931	ENSG00000066294	ENSG00000204386	ENSG00000147140	ENSG00000219928
	ENSG00000120942	ENSG00000059122	ENSG00000165632	ENSG00000090097	ENSG00000198804	ENSG00000145495	ENSG00000127124	ENSG00000049883
	ENSG00000057657	ENSG00000104964	ENSG00000213658	ENSG00000134294	ENSG00000129667	ENSG00000124486	ENSG00000166226	ENSG00000106351
	ENSG00000279453	ENSG00000270022	ENSG00000166971	ENSG00000105829	ENSG00000153179	ENSG00000149532	ENSG00000118263	ENSG00000142937
	ENSG00000168066	ENSG00000108828	ENSG00000112245	ENSG00000100280	ENSG00000205531	ENSG00000109062	ENSG00000140853	ENSG00000282031
	ENSG00000170876	ENSG00000108064	ENSG00000136059	ENSG00000235527	ENSG00000205542	ENSG00000137764	ENSG00000087460	ENSG00000155307
	ENSG00000058668	ENSG00000099797	ENSG00000070761	ENSG00000013725	ENSG00000157514	ENSG00000109103	ENSG00000182162	ENSG00000137075
	ENSG00000069275	ENSG00000173020	ENSG00000050130	ENSG00000118515	ENSG00000108654	ENSG00000118058	ENSG00000101337	ENSG00000279361
	ENSG00000081791	ENSG00000160058	ENSG00000126368	ENSG00000126746	ENSG00000126524	ENSG00000167778	ENSG00000175220	ENSG00000153006
	ENSG00000085733	ENSG00000147168	ENSG00000168003	ENSG00000113013	ENSG00000143363	ENSG00000196912	ENSG00000228157	ENSG00000270986
	ENSG00000198315	ENSG00000268861	ENSG00000022840	ENSG00000215301	ENSG00000186174	ENSG00000100083	ENSG00000197601	ENSG00000108306
	ENSG00000197930	ENSG00000105063	ENSG00000168101	ENSG00000107938	ENSG00000110987	ENSG00000197114	ENSG00000242100	ENSG00000260404
	ENSG00000162408	ENSG00000119231	ENSG00000280670	ENSG00000211790	ENSG00000172992	ENSG00000079277	ENSG00000100744	ENSG00000113240
	ENSG00000082258	ENSG00000078967	ENSG00000125447	ENSG00000181472	ENSG00000164104	ENSG00000167770	ENSG00000163635	ENSG00000161405
	ENSG00000133226	ENSG00000113649	ENSG00000122566	ENSG00000074054	ENSG00000235290	ENSG00000053371	ENSG00000089220	ENSG00000176024
	ENSG00000119760	ENSG00000138443	ENSG00000104884	ENSG00000140332	ENSG00000248672	ENSG00000129103	ENSG00000129084	ENSG00000225573
	ENSG00000138802	ENSG00000135968	ENSG00000184432	ENSG00000107862	ENSG00000249915	ENSG00000175224	ENSG00000013306	ENSG00000136888
	ENSG00000115282	ENSG00000132471	ENSG00000227039	ENSG00000176542	ENSG00000169714	ENSG00000119707	ENSG00000124782	ENSG00000146731
	ENSG00000176476	ENSG00000109519	ENSG00000125245	ENSG00000104442	ENSG00000165169	ENSG00000070423	ENSG00000162517	ENSG00000103932
	ENSG00000197134	ENSG00000272886	ENSG00000113916	ENSG00000067082	ENSG00000168564	ENSG00000197136	ENSG00000143374	ENSG00000064601
	ENSG00000135365	ENSG00000079805	ENSG00000136715	ENSG00000255823	ENSG00000008988	ENSG00000141522	ENSG00000139679	ENSG00000132510
	ENSG00000126934	ENSG00000159593	ENSG00000196352	ENSG00000183955	ENSG00000103769	ENSG00000259366	ENSG00000058262	ENSG00000251022
	ENSG00000064545	ENSG00000198663	ENSG00000228830	ENSG00000137040	ENSG00000146757	ENSG00000144579	ENSG00000211584	ENSG00000213741
	ENSG00000160593	ENSG00000120899	ENSG00000182397	ENSG00000113360	ENSG00000143933	ENSG00000119669	ENSG00000179899	ENSG00000188554
	ENSG00000185201	ENSG00000234118	ENSG00000134049	ENSG00000111863	ENSG00000034510	ENSG00000266028	ENSG00000110324	ENSG00000278330
	ENSG00000229939	ENSG00000088986	ENSG00000122644	ENSG00000107929	ENSG00000178913	ENSG00000189042	ENSG00000224975	ENSG00000104870
	ENSG00000107485	ENSG00000130787	ENSG00000157570	ENSG00000117174	ENSG00000130590	ENSG00000067191	ENSG00000164733	ENSG00000198589
	ENSG00000090857	ENSG00000172775	ENSG00000141543	ENSG00000136699	ENSG00000143190	ENSG00000134802	ENSG00000173992	ENSG00000168476
	ENSG00000084463	ENSG00000196757	ENSG00000124659	ENSG00000104998	ENSG00000251229	ENSG00000170545	ENSG00000107819	ENSG00000160305
	ENSG00000251013	ENSG00000174946	ENSG00000243279	ENSG00000147471	ENSG00000142347	ENSG00000178802	ENSG00000169442	ENSG00000175866
	ENSG00000184602	ENSG00000152291	ENSG00000272189	ENSG00000211793	ENSG00000229638	ENSG00000185215	ENSG00000123908	ENSG00000254858
	ENSG00000161654	ENSG00000230581	ENSG00000137055	ENSG00000120685	ENSG00000163041	ENSG00000174903	ENSG00000175606	ENSG00000204161
	ENSG00000068903	ENSG00000034713	ENSG00000259335	ENSG00000266094	ENSG00000213763	ENSG00000211801	ENSG00000138942	ENSG00000090006
	ENSG00000125755	ENSG00000164300	ENSG00000115548	ENSG00000181038	ENSG00000227097	ENSG00000215788	ENSG00000173418	ENSG00000135269
	ENSG00000002834	ENSG00000110104	ENSG00000171466	ENSG00000197054	ENSG00000116128	ENSG00000263394	ENSG00000136161	ENSG00000131591
	ENSG00000086065	ENSG00000099917	ENSG00000198252	ENSG00000121578	ENSG00000104969	ENSG00000143387	ENSG00000134996	ENSG00000182782
	ENSG00000282458	ENSG00000138172	ENSG00000254634	ENSG00000006530	ENSG00000197756	ENSG00000134324	ENSG00000161671	ENSG00000110768
	ENSG00000094914	ENSG00000179912	ENSG00000176463	ENSG00000125772	ENSG00000246596	ENSG00000113716	ENSG00000004534	ENSG00000122862
	ENSG00000143442	ENSG00000185101	ENSG00000115758	ENSG00000089693	ENSG00000136156	ENSG00000214021	ENSG00000125149	ENSG00000065989
	ENSG00000101162	ENSG00000112640	ENSG00000080824	ENSG00000138468	ENSG00000114796	ENSG00000181523	ENSG00000099821	ENSG00000114942
	ENSG00000004777	ENSG00000168970	ENSG00000163636	ENSG00000251562	ENSG00000111716	ENSG00000128585	ENSG00000168421	ENSG00000038427
	ENSG00000257218	ENSG00000171700	ENSG00000164151	ENSG00000135870	ENSG00000136878	ENSG00000214425	ENSG00000184787	ENSG00000149150
	ENSG00000185236	ENSG00000204619	ENSG00000104976	ENSG00000172869	ENSG00000168906	ENSG00000007944	ENSG00000160014	ENSG00000132718
	ENSG00000168175	ENSG00000096746	ENSG00000167377	ENSG00000146842	ENSG00000138071	ENSG00000100994	ENSG00000277791	ENSG00000171109
	ENSG00000261052	ENSG00000189079	ENSG00000198805	ENSG00000214517	ENSG00000153130	ENSG00000168067	ENSG00000124491	ENSG00000123358
	ENSG00000196369	ENSG00000168137	ENSG00000163374	ENSG00000177542	ENSG00000135070	ENSG00000147010	ENSG00000166501	ENSG00000136732
	ENSG00000132341	ENSG00000213699	ENSG00000167323	ENSG00000132376	ENSG00000204420	ENSG00000143294	ENSG00000166199	ENSG00000003249
	ENSG00000143110	ENSG00000163519	ENSG00000140750	ENSG00000198563	ENSG00000147394	ENSG00000162642	ENSG00000092847	ENSG00000221944
	ENSG00000117528	ENSG00000138795	ENSG00000100345	ENSG00000134884	ENSG00000118418	ENSG00000100418	ENSG00000162402	ENSG00000130255
	ENSG00000204569	ENSG00000120526	ENSG00000005486	ENSG00000141030	ENSG00000132196	ENSG00000276517	ENSG00000213380	ENSG00000131759
	ENSG00000092929	ENSG00000163162	ENSG00000189144	ENSG00000230832	ENSG00000137504	ENSG00000055070	ENSG00000173218	ENSG00000167861
	ENSG00000163736	ENSG00000237317	ENSG00000166167	ENSG00000220412	ENSG00000204261	ENSG00000197226	ENSG00000136463	ENSG00000115459
	ENSG00000234290	ENSG00000196696	ENSG00000101199	ENSG00000279059	ENSG00000125686	ENSG00000228474	ENSG00000164032	ENSG00000177600
	ENSG00000176946	ENSG00000273015	ENSG00000204789	ENSG00000141232	ENSG00000143947	ENSG00000154723	ENSG00000160688	ENSG00000259436
	ENSG00000230724	ENSG00000161010	ENSG00000143158	ENSG00000198911	ENSG00000198416	ENSG00000106948	ENSG00000072818	ENSG00000124767
	ENSG00000178971	ENSG00000173480	ENSG00000084073	ENSG00000086758	ENSG00000005059	ENSG00000137575	ENSG00000105402	ENSG00000263986
	ENSG00000233559	ENSG00000138081	ENSG00000105556	ENSG00000095370	ENSG00000082213	ENSG00000105717	ENSG00000182473	ENSG00000283041
	ENSG00000105738	ENSG00000278259	ENSG00000105323	ENSG00000155189	ENSG00000211772	ENSG00000172172	ENSG00000146457	ENSG00000005700
	ENSG00000262370	ENSG00000163938	ENSG00000053702	ENSG00000147162	ENSG00000163257	ENSG00000101079	ENSG00000116521	ENSG00000122643
	ENSG00000274020	ENSG00000141506	ENSG00000264940	ENSG00000124786	ENSG00000227615	ENSG00000196187	ENSG00000151612	ENSG00000172830
	ENSG00000211794	ENSG00000275052	ENSG00000101639	ENSG00000128708	ENSG00000169021	ENSG00000129355	ENSG00000050426	ENSG00000160219
	ENSG00000133961	ENSG00000140382	ENSG00000013364	ENSG00000104679	ENSG00000112306	ENSG00000214176	ENSG00000107021	ENSG00000263731
	ENSG00000263327	ENSG00000092020	ENSG00000143742	ENSG00000272419	ENSG00000031823	ENSG00000241553	ENSG00000106992	ENSG00000166710
	ENSG00000104946	ENSG00000008283	ENSG00000258377	ENSG00000144827	ENSG00000136068	ENSG00000137817	ENSG00000147905	ENSG00000184465
	ENSG00000100941	ENSG00000143319	ENSG00000122359	ENSG00000164414	ENSG00000157916	ENSG00000115216	ENSG00000258917	ENSG00000162704
	ENSG00000026508	ENSG00000139190	ENSG00000139826	ENSG00000170315	ENSG00000145287	ENSG00000174353	ENSG00000149792	ENSG00000197879
	ENSG00000177853	ENSG00000102245	ENSG00000170791	ENSG00000104299	ENSG00000233327	ENSG00000168778	ENSG00000033627	ENSG00000226085
	ENSG00000135912	ENSG00000089041	ENSG00000102078	ENSG00000145012	ENSG00000211456	ENSG00000213930	ENSG00000204977	ENSG00000137413
	ENSG00000100461	ENSG00000162735	ENSG00000271938	ENSG00000107372	ENSG00000144647	ENSG00000101265	ENSG00000242299	ENSG00000233927
	ENSG00000100216	ENSG00000163545	ENSG00000120071	ENSG00000014824	ENSG00000156976	ENSG00000063322	ENSG00000196313	ENSG00000078668
	ENSG00000105662	ENSG00000136527	ENSG00000067955	ENSG00000182903	ENSG00000133678	ENSG00000176422	ENSG00000175611	ENSG00000068120
	ENSG00000108679	ENSG00000123505	ENSG00000132466	ENSG00000168000	ENSG00000260032	ENSG00000065427	ENSG00000082146	ENSG00000110013
	ENSG00000145349	ENSG00000100647	ENSG00000138069	ENSG00000108509	ENSG00000254893	ENSG00000114030	ENSG00000185088	ENSG00000115128
	ENSG00000184381	ENSG00000121104	ENSG00000126107	ENSG00000196172	ENSG00000243943	ENSG00000180817	ENSG00000090581	ENSG00000182446
	ENSG00000198925	ENSG00000130311	ENSG00000069188	ENSG00000144744	ENSG00000111859	ENSG00000158604	ENSG00000139644	ENSG00000005156
	ENSG00000137168	ENSG00000257621	ENSG00000143033	ENSG00000273217	ENSG00000134242	ENSG00000072415	ENSG00000155304	ENSG00000198093
	ENSG00000198700	ENSG00000198898	ENSG00000113615	ENSG00000171206	ENSG00000086062	ENSG00000172508	ENSG00000117091	ENSG00000204267
	ENSG00000184588	ENSG00000204842	ENSG00000171988	ENSG00000134987	ENSG00000102879	ENSG00000111011	ENSG00000108262	ENSG00000163818
	ENSG00000167286	ENSG00000213443	ENSG00000115524	ENSG00000136682	ENSG00000137656	ENSG00000100804	ENSG00000130640	ENSG00000178715
	ENSG00000126351	ENSG00000168374	ENSG00000135829	ENSG00000138138	ENSG00000230795	ENSG00000117385	ENSG00000135002	ENSG00000179542
	ENSG00000170581	ENSG00000132182	ENSG00000122390	ENSG00000196588	ENSG00000129472	ENSG00000165487	ENSG00000197249	ENSG00000101945
	ENSG00000177700	ENSG00000058063	ENSG00000157895	ENSG00000130803	ENSG00000261845	ENSG00000173208	ENSG00000110852	ENSG00000187231
	ENSG00000106246	ENSG00000063046	ENSG00000225442	ENSG00000102760	ENSG00000136738	ENSG00000156599	ENSG00000185883	ENSG00000228784
	ENSG00000066322	ENSG00000173786	ENSG00000269028	ENSG00000048740	ENSG00000204524	ENSG00000134146	ENSG00000198899	ENSG00000182952
	ENSG00000116688	ENSG00000182158	ENSG00000107736	ENSG00000198146	ENSG00000227081	ENSG00000141568	ENSG00000115241	ENSG00000131174
	ENSG00000257181	ENSG00000167524	ENSG00000245849	ENSG00000090238	ENSG00000149499	ENSG00000111790	ENSG00000198952	ENSG00000273055
	ENSG00000142039	ENSG00000159202	ENSG00000244462	ENSG00000060237	ENSG00000032389	ENSG00000132388	ENSG00000243749	ENSG00000111196
	ENSG00000102858	ENSG00000130544	ENSG00000246223	ENSG00000164934	ENSG00000160392	ENSG00000105618	ENSG00000100300	ENSG00000110047
	ENSG00000069849	ENSG00000087111	ENSG00000239857	ENSG00000156482	ENSG00000110925	ENSG00000272325	ENSG00000125901	ENSG00000263072
	ENSG00000152256	ENSG00000183337	ENSG00000048991	ENSG00000028277	ENSG00000259529	ENSG00000171490	ENSG00000109445	ENSG00000159792
	ENSG00000175061	ENSG00000115307	ENSG00000116793	ENSG00000198561	ENSG00000166135	ENSG00000155363	ENSG00000167378	ENSG00000158769
	ENSG00000111667	ENSG00000279570	ENSG00000126254	ENSG00000105519	ENSG00000265401	ENSG00000133393	ENSG00000151883	ENSG00000156313
	ENSG00000124126	ENSG00000095906	ENSG00000110583	ENSG00000188868	ENSG00000198730	ENSG00000158717	ENSG00000188452	ENSG00000145982
	ENSG00000198198	ENSG00000104518	ENSG00000248334	ENSG00000213799	ENSG00000135535	ENSG00000204305	ENSG00000182195	ENSG00000139629
	ENSG00000113845	ENSG00000083312	ENSG00000242802	ENSG00000278768	ENSG00000196659	ENSG00000007255	ENSG00000105771	ENSG00000117859
	ENSG00000213145	ENSG00000169045	ENSG00000140941	ENSG00000047932	ENSG00000206561	ENSG00000128699	ENSG00000243964	ENSG00000166188
	ENSG00000130303	ENSG00000172053	ENSG00000104267	ENSG00000157778	ENSG00000267598	ENSG00000166783	ENSG00000116138	ENSG00000181404
	ENSG00000011523	ENSG00000165280	ENSG00000118922	ENSG00000211751	ENSG00000038274	ENSG00000004139	ENSG00000120885	ENSG00000133112
	ENSG00000161960	ENSG00000196126	ENSG00000108588	ENSG00000198658	ENSG00000197620	ENSG00000099899	ENSG00000204920
	ENSG00000125952	ENSG00000091039	ENSG00000263264	ENSG00000080802	ENSG00000276334	ENSG00000119685	ENSG00000171097
	ENSG00000160570	ENSG00000185920	ENSG00000112983	ENSG00000141349	ENSG00000140553	ENSG00000180628	ENSG00000281991
	ENSG00000066827	ENSG00000105726	ENSG00000175567	ENSG00000110025	ENSG00000177954	ENSG00000197050	ENSG00000015532
	ENSG00000102226	ENSG00000103549	ENSG00000146830	ENSG00000178234	ENSG00000058673	ENSG00000180370	ENSG00000100284
	ENSG00000198715	ENSG00000074603	ENSG00000166716	ENSG00000099995	ENSG00000166860	ENSG00000139055	ENSG00000163479
	ENSG00000150459	ENSG00000089053	ENSG00000108551	ENSG00000186395	ENSG00000130813	ENSG00000127328	ENSG00000068354
	ENSG00000119688	ENSG00000108883	ENSG00000136802	ENSG00000113141	ENSG00000090612	ENSG00000167548	ENSG00000120992
	ENSG00000039523	ENSG00000168256	ENSG00000164751	ENSG00000256045	ENSG00000111875	ENSG00000204316	ENSG00000178809
	ENSG00000175348	ENSG00000106105	ENSG00000168264	ENSG00000170759	ENSG00000162300	ENSG00000171970
	ENSG00000084070	ENSG00000214300	ENSG00000126870	ENSG00000156928	ENSG00000175354	ENSG00000267278
	ENSG00000154814	ENSG00000204681	ENSG00000135698	ENSG00000168538	ENSG00000244363	ENSG00000186635
	ENSG00000134108	ENSG00000167182	ENSG00000278356	ENSG00000164024	ENSG00000196236	ENSG00000139546
	ENSG00000139182	ENSG00000054118	ENSG00000175463	ENSG00000102931	ENSG00000013810	ENSG00000037637
	ENSG00000197093	ENSG00000230551	ENSG00000204084	ENSG00000197635	ENSG00000142675	ENSG00000118971
	ENSG00000168497	ENSG00000196954	ENSG00000135631	ENSG00000088888	ENSG00000223722	ENSG00000116580
	ENSG00000151715	ENSG00000010292	ENSG00000110944	ENSG00000179833	ENSG00000110697	ENSG00000128923
	ENSG00000008018	ENSG00000123338	ENSG00000215421	ENSG00000102081	ENSG00000227766	ENSG00000149541
	ENSG00000248101	ENSG00000163930	ENSG00000143753	ENSG00000182993	ENSG00000138660	ENSG00000153914
	ENSG00000135090	ENSG00000159840	ENSG00000019582	ENSG00000132475	ENSG00000188352	ENSG00000101236
	ENSG00000093144	ENSG00000104774	ENSG00000151743	ENSG00000102908	ENSG00000156508	ENSG00000198771
	ENSG00000148308	ENSG00000144567	ENSG00000130749	ENSG00000213303	ENSG00000185043	ENSG00000243725
	ENSG00000204564	ENSG00000197045	ENSG00000170092	ENSG00000171617	ENSG00000087502	ENSG00000147224
	ENSG00000162298	ENSG00000154451	ENSG00000167658	ENSG00000099956	ENSG00000267645	ENSG00000074935
	ENSG00000244734	ENSG00000172765	ENSG00000140368	ENSG00000187607	ENSG00000005812	ENSG00000132716
	ENSG00000131100	ENSG00000116863	ENSG00000103111	ENSG00000104897	ENSG00000186468	ENSG00000136206
	ENSG00000160613	ENSG00000169375	ENSG00000166888	ENSG00000196205	ENSG00000267838	ENSG00000137200
	ENSG00000160691	ENSG00000243811	ENSG00000181381	ENSG00000177731	ENSG00000086102	ENSG00000165283
	ENSG00000153037	ENSG00000171067	ENSG00000186063	ENSG00000273729	ENSG00000140299	ENSG00000072518
	ENSG00000116584	ENSG00000164118	ENSG00000137496	ENSG00000154059	ENSG00000230076	ENSG00000177981
	ENSG00000204209	ENSG00000170340	ENSG00000109321	ENSG00000179222	ENSG00000196396	ENSG00000275993
	ENSG00000072786	ENSG00000161558	ENSG00000114423	ENSG00000065809	ENSG00000224631	ENSG00000175054
	ENSG00000104812	ENSG00000038358	ENSG00000131558	ENSG00000111676	ENSG00000213542	ENSG00000271614
	ENSG00000204568	ENSG00000280143	ENSG00000160953	ENSG00000281100	ENSG00000111711	ENSG00000134248
	ENSG00000138698	ENSG00000103148	ENSG00000136167	ENSG00000151929	ENSG00000161381	ENSG00000101266
	ENSG00000276045	ENSG00000123983	ENSG00000120896	ENSG00000173120	ENSG00000182551	ENSG00000181027
	ENSG00000140526	ENSG00000004975	ENSG00000115649	ENSG00000198792	ENSG00000130338	ENSG00000079999
	ENSG00000149357	ENSG00000176986	ENSG00000136930	ENSG00000168924	ENSG00000127870	ENSG00000099783
	ENSG00000144746	ENSG00000197119	ENSG00000127528	ENSG00000138688	ENSG00000235706	ENSG00000156510
	ENSG00000136986	ENSG00000168283	ENSG00000128590	ENSG00000100038	ENSG00000113575	ENSG00000212978
	ENSG00000141576	ENSG00000172493	ENSG00000156398	ENSG00000106290	ENSG00000012174	ENSG00000107331
	ENSG00000276293	ENSG00000178467	ENSG00000114520	ENSG00000233476	ENSG00000147121	ENSG00000173327
	ENSG00000012061	ENSG00000153944	ENSG00000115520	ENSG00000114316	ENSG00000162063	ENSG00000044574
	ENSG00000107521	ENSG00000117713	ENSG00000167613	ENSG00000177971	ENSG00000147853	ENSG00000160404
	ENSG00000140612	ENSG00000137073	ENSG00000135426	ENSG00000204160	ENSG00000145390	ENSG00000175792
	ENSG00000171475	ENSG00000132326	ENSG00000198677	ENSG00000120802	ENSG00000142676	ENSG00000183688
	ENSG00000163125	ENSG00000171608	ENSG00000254986	ENSG00000279092	ENSG00000152558	ENSG00000188647
	ENSG00000182054	ENSG00000180304	ENSG00000129933	ENSG00000125651	ENSG00000104221	ENSG00000132382
	ENSG00000100227	ENSG00000067057	ENSG00000127483	ENSG00000100503	ENSG00000231767	ENSG00000075239
	ENSG00000111678	ENSG00000143458	ENSG00000135655	ENSG00000185504	ENSG00000235655	ENSG00000139318
	ENSG00000204577	ENSG00000138646	ENSG00000253882	ENSG00000110934	ENSG00000138311	ENSG00000174840
	ENSG00000240065	ENSG00000131437	ENSG00000100299	ENSG00000124802	ENSG00000161847	ENSG00000165271
	ENSG00000157216	ENSG00000242995	ENSG00000106261	ENSG00000006712	ENSG00000164086	ENSG00000273437
	ENSG00000267827	ENSG00000163161	ENSG00000205189	ENSG00000211795	ENSG00000135414	ENSG00000085872
	ENSG00000133065	ENSG00000102575	ENSG00000170242	ENSG00000148481	ENSG00000164038	ENSG00000177042
	ENSG00000143198	ENSG00000059573	ENSG00000083799	ENSG00000057663	ENSG00000279232	ENSG00000069943
	ENSG00000135390	ENSG00000188529	ENSG00000105127	ENSG00000215492	ENSG00000196712	ENSG00000078177
	ENSG00000197694	ENSG00000198286	ENSG00000130935	ENSG00000232810	ENSG00000210082	ENSG00000125741
	ENSG00000109270	ENSG00000158636	ENSG00000166788	ENSG00000116747	ENSG00000096433	ENSG00000130827
	ENSG00000101307	ENSG00000267534	ENSG00000160785	ENSG00000189283	ENSG00000145779	ENSG00000144566
	ENSG00000081320	ENSG00000008083	ENSG00000132541	ENSG00000162783	ENSG00000267520	ENSG00000238083
	ENSG00000214194	ENSG00000147421	ENSG00000137802	ENSG00000095002	ENSG00000243708	ENSG00000160973
	ENSG00000172428	ENSG00000156990	ENSG00000101246	ENSG00000253738	ENSG00000061337	ENSG00000100226
	ENSG00000182944	ENSG00000101856	ENSG00000092439	ENSG00000247556	ENSG00000260920	ENSG00000171425
	ENSG00000131495	ENSG00000047849	ENSG00000120616	ENSG00000119965	ENSG00000067533	ENSG00000055483
	ENSG00000139083	ENSG00000004766	ENSG00000261526	ENSG00000213024	ENSG00000168288	ENSG00000185115
	ENSG00000214253	ENSG00000164073	ENSG00000204860	ENSG00000055130	ENSG00000115661	ENSG00000153283
	ENSG00000114978	ENSG00000214114	ENSG00000167333	ENSG00000125430	ENSG00000034533	ENSG00000160789
	ENSG00000258727	ENSG00000108384	ENSG00000100483	ENSG00000082898	ENSG00000184271	ENSG00000184117
	ENSG00000124406	ENSG00000179820	ENSG00000153832	ENSG00000177272	ENSG00000161911	ENSG00000132294
	ENSG00000186918	ENSG00000186625	ENSG00000091317	ENSG00000104325	ENSG00000137309	ENSG00000100422
	ENSG00000173889	ENSG00000153113	ENSG00000138381	ENSG00000117298	ENSG00000197372	ENSG00000132879
	ENSG00000239900	ENSG00000143337	ENSG00000163840	ENSG00000140443	ENSG00000279649	ENSG00000141503
	ENSG00000176393	ENSG00000275714	ENSG00000254004	ENSG00000279865	ENSG00000058729	ENSG00000197555
	ENSG00000188536	ENSG00000151065	ENSG00000170185	ENSG00000105486	ENSG00000064393	ENSG00000115970
	ENSG00000107798	ENSG00000004700	ENSG00000031003	ENSG00000106991	ENSG00000174748	ENSG00000175182
	ENSG00000012211	ENSG00000061273	ENSG00000151135	ENSG00000205707	ENSG00000196776	ENSG00000261449
	ENSG00000164916	ENSG00000138363	ENSG00000095321	ENSG00000054116	ENSG00000139579	ENSG00000100902
	ENSG00000122545	ENSG00000254363	ENSG00000101082	ENSG00000111752	ENSG00000231177	ENSG00000104805
	ENSG00000113552	ENSG00000130684	ENSG00000092108	ENSG00000010295	ENSG00000185010	ENSG00000134352
	ENSG00000166562	ENSG00000180353	ENSG00000226084	ENSG00000104613	ENSG00000253475	ENSG00000168394
	ENSG00000257279	ENSG00000136159	ENSG00000280543	ENSG00000081307	ENSG00000116127	ENSG00000185252
	ENSG00000170049	ENSG00000135241	ENSG00000174943	ENSG00000167895	ENSG00000110696	ENSG00000077152
	ENSG00000214389	ENSG00000177125	ENSG00000211785	ENSG00000129932	ENSG00000115652	ENSG00000116525
	ENSG00000075089	ENSG00000155957	ENSG00000170989	ENSG00000123810	ENSG00000104320	ENSG00000149177
	ENSG00000260097	ENSG00000158545	ENSG00000103356	ENSG00000014138	ENSG00000197566	ENSG00000117505
	ENSG00000088038	ENSG00000134283	ENSG00000182831	ENSG00000186575	ENSG00000228502	ENSG00000109790
	ENSG00000179335	ENSG00000166685	ENSG00000113369	ENSG00000185127	ENSG00000174282	ENSG00000152944
	ENSG00000088832	ENSG00000140577	ENSG00000108639	ENSG00000091073	ENSG00000185219	ENSG00000122034
	ENSG00000159377	ENSG00000064995	ENSG00000125944	ENSG00000172638	ENSG00000108840	ENSG00000172270
	ENSG00000228492	ENSG00000068366	ENSG00000127666	ENSG00000185591	ENSG00000079313	ENSG00000103226
	ENSG00000146386	ENSG00000277701	ENSG00000073578	ENSG00000158615	ENSG00000136444	ENSG00000131626
	ENSG00000106399	ENSG00000112237	ENSG00000174738	ENSG00000197217	ENSG00000104131	ENSG00000125629
	ENSG00000099817	ENSG00000154511	ENSG00000120686	ENSG00000273136	ENSG00000254721	ENSG00000246851
	ENSG00000254682	ENSG00000088451	ENSG00000159445	ENSG00000025156	ENSG00000116786	ENSG00000104689
	ENSG00000172209	ENSG00000055950	ENSG00000132286	ENSG00000136811	ENSG00000160654	ENSG00000279759
	ENSG00000102934	ENSG00000122224	ENSG00000119508	ENSG00000167996	ENSG00000031691	ENSG00000175727
	ENSG00000132507	ENSG00000196562	ENSG00000187554	ENSG00000196652	ENSG00000197044	ENSG00000160271
	ENSG00000105229	ENSG00000242616	ENSG00000138182	ENSG00000133398	ENSG00000184203	ENSG00000244398
	ENSG00000260616	ENSG00000160094	ENSG00000183621	ENSG00000160284	ENSG00000233184	ENSG00000065970
	ENSG00000100938	ENSG00000170430	ENSG00000136929	ENSG00000072401	ENSG00000203326	ENSG00000214367
	ENSG00000174206	ENSG00000104980	ENSG00000113812	ENSG00000135316	ENSG00000175164	ENSG00000150787
	ENSG00000166260	ENSG00000187239	ENSG00000269352	ENSG00000100906	ENSG00000198668
	ENSG00000024048	ENSG00000198160	ENSG00000168234	ENSG00000134899	ENSG00000141510
	ENSG00000110719	ENSG00000159658	ENSG00000213190	ENSG00000141580	ENSG00000128951
	ENSG00000128335	ENSG00000135185	ENSG00000146350	ENSG00000165806	ENSG00000196981
	ENSG00000160326	ENSG00000260966	ENSG00000089335	ENSG00000131473	ENSG00000184743
	ENSG00000020633	ENSG00000144134	ENSG00000250067	ENSG00000167657	ENSG00000049167
	ENSG00000006695	ENSG00000258555	ENSG00000132792	ENSG00000015479	ENSG00000205250
	ENSG00000161265	ENSG00000263276	ENSG00000154016	ENSG00000259788	ENSG00000157600
	ENSG00000155393	ENSG00000006015	ENSG00000162607	ENSG00000186831	ENSG00000232573
	ENSG00000247626	ENSG00000123146	ENSG00000232807	ENSG00000124596	ENSG00000175110
	ENSG00000108439	ENSG00000128016	ENSG00000071794	ENSG00000189050	ENSG00000236144
	ENSG00000177885	ENSG00000067064	ENSG00000080845	ENSG00000181513
	ENSG00000159314	ENSG00000270629	ENSG00000126970	ENSG00000115275
	ENSG00000269955	ENSG00000089060	ENSG00000231105	ENSG00000115896
	ENSG00000241860	ENSG00000165322	ENSG00000183576	ENSG00000100307
	ENSG00000265185	ENSG00000137076	ENSG00000244041	ENSG00000136451
	ENSG00000163719	ENSG00000106459	ENSG00000050405	ENSG00000167280
	ENSG00000147138	ENSG00000101452	ENSG00000198040	ENSG00000100201
	ENSG00000116221	ENSG00000137221	ENSG00000158411	ENSG00000163492
	ENSG00000119699	ENSG00000146904	ENSG00000125650	ENSG00000036054
	ENSG00000197111	ENSG00000100030	ENSG00000151702	ENSG00000161638
	ENSG00000187325	ENSG00000188785	ENSG00000158156	ENSG00000163155
	ENSG00000181061	ENSG00000196821	ENSG00000247595	ENSG00000172315
	ENSG00000142875	ENSG00000144848	ENSG00000143811	ENSG00000067334
	ENSG00000225972	ENSG00000106009	ENSG00000177485	ENSG00000179632
	ENSG00000053770	ENSG00000088538	ENSG00000090863	ENSG00000123975
	ENSG00000051825	ENSG00000182179	ENSG00000079785	ENSG00000117616
	ENSG00000134109	ENSG00000102786	ENSG00000114742	ENSG00000139239
	ENSG00000189180	ENSG00000232187	ENSG00000279078	ENSG00000006282
	ENSG00000145901	ENSG00000132522	ENSG00000182841	ENSG00000257453
	ENSG00000172732	ENSG00000149016	ENSG00000066084	ENSG00000126803
	ENSG00000237943	ENSG00000165637	ENSG00000256664	ENSG00000080189
	ENSG00000154518	ENSG00000085274	ENSG00000100099	ENSG00000140199
	ENSG00000113595	ENSG00000117408	ENSG00000175395	ENSG00000013563
	ENSG00000115677	ENSG00000137831	ENSG00000144554	ENSG00000134970
	ENSG00000155366	ENSG00000185009	ENSG00000227195	ENSG00000153147
	ENSG00000174483	ENSG00000112078	ENSG00000174799
	ENSG00000155099	ENSG00000072121	ENSG00000260280
	ENSG00000105656	ENSG00000134644	ENSG00000077254
	ENSG00000156256	ENSG00000241556	ENSG00000241163
	ENSG00000135845	ENSG00000257390	ENSG00000178338
	ENSG00000107815	ENSG00000273237	ENSG00000160218
	ENSG00000171444	ENSG00000205534	ENSG00000113391
	ENSG00000187051	ENSG00000196114	ENSG00000122203
	ENSG00000196998	ENSG00000145041	ENSG00000274349
	ENSG00000023041	ENSG00000111707	ENSG00000099194
	ENSG00000119335	ENSG00000136536	ENSG00000196814
	ENSG00000119705	ENSG00000078674	ENSG00000269858
	ENSG00000271553	ENSG00000179010	ENSG00000095303
	ENSG00000081087	ENSG00000116299	ENSG00000198932
	ENSG00000064607	ENSG00000068028	ENSG00000259623
	ENSG00000142089	ENSG00000129071
	ENSG00000215114	ENSG00000126804
	ENSG00000145241	ENSG00000138078
	ENSG00000100767	ENSG00000188092
	ENSG00000166532	ENSG00000124788
	ENSG00000020426	ENSG00000196182
	ENSG00000198168
	ENSG00000127184
	ENSG00000226210
	ENSG00000248487
	ENSG00000134717
	ENSG00000075426
	ENSG00000229124
	ENSG00000100097
	ENSG00000163002
	ENSG00000070814
	ENSG00000092330
	ENSG00000261219
	ENSG00000133195
	ENSG00000241973
	ENSG00000175324
	ENSG00000205336
	ENSG00000175581
	ENSG00000261884
	ENSG00000163931
	ENSG00000121022
	ENSG00000152527
	ENSG00000158941
	ENSG00000173200
	ENSG00000115738
	ENSG00000155660
	ENSG00000185627
	ENSG00000071073
	ENSG00000218426
	ENSG00000074842
	ENSG00000001167
	ENSG00000188706
	ENSG00000234231
	ENSG00000185829
	ENSG00000181847
	ENSG00000119686
	ENSG00000188206
	ENSG00000111231
	ENSG00000162599
	ENSG00000065559
	ENSG00000232956
	ENSG00000099968
	ENSG00000248527
	ENSG00000008838
	ENSG00000261609
	ENSG00000236552
	ENSG00000130724
	ENSG00000101290
	ENSG00000227474
	ENSG00000124299
	ENSG00000160856
	ENSG00000143420
	ENSG00000119280
	ENSG00000265287
	ENSG00000143977
	ENSG00000140319
	ENSG00000100528
	ENSG00000254999
	ENSG00000170860
	ENSG00000145912
	ENSG00000105220
	ENSG00000229447
	ENSG00000116209
	ENSG00000225178
	ENSG00000154642
	ENSG00000135119
	ENSG00000110665
	ENSG00000135503
	ENSG00000136925
	ENSG00000163462
	ENSG00000041880
	ENSG00000167625
	ENSG00000160199
	ENSG00000142166
	ENSG00000165630
	ENSG00000119596
	ENSG00000111445
	ENSG00000243927
	ENSG00000117410

## Sheet: CD8(positive module)
Gene names in modules determined by WGCNA in CD8 Tcells of ZIKV-infected patients
module_1	module_2	module_3	module_4	module_5	module_6	module_7
ENSG00000213654	ENSG00000120129	ENSG00000197061	ENSG00000136490	ENSG00000143443	ENSG00000170345	ENSG00000070770
ENSG00000168887	ENSG00000090104	ENSG00000198851	ENSG00000142669	ENSG00000228253	ENSG00000169429	ENSG00000197183
ENSG00000162511	ENSG00000204642	ENSG00000070831	ENSG00000220205	ENSG00000167552	ENSG00000204622	ENSG00000139163
ENSG00000198712	ENSG00000115053	ENSG00000244687	ENSG00000205352	ENSG00000143549	ENSG00000206503	ENSG00000198695
ENSG00000170160	ENSG00000234745	ENSG00000096060	ENSG00000226221	ENSG00000021300	ENSG00000119801	ENSG00000263934
ENSG00000277734	ENSG00000213809	ENSG00000198763	ENSG00000089159	ENSG00000188021	ENSG00000168298	ENSG00000106144
ENSG00000213315	ENSG00000157514	ENSG00000131236	ENSG00000140497	ENSG00000225630	ENSG00000135486	ENSG00000198786
ENSG00000100354	ENSG00000165280	ENSG00000168310	ENSG00000216490	ENSG00000062485	ENSG00000067082	ENSG00000213178
ENSG00000135899	ENSG00000118564	ENSG00000231925	ENSG00000178464	ENSG00000166974	ENSG00000013441	ENSG00000143614
ENSG00000158373	ENSG00000123505	ENSG00000215472	ENSG00000240509	ENSG00000112245	ENSG00000211772	ENSG00000143110
ENSG00000064666	ENSG00000110321	ENSG00000131467	ENSG00000168003	ENSG00000263266	ENSG00000102144	ENSG00000164024
ENSG00000089327	ENSG00000198821	ENSG00000069275	ENSG00000204310	ENSG00000204619	ENSG00000110848	ENSG00000105808
ENSG00000264443	ENSG00000108654	ENSG00000144580	ENSG00000089053	ENSG00000108798	ENSG00000203879	ENSG00000162894
ENSG00000094916	ENSG00000106066	ENSG00000102007	ENSG00000168394	ENSG00000258555	ENSG00000163788	ENSG00000169442
ENSG00000228474	ENSG00000156508	ENSG00000124783	ENSG00000110077	ENSG00000168066	ENSG00000122566	ENSG00000046653
ENSG00000124151	ENSG00000140368	ENSG00000136732	ENSG00000242299	ENSG00000080603	ENSG00000211727	ENSG00000106952
ENSG00000143569	ENSG00000084754	ENSG00000267469	ENSG00000101439	ENSG00000077254	ENSG00000119922	ENSG00000155463
ENSG00000172209	ENSG00000105401	ENSG00000124782	ENSG00000145495	ENSG00000198840	ENSG00000215301	ENSG00000267368
ENSG00000203485	ENSG00000107290	ENSG00000132507	ENSG00000226084	ENSG00000197744	ENSG00000047249	ENSG00000171858
ENSG00000160932	ENSG00000148019	ENSG00000160633	ENSG00000138814	ENSG00000183688	ENSG00000156976	ENSG00000177889
ENSG00000146830	ENSG00000115085	ENSG00000088832	ENSG00000121316	ENSG00000179818	ENSG00000177951	ENSG00000124575
ENSG00000182220	ENSG00000203747	ENSG00000067533	ENSG00000102317	ENSG00000115282	ENSG00000141968	ENSG00000241945
ENSG00000269609	ENSG00000095564	ENSG00000158864	ENSG00000189043	ENSG00000198918	ENSG00000135535	ENSG00000262074
ENSG00000225339	ENSG00000127314	ENSG00000273802	ENSG00000111540	ENSG00000151131	ENSG00000139842	ENSG00000103187
ENSG00000131504	ENSG00000146757	ENSG00000071859	ENSG00000214485	ENSG00000234797	ENSG00000230795	ENSG00000078061
ENSG00000276966	ENSG00000146540	ENSG00000276216	ENSG00000170458	ENSG00000141522	ENSG00000099875	ENSG00000082213
ENSG00000143376	ENSG00000132196	ENSG00000161960	ENSG00000044574	ENSG00000131469	ENSG00000163041	ENSG00000130844
ENSG00000198888	ENSG00000174444	ENSG00000161654	ENSG00000015479	ENSG00000198258	ENSG00000129636
ENSG00000219928	ENSG00000073578	ENSG00000180596	ENSG00000171314	ENSG00000255857	ENSG00000168264
ENSG00000222328	ENSG00000108588	ENSG00000143368	ENSG00000112308
ENSG00000176476	ENSG00000075624
ENSG00000235437	ENSG00000223547
ENSG00000198886	ENSG00000196214
ENSG00000204386
ENSG00000163162
ENSG00000167182
ENSG00000157978
ENSG00000151150
ENSG00000205937
ENSG00000102158
ENSG00000140092
ENSG00000165006
ENSG00000205744
ENSG00000179262
ENSG00000179715
ENSG00000213939
ENSG00000200463
ENSG00000197114
ENSG00000235297
ENSG00000164919
ENSG00000170145
ENSG00000100982
ENSG00000139083
ENSG00000053254
ENSG00000171488
ENSG00000167118

## Sheet: mDC(positive module)
Gene names in modules determined by WGCNA in mDCs of ZIKV-infected patients
module_1	module_2	module_3	module_4	module_5
ENSG00000197249	ENSG00000198763	ENSG00000198786	ENSG00000182578	ENSG00000198888
ENSG00000103187	ENSG00000131042	ENSG00000198886	ENSG00000162511	ENSG00000142669
ENSG00000090104	ENSG00000075624	ENSG00000198695	ENSG00000169429	ENSG00000186635
ENSG00000175489	ENSG00000129353	ENSG00000280614	ENSG00000139626	ENSG00000028137
ENSG00000000938	ENSG00000142512	ENSG00000280800	ENSG00000185862	ENSG00000127507
ENSG00000110876	ENSG00000172757	ENSG00000281181	ENSG00000010610	ENSG00000257923
ENSG00000170345	ENSG00000108219	ENSG00000135404	ENSG00000107738	ENSG00000182220
ENSG00000140105	ENSG00000110719	ENSG00000172349	ENSG00000088832	ENSG00000072786
ENSG00000104972	ENSG00000171700	ENSG00000241839	ENSG00000100292	ENSG00000162231
ENSG00000203747	ENSG00000171223	ENSG00000100600	ENSG00000160796	ENSG00000261371
ENSG00000133872	ENSG00000148737	ENSG00000133961	ENSG00000005844	ENSG00000196230
ENSG00000140678	ENSG00000204256	ENSG00000175274	ENSG00000197629	ENSG00000185650
ENSG00000166340	ENSG00000235568	ENSG00000142546	ENSG00000160326	ENSG00000095370
ENSG00000123146	ENSG00000170873	ENSG00000168329	ENSG00000173020	ENSG00000177606
ENSG00000187116	ENSG00000166165	ENSG00000055163	ENSG00000145632	ENSG00000106991
ENSG00000160410	ENSG00000136167	ENSG00000122122	ENSG00000161921	ENSG00000143546
ENSG00000160883	ENSG00000143549	ENSG00000102760	ENSG00000198804	ENSG00000133318
ENSG00000231925	ENSG00000179639	ENSG00000008130	ENSG00000177105	ENSG00000214021
ENSG00000104894	ENSG00000167703	ENSG00000155629	ENSG00000110321	ENSG00000163220
ENSG00000116741	ENSG00000108639	ENSG00000160221	ENSG00000233392	ENSG00000181222
ENSG00000105953	ENSG00000110324	ENSG00000012822	ENSG00000108798	ENSG00000089820
ENSG00000188042	ENSG00000213763	ENSG00000188021	ENSG00000144802	ENSG00000151914
ENSG00000129226	ENSG00000143226	ENSG00000006459	ENSG00000149925	ENSG00000066336
ENSG00000062485	ENSG00000213676	ENSG00000158195	ENSG00000197183	ENSG00000100599
ENSG00000187109	ENSG00000004799	ENSG00000028277	ENSG00000197766	ENSG00000204577
ENSG00000149577	ENSG00000198727	ENSG00000117676	ENSG00000174903	ENSG00000172534
ENSG00000214176	ENSG00000105568	ENSG00000159840	ENSG00000196961	ENSG00000125898
ENSG00000099308	ENSG00000175224	ENSG00000114978	ENSG00000014216	ENSG00000175567
ENSG00000108405	ENSG00000128294	ENSG00000128604	ENSG00000048740	ENSG00000129667
ENSG00000266094	ENSG00000156642	ENSG00000225840	ENSG00000136295	ENSG00000130303
ENSG00000153094	ENSG00000125730	ENSG00000269243	ENSG00000197746	ENSG00000105854
ENSG00000175582	ENSG00000100994	ENSG00000002834	ENSG00000142347	ENSG00000198223
ENSG00000110848	ENSG00000117984	ENSG00000186265	ENSG00000167461	ENSG00000134250
ENSG00000136156	ENSG00000125447	ENSG00000139641	ENSG00000160570	ENSG00000109062
ENSG00000013364	ENSG00000173327	ENSG00000104823	ENSG00000134802	ENSG00000212907
ENSG00000100280	ENSG00000135926	ENSG00000228253	ENSG00000148730	ENSG00000115232
ENSG00000110934	ENSG00000248810	ENSG00000143569	ENSG00000135677	ENSG00000213983
ENSG00000179820	ENSG00000114268	ENSG00000127666	ENSG00000165168	ENSG00000132507
ENSG00000183134	ENSG00000198055	ENSG00000211677	ENSG00000197622	ENSG00000182511
ENSG00000147065	ENSG00000116521	ENSG00000134248	ENSG00000198951	ENSG00000164687
ENSG00000155366	ENSG00000155368	ENSG00000185122	ENSG00000108846	ENSG00000100605
ENSG00000205352	ENSG00000086062	ENSG00000181274	ENSG00000113719	ENSG00000213689
ENSG00000089597	ENSG00000076641	ENSG00000196189	ENSG00000198682	ENSG00000197006
ENSG00000262246	ENSG00000261222	ENSG00000211896	ENSG00000155463	ENSG00000249915
ENSG00000197070	ENSG00000139725	ENSG00000084733	ENSG00000131759	ENSG00000233276
ENSG00000197405	ENSG00000123384	ENSG00000132589	ENSG00000196182	ENSG00000184840
ENSG00000167770	ENSG00000013810	ENSG00000128245	ENSG00000197471	ENSG00000086730
ENSG00000232187	ENSG00000171954	ENSG00000114738	ENSG00000032444	ENSG00000111684
ENSG00000136451	ENSG00000277791	ENSG00000168175	ENSG00000196588	ENSG00000172936
ENSG00000103005	ENSG00000188219	ENSG00000141682	ENSG00000213442	ENSG00000142002
ENSG00000110047	ENSG00000136286	ENSG00000067334	ENSG00000254415	ENSG00000256206
ENSG00000166888	ENSG00000111275	ENSG00000167601	ENSG00000100243	ENSG00000168209
ENSG00000172081	ENSG00000092964	ENSG00000255197	ENSG00000179921	ENSG00000204351
ENSG00000205744	ENSG00000166484	ENSG00000087266	ENSG00000174791	ENSG00000240065
ENSG00000141543	ENSG00000091592	ENSG00000166825	ENSG00000069424	ENSG00000168883
ENSG00000135046	ENSG00000166889	ENSG00000100664	ENSG00000034152	ENSG00000173638
ENSG00000124155	ENSG00000278970	ENSG00000139645	ENSG00000082074	ENSG00000137309
ENSG00000166716	ENSG00000138760	ENSG00000168522	ENSG00000110697	ENSG00000076685
ENSG00000116337	ENSG00000163545	ENSG00000184305	ENSG00000182022	ENSG00000226321
ENSG00000155465	ENSG00000100427	ENSG00000102858	ENSG00000141298	ENSG00000090674
ENSG00000109103	ENSG00000173706	ENSG00000148290	ENSG00000198848	ENSG00000055044
ENSG00000138172	ENSG00000258555	ENSG00000168702	ENSG00000106290	ENSG00000112697
ENSG00000181481	ENSG00000119414	ENSG00000089195	ENSG00000072736	ENSG00000157557
ENSG00000196126	ENSG00000177951	ENSG00000161057	ENSG00000068323	ENSG00000135956
ENSG00000185883	ENSG00000141556	ENSG00000066654	ENSG00000197122	ENSG00000170955
ENSG00000167642	ENSG00000164086	ENSG00000171148	ENSG00000163171	ENSG00000171298
ENSG00000062598	ENSG00000100296	ENSG00000100647	ENSG00000130479	ENSG00000011009
ENSG00000085514	ENSG00000158773	ENSG00000166974	ENSG00000143543	ENSG00000070614
ENSG00000013288	ENSG00000061918	ENSG00000091490	ENSG00000076108	ENSG00000167604
ENSG00000044574	ENSG00000269821	ENSG00000103035	ENSG00000100226	ENSG00000268355
ENSG00000144579	ENSG00000100911	ENSG00000073849	ENSG00000138107	ENSG00000145703
ENSG00000158869	ENSG00000116288	ENSG00000099203	ENSG00000168476	ENSG00000078070
ENSG00000179604	ENSG00000116962	ENSG00000136717	ENSG00000089639	ENSG00000103335
ENSG00000104763	ENSG00000282034	ENSG00000155959	ENSG00000106341	ENSG00000143376
ENSG00000012779	ENSG00000198840	ENSG00000106554	ENSG00000161929	ENSG00000127419
ENSG00000166927	ENSG00000140319	ENSG00000227507	ENSG00000165283	ENSG00000228327
ENSG00000167658	ENSG00000067560	ENSG00000181007	ENSG00000129084	ENSG00000179361
ENSG00000244682	ENSG00000130813	ENSG00000167978	ENSG00000130775	ENSG00000101336
ENSG00000140526	ENSG00000160593	ENSG00000148154	ENSG00000114353	ENSG00000183087
ENSG00000136193	ENSG00000106785	ENSG00000090372	ENSG00000073910	ENSG00000198668
ENSG00000186480	ENSG00000140688	ENSG00000198677	ENSG00000145569	ENSG00000060237
ENSG00000203879	ENSG00000102901	ENSG00000167641	ENSG00000181852	ENSG00000143368
ENSG00000144118	ENSG00000204463	ENSG00000100345	ENSG00000014164	ENSG00000102007
ENSG00000100079	ENSG00000115307	ENSG00000141030	ENSG00000243716	ENSG00000177575
ENSG00000105851	ENSG00000175221	ENSG00000088986	ENSG00000007255	ENSG00000198563
ENSG00000240849	ENSG00000110077	ENSG00000170881	ENSG00000227039	ENSG00000135709
ENSG00000008018	ENSG00000241838	ENSG00000079432	ENSG00000186407	ENSG00000184164
ENSG00000129757	ENSG00000132967	ENSG00000213614	ENSG00000133884	ENSG00000130724
ENSG00000026508	ENSG00000172115	ENSG00000130175	ENSG00000115756	ENSG00000053371
ENSG00000141522	ENSG00000147119	ENSG00000140332	ENSG00000205937	ENSG00000095383
ENSG00000184584	ENSG00000104472	ENSG00000102225	ENSG00000185591	ENSG00000140854
ENSG00000135047	ENSG00000125149	ENSG00000107960	ENSG00000008838	ENSG00000179271
ENSG00000140983	ENSG00000105771	ENSG00000179833	ENSG00000135899	ENSG00000164307
ENSG00000078902	ENSG00000148985	ENSG00000183283	ENSG00000070761	ENSG00000100299
ENSG00000164830	ENSG00000158825	ENSG00000054116	ENSG00000042753	ENSG00000131389
ENSG00000175634	ENSG00000106100	ENSG00000110080	ENSG00000175155	ENSG00000071462
ENSG00000185989	ENSG00000100902	ENSG00000134375	ENSG00000147416	ENSG00000146094
ENSG00000124762	ENSG00000115875	ENSG00000122218	ENSG00000266412	ENSG00000131473
ENSG00000089248	ENSG00000133561	ENSG00000243667	ENSG00000101337	ENSG00000175538
ENSG00000108509	ENSG00000119408	ENSG00000172493	ENSG00000170248	ENSG00000142687
ENSG00000128016	ENSG00000152672	ENSG00000134333	ENSG00000186074	ENSG00000033800
ENSG00000145016	ENSG00000187266	ENSG00000163221	ENSG00000101457	ENSG00000086504
ENSG00000030582	ENSG00000268849	ENSG00000198771	ENSG00000123358	ENSG00000118263
ENSG00000100100	ENSG00000162377	ENSG00000101782	ENSG00000168255	ENSG00000139410
ENSG00000166188	ENSG00000166900	ENSG00000115514	ENSG00000071894	ENSG00000148308
ENSG00000167323	ENSG00000013523	ENSG00000108578	ENSG00000065060	ENSG00000165271
ENSG00000218227	ENSG00000037637	ENSG00000084070	ENSG00000105639	ENSG00000197948
ENSG00000189077	ENSG00000259529	ENSG00000221869	ENSG00000075785	ENSG00000062650
ENSG00000105220	ENSG00000135596	ENSG00000144893	ENSG00000115216	ENSG00000184634
ENSG00000183751	ENSG00000224086	ENSG00000031823	ENSG00000137393	ENSG00000177731
ENSG00000070756	ENSG00000157881	ENSG00000167112	ENSG00000065989	ENSG00000160741
ENSG00000102910	ENSG00000157445	ENSG00000105967	ENSG00000010244	ENSG00000111667
ENSG00000120063	ENSG00000173402	ENSG00000105879	ENSG00000112137	ENSG00000152332
ENSG00000152804	ENSG00000166928	ENSG00000173660	ENSG00000135362	ENSG00000007944
ENSG00000100461	ENSG00000140718	ENSG00000115828	ENSG00000148180	ENSG00000140992
ENSG00000005238	ENSG00000104812	ENSG00000275895	ENSG00000170684	ENSG00000165501
ENSG00000066322	ENSG00000163110	ENSG00000214688	ENSG00000112799	ENSG00000143870
ENSG00000111348	ENSG00000073008	ENSG00000141698	ENSG00000131788	ENSG00000167632
ENSG00000112759	ENSG00000100906	ENSG00000165525	ENSG00000198938	ENSG00000011052
ENSG00000160691	ENSG00000093000	ENSG00000149547	ENSG00000111331	ENSG00000145022
ENSG00000072958	ENSG00000089169	ENSG00000160789	ENSG00000100055	ENSG00000110917
ENSG00000225697	ENSG00000174282	ENSG00000163291	ENSG00000204713	ENSG00000092020
ENSG00000076928	ENSG00000165802	ENSG00000075426	ENSG00000151131	ENSG00000143337
ENSG00000140396	ENSG00000122644	ENSG00000181038	ENSG00000065978	ENSG00000160404
ENSG00000106066	ENSG00000102879	ENSG00000100360	ENSG00000214182	ENSG00000241553
ENSG00000220205	ENSG00000166913	ENSG00000108774	ENSG00000093144	ENSG00000256618
ENSG00000174837	ENSG00000104976	ENSG00000124780	ENSG00000172943	ENSG00000136715
ENSG00000169442	ENSG00000183779	ENSG00000075239	ENSG00000183337	ENSG00000105618
ENSG00000169508	ENSG00000175213	ENSG00000164414	ENSG00000090376	ENSG00000102710
ENSG00000126746	ENSG00000164329	ENSG00000167613	ENSG00000128590	ENSG00000129993
ENSG00000118515	ENSG00000115459	ENSG00000197043	ENSG00000099985	ENSG00000122566
ENSG00000076944	ENSG00000075340	ENSG00000145982	ENSG00000167548	ENSG00000154127
ENSG00000166710	ENSG00000135604	ENSG00000126524	ENSG00000266967	ENSG00000169385
ENSG00000160255	ENSG00000141452	ENSG00000079785	ENSG00000113742	ENSG00000108651
ENSG00000242574	ENSG00000004139	ENSG00000188404	ENSG00000108175	ENSG00000125445
ENSG00000137509	ENSG00000211584	ENSG00000107819	ENSG00000163659	ENSG00000103522
ENSG00000258017	ENSG00000160785	ENSG00000136810	ENSG00000034713	ENSG00000254505
ENSG00000196923	ENSG00000116903	ENSG00000182858	ENSG00000140749	ENSG00000241860
ENSG00000143761	ENSG00000260404	ENSG00000153187	ENSG00000266028	ENSG00000029363
ENSG00000163131	ENSG00000164405	ENSG00000006534	ENSG00000132002	ENSG00000161847
ENSG00000125304	ENSG00000205542	ENSG00000170089	ENSG00000167261	ENSG00000077984
ENSG00000219200	ENSG00000172809	ENSG00000168906	ENSG00000131203	ENSG00000141526
ENSG00000255112	ENSG00000108107	ENSG00000132465	ENSG00000141574	ENSG00000134830
ENSG00000099817	ENSG00000275395	ENSG00000001630	ENSG00000109519	ENSG00000153207
ENSG00000109046	ENSG00000170779	ENSG00000205084	ENSG00000081791	ENSG00000214253
ENSG00000143093	ENSG00000240053	ENSG00000071794	ENSG00000143612	ENSG00000136877
ENSG00000107521	ENSG00000133687	ENSG00000127418	ENSG00000172243	ENSG00000102226
ENSG00000153551	ENSG00000213599	ENSG00000123636	ENSG00000266714	ENSG00000180776
ENSG00000169564	ENSG00000138071	ENSG00000089094	ENSG00000204482	ENSG00000124733
ENSG00000091073	ENSG00000234745	ENSG00000090013	ENSG00000118680	ENSG00000115758
ENSG00000020633	ENSG00000113013	ENSG00000115306	ENSG00000152291	ENSG00000213339
ENSG00000137764	ENSG00000145216	ENSG00000122545	ENSG00000197958	ENSG00000204842
ENSG00000143621	ENSG00000183386	ENSG00000126254	ENSG00000122359	ENSG00000145912
ENSG00000143398	ENSG00000168591	ENSG00000134086	ENSG00000197329	ENSG00000179262
ENSG00000132394	ENSG00000132471	ENSG00000180992	ENSG00000169432	ENSG00000120868
ENSG00000120685	ENSG00000175467	ENSG00000175265	ENSG00000139687	ENSG00000136243
ENSG00000138867	ENSG00000105186	ENSG00000279159	ENSG00000116586	ENSG00000185215
ENSG00000215030	ENSG00000054967	ENSG00000160075	ENSG00000178950	ENSG00000204843
ENSG00000123143	ENSG00000103528	ENSG00000063245	ENSG00000130363	ENSG00000084652
ENSG00000177666	ENSG00000259436	ENSG00000243414	ENSG00000125691	ENSG00000142102
ENSG00000154723	ENSG00000171798	ENSG00000269937	ENSG00000183255	ENSG00000167088
ENSG00000204469	ENSG00000244509	ENSG00000188554	ENSG00000168394	ENSG00000005486
ENSG00000198837	ENSG00000172732	ENSG00000213096	ENSG00000105339	ENSG00000182473
ENSG00000177576	ENSG00000196924	ENSG00000111596	ENSG00000177674	ENSG00000175606
ENSG00000013441	ENSG00000142186	ENSG00000184730	ENSG00000105223	ENSG00000181789
ENSG00000106028	ENSG00000068354	ENSG00000161547	ENSG00000124126	ENSG00000258377
ENSG00000188229	ENSG00000071127	ENSG00000114439	ENSG00000188460	ENSG00000118939
ENSG00000105738	ENSG00000137656	ENSG00000167895	ENSG00000140090	ENSG00000175581
ENSG00000107736	ENSG00000227376	ENSG00000105520	ENSG00000176903	ENSG00000121895
ENSG00000139508	ENSG00000169826	ENSG00000071655	ENSG00000111639	ENSG00000215302
ENSG00000178074	ENSG00000160218	ENSG00000172974	ENSG00000100991	ENSG00000105662
ENSG00000175602	ENSG00000119457	ENSG00000168701	ENSG00000196428	ENSG00000175220
ENSG00000204592	ENSG00000140961	ENSG00000124508	ENSG00000118260	ENSG00000160685
ENSG00000165678	ENSG00000059122	ENSG00000129518	ENSG00000125877	ENSG00000197324
ENSG00000186111	ENSG00000105429	ENSG00000225190	ENSG00000132963	ENSG00000115866
ENSG00000142405	ENSG00000274012	ENSG00000230224	ENSG00000138443	ENSG00000196912
ENSG00000066926	ENSG00000151116	ENSG00000111913	ENSG00000180817	ENSG00000197555
ENSG00000166136	ENSG00000204348	ENSG00000197852	ENSG00000160445	ENSG00000125755
ENSG00000163719	ENSG00000182944	ENSG00000232388	ENSG00000120742	ENSG00000103415
ENSG00000171115	ENSG00000111669	ENSG00000065427	ENSG00000112308	ENSG00000086102
ENSG00000111335	ENSG00000179542	ENSG00000107929	ENSG00000137040	ENSG00000115419
ENSG00000139644	ENSG00000044090	ENSG00000184719	ENSG00000116489	ENSG00000103197
ENSG00000168802	ENSG00000155115	ENSG00000172113	ENSG00000182004	ENSG00000196209
ENSG00000119328	ENSG00000075303	ENSG00000168393	ENSG00000196821	ENSG00000065970
ENSG00000219507	ENSG00000150455	ENSG00000197321	ENSG00000168214	ENSG00000143437
ENSG00000060982	ENSG00000131069	ENSG00000100938	ENSG00000158636	ENSG00000168970
ENSG00000160305	ENSG00000225178	ENSG00000187764	ENSG00000177409	ENSG00000069329
ENSG00000167600	ENSG00000049089	ENSG00000168538	ENSG00000168961	ENSG00000063322
ENSG00000120942	ENSG00000123416	ENSG00000005700	ENSG00000176986	ENSG00000185009
ENSG00000171206	ENSG00000166794	ENSG00000167182	ENSG00000107223	ENSG00000204316
ENSG00000169727	ENSG00000188290	ENSG00000132824	ENSG00000116171	ENSG00000165280
ENSG00000100697	ENSG00000229932	ENSG00000153037	ENSG00000213625	ENSG00000129933
ENSG00000100181	ENSG00000131697	ENSG00000166477	ENSG00000123562	ENSG00000156853
ENSG00000118418	ENSG00000006282	ENSG00000106211	ENSG00000196072	ENSG00000109320
ENSG00000115207	ENSG00000125356	ENSG00000182827	ENSG00000165949	ENSG00000102103
ENSG00000147121	ENSG00000125734	ENSG00000080603	ENSG00000104969	ENSG00000189339
ENSG00000189403	ENSG00000177885	ENSG00000263961	ENSG00000168374	ENSG00000131023
ENSG00000114745	ENSG00000227825	ENSG00000168288	ENSG00000070190	ENSG00000103266
ENSG00000113558	ENSG00000142534	ENSG00000129562	ENSG00000109458	ENSG00000110395
ENSG00000146192	ENSG00000007545	ENSG00000198862	ENSG00000076201	ENSG00000168310
ENSG00000126261	ENSG00000152382	ENSG00000165915	ENSG00000155090	ENSG00000171720
ENSG00000102900	ENSG00000167925	ENSG00000137364	ENSG00000254470	ENSG00000178971
ENSG00000092847	ENSG00000100029	ENSG00000026751	ENSG00000140740	ENSG00000262160
ENSG00000130119	ENSG00000169246	ENSG00000060491	ENSG00000110031	ENSG00000136436
ENSG00000066084	ENSG00000179241	ENSG00000068903	ENSG00000140030	ENSG00000111540
ENSG00000234975	ENSG00000058804	ENSG00000156261	ENSG00000156508	ENSG00000077097
ENSG00000130382	ENSG00000118640	ENSG00000100290	ENSG00000148396	ENSG00000273841
ENSG00000105612	ENSG00000198715	ENSG00000096401	ENSG00000121851	ENSG00000167315
ENSG00000008710	ENSG00000179335	ENSG00000213551	ENSG00000111725	ENSG00000234964
ENSG00000112096	ENSG00000269028	ENSG00000046653	ENSG00000213889	ENSG00000083454
ENSG00000099942	ENSG00000109079	ENSG00000168014	ENSG00000167645	ENSG00000099800
ENSG00000072135	ENSG00000135678	ENSG00000166896	ENSG00000181610	ENSG00000164733
ENSG00000011304	ENSG00000141741	ENSG00000123338	ENSG00000151702	ENSG00000101266
ENSG00000104805	ENSG00000143258	ENSG00000131355	ENSG00000171608	ENSG00000265972
ENSG00000158864	ENSG00000104859	ENSG00000188529	ENSG00000148297	ENSG00000084110
ENSG00000125743	ENSG00000100347	ENSG00000113555	ENSG00000213047	ENSG00000126767
ENSG00000135775	ENSG00000107796	ENSG00000100450	ENSG00000118855	ENSG00000125347
ENSG00000130741	ENSG00000160746	ENSG00000180644	ENSG00000147649	ENSG00000100823
ENSG00000241489	ENSG00000162980	ENSG00000101160	ENSG00000149639	ENSG00000090273
ENSG00000100258	ENSG00000170365	ENSG00000123684	ENSG00000168002	ENSG00000198554
ENSG00000253719	ENSG00000105640	ENSG00000115233	ENSG00000213654	ENSG00000156304
ENSG00000145012	ENSG00000115310	ENSG00000089289	ENSG00000121210	ENSG00000171793
ENSG00000129219	ENSG00000072803	ENSG00000145819	ENSG00000183172	ENSG00000126088
ENSG00000165637	ENSG00000100095	ENSG00000230373	ENSG00000136826	ENSG00000165916
ENSG00000116260	ENSG00000116791	ENSG00000168067	ENSG00000157870	ENSG00000135870
ENSG00000131507	ENSG00000163694	ENSG00000072042	ENSG00000143889	ENSG00000115806
ENSG00000161960	ENSG00000114999	ENSG00000132109	ENSG00000128731	ENSG00000169446
ENSG00000103769	ENSG00000204882	ENSG00000103510	ENSG00000154240	ENSG00000110536
ENSG00000005882	ENSG00000172765	ENSG00000137770	ENSG00000092094	ENSG00000105518
ENSG00000138670	ENSG00000164919	ENSG00000257949	ENSG00000145868	ENSG00000109445
ENSG00000178127	ENSG00000004975	ENSG00000256771	ENSG00000136161	ENSG00000196730
ENSG00000051596	ENSG00000181284	ENSG00000117143	ENSG00000137486	ENSG00000111859
ENSG00000134815	ENSG00000125449	ENSG00000145088	ENSG00000054277	ENSG00000103111
ENSG00000122025	ENSG00000196371	ENSG00000124160	ENSG00000106789	ENSG00000172890
ENSG00000119314	ENSG00000235106	ENSG00000111801	ENSG00000232653	ENSG00000175756
ENSG00000250182	ENSG00000166278	ENSG00000107874	ENSG00000101439	ENSG00000163636
ENSG00000150768	ENSG00000087253	ENSG00000160193	ENSG00000142784	ENSG00000106355
ENSG00000079277	ENSG00000157693	ENSG00000141252	ENSG00000174353	ENSG00000278259
ENSG00000142507	ENSG00000204427	ENSG00000148516	ENSG00000125037	ENSG00000100109
ENSG00000206341	ENSG00000140990	ENSG00000204282	ENSG00000117133	ENSG00000169860
ENSG00000143977	ENSG00000107954	ENSG00000134001	ENSG00000088826	ENSG00000048162
ENSG00000169567	ENSG00000110400	ENSG00000258429	ENSG00000125457	ENSG00000078674
ENSG00000148672	ENSG00000144741	ENSG00000136527	ENSG00000224597	ENSG00000164751
ENSG00000154518	ENSG00000178719	ENSG00000196562	ENSG00000135218	ENSG00000176542
ENSG00000089818	ENSG00000100316	ENSG00000198373	ENSG00000136930	ENSG00000138835
ENSG00000254087	ENSG00000217128	ENSG00000141349	ENSG00000130309	ENSG00000135503
ENSG00000107372	ENSG00000137845	ENSG00000109118	ENSG00000132792	ENSG00000169057
ENSG00000148153	ENSG00000196154	ENSG00000140379	ENSG00000151092	ENSG00000101811
ENSG00000113387	ENSG00000108963	ENSG00000112237	ENSG00000189266	ENSG00000165264
ENSG00000167996	ENSG00000122678	ENSG00000100804	ENSG00000196363	ENSG00000077713
ENSG00000091542	ENSG00000137757	ENSG00000160299	ENSG00000179532	ENSG00000148400
ENSG00000130939	ENSG00000156411	ENSG00000242960	ENSG00000144597	ENSG00000132376
ENSG00000163214	ENSG00000111445	ENSG00000149196	ENSG00000108433	ENSG00000099821
ENSG00000106003	ENSG00000132466	ENSG00000108384	ENSG00000092148	ENSG00000170855
ENSG00000073050	ENSG00000076351	ENSG00000134294	ENSG00000168488	ENSG00000134184
ENSG00000149483	ENSG00000163947	ENSG00000113648	ENSG00000261884	ENSG00000106105
ENSG00000117410	ENSG00000005206	ENSG00000138722	ENSG00000170871	ENSG00000239900
ENSG00000197136	ENSG00000105287	ENSG00000188321	ENSG00000101084	ENSG00000182934
ENSG00000104218	ENSG00000125967	ENSG00000144026	ENSG00000149823	ENSG00000119535
ENSG00000186350	ENSG00000165502	ENSG00000076554	ENSG00000174173	ENSG00000128272
ENSG00000137312	ENSG00000154743	ENSG00000107949	ENSG00000127528	ENSG00000118922
ENSG00000204619	ENSG00000118961	ENSG00000178996	ENSG00000147471	ENSG00000095319
ENSG00000115568	ENSG00000108828	ENSG00000069509	ENSG00000172172	ENSG00000153898
ENSG00000178741	ENSG00000142686	ENSG00000163040	ENSG00000137200	ENSG00000015285
ENSG00000131591	ENSG00000166987	ENSG00000167491	ENSG00000175931	ENSG00000022277
ENSG00000178209	ENSG00000101255	ENSG00000114735	ENSG00000197976	ENSG00000144028
ENSG00000118495	ENSG00000111880	ENSG00000171612	ENSG00000125968	ENSG00000100201
ENSG00000170759	ENSG00000117385	ENSG00000063046	ENSG00000099956	ENSG00000110315
ENSG00000198856	ENSG00000110013	ENSG00000132155	ENSG00000131467	ENSG00000196235
ENSG00000090266	ENSG00000178718	ENSG00000157601	ENSG00000159720	ENSG00000059758
ENSG00000160932	ENSG00000229391	ENSG00000183978	ENSG00000134480	ENSG00000141258
ENSG00000172269	ENSG00000090006	ENSG00000155827	ENSG00000113615	ENSG00000072506
ENSG00000122034	ENSG00000161999	ENSG00000100219	ENSG00000163520	ENSG00000126432
ENSG00000123728	ENSG00000174206	ENSG00000123992	ENSG00000107854	ENSG00000116688
ENSG00000170653	ENSG00000114861	ENSG00000134198	ENSG00000160752	ENSG00000102034
ENSG00000102316	ENSG00000204264	ENSG00000129235	ENSG00000163348	ENSG00000156030
ENSG00000169223	ENSG00000156265	ENSG00000109814	ENSG00000073756	ENSG00000103249
ENSG00000179409	ENSG00000151650	ENSG00000114383	ENSG00000113460	ENSG00000120675
ENSG00000114770	ENSG00000063176	ENSG00000177706	ENSG00000100567	ENSG00000164934
ENSG00000143753	ENSG00000142676	ENSG00000248334	ENSG00000166734	ENSG00000075914
ENSG00000081237	ENSG00000177600	ENSG00000198218	ENSG00000138802	ENSG00000171988
ENSG00000120948	ENSG00000115541	ENSG00000170476	ENSG00000185475	ENSG00000109083
ENSG00000158286	ENSG00000256646	ENSG00000151552	ENSG00000163558	ENSG00000124659
ENSG00000120008	ENSG00000114767	ENSG00000163939	ENSG00000111142	ENSG00000198130
ENSG00000160908	ENSG00000131242	ENSG00000102445	ENSG00000257727	ENSG00000100941
ENSG00000089060	ENSG00000251201	ENSG00000134330	ENSG00000167566	ENSG00000173486
ENSG00000151465	ENSG00000107882	ENSG00000125944	ENSG00000028528	ENSG00000072778
ENSG00000135535	ENSG00000186395	ENSG00000052749	ENSG00000059804	ENSG00000168118
ENSG00000260528	ENSG00000268500	ENSG00000171174	ENSG00000109113	ENSG00000234782
ENSG00000113749	ENSG00000138642	ENSG00000055332	ENSG00000140350	ENSG00000033100
ENSG00000267165	ENSG00000119280	ENSG00000117054	ENSG00000110768	ENSG00000107554
ENSG00000057704	ENSG00000134864	ENSG00000100852	ENSG00000137817	ENSG00000173456
ENSG00000101236	ENSG00000178761	ENSG00000157483	ENSG00000167470	ENSG00000180370
ENSG00000018280	ENSG00000181192	ENSG00000013563	ENSG00000148444	ENSG00000124575
ENSG00000155744	ENSG00000125843	ENSG00000129103	ENSG00000158006	ENSG00000075884
ENSG00000180263	ENSG00000265241	ENSG00000110066	ENSG00000101294	ENSG00000106346
ENSG00000171858	ENSG00000112624	ENSG00000157303	ENSG00000117335	ENSG00000222328
ENSG00000142227	ENSG00000183092	ENSG00000102390	ENSG00000269955	ENSG00000074855
ENSG00000150459	ENSG00000214517	ENSG00000151413	ENSG00000002586	ENSG00000164080
ENSG00000101182	ENSG00000205250	ENSG00000162639	ENSG00000076356	ENSG00000124357
ENSG00000064607	ENSG00000247626	ENSG00000168140	ENSG00000182551	ENSG00000136682
ENSG00000169189	ENSG00000065534	ENSG00000211955	ENSG00000162517	ENSG00000213977
ENSG00000100504	ENSG00000058056	ENSG00000145388	ENSG00000139318	ENSG00000173692
ENSG00000159111	ENSG00000164663	ENSG00000163956	ENSG00000167208	ENSG00000155363
ENSG00000107957	ENSG00000158623	ENSG00000132205	ENSG00000078061	ENSG00000105171
ENSG00000133703	ENSG00000112081	ENSG00000132965	ENSG00000120832	ENSG00000213300
ENSG00000119335	ENSG00000162298	ENSG00000167272	ENSG00000126561	ENSG00000128585
ENSG00000177613	ENSG00000162924	ENSG00000275052	ENSG00000048405	ENSG00000176087
ENSG00000007376	ENSG00000095303	ENSG00000166747	ENSG00000260708	ENSG00000124201
ENSG00000172594	ENSG00000131873	ENSG00000196465	ENSG00000109332	ENSG00000143643
ENSG00000204287	ENSG00000140263	ENSG00000109670	ENSG00000135821	ENSG00000099992
ENSG00000164506	ENSG00000171067	ENSG00000160917	ENSG00000092931	ENSG00000105438
ENSG00000047056	ENSG00000233038	ENSG00000148832	ENSG00000116127	ENSG00000164880
ENSG00000124193	ENSG00000215717	ENSG00000103274	ENSG00000042980	ENSG00000099901
ENSG00000173786	ENSG00000106635	ENSG00000119616	ENSG00000105197	ENSG00000085832
ENSG00000143933	ENSG00000131143	ENSG00000173542	ENSG00000176014	ENSG00000204161
ENSG00000144136	ENSG00000077942	ENSG00000196510	ENSG00000130177	ENSG00000197620
ENSG00000228315	ENSG00000236552	ENSG00000064545	ENSG00000120910	ENSG00000204267
ENSG00000114026	ENSG00000127586	ENSG00000143653	ENSG00000163634	ENSG00000166750
ENSG00000136878	ENSG00000249673	ENSG00000047849	ENSG00000226124	ENSG00000105063
ENSG00000215251	ENSG00000260735	ENSG00000170088	ENSG00000067182	ENSG00000114779
ENSG00000058799	ENSG00000204131	ENSG00000010404	ENSG00000003393	ENSG00000157456
ENSG00000115649	ENSG00000087111	ENSG00000165506	ENSG00000144674	ENSG00000270022
ENSG00000163162	ENSG00000164104	ENSG00000111144	ENSG00000134884	ENSG00000103489
ENSG00000204632	ENSG00000243789	ENSG00000172339	ENSG00000121807	ENSG00000130559
ENSG00000177595	ENSG00000135482	ENSG00000103254	ENSG00000033178	ENSG00000112640
ENSG00000215458	ENSG00000066027	ENSG00000100410	ENSG00000170234	ENSG00000117395
ENSG00000157353	ENSG00000279520	ENSG00000106009	ENSG00000137101	ENSG00000110756
ENSG00000177084	ENSG00000215156	ENSG00000174028	ENSG00000147168	ENSG00000141867
ENSG00000137700	ENSG00000145425	ENSG00000129521	ENSG00000022840	ENSG00000159199
ENSG00000129566	ENSG00000155640	ENSG00000189319	ENSG00000155962
ENSG00000228502	ENSG00000177156	ENSG00000163736
ENSG00000119912	ENSG00000182378	ENSG00000104442
ENSG00000172270	ENSG00000100412	ENSG00000119203
ENSG00000167085	ENSG00000180509	ENSG00000261505
ENSG00000063978	ENSG00000169100	ENSG00000176444
ENSG00000104142	ENSG00000198728	ENSG00000014824
ENSG00000087338	ENSG00000159214	ENSG00000105254
ENSG00000167118	ENSG00000131408	ENSG00000131373
ENSG00000169118	ENSG00000167578
ENSG00000137161	ENSG00000167625
ENSG00000100099	ENSG00000146776
ENSG00000152256	ENSG00000108679
ENSG00000160072	ENSG00000136026
ENSG00000226359	ENSG00000260537
ENSG00000204642	ENSG00000111110
ENSG00000165119	ENSG00000224051
ENSG00000170035	ENSG00000100031
ENSG00000062194	ENSG00000136631
ENSG00000074842	ENSG00000106261
ENSG00000141627	ENSG00000163482
ENSG00000171606	ENSG00000170889
ENSG00000166398	ENSG00000185085
ENSG00000125676	ENSG00000059573
ENSG00000229754	ENSG00000116459
ENSG00000104687	ENSG00000135763
ENSG00000145555	ENSG00000122729
ENSG00000140464	ENSG00000137124
ENSG00000178234	ENSG00000109475
ENSG00000029364	ENSG00000116525
ENSG00000116701	ENSG00000239305
ENSG00000005059	ENSG00000198598
ENSG00000185787	ENSG00000114544
ENSG00000189223	ENSG00000238164
ENSG00000110075	ENSG00000198246
ENSG00000181061	ENSG00000234290
ENSG00000148655	ENSG00000137193
ENSG00000104783	ENSG00000112305
ENSG00000183722	ENSG00000105383
ENSG00000117505	ENSG00000147604
ENSG00000139718	ENSG00000171159
ENSG00000197448	ENSG00000060138
ENSG00000163563	ENSG00000169221
ENSG00000121775	ENSG00000130518
ENSG00000107872	ENSG00000175591
ENSG00000127580	ENSG00000138663
ENSG00000082996	ENSG00000167595
ENSG00000136783	ENSG00000004897
ENSG00000156587	ENSG00000135052
ENSG00000172331	ENSG00000133460
ENSG00000135916	ENSG00000230551
ENSG00000100330	ENSG00000143811
ENSG00000038945	ENSG00000258890
ENSG00000125510	ENSG00000137154
ENSG00000227500	ENSG00000204852
ENSG00000115091	ENSG00000255339
ENSG00000166562	ENSG00000092841
ENSG00000090581	ENSG00000090020
ENSG00000014641	ENSG00000228232
ENSG00000167460	ENSG00000059377
ENSG00000142751	ENSG00000085377
ENSG00000140157	ENSG00000121879
ENSG00000136827	ENSG00000260793
ENSG00000257594	ENSG00000145029
ENSG00000082512	ENSG00000141084
ENSG00000168575	ENSG00000143167
ENSG00000211450	ENSG00000148834
ENSG00000112561	ENSG00000105656
ENSG00000117394	ENSG00000164032
ENSG00000184182	ENSG00000178922
ENSG00000176390	ENSG00000120318
ENSG00000124222	ENSG00000134470
ENSG00000088992	ENSG00000187736
ENSG00000263900	ENSG00000228784
ENSG00000104205	ENSG00000176225
ENSG00000112159	ENSG00000110274
ENSG00000149781	ENSG00000267598
ENSG00000161638	ENSG00000163681
ENSG00000115902	ENSG00000125746
ENSG00000173812	ENSG00000148331
ENSG00000144233	ENSG00000105193
ENSG00000140395	ENSG00000214401
ENSG00000176946	ENSG00000154025
ENSG00000197217	ENSG00000163481
ENSG00000125538	ENSG00000204623
ENSG00000105835	ENSG00000137414
ENSG00000254893	ENSG00000116704
ENSG00000171492	ENSG00000166261
ENSG00000185728	ENSG00000142606
ENSG00000163597
ENSG00000122591
ENSG00000164111
ENSG00000132522
ENSG00000164620
ENSG00000119899
ENSG00000026297
ENSG00000100387
ENSG00000175130
ENSG00000073417
ENSG00000182718
ENSG00000134970
ENSG00000168264
ENSG00000113575
ENSG00000123091
ENSG00000175354
ENSG00000245532
ENSG00000149016
ENSG00000073536
ENSG00000229715
ENSG00000196839
ENSG00000147457
ENSG00000061987
ENSG00000111252
ENSG00000145494
ENSG00000229644
ENSG00000169994
ENSG00000110958
ENSG00000122873
ENSG00000124380
ENSG00000140836
ENSG00000055483
ENSG00000204406
ENSG00000276293
ENSG00000144040

## Sheet: mono(positive module)
Gene names in modules determined by WGCNA in monocytes of ZIKV-infected patients
module_1	module_2	module_3	module_4	module_5	module_6
ENSG00000103187	ENSG00000198786	ENSG00000276168	ENSG00000198888	ENSG00000171223	ENSG00000128016
ENSG00000196205	ENSG00000233476	ENSG00000089159	ENSG00000198695	ENSG00000147065	ENSG00000229638
ENSG00000080603	ENSG00000136490	ENSG00000066336	ENSG00000198763	ENSG00000225630	ENSG00000167548
ENSG00000002834	ENSG00000198886	ENSG00000274012	ENSG00000235568	ENSG00000172534	ENSG00000140497
ENSG00000234797	ENSG00000167978	ENSG00000136295	ENSG00000231925	ENSG00000075624	ENSG00000255197
ENSG00000179820	ENSG00000093072	ENSG00000156508	ENSG00000166340	ENSG00000141905	ENSG00000224578
ENSG00000173020	ENSG00000185650	ENSG00000214176	ENSG00000133112	ENSG00000155090	ENSG00000133246
ENSG00000139239	ENSG00000272173	ENSG00000185862	ENSG00000218227	ENSG00000123384	ENSG00000069399
ENSG00000172349	ENSG00000126746	ENSG00000010610	ENSG00000236552	ENSG00000143549	ENSG00000177951
ENSG00000188021	ENSG00000204310	ENSG00000102007	ENSG00000162511	ENSG00000167615	ENSG00000234009
ENSG00000102858	ENSG00000177600	ENSG00000104972	ENSG00000181222	ENSG00000228253	ENSG00000131759
ENSG00000114942	ENSG00000225190	ENSG00000172543	ENSG00000142669	ENSG00000171298	ENSG00000232187
ENSG00000169682	ENSG00000105738	ENSG00000064666	ENSG00000198805	ENSG00000196839	ENSG00000197122
ENSG00000203879	ENSG00000263006	ENSG00000213676	ENSG00000131042	ENSG00000180228	ENSG00000166825
ENSG00000179583	ENSG00000185359	ENSG00000148841	ENSG00000244398	ENSG00000234782	ENSG00000102225
ENSG00000213654	ENSG00000014216	ENSG00000204577	ENSG00000196588	ENSG00000110203	ENSG00000241839
ENSG00000196209	ENSG00000013523	ENSG00000110063	ENSG00000167526	ENSG00000241838	ENSG00000100299
ENSG00000185236	ENSG00000169246	ENSG00000175606	ENSG00000104974	ENSG00000156304	ENSG00000168488
ENSG00000140678	ENSG00000242299	ENSG00000063245	ENSG00000241343	ENSG00000182578	ENSG00000211899
ENSG00000185215	ENSG00000177666	ENSG00000178966	ENSG00000171700	ENSG00000116741	ENSG00000079432
ENSG00000130479	ENSG00000134780	ENSG00000173545	ENSG00000149798	ENSG00000197136	ENSG00000243716
ENSG00000262246	ENSG00000118495	ENSG00000119203	ENSG00000105640	ENSG00000213763	ENSG00000231767
ENSG00000170667	ENSG00000101236	ENSG00000070761	ENSG00000142534	ENSG00000169442	ENSG00000144791
ENSG00000105556	ENSG00000122678	ENSG00000109586	ENSG00000105520	ENSG00000105193	ENSG00000105701
ENSG00000188846	ENSG00000100201	ENSG00000213965	ENSG00000213553	ENSG00000256646	ENSG00000119535
ENSG00000028137	ENSG00000185085	ENSG00000067334	ENSG00000103197	ENSG00000137713	ENSG00000038358
ENSG00000099917	ENSG00000169221	ENSG00000173327	ENSG00000198727	ENSG00000110700	ENSG00000078061
ENSG00000167173	ENSG00000081791	ENSG00000255823	ENSG00000152520	ENSG00000171858	ENSG00000167182
ENSG00000099949	ENSG00000149564	ENSG00000122644	ENSG00000108107	ENSG00000224631	ENSG00000276293
ENSG00000139613	ENSG00000171777	ENSG00000215030	ENSG00000198712	ENSG00000140416	ENSG00000100647
ENSG00000120685	ENSG00000205176	ENSG00000124762	ENSG00000102901	ENSG00000135002	ENSG00000233695
ENSG00000196935	ENSG00000077312	ENSG00000140563	ENSG00000142541	ENSG00000076513	ENSG00000233013
ENSG00000167566	ENSG00000278935	ENSG00000107738	ENSG00000104859	ENSG00000117153	ENSG00000125740
ENSG00000126003	ENSG00000250182	ENSG00000105856	ENSG00000213442	ENSG00000197062	ENSG00000110455
ENSG00000170684	ENSG00000234961	ENSG00000103005	ENSG00000070756	ENSG00000248527	ENSG00000087074
ENSG00000128973	ENSG00000076716	ENSG00000123358	ENSG00000197756	ENSG00000175115	ENSG00000148730
ENSG00000167703	ENSG00000182389	ENSG00000197563	ENSG00000174444	ENSG00000135148	ENSG00000106565
ENSG00000012822	ENSG00000278996	ENSG00000158864	ENSG00000280156	ENSG00000110429	ENSG00000113719
ENSG00000092929	ENSG00000280441	ENSG00000171928	ENSG00000104894	ENSG00000279483	ENSG00000153823
ENSG00000111540	ENSG00000100982	ENSG00000159840	ENSG00000145592	ENSG00000032389	ENSG00000240849
ENSG00000100906	ENSG00000183785	ENSG00000030582	ENSG00000168066	ENSG00000235217	ENSG00000014164
ENSG00000106948	ENSG00000140983	ENSG00000129518	ENSG00000167600	ENSG00000107937	ENSG00000100345
ENSG00000185883	ENSG00000213672	ENSG00000131504	ENSG00000108298	ENSG00000272602	ENSG00000104973
ENSG00000257923	ENSG00000168256	ENSG00000198951	ENSG00000128272	ENSG00000183386	ENSG00000124193
ENSG00000234851	ENSG00000250138	ENSG00000137309	ENSG00000212664	ENSG00000249915	ENSG00000140750
ENSG00000130175	ENSG00000124181	ENSG00000136247	ENSG00000032444	ENSG00000105171	ENSG00000022840
ENSG00000144504	ENSG00000173366	ENSG00000050130	ENSG00000111321	ENSG00000114988	ENSG00000103335
ENSG00000109062	ENSG00000123146	ENSG00000225178	ENSG00000204256	ENSG00000198960	ENSG00000156675
ENSG00000170653	ENSG00000013441	ENSG00000136634	ENSG00000089327	ENSG00000198563	ENSG00000160710
ENSG00000187116	ENSG00000179241	ENSG00000073969	ENSG00000167658	ENSG00000183337	ENSG00000241014
ENSG00000198858	ENSG00000085185	ENSG00000218175	ENSG00000116990	ENSG00000084110	ENSG00000115232
ENSG00000204842	ENSG00000226221	ENSG00000164414	ENSG00000240376	ENSG00000132781	ENSG00000170160
ENSG00000122515	ENSG00000156959	ENSG00000114491	ENSG00000100280	ENSG00000089597	ENSG00000160326
ENSG00000227039	ENSG00000144579	ENSG00000146094	ENSG00000110719	ENSG00000068079	ENSG00000105063
ENSG00000111678	ENSG00000168255	ENSG00000175582	ENSG00000076108	ENSG00000033011	ENSG00000087589
ENSG00000159314	ENSG00000279278	ENSG00000177370	ENSG00000269937	ENSG00000138413	ENSG00000019582
ENSG00000220205	ENSG00000231389	ENSG00000184432	ENSG00000197958	ENSG00000183718	ENSG00000115165
ENSG00000140199	ENSG00000082438	ENSG00000214199	ENSG00000174903	ENSG00000227615	ENSG00000141543
ENSG00000140464	ENSG00000173638	ENSG00000103995	ENSG00000102879	ENSG00000102572	ENSG00000033627
ENSG00000168028	ENSG00000104897	ENSG00000186635	ENSG00000110876	ENSG00000015285	ENSG00000136153
ENSG00000110697	ENSG00000279933	ENSG00000110321	ENSG00000131469	ENSG00000143569	ENSG00000106144
ENSG00000070423	ENSG00000167895	ENSG00000181666	ENSG00000161671	ENSG00000093183	ENSG00000234290
ENSG00000213058	ENSG00000281383	ENSG00000064225	ENSG00000141503	ENSG00000185745	ENSG00000108349
ENSG00000122390	ENSG00000166762	ENSG00000090612	ENSG00000197744	ENSG00000164880	ENSG00000131467
ENSG00000178623	ENSG00000132846	ENSG00000154727	ENSG00000205744	ENSG00000182919	ENSG00000166484
ENSG00000002933	ENSG00000143110	ENSG00000166888	ENSG00000226084	ENSG00000183735	ENSG00000139645
ENSG00000270022	ENSG00000197629	ENSG00000119392	ENSG00000249264	ENSG00000054116	ENSG00000257764
ENSG00000178209	ENSG00000241741	ENSG00000146085	ENSG00000113369	ENSG00000197249	ENSG00000130304
ENSG00000088247	ENSG00000139990	ENSG00000165156	ENSG00000198242	ENSG00000128604	ENSG00000175066
ENSG00000114779	ENSG00000149428	ENSG00000068394	ENSG00000105662	ENSG00000219507	ENSG00000170456
ENSG00000114650	ENSG00000140795	ENSG00000174791	ENSG00000079805	ENSG00000143622	ENSG00000136161
ENSG00000179921	ENSG00000118960	ENSG00000069966	ENSG00000204196	ENSG00000113575	ENSG00000111110
ENSG00000116586	ENSG00000137877	ENSG00000188549	ENSG00000122406	ENSG00000196961
ENSG00000179262	ENSG00000280007	ENSG00000060982	ENSG00000149273	ENSG00000196843
ENSG00000101194	ENSG00000112561	ENSG00000106049	ENSG00000147403	ENSG00000131238
ENSG00000143947	ENSG00000105519	ENSG00000130684	ENSG00000168067	ENSG00000147872
ENSG00000172757	ENSG00000166579	ENSG00000172586	ENSG00000110324	ENSG00000140474
ENSG00000131196	ENSG00000198218	ENSG00000230581	ENSG00000109103
ENSG00000254772	ENSG00000204650	ENSG00000134153	ENSG00000168476
ENSG00000100083	ENSG00000160999	ENSG00000073614	ENSG00000130303
ENSG00000254470	ENSG00000010292	ENSG00000213903	ENSG00000166441
ENSG00000139641	ENSG00000139675	ENSG00000228502	ENSG00000108639
ENSG00000232472	ENSG00000144476	ENSG00000108219	ENSG00000244313
ENSG00000179029	ENSG00000138802	ENSG00000108588	ENSG00000214262
ENSG00000008988	ENSG00000178719	ENSG00000168701	ENSG00000230734
ENSG00000118816	ENSG00000185669	ENSG00000096654
ENSG00000068308	ENSG00000182858	ENSG00000138814
ENSG00000115977	ENSG00000145632	ENSG00000160285
ENSG00000142347	ENSG00000141540	ENSG00000244482
ENSG00000075785	ENSG00000232653	ENSG00000138071
ENSG00000213051	ENSG00000259529	ENSG00000109118
ENSG00000171206	ENSG00000236801	ENSG00000130023
ENSG00000263069	ENSG00000251143	ENSG00000134262
ENSG00000000938	ENSG00000106351	ENSG00000185122
ENSG00000108828	ENSG00000120162	ENSG00000256269
ENSG00000230724	ENSG00000167685	ENSG00000052802
ENSG00000014914	ENSG00000224114	ENSG00000132965
ENSG00000065970	ENSG00000115806	ENSG00000165490
ENSG00000198792	ENSG00000100599	ENSG00000109466
ENSG00000169951	ENSG00000019144	ENSG00000132589
ENSG00000165886	ENSG00000196189	ENSG00000136319
ENSG00000229117	ENSG00000205238	ENSG00000175792
ENSG00000279021	ENSG00000219451	ENSG00000143368
ENSG00000124942	ENSG00000089041	ENSG00000162384
ENSG00000065989	ENSG00000147465
ENSG00000163874	ENSG00000213326
ENSG00000160685	ENSG00000160570
ENSG00000266028	ENSG00000072163
ENSG00000181800	ENSG00000092964
ENSG00000176986
ENSG00000100664
ENSG00000234857

## Sheet: pDC(positive module)
Gene names in modules determined by WGCNA in pDCs of ZIKV-infected patients
module_1	module_2	module_3	module_4	module_5	module_6
ENSG00000225840	ENSG00000140090	ENSG00000119866	ENSG00000038427	ENSG00000170345	ENSG00000085265
ENSG00000162909	ENSG00000105426	ENSG00000239961	ENSG00000133574	ENSG00000216490	ENSG00000135046
ENSG00000136250	ENSG00000172757	ENSG00000130309	ENSG00000125384	ENSG00000214262	ENSG00000160883
ENSG00000179921	ENSG00000274452	ENSG00000102007	ENSG00000281383	ENSG00000124731	ENSG00000163220
ENSG00000128284	ENSG00000175567	ENSG00000112137	ENSG00000107551	ENSG00000136826	ENSG00000127951
ENSG00000131747	ENSG00000104904	ENSG00000213654	ENSG00000136161	ENSG00000079263	ENSG00000182866
ENSG00000143546	ENSG00000075624	ENSG00000161265	ENSG00000280614	ENSG00000162645	ENSG00000162711
ENSG00000175063	ENSG00000170581	ENSG00000124766	ENSG00000280800	ENSG00000142669	ENSG00000203747
ENSG00000090382	ENSG00000149428	ENSG00000130985	ENSG00000281181	ENSG00000140497	ENSG00000165092
ENSG00000115738	ENSG00000086062	ENSG00000088832	ENSG00000126759	ENSG00000122644	ENSG00000152495
ENSG00000103160	ENSG00000283029	ENSG00000138814	ENSG00000115828	ENSG00000168887	ENSG00000084234
ENSG00000169045	ENSG00000183741	ENSG00000010610	ENSG00000150337	ENSG00000158473	ENSG00000277632
ENSG00000211675	ENSG00000146192	ENSG00000196230	ENSG00000166523	ENSG00000198951	ENSG00000131981
ENSG00000139193	ENSG00000274012	ENSG00000147168	ENSG00000010327	ENSG00000142089	ENSG00000167552
ENSG00000215458	ENSG00000185883	ENSG00000115806	ENSG00000151726	ENSG00000144635	ENSG00000137752
ENSG00000163221	ENSG00000196843	ENSG00000162511	ENSG00000071575	ENSG00000087086	ENSG00000085733
ENSG00000213203	ENSG00000089693	ENSG00000099956	ENSG00000260916	ENSG00000144848	ENSG00000123689
ENSG00000211772	ENSG00000100721	ENSG00000204308	ENSG00000141179	ENSG00000131669	ENSG00000179144
ENSG00000221869	ENSG00000143614	ENSG00000170542	ENSG00000136869	ENSG00000144580	ENSG00000137801
ENSG00000273338	ENSG00000014216	ENSG00000168066	ENSG00000183530	ENSG00000174839	ENSG00000100823
ENSG00000092200	ENSG00000167615	ENSG00000110011	ENSG00000186205	ENSG00000153157	ENSG00000275302
ENSG00000179104	ENSG00000136490	ENSG00000123329	ENSG00000211893	ENSG00000132589	ENSG00000198848
ENSG00000086730	ENSG00000111667	ENSG00000166340	ENSG00000165929	ENSG00000213064	ENSG00000115165
ENSG00000141293	ENSG00000110321	ENSG00000100453	ENSG00000120129	ENSG00000118515	ENSG00000277443
ENSG00000068903	ENSG00000138639	ENSG00000129353	ENSG00000121316	ENSG00000269609	ENSG00000163736
ENSG00000171827	ENSG00000095564	ENSG00000140332	ENSG00000000938	ENSG00000163041	ENSG00000155307
ENSG00000131634	ENSG00000167524	ENSG00000026025	ENSG00000188906	ENSG00000239039	ENSG00000088992
ENSG00000112799	ENSG00000198794	ENSG00000162241	ENSG00000179750	ENSG00000170043	ENSG00000059804
ENSG00000101162	ENSG00000159314	ENSG00000158869	ENSG00000104783	ENSG00000104805	ENSG00000153234
ENSG00000253701	ENSG00000104814	ENSG00000105063	ENSG00000168461	ENSG00000149131	ENSG00000196154
ENSG00000122591	ENSG00000117632	ENSG00000132824	ENSG00000200463	ENSG00000116521	ENSG00000102595
ENSG00000177575	ENSG00000198804	ENSG00000135916	ENSG00000169228	ENSG00000127419	ENSG00000127314
ENSG00000188229	ENSG00000163687	ENSG00000168175	ENSG00000211895	ENSG00000182718	ENSG00000154845
ENSG00000162444	ENSG00000142102	ENSG00000117362	ENSG00000130021	ENSG00000047346	ENSG00000140030
ENSG00000072694	ENSG00000112308	ENSG00000150867	ENSG00000271614	ENSG00000140368	ENSG00000185745
ENSG00000100031	ENSG00000239653	ENSG00000173786	ENSG00000107372	ENSG00000109790	ENSG00000127920
ENSG00000166927	ENSG00000146830	ENSG00000138698	ENSG00000159128	ENSG00000150054	ENSG00000197747
ENSG00000088325	ENSG00000119669	ENSG00000110987	ENSG00000181104	ENSG00000170876	ENSG00000197405
ENSG00000127528	ENSG00000272325	ENSG00000106105	ENSG00000163563	ENSG00000105323	ENSG00000173193
ENSG00000211651	ENSG00000094914	ENSG00000079691	ENSG00000196502	ENSG00000145016	ENSG00000177674
ENSG00000198417	ENSG00000013306	ENSG00000128294	ENSG00000134574	ENSG00000130300	ENSG00000107798
ENSG00000102145	ENSG00000072818	ENSG00000110876	ENSG00000163788	ENSG00000166224	ENSG00000130338
ENSG00000123405	ENSG00000062485	ENSG00000124507	ENSG00000125968	ENSG00000197766	ENSG00000091106
ENSG00000130489	ENSG00000123836	ENSG00000198837	ENSG00000168288	ENSG00000165678	ENSG00000198898
ENSG00000114127	ENSG00000104972	ENSG00000124155	ENSG00000115091	ENSG00000204463	ENSG00000153563
ENSG00000145990	ENSG00000243943	ENSG00000070814	ENSG00000137331	ENSG00000145779	ENSG00000104320
ENSG00000171236	ENSG00000222724	ENSG00000185359	ENSG00000103811	ENSG00000205571	ENSG00000103415
ENSG00000119979	ENSG00000184678	ENSG00000162736	ENSG00000197852	ENSG00000085063	ENSG00000175538
ENSG00000106605	ENSG00000140443	ENSG00000084754	ENSG00000137575	ENSG00000264343	ENSG00000186088
ENSG00000103196	ENSG00000259162	ENSG00000066926	ENSG00000177156	ENSG00000101082	ENSG00000185630
ENSG00000156515	ENSG00000110108	ENSG00000213983	ENSG00000172123	ENSG00000179029	ENSG00000023445
ENSG00000128309	ENSG00000108551	ENSG00000141582	ENSG00000106348	ENSG00000140379	ENSG00000113088
ENSG00000198734	ENSG00000176533	ENSG00000164125	ENSG00000211896	ENSG00000163131	ENSG00000189241
ENSG00000211662	ENSG00000095370	ENSG00000116017	ENSG00000065154	ENSG00000072401	ENSG00000069956
ENSG00000211663	ENSG00000106624	ENSG00000107929	ENSG00000105223	ENSG00000185122	ENSG00000150347
ENSG00000211660	ENSG00000129226	ENSG00000130775	ENSG00000111669	ENSG00000213699	ENSG00000092020
ENSG00000165312	ENSG00000132680	ENSG00000147955	ENSG00000198763	ENSG00000198625	ENSG00000025293
ENSG00000211638	ENSG00000099875	ENSG00000171051	ENSG00000143669	ENSG00000101916	ENSG00000180304
ENSG00000242076	ENSG00000280177	ENSG00000162735	ENSG00000082805	ENSG00000198792	ENSG00000100796
ENSG00000242534	ENSG00000107104	ENSG00000143179	ENSG00000100596	ENSG00000058600	ENSG00000205413
ENSG00000243466	ENSG00000142627	ENSG00000141540	ENSG00000051180	ENSG00000115053	ENSG00000077984
ENSG00000100889	ENSG00000106018	ENSG00000100461	ENSG00000100714	ENSG00000133961	ENSG00000113328
ENSG00000155906	ENSG00000110455	ENSG00000066827	ENSG00000143443	ENSG00000270022	ENSG00000117228
ENSG00000113810	ENSG00000144554	ENSG00000163382	ENSG00000211679	ENSG00000254995
ENSG00000211892	ENSG00000105281	ENSG00000136874	ENSG00000136861	ENSG00000125944
ENSG00000100079	ENSG00000112640	ENSG00000196459	ENSG00000155465	ENSG00000155463
ENSG00000159714	ENSG00000130175	ENSG00000105639	ENSG00000164104	ENSG00000133884
ENSG00000139083	ENSG00000172992	ENSG00000122224	ENSG00000101596	ENSG00000149639
ENSG00000163931	ENSG00000073060	ENSG00000166428	ENSG00000100351	ENSG00000170873
ENSG00000083454	ENSG00000144589	ENSG00000116990	ENSG00000161405	ENSG00000094916
ENSG00000117724	ENSG00000147526	ENSG00000139190	ENSG00000057663	ENSG00000244509
ENSG00000138443	ENSG00000091317	ENSG00000147010	ENSG00000140575	ENSG00000129667
ENSG00000196924	ENSG00000159840	ENSG00000171700	ENSG00000005059	ENSG00000267680
ENSG00000141098	ENSG00000149792	ENSG00000105552	ENSG00000134986	ENSG00000109321
ENSG00000116701	ENSG00000135392	ENSG00000179833	ENSG00000057294	ENSG00000188641
ENSG00000172183	ENSG00000178802	ENSG00000100243	ENSG00000117280	ENSG00000111641
ENSG00000111796	ENSG00000102901	ENSG00000143110	ENSG00000092853	ENSG00000004534
ENSG00000129007	ENSG00000142920	ENSG00000107719	ENSG00000117091	ENSG00000125089
ENSG00000163956	ENSG00000178464	ENSG00000123989	ENSG00000007312	ENSG00000271857
ENSG00000116815	ENSG00000196268	ENSG00000205155	ENSG00000173110	ENSG00000073756
ENSG00000136014	ENSG00000258376	ENSG00000130741	ENSG00000134802	ENSG00000141971
ENSG00000100342	ENSG00000108963	ENSG00000033100	ENSG00000082146	ENSG00000186591
ENSG00000211644	ENSG00000248302	ENSG00000126254	ENSG00000009790	ENSG00000100350
ENSG00000051825	ENSG00000180233	ENSG00000125447	ENSG00000159479	ENSG00000117385
ENSG00000198888	ENSG00000234797	ENSG00000266173	ENSG00000169385	ENSG00000115523
ENSG00000122952	ENSG00000271204	ENSG00000186687	ENSG00000144228	ENSG00000220205
ENSG00000204256	ENSG00000178764	ENSG00000179262	ENSG00000170385	ENSG00000114861
ENSG00000229320	ENSG00000281404	ENSG00000269404	ENSG00000154310	ENSG00000223705
ENSG00000138160	ENSG00000138623	ENSG00000164880	ENSG00000183508	ENSG00000266714
ENSG00000100292	ENSG00000005882	ENSG00000144642	ENSG00000176890	ENSG00000095951
ENSG00000240342	ENSG00000068438	ENSG00000137309	ENSG00000213585	ENSG00000221988
ENSG00000120833	ENSG00000078747	ENSG00000187862	ENSG00000072110	ENSG00000135604
ENSG00000136286	ENSG00000135074	ENSG00000099958	ENSG00000180817	ENSG00000196323
ENSG00000030110	ENSG00000154237	ENSG00000144524	ENSG00000109016	ENSG00000135404
ENSG00000175198	ENSG00000176700	ENSG00000104894	ENSG00000032742	ENSG00000095319
ENSG00000141526	ENSG00000110104	ENSG00000167118	ENSG00000150753
ENSG00000169155	ENSG00000167925	ENSG00000129925	ENSG00000102172
ENSG00000081052	ENSG00000078061	ENSG00000007376	ENSG00000114446
ENSG00000150637	ENSG00000143368	ENSG00000143624	ENSG00000000419
ENSG00000166913	ENSG00000105401	ENSG00000116455	ENSG00000230124
ENSG00000139832	ENSG00000108774	ENSG00000228474	ENSG00000111540
ENSG00000051341	ENSG00000160190	ENSG00000128739	ENSG00000175073
ENSG00000141524	ENSG00000198612	ENSG00000005020	ENSG00000258017
ENSG00000172575	ENSG00000117360	ENSG00000162889	ENSG00000118508
ENSG00000114737	ENSG00000133678	ENSG00000173511	ENSG00000025708
ENSG00000100354	ENSG00000279693	ENSG00000137161	ENSG00000179094
ENSG00000189077	ENSG00000157911	ENSG00000130733	ENSG00000131238
ENSG00000183837	ENSG00000278259	ENSG00000013374	ENSG00000116574
ENSG00000165280	ENSG00000173482	ENSG00000197629	ENSG00000118971
ENSG00000198874	ENSG00000140968	ENSG00000198586	ENSG00000148773
ENSG00000271503	ENSG00000186818	ENSG00000158863	ENSG00000070961
ENSG00000185909	ENSG00000125386	ENSG00000110400	ENSG00000172115
ENSG00000133321	ENSG00000129696	ENSG00000243716	ENSG00000132780
ENSG00000142405	ENSG00000111249	ENSG00000279748	ENSG00000135048
ENSG00000137770	ENSG00000157778	ENSG00000159674	ENSG00000111144
ENSG00000116191	ENSG00000104960	ENSG00000125971	ENSG00000166750
ENSG00000169756	ENSG00000269243	ENSG00000184900	ENSG00000047410
ENSG00000162654	ENSG00000188321	ENSG00000185507	ENSG00000106546
ENSG00000160741	ENSG00000169413	ENSG00000099250	ENSG00000142347
ENSG00000115267	ENSG00000084444	ENSG00000126767	ENSG00000129657
ENSG00000175606	ENSG00000160326	ENSG00000174444	ENSG00000171867
ENSG00000139626	ENSG00000033800	ENSG00000169429	ENSG00000105197
ENSG00000187741	ENSG00000143569	ENSG00000046653	ENSG00000101365
ENSG00000211673	ENSG00000119711	ENSG00000182054	ENSG00000160888
ENSG00000115840	ENSG00000064651	ENSG00000265354	ENSG00000265972
ENSG00000169896	ENSG00000264229	ENSG00000139725	ENSG00000138185
ENSG00000184432	ENSG00000172530	ENSG00000172831	ENSG00000172366
ENSG00000127824	ENSG00000204196	ENSG00000067533	ENSG00000085662
ENSG00000166825	ENSG00000204514	ENSG00000099992	ENSG00000002587
ENSG00000113013	ENSG00000172893	ENSG00000076604	ENSG00000109519
ENSG00000137996	ENSG00000078967	ENSG00000213923	ENSG00000124256
ENSG00000171617	ENSG00000186575	ENSG00000132965	ENSG00000143942
ENSG00000111640	ENSG00000148842	ENSG00000182158	ENSG00000141505
ENSG00000145386	ENSG00000196118	ENSG00000236383	ENSG00000231435
ENSG00000164032	ENSG00000159708	ENSG00000166265	ENSG00000083099
ENSG00000120539	ENSG00000168924	ENSG00000013275	ENSG00000092621
ENSG00000157657	ENSG00000235865	ENSG00000173457	ENSG00000182287
ENSG00000147121	ENSG00000158373	ENSG00000246859	ENSG00000100300
ENSG00000168010	ENSG00000281255	ENSG00000102144	ENSG00000136682
ENSG00000162747	ENSG00000100767	ENSG00000130311	ENSG00000168710
ENSG00000113070	ENSG00000003096	ENSG00000179151	ENSG00000135316
ENSG00000157514	ENSG00000213689	ENSG00000206503	ENSG00000122566
ENSG00000115750	ENSG00000172062	ENSG00000129993	ENSG00000234684
ENSG00000089685	ENSG00000160410	ENSG00000136807	ENSG00000115271
ENSG00000187231	ENSG00000260793	ENSG00000115956	ENSG00000173706
ENSG00000051596	ENSG00000168255	ENSG00000226221	ENSG00000171314
ENSG00000137509	ENSG00000159363	ENSG00000146674	ENSG00000042980
ENSG00000171443	ENSG00000074370	ENSG00000122406	ENSG00000138750
ENSG00000058804	ENSG00000251380	ENSG00000065923	ENSG00000197043
ENSG00000013503	ENSG00000122359	ENSG00000238083	ENSG00000117528
ENSG00000090612	ENSG00000165898	ENSG00000013364
ENSG00000102760	ENSG00000070423	ENSG00000141458
ENSG00000052723	ENSG00000110583	ENSG00000084090
ENSG00000231925	ENSG00000116791	ENSG00000213593
ENSG00000073111	ENSG00000226816	ENSG00000168936
ENSG00000121064	ENSG00000164904	ENSG00000181467
ENSG00000144381	ENSG00000169083
ENSG00000243290	ENSG00000111671
ENSG00000166803	ENSG00000159335
ENSG00000132744	ENSG00000137944
ENSG00000177409	ENSG00000167685
ENSG00000103995	ENSG00000198178
ENSG00000132514	ENSG00000130475
ENSG00000248672
ENSG00000197329
ENSG00000235043
ENSG00000146094
ENSG00000171861
ENSG00000120725
ENSG00000198053
ENSG00000112299
ENSG00000250021
ENSG00000211653
ENSG00000165733
ENSG00000245688
ENSG00000254709
ENSG00000170458
ENSG00000151835
ENSG00000112245
ENSG00000255073
ENSG00000104343
ENSG00000064201
ENSG00000178971
ENSG00000060138
ENSG00000012779
ENSG00000131374
ENSG00000138246
ENSG00000140988
ENSG00000184164
ENSG00000172534
ENSG00000119508
ENSG00000155380
ENSG00000197894
ENSG00000134375
ENSG00000196544
ENSG00000097046
ENSG00000152804
ENSG00000163154
ENSG00000168421
ENSG00000164120
ENSG00000169762
ENSG00000100151
ENSG00000189114

## Sheet: BC (negative module)
Gene names in modules determined by WGCNA in B cells of ZIKV-uninfected patients
module_1	module_2	module_3	module_4	module_5
ENSG00000159958	ENSG00000103187	ENSG00000198888	ENSG00000170345	ENSG00000198695
ENSG00000162511	ENSG00000105738	ENSG00000198712	ENSG00000171223	ENSG00000116741
ENSG00000162894	ENSG00000075624	ENSG00000110848	ENSG00000142669	ENSG00000002834
ENSG00000136490	ENSG00000039523	ENSG00000185650	ENSG00000129353	ENSG00000102858
ENSG00000133112	ENSG00000211899	ENSG00000103005	ENSG00000147065	ENSG00000111669
ENSG00000231925	ENSG00000167978	ENSG00000225630	ENSG00000269404	ENSG00000197136
ENSG00000196092	ENSG00000281344	ENSG00000214182	ENSG00000167615	ENSG00000213442
ENSG00000080603	ENSG00000156304	ENSG00000182718	ENSG00000203879	ENSG00000140319
ENSG00000196205	ENSG00000132589	ENSG00000119335	ENSG00000213676	ENSG00000165502
ENSG00000233476	ENSG00000172534	ENSG00000196126	ENSG00000108523	ENSG00000134248
ENSG00000172349	ENSG00000064666	ENSG00000234797	ENSG00000171700	ENSG00000167526
ENSG00000220205	ENSG00000012822	ENSG00000102007	ENSG00000171206	ENSG00000092841
ENSG00000177951	ENSG00000167548	ENSG00000175274	ENSG00000089327	ENSG00000150867
ENSG00000137309	ENSG00000179583	ENSG00000008018	ENSG00000100664	ENSG00000140264
ENSG00000153094	ENSG00000140497	ENSG00000140983	ENSG00000131196	ENSG00000116030
ENSG00000139613	ENSG00000168066	ENSG00000165678	ENSG00000152242	ENSG00000100902
ENSG00000280156	ENSG00000188021	ENSG00000132465	ENSG00000204310	ENSG00000168003
ENSG00000182162	ENSG00000204256	ENSG00000130479	ENSG00000167182	ENSG00000109475
ENSG00000106948	ENSG00000185359	ENSG00000229638	ENSG00000117410	ENSG00000088986
ENSG00000152520	ENSG00000100201	ENSG00000005882	ENSG00000166136	ENSG00000116288
ENSG00000130518	ENSG00000074370	ENSG00000141543	ENSG00000115875	ENSG00000134419
ENSG00000205744	ENSG00000142039	ENSG00000180353	ENSG00000160326	ENSG00000234184
ENSG00000118680	ENSG00000122644	ENSG00000067082	ENSG00000119801	ENSG00000125245
ENSG00000160683	ENSG00000090924	ENSG00000185627	ENSG00000113811	ENSG00000214736
ENSG00000062485	ENSG00000014164	ENSG00000164032	ENSG00000143569	ENSG00000177600
ENSG00000114779	ENSG00000175115	ENSG00000118640	ENSG00000100243	ENSG00000178449
ENSG00000110777	ENSG00000166888	ENSG00000127540	ENSG00000168421	ENSG00000249915
ENSG00000161847	ENSG00000130985	ENSG00000185043	ENSG00000244313	ENSG00000143977
ENSG00000159314	ENSG00000100280	ENSG00000198315	ENSG00000106290	ENSG00000129084
ENSG00000155368	ENSG00000167552	ENSG00000130429	ENSG00000121104	ENSG00000162517
ENSG00000104859	ENSG00000104894	ENSG00000269028	ENSG00000254452	ENSG00000168028
ENSG00000148841	ENSG00000014216	ENSG00000158864	ENSG00000132967	ENSG00000145632
ENSG00000185236	ENSG00000263006	ENSG00000110108	ENSG00000099821	ENSG00000075142
ENSG00000173020	ENSG00000163348	ENSG00000143549	ENSG00000167323	ENSG00000090104
ENSG00000130787	ENSG00000161791	ENSG00000143621	ENSG00000131759	ENSG00000254999
ENSG00000224578	ENSG00000178971	ENSG00000143368	ENSG00000077454	ENSG00000063322
ENSG00000130175	ENSG00000102225	ENSG00000211670	ENSG00000177272	ENSG00000172508
ENSG00000082438	ENSG00000131174	ENSG00000228049	ENSG00000184381	ENSG00000116209
ENSG00000205176	ENSG00000044574	ENSG00000130303	ENSG00000113916	ENSG00000162736
ENSG00000198218	ENSG00000198563	ENSG00000228253	ENSG00000102901	ENSG00000068697
ENSG00000114650	ENSG00000137497	ENSG00000213654	ENSG00000198858	ENSG00000115541
ENSG00000108828	ENSG00000100647	ENSG00000213145	ENSG00000089693	ENSG00000113732
ENSG00000181222	ENSG00000139645	ENSG00000143933	ENSG00000213983	ENSG00000169442
ENSG00000154654	ENSG00000131788	ENSG00000197019	ENSG00000184076	ENSG00000273149
ENSG00000129667	ENSG00000171862	ENSG00000211956	ENSG00000214021	ENSG00000172428
ENSG00000167604	ENSG00000177485	ENSG00000124772	ENSG00000065427	ENSG00000162961
ENSG00000258727	ENSG00000142546	ENSG00000241106	ENSG00000115165	ENSG00000034713
ENSG00000145287	ENSG00000163125	ENSG00000102144	ENSG00000065970	ENSG00000261796
ENSG00000177666	ENSG00000103197	ENSG00000165916	ENSG00000013441	ENSG00000126107
ENSG00000167658	ENSG00000076108	ENSG00000164919	ENSG00000089820	ENSG00000135404
ENSG00000105879	ENSG00000073849	ENSG00000041357	ENSG00000159352	ENSG00000105640
ENSG00000185504	ENSG00000141682	ENSG00000279184	ENSG00000279602	ENSG00000021300
ENSG00000143373	ENSG00000142002	ENSG00000204264	ENSG00000114904	ENSG00000099999
ENSG00000158195	ENSG00000197324	ENSG00000117360	ENSG00000114942	ENSG00000175348
ENSG00000224086	ENSG00000101194	ENSG00000079785	ENSG00000110697	ENSG00000198856
ENSG00000005206	ENSG00000204469	ENSG00000100612	ENSG00000170315	ENSG00000169508
ENSG00000120899	ENSG00000175582	ENSG00000004975	ENSG00000143363	ENSG00000178982
ENSG00000100911	ENSG00000179262	ENSG00000124562	ENSG00000161960	ENSG00000231500
ENSG00000178764	ENSG00000162298	ENSG00000164405	ENSG00000184840	ENSG00000126088
ENSG00000214176	ENSG00000028277	ENSG00000260349	ENSG00000133056	ENSG00000169020
ENSG00000148840	ENSG00000168488	ENSG00000117450	ENSG00000128272	ENSG00000155957
ENSG00000006025	ENSG00000262246	ENSG00000184574	ENSG00000104972	ENSG00000181038
ENSG00000127419	ENSG00000185885	ENSG00000205302	ENSG00000172493	ENSG00000232472
ENSG00000129562	ENSG00000088888	ENSG00000042493	ENSG00000139687	ENSG00000126698
ENSG00000253719	ENSG00000176087	ENSG00000241860	ENSG00000100393	ENSG00000128524
ENSG00000126767	ENSG00000242372	ENSG00000166974	ENSG00000117133	ENSG00000072694
ENSG00000144791	ENSG00000198771	ENSG00000105618	ENSG00000227039	ENSG00000169429
ENSG00000140750	ENSG00000118432	ENSG00000131023	ENSG00000124733	ENSG00000120860
ENSG00000171161	ENSG00000225190	ENSG00000136930	ENSG00000198911	ENSG00000124172
ENSG00000126746	ENSG00000176533	ENSG00000155115	ENSG00000237513	ENSG00000140538
ENSG00000154723	ENSG00000174444	ENSG00000163568	ENSG00000185787	ENSG00000130770
ENSG00000168175	ENSG00000187837	ENSG00000133884	ENSG00000146278	ENSG00000213051
ENSG00000187912	ENSG00000106144	ENSG00000170881	ENSG00000278996	ENSG00000100726
ENSG00000086758	ENSG00000173801	ENSG00000265401	ENSG00000280441	ENSG00000100387
ENSG00000143398	ENSG00000160445	ENSG00000239713	ENSG00000205277	ENSG00000114209
ENSG00000091592	ENSG00000149532	ENSG00000120616	ENSG00000165775	ENSG00000168255
ENSG00000177728	ENSG00000275981	ENSG00000105771	ENSG00000071894	ENSG00000108557
ENSG00000013288	ENSG00000091073	ENSG00000160752	ENSG00000120690	ENSG00000092094
ENSG00000138834	ENSG00000128739	ENSG00000136560	ENSG00000261200	ENSG00000145494
ENSG00000076928	ENSG00000186815	ENSG00000111540	ENSG00000125755	ENSG00000241343
ENSG00000154978	ENSG00000185834	ENSG00000048740	ENSG00000176542	ENSG00000072042
ENSG00000070423	ENSG00000236333	ENSG00000108840	ENSG00000197956	ENSG00000033627
ENSG00000115232	ENSG00000198925	ENSG00000164151	ENSG00000088038	ENSG00000150316
ENSG00000078808	ENSG00000175634	ENSG00000168970	ENSG00000257923	ENSG00000185085
ENSG00000173456	ENSG00000122545	ENSG00000189043	ENSG00000105254	ENSG00000279628
ENSG00000100299	ENSG00000125447	ENSG00000138443	ENSG00000074054	ENSG00000211666
ENSG00000214199	ENSG00000089597	ENSG00000135148	ENSG00000280614	ENSG00000175390
ENSG00000118816	ENSG00000179833	ENSG00000197043	ENSG00000280800	ENSG00000279428
ENSG00000138814	ENSG00000196235	ENSG00000211959	ENSG00000281181	ENSG00000213300
ENSG00000172183	ENSG00000032444	ENSG00000198198	ENSG00000089639	ENSG00000243753
ENSG00000164104	ENSG00000148180	ENSG00000172992	ENSG00000170653	ENSG00000182551
ENSG00000132792	ENSG00000132635	ENSG00000163636	ENSG00000159461	ENSG00000260280
ENSG00000197915	ENSG00000141503	ENSG00000139193	ENSG00000117298	ENSG00000183963
ENSG00000148297	ENSG00000113068	ENSG00000211592	ENSG00000160710	ENSG00000243927
ENSG00000147224	ENSG00000235655	ENSG00000100591	ENSG00000279933	ENSG00000077097
ENSG00000166987	ENSG00000187109	ENSG00000198730	ENSG00000185070	ENSG00000204196
ENSG00000104812	ENSG00000196843	ENSG00000259924	ENSG00000069188	ENSG00000116586
ENSG00000142507	ENSG00000265241	ENSG00000116667	ENSG00000063978	ENSG00000173113
ENSG00000234782	ENSG00000243716	ENSG00000266967	ENSG00000093144	ENSG00000137547
ENSG00000189403	ENSG00000140015	ENSG00000155463	ENSG00000104884	ENSG00000138398
ENSG00000145864	ENSG00000204842	ENSG00000234009	ENSG00000173327	ENSG00000118855
ENSG00000077312	ENSG00000127666	ENSG00000111676	ENSG00000185905	ENSG00000112367
ENSG00000166562	ENSG00000278811	ENSG00000138185	ENSG00000099917	ENSG00000223501
ENSG00000072506	ENSG00000196220	ENSG00000140379	ENSG00000123358	ENSG00000132965
ENSG00000211964	ENSG00000118495	ENSG00000143222	ENSG00000103035	ENSG00000108107
ENSG00000255112	ENSG00000196182	ENSG00000164061	ENSG00000151092	ENSG00000254893
ENSG00000188229	ENSG00000091542	ENSG00000111716	ENSG00000130165	ENSG00000100554
ENSG00000110583	ENSG00000144802	ENSG00000150093	ENSG00000154529	ENSG00000211946
ENSG00000167685	ENSG00000107798	ENSG00000136826	ENSG00000109519	ENSG00000179097
ENSG00000132507	ENSG00000013523	ENSG00000125166	ENSG00000178913	ENSG00000092445
ENSG00000196588	ENSG00000110955	ENSG00000160949	ENSG00000103932	ENSG00000124614
ENSG00000100345	ENSG00000090273	ENSG00000058668	ENSG00000116016	ENSG00000196834
ENSG00000105662	ENSG00000117215	ENSG00000116459	ENSG00000117362	ENSG00000249669
ENSG00000104154	ENSG00000125037	ENSG00000241468	ENSG00000233750	ENSG00000213553
ENSG00000128891	ENSG00000136877	ENSG00000281649	ENSG00000021355	ENSG00000035928
ENSG00000137802	ENSG00000269821	ENSG00000267523	ENSG00000011304	ENSG00000158411
ENSG00000128604	ENSG00000279072	ENSG00000168961	ENSG00000007541	ENSG00000143333
ENSG00000241978	ENSG00000186283	ENSG00000100605	ENSG00000256683	ENSG00000218175
ENSG00000129518	ENSG00000113845	ENSG00000071243	ENSG00000003249	ENSG00000164258
ENSG00000160932	ENSG00000145012	ENSG00000111880	ENSG00000055130	ENSG00000255302
ENSG00000164880	ENSG00000260230	ENSG00000132341	ENSG00000161103	ENSG00000133983
ENSG00000156110	ENSG00000183337	ENSG00000112245	ENSG00000159593	ENSG00000189266
ENSG00000124151	ENSG00000136451	ENSG00000189159	ENSG00000143631	ENSG00000139364
ENSG00000149639	ENSG00000108219	ENSG00000147162	ENSG00000178950	ENSG00000168092
ENSG00000108799	ENSG00000178127	ENSG00000122566	ENSG00000141564	ENSG00000182952
ENSG00000186174	ENSG00000164684	ENSG00000224041	ENSG00000104853	ENSG00000211933
ENSG00000165923	ENSG00000249115	ENSG00000091317	ENSG00000145016	ENSG00000106591
ENSG00000096070	ENSG00000127603	ENSG00000124659	ENSG00000090857	ENSG00000143149
ENSG00000038358	ENSG00000184432	ENSG00000237506	ENSG00000090266	ENSG00000049541
ENSG00000141522	ENSG00000146109	ENSG00000156411	ENSG00000241837	ENSG00000197077
ENSG00000087266	ENSG00000166913	ENSG00000100227	ENSG00000129355	ENSG00000121858
ENSG00000133639	ENSG00000162302	ENSG00000126432	ENSG00000167315	ENSG00000105819
ENSG00000010295	ENSG00000159199	ENSG00000115806	ENSG00000152804	ENSG00000115464
ENSG00000168067	ENSG00000126524	ENSG00000244437	ENSG00000169228	ENSG00000143575
ENSG00000120685	ENSG00000128590	ENSG00000100216	ENSG00000123329	ENSG00000153292
ENSG00000162231	ENSG00000103168	ENSG00000169189	ENSG00000126804	ENSG00000061676
ENSG00000111481	ENSG00000118922	ENSG00000234857	ENSG00000106028	ENSG00000166147
ENSG00000178685	ENSG00000105122	ENSG00000206142	ENSG00000083067	ENSG00000067798
ENSG00000160796	ENSG00000180370	ENSG00000204397	ENSG00000280780	ENSG00000140853
ENSG00000168918	ENSG00000107862	ENSG00000136244	ENSG00000158773	ENSG00000024862
ENSG00000171681	ENSG00000225484	ENSG00000074842	ENSG00000157306	ENSG00000159111
ENSG00000224470	ENSG00000125944	ENSG00000140612	ENSG00000121966	ENSG00000242299
ENSG00000105726	ENSG00000139168	ENSG00000140350	ENSG00000090339	ENSG00000163191
ENSG00000068724	ENSG00000079432	ENSG00000196419	ENSG00000140688	ENSG00000166908
ENSG00000138867	ENSG00000092929	ENSG00000135940	ENSG00000160753	ENSG00000123297
ENSG00000186111	ENSG00000076201	ENSG00000129682	ENSG00000139547	ENSG00000115539
ENSG00000121851	ENSG00000143158	ENSG00000170571	ENSG00000224025	ENSG00000075239
ENSG00000134283	ENSG00000169682	ENSG00000102390	ENSG00000140941	ENSG00000173915
ENSG00000174903	ENSG00000134250	ENSG00000117505	ENSG00000259726	ENSG00000279442
ENSG00000134153	ENSG00000196961	ENSG00000185630	ENSG00000099860	ENSG00000163682
ENSG00000122359	ENSG00000168883	ENSG00000216490	ENSG00000185049	ENSG00000165525
ENSG00000205352	ENSG00000112695	ENSG00000229391	ENSG00000105063	ENSG00000120549
ENSG00000169894	ENSG00000153975	ENSG00000210151	ENSG00000140474	ENSG00000144848
ENSG00000179195	ENSG00000166664	ENSG00000160410	ENSG00000114956	ENSG00000177954
ENSG00000141084	ENSG00000139641	ENSG00000088448	ENSG00000167996	ENSG00000231345
ENSG00000107968	ENSG00000118058	ENSG00000089220	ENSG00000158050	ENSG00000137876
ENSG00000140968	ENSG00000122034	ENSG00000025293	ENSG00000139990	ENSG00000145911
ENSG00000171150	ENSG00000108639	ENSG00000189042	ENSG00000204138	ENSG00000161921
ENSG00000115866	ENSG00000156508	ENSG00000147408	ENSG00000142512	ENSG00000211973
ENSG00000186010	ENSG00000133083	ENSG00000074800	ENSG00000088356	ENSG00000120437
ENSG00000138802	ENSG00000110047	ENSG00000078668	ENSG00000174282	ENSG00000108349
ENSG00000100982	ENSG00000149499	ENSG00000144579	ENSG00000282508	ENSG00000154473
ENSG00000107521	ENSG00000173545	ENSG00000101844	ENSG00000011523	ENSG00000128573
ENSG00000167283	ENSG00000234743	ENSG00000172732	ENSG00000174943	ENSG00000102893
ENSG00000215030	ENSG00000236144	ENSG00000112033	ENSG00000166199	ENSG00000148484
ENSG00000197226	ENSG00000101182	ENSG00000118308	ENSG00000113013	ENSG00000149150
ENSG00000066654	ENSG00000182934	ENSG00000160058	ENSG00000197958	ENSG00000184752
ENSG00000275993	ENSG00000185088	ENSG00000010292	ENSG00000126003	ENSG00000256618
ENSG00000163600	ENSG00000196313	ENSG00000235750	ENSG00000104973	ENSG00000154767
ENSG00000124155	ENSG00000110324	ENSG00000143119	ENSG00000145113	ENSG00000084073
ENSG00000177455	ENSG00000109458	ENSG00000112290	ENSG00000105993	ENSG00000198618
ENSG00000073578	ENSG00000233276	ENSG00000211935	ENSG00000164754	ENSG00000167642
ENSG00000170889	ENSG00000176986	ENSG00000187720	ENSG00000108588	ENSG00000113231
ENSG00000073060	ENSG00000205220	ENSG00000163344	ENSG00000169213	ENSG00000240376
ENSG00000175768	ENSG00000154222	ENSG00000253636	ENSG00000124181	ENSG00000270629
ENSG00000183741	ENSG00000106683	ENSG00000259660	ENSG00000239571	ENSG00000135801
ENSG00000149600	ENSG00000211450	ENSG00000118246	ENSG00000107949	ENSG00000151338
ENSG00000164330	ENSG00000108622	ENSG00000089737	ENSG00000165566	ENSG00000122778
ENSG00000122122	ENSG00000122218	ENSG00000118518	ENSG00000125841	ENSG00000267119
ENSG00000183775	ENSG00000101986	ENSG00000121413	ENSG00000170085	ENSG00000107819
ENSG00000189339	ENSG00000262094	ENSG00000140443	ENSG00000180304	ENSG00000235552
ENSG00000104969	ENSG00000072786	ENSG00000135932	ENSG00000204623	ENSG00000125863
ENSG00000197061	ENSG00000181143	ENSG00000105856	ENSG00000187051	ENSG00000198231
ENSG00000198258	ENSG00000156030	ENSG00000198818	ENSG00000072364	ENSG00000160117
ENSG00000182179	ENSG00000012124	ENSG00000173200	ENSG00000231991	ENSG00000158445
ENSG00000113369	ENSG00000130826	ENSG00000173660	ENSG00000107738	ENSG00000212802
ENSG00000236467	ENSG00000155393	ENSG00000198586	ENSG00000132510	ENSG00000227081
ENSG00000168887	ENSG00000113719	ENSG00000277152	ENSG00000161547	ENSG00000148730
ENSG00000165280	ENSG00000138162	ENSG00000181852	ENSG00000105229	ENSG00000177721
ENSG00000147140	ENSG00000130775	ENSG00000239951	ENSG00000175354	ENSG00000180287
ENSG00000131467	ENSG00000125818	ENSG00000187866	ENSG00000249839	ENSG00000188738
ENSG00000204843	ENSG00000128394	ENSG00000211941	ENSG00000165905	ENSG00000114030
ENSG00000179820	ENSG00000022840	ENSG00000102934	ENSG00000086062	ENSG00000158109
ENSG00000124574	ENSG00000100722	ENSG00000161981	ENSG00000157326	ENSG00000167114
ENSG00000276293	ENSG00000242802	ENSG00000134061	ENSG00000175505	ENSG00000169876
ENSG00000122678	ENSG00000197217	ENSG00000175324	ENSG00000186056	ENSG00000180998
ENSG00000140199	ENSG00000100258	ENSG00000163220	ENSG00000160323	ENSG00000126756
ENSG00000211898	ENSG00000163466	ENSG00000135968	ENSG00000119048	ENSG00000154639
ENSG00000136457	ENSG00000186704	ENSG00000100220	ENSG00000100714	ENSG00000259321
ENSG00000135596	ENSG00000007255	ENSG00000172831	ENSG00000109670	ENSG00000261020
ENSG00000140575	ENSG00000174306	ENSG00000109501	ENSG00000124126	ENSG00000269934
ENSG00000182487	ENSG00000172757	ENSG00000185608	ENSG00000052126	ENSG00000100320
ENSG00000068354	ENSG00000082153	ENSG00000115760	ENSG00000279110	ENSG00000005339
ENSG00000164080	ENSG00000211945	ENSG00000197258	ENSG00000122863	ENSG00000111775
ENSG00000099949	ENSG00000152291	ENSG00000164244	ENSG00000196159	ENSG00000185513
ENSG00000093072	ENSG00000008710	ENSG00000245910	ENSG00000232112	ENSG00000198216
ENSG00000206579	ENSG00000065548	ENSG00000155096	ENSG00000169246	ENSG00000113361
ENSG00000175161	ENSG00000168101	ENSG00000099992	ENSG00000151176	ENSG00000173627
ENSG00000087191	ENSG00000228502	ENSG00000048462	ENSG00000084774	ENSG00000086061
ENSG00000136878	ENSG00000166750	ENSG00000124160	ENSG00000280038	ENSG00000267586
ENSG00000178209	ENSG00000015133	ENSG00000119705	ENSG00000077044	ENSG00000078070
ENSG00000124782	ENSG00000152234	ENSG00000169045	ENSG00000026508	ENSG00000113739
ENSG00000133065	ENSG00000117676	ENSG00000197702	ENSG00000163956	ENSG00000160570
ENSG00000274775	ENSG00000080845	ENSG00000177200	ENSG00000266028	ENSG00000078114
ENSG00000142252	ENSG00000127084	ENSG00000183206	ENSG00000136942	ENSG00000134014
ENSG00000235194	ENSG00000079805	ENSG00000172260	ENSG00000246863	ENSG00000120327
ENSG00000226946	ENSG00000168394	ENSG00000112685	ENSG00000256028	ENSG00000143473
ENSG00000130226	ENSG00000132274	ENSG00000250021	ENSG00000278834	ENSG00000279328
ENSG00000144711	ENSG00000110844	ENSG00000115368	ENSG00000079313	ENSG00000211638
ENSG00000161010	ENSG00000139636	ENSG00000152061	ENSG00000123136	ENSG00000215199
ENSG00000170275	ENSG00000175221	ENSG00000211937	ENSG00000099795	ENSG00000230629
ENSG00000110719	ENSG00000132661	ENSG00000030582	ENSG00000114520	ENSG00000114656
ENSG00000107223	ENSG00000163374	ENSG00000196912	ENSG00000075785	ENSG00000231767
ENSG00000100764	ENSG00000114439	ENSG00000232888	ENSG00000158258	ENSG00000213621
ENSG00000111011	ENSG00000243477	ENSG00000204592	ENSG00000157423	ENSG00000080822
ENSG00000175224	ENSG00000131238	ENSG00000172172	ENSG00000198951	ENSG00000102103
ENSG00000189319	ENSG00000141030	ENSG00000167925	ENSG00000141580	ENSG00000144810
ENSG00000113649	ENSG00000168653	ENSG00000131748	ENSG00000243302	ENSG00000103978
ENSG00000108468	ENSG00000273079	ENSG00000196757	ENSG00000096746	ENSG00000139180
ENSG00000197714	ENSG00000165283	ENSG00000099995	ENSG00000196535	ENSG00000115816
ENSG00000126353	ENSG00000247774	ENSG00000139725	ENSG00000272568	ENSG00000053524
ENSG00000181061	ENSG00000140854	ENSG00000175820	ENSG00000126883	ENSG00000129055
ENSG00000136810	ENSG00000163660	ENSG00000063046	ENSG00000184990	ENSG00000148408
ENSG00000196814	ENSG00000126012	ENSG00000165915	ENSG00000104856	ENSG00000173210
ENSG00000132475	ENSG00000047849	ENSG00000173692	ENSG00000110801	ENSG00000175874
ENSG00000163873	ENSG00000081791	ENSG00000258017	ENSG00000213949	ENSG00000129219
ENSG00000068903	ENSG00000130638	ENSG00000198937	ENSG00000107816	ENSG00000143494
ENSG00000132182	ENSG00000102580	ENSG00000137101	ENSG00000104960	ENSG00000110944
ENSG00000173065	ENSG00000137767	ENSG00000071462	ENSG00000111906	ENSG00000101974
ENSG00000169100	ENSG00000272556	ENSG00000127580	ENSG00000096060	ENSG00000122548
ENSG00000064607	ENSG00000120942	ENSG00000243466	ENSG00000159450	ENSG00000134769
ENSG00000131051	ENSG00000108963	ENSG00000156171	ENSG00000099194	ENSG00000182827
ENSG00000116478	ENSG00000173226	ENSG00000167005	ENSG00000164627	ENSG00000245205
ENSG00000131401	ENSG00000057663	ENSG00000114988	ENSG00000183431	ENSG00000214223
ENSG00000154803	ENSG00000119866	ENSG00000070190	ENSG00000105429	ENSG00000104976
ENSG00000175197	ENSG00000231721	ENSG00000183873	ENSG00000171222	ENSG00000181027
ENSG00000182858	ENSG00000173068	ENSG00000130755	ENSG00000184787	ENSG00000188321
ENSG00000164398	ENSG00000124486	ENSG00000180644	ENSG00000197162	ENSG00000136504
ENSG00000169668	ENSG00000151651	ENSG00000171130	ENSG00000067057	ENSG00000165312
ENSG00000253525	ENSG00000119596	ENSG00000049883	ENSG00000105519	ENSG00000156831
ENSG00000177542	ENSG00000148444	ENSG00000177807	ENSG00000154080	ENSG00000145241
ENSG00000196428	ENSG00000259295	ENSG00000151465	ENSG00000079246	ENSG00000183291
ENSG00000115758	ENSG00000078295	ENSG00000105556	ENSG00000159840	ENSG00000075914
ENSG00000198815	ENSG00000151292	ENSG00000235989	ENSG00000267165	ENSG00000065809
ENSG00000187699	ENSG00000134480	ENSG00000131653	ENSG00000269937	ENSG00000127952
ENSG00000187372	ENSG00000142949	ENSG00000117385	ENSG00000179361	ENSG00000155363
ENSG00000183617	ENSG00000168701	ENSG00000138641	ENSG00000145242	ENSG00000095539
ENSG00000137834	ENSG00000111728	ENSG00000156738	ENSG00000163531	ENSG00000166275
ENSG00000166716	ENSG00000109062	ENSG00000174547	ENSG00000146063	ENSG00000240821
ENSG00000143624	ENSG00000042753	ENSG00000055044	ENSG00000125731	ENSG00000183092
ENSG00000137504	ENSG00000116604	ENSG00000243290	ENSG00000250264	ENSG00000013725
ENSG00000181904	ENSG00000237094	ENSG00000116747	ENSG00000140323	ENSG00000145982
ENSG00000213619	ENSG00000225930	ENSG00000161021	ENSG00000105501	ENSG00000137713
ENSG00000069431	ENSG00000019144	ENSG00000188219	ENSG00000182866	ENSG00000164124
ENSG00000002586	ENSG00000011465	ENSG00000185823	ENSG00000136205	ENSG00000260585
ENSG00000144028	ENSG00000112640	ENSG00000167613	ENSG00000106460	ENSG00000135336
ENSG00000109736	ENSG00000105518	ENSG00000100567	ENSG00000231752	ENSG00000267058
ENSG00000089775	ENSG00000105722	ENSG00000169760	ENSG00000180869	ENSG00000166111
ENSG00000109118	ENSG00000172878	ENSG00000032389	ENSG00000139620	ENSG00000107829
ENSG00000112514	ENSG00000090372	ENSG00000114013	ENSG00000136732	ENSG00000074266
ENSG00000145247	ENSG00000164414	ENSG00000206538	ENSG00000140299	ENSG00000213073
ENSG00000196696	ENSG00000171608	ENSG00000279159	ENSG00000141968	ENSG00000063177
ENSG00000185565	ENSG00000051523	ENSG00000112078	ENSG00000007202	ENSG00000166473
ENSG00000100083	ENSG00000166747	ENSG00000004777	ENSG00000198792	ENSG00000258654
ENSG00000168476	ENSG00000120896	ENSG00000142675	ENSG00000168310	ENSG00000091140
ENSG00000171109	ENSG00000090006	ENSG00000196504	ENSG00000249673	ENSG00000127125
ENSG00000031698	ENSG00000171067	ENSG00000120526	ENSG00000158545	ENSG00000162390
ENSG00000163539	ENSG00000163468	ENSG00000198130	ENSG00000006652	ENSG00000101343
ENSG00000232653	ENSG00000214253	ENSG00000117597	ENSG00000110871	ENSG00000122958
ENSG00000198408	ENSG00000110104	ENSG00000091656	ENSG00000152104	ENSG00000184117
ENSG00000177731	ENSG00000162413	ENSG00000138663	ENSG00000104880	ENSG00000152402
ENSG00000184588	ENSG00000243335	ENSG00000165084	ENSG00000180739	ENSG00000188916
ENSG00000125995	ENSG00000008324	ENSG00000091483	ENSG00000236824	ENSG00000124767
ENSG00000166188	ENSG00000174327	ENSG00000189050	ENSG00000279232	ENSG00000197558
ENSG00000173064	ENSG00000225769	ENSG00000115239	ENSG00000116903	ENSG00000278156
ENSG00000147684	ENSG00000143384	ENSG00000100600	ENSG00000215845	ENSG00000100347
ENSG00000179222	ENSG00000169567	ENSG00000112137	ENSG00000205683	ENSG00000244398
ENSG00000117899	ENSG00000124570	ENSG00000151575	ENSG00000130589	ENSG00000032219
ENSG00000240053	ENSG00000204967	ENSG00000211966	ENSG00000115350	ENSG00000139292
ENSG00000110651	ENSG00000104998	ENSG00000119725	ENSG00000130382	ENSG00000198851
ENSG00000167085	ENSG00000146425	ENSG00000170906	ENSG00000188107	ENSG00000164934
ENSG00000247982	ENSG00000119421	ENSG00000100941	ENSG00000051108	ENSG00000105366
ENSG00000095564	ENSG00000133466	ENSG00000182224	ENSG00000172771	ENSG00000171368
ENSG00000073614	ENSG00000163428	ENSG00000107175	ENSG00000250151	ENSG00000185775
ENSG00000198898	ENSG00000198830	ENSG00000182481	ENSG00000084693	ENSG00000180257
ENSG00000167676	ENSG00000182220	ENSG00000236439	ENSG00000258839	ENSG00000246582
ENSG00000111816	ENSG00000063169	ENSG00000175193	ENSG00000115241	ENSG00000268658
ENSG00000132376	ENSG00000228589	ENSG00000136631	ENSG00000104897	ENSG00000104343
ENSG00000181523	ENSG00000230076	ENSG00000186625	ENSG00000261272	ENSG00000164169
ENSG00000089248	ENSG00000164924	ENSG00000111231	ENSG00000130703	ENSG00000118492
ENSG00000103319	ENSG00000225813	ENSG00000139684	ENSG00000232732	ENSG00000095370
ENSG00000115685	ENSG00000185101	ENSG00000204386	ENSG00000188566	ENSG00000166024
ENSG00000197747	ENSG00000167566	ENSG00000164066	ENSG00000115112
ENSG00000020129	ENSG00000165732	ENSG00000104299	ENSG00000171435
ENSG00000103051	ENSG00000100033	ENSG00000184983	ENSG00000259380
ENSG00000102349	ENSG00000130724	ENSG00000078674	ENSG00000280302
ENSG00000143126	ENSG00000089053	ENSG00000100804	ENSG00000143443
ENSG00000215899	ENSG00000259436	ENSG00000157601	ENSG00000065978
ENSG00000132879	ENSG00000106554	ENSG00000169251	ENSG00000204576
ENSG00000248643	ENSG00000108424	ENSG00000095321	ENSG00000010017
ENSG00000185219	ENSG00000034152	ENSG00000054356	ENSG00000106153
ENSG00000105404	ENSG00000125676	ENSG00000225921	ENSG00000154813
ENSG00000148400	ENSG00000115282	ENSG00000115233	ENSG00000164897
ENSG00000228544	ENSG00000280117	ENSG00000147996	ENSG00000236992
ENSG00000198589	ENSG00000230224	ENSG00000131495	ENSG00000158985
ENSG00000148308	ENSG00000164938	ENSG00000132432	ENSG00000178809
ENSG00000011021	ENSG00000170542	ENSG00000020426	ENSG00000232956
ENSG00000140279	ENSG00000248483	ENSG00000100580	ENSG00000103249
ENSG00000163257	ENSG00000162924	ENSG00000233695	ENSG00000149823
ENSG00000121067	ENSG00000169592	ENSG00000069493	ENSG00000170382
ENSG00000136295	ENSG00000224881	ENSG00000105792	ENSG00000223529
ENSG00000221968	ENSG00000267287	ENSG00000150471	ENSG00000109775
ENSG00000065534	ENSG00000103064	ENSG00000144043	ENSG00000239382
ENSG00000279217	ENSG00000170089	ENSG00000211648	ENSG00000198677
ENSG00000143753	ENSG00000116688	ENSG00000180957	ENSG00000104763
ENSG00000124243	ENSG00000117713	ENSG00000069849	ENSG00000069509
ENSG00000089159	ENSG00000137496	ENSG00000217555	ENSG00000182841
ENSG00000276203	ENSG00000108592	ENSG00000163041	ENSG00000214331
ENSG00000181555	ENSG00000152942	ENSG00000075415	ENSG00000169564
ENSG00000109854	ENSG00000124571	ENSG00000174886	ENSG00000083857
ENSG00000142166	ENSG00000280145	ENSG00000235859	ENSG00000050628
ENSG00000259529	ENSG00000099797	ENSG00000169851	ENSG00000235314
ENSG00000087074	ENSG00000169612	ENSG00000122692	ENSG00000107021
ENSG00000099139	ENSG00000085872	ENSG00000272374	ENSG00000182308
ENSG00000173077	ENSG00000144645	ENSG00000010244	ENSG00000253734
ENSG00000125445	ENSG00000095139	ENSG00000109861	ENSG00000130475
ENSG00000150347	ENSG00000198026	ENSG00000050820	ENSG00000198173
ENSG00000234377	ENSG00000137962	ENSG00000280011	ENSG00000157916
ENSG00000156959	ENSG00000140718	ENSG00000079841	ENSG00000141456
ENSG00000136758	ENSG00000166783	ENSG00000271699	ENSG00000164877
ENSG00000157693	ENSG00000033122	ENSG00000137770	ENSG00000283033
ENSG00000047410	ENSG00000104774	ENSG00000267263	ENSG00000137265
ENSG00000100403	ENSG00000130813	ENSG00000130368	ENSG00000170791
ENSG00000198728	ENSG00000182165	ENSG00000170145	ENSG00000226715
ENSG00000196391	ENSG00000232216	ENSG00000113494	ENSG00000100883
ENSG00000100473	ENSG00000005194	ENSG00000182366	ENSG00000249487
ENSG00000170502	ENSG00000126254	ENSG00000100350	ENSG00000168283
ENSG00000170075	ENSG00000102119	ENSG00000131828	ENSG00000278963
ENSG00000148053	ENSG00000224373	ENSG00000187079	ENSG00000177700
ENSG00000225321	ENSG00000163285	ENSG00000070785	ENSG00000086504
ENSG00000140990	ENSG00000197550	ENSG00000008405	ENSG00000257218
ENSG00000281490	ENSG00000163618	ENSG00000130723	ENSG00000102409
ENSG00000171443	ENSG00000260898	ENSG00000168291	ENSG00000047346
ENSG00000237523	ENSG00000074201	ENSG00000214376	ENSG00000255717
ENSG00000139718	ENSG00000136997	ENSG00000144589	ENSG00000140400
ENSG00000028137	ENSG00000232388	ENSG00000184956	ENSG00000180992
ENSG00000082213	ENSG00000110395	ENSG00000138801	ENSG00000071054
ENSG00000157978	ENSG00000249264	ENSG00000146223	ENSG00000110723
ENSG00000136527	ENSG00000177000	ENSG00000159640	ENSG00000240342
ENSG00000282419	ENSG00000205937	ENSG00000084207	ENSG00000196209
ENSG00000112659	ENSG00000185825	ENSG00000282122	ENSG00000248971
ENSG00000122390	ENSG00000061273	ENSG00000205571	ENSG00000131143
ENSG00000152332	ENSG00000198663	ENSG00000211942	ENSG00000253389
ENSG00000185591	ENSG00000169627	ENSG00000107290	ENSG00000133138
ENSG00000223547	ENSG00000075651	ENSG00000136068	ENSG00000144867
ENSG00000140374	ENSG00000171425	ENSG00000048162	ENSG00000119547
ENSG00000101161	ENSG00000106009	ENSG00000083535	ENSG00000156687
ENSG00000112561	ENSG00000124942	ENSG00000111653	ENSG00000157542
ENSG00000103335	ENSG00000175893	ENSG00000068079	ENSG00000119280
ENSG00000162063	ENSG00000156599	ENSG00000133961	ENSG00000100038
ENSG00000164068	ENSG00000083799	ENSG00000162910	ENSG00000103490
ENSG00000046889	ENSG00000119408	ENSG00000168234	ENSG00000131591
ENSG00000124422	ENSG00000048991	ENSG00000108826	ENSG00000233828
ENSG00000273338	ENSG00000137801	ENSG00000066294	ENSG00000171132
ENSG00000137509	ENSG00000135540	ENSG00000250251	ENSG00000205250
ENSG00000239779	ENSG00000152952	ENSG00000188933	ENSG00000151846
ENSG00000152822	ENSG00000120686	ENSG00000099203	ENSG00000112159
ENSG00000137776	ENSG00000142186	ENSG00000170458	ENSG00000257580
ENSG00000256537	ENSG00000246596	ENSG00000170430	ENSG00000141127
ENSG00000125637	ENSG00000170606	ENSG00000273899	ENSG00000183258
ENSG00000113575	ENSG00000009307	ENSG00000102786	ENSG00000101945
ENSG00000003987	ENSG00000152580	ENSG00000174780	ENSG00000123810
ENSG00000166902	ENSG00000254785	ENSG00000165475	ENSG00000078804
ENSG00000240849	ENSG00000103111	ENSG00000133816	ENSG00000107625
ENSG00000080824	ENSG00000275700	ENSG00000204420	ENSG00000177370
ENSG00000162783	ENSG00000280007	ENSG00000120509	ENSG00000136535
ENSG00000250986	ENSG00000106803	ENSG00000224650	ENSG00000172379
ENSG00000279021	ENSG00000263528	ENSG00000174640	ENSG00000213853
ENSG00000069424	ENSG00000107960	ENSG00000112339	ENSG00000261400
ENSG00000177663	ENSG00000161036	ENSG00000276775	ENSG00000105855
ENSG00000122026	ENSG00000178952	ENSG00000170153	ENSG00000102125
ENSG00000102034	ENSG00000022267	ENSG00000129625	ENSG00000033800
ENSG00000178562	ENSG00000134375	ENSG00000173120	ENSG00000187608
ENSG00000138759	ENSG00000169223	ENSG00000165684	ENSG00000072195
ENSG00000071794	ENSG00000169047	ENSG00000250067	ENSG00000141527
ENSG00000145901	ENSG00000112149	ENSG00000112812	ENSG00000157766
ENSG00000196781	ENSG00000211644	ENSG00000279825	ENSG00000168481
ENSG00000149196	ENSG00000224843	ENSG00000160908	ENSG00000222035
ENSG00000110455	ENSG00000106785	ENSG00000091527	ENSG00000139514
ENSG00000219200	ENSG00000088832	ENSG00000226674	ENSG00000100599
ENSG00000005486	ENSG00000180776	ENSG00000127884	ENSG00000149922
ENSG00000006125	ENSG00000172888	ENSG00000180573	ENSG00000186868
ENSG00000161328	ENSG00000181924	ENSG00000116750	ENSG00000213763
ENSG00000108465	ENSG00000196189	ENSG00000196975	ENSG00000181817
ENSG00000138767	ENSG00000123064	ENSG00000184220	ENSG00000164649
ENSG00000116752	ENSG00000127527	ENSG00000188706	ENSG00000172239
ENSG00000179406	ENSG00000112303	ENSG00000126215	ENSG00000149798
ENSG00000133316	ENSG00000094916	ENSG00000197746	ENSG00000197694
ENSG00000123989	ENSG00000140564	ENSG00000013275	ENSG00000198604
ENSG00000159692	ENSG00000153113	ENSG00000143633	ENSG00000230267
ENSG00000099994	ENSG00000165271	ENSG00000104885	ENSG00000100385
ENSG00000226806	ENSG00000275620	ENSG00000281392	ENSG00000269343
ENSG00000163874	ENSG00000166484	ENSG00000239819	ENSG00000126070
ENSG00000259030	ENSG00000138069	ENSG00000163319	ENSG00000107362
ENSG00000074410	ENSG00000075275	ENSG00000116128	ENSG00000175198
ENSG00000102908	ENSG00000172890	ENSG00000090520	ENSG00000159792
ENSG00000160305	ENSG00000270882	ENSG00000123096	ENSG00000130508
ENSG00000102393	ENSG00000128699	ENSG00000087502	ENSG00000115520
ENSG00000168256	ENSG00000101367	ENSG00000171552	ENSG00000172014
ENSG00000137210	ENSG00000158156	ENSG00000054965	ENSG00000197122
ENSG00000167106	ENSG00000137806	ENSG00000109133	ENSG00000103194
ENSG00000011009	ENSG00000261528	ENSG00000104805	ENSG00000242612
ENSG00000104142	ENSG00000197170	ENSG00000152785	ENSG00000103942
ENSG00000115524	ENSG00000196655	ENSG00000136319	ENSG00000099977
ENSG00000279091	ENSG00000157703	ENSG00000099998	ENSG00000248441
ENSG00000167272	ENSG00000139767	ENSG00000133863	ENSG00000158796
ENSG00000266094	ENSG00000186472	ENSG00000117877	ENSG00000169230
ENSG00000007376	ENSG00000205323	ENSG00000089048	ENSG00000143543
ENSG00000215146	ENSG00000142192	ENSG00000185567	ENSG00000161395
ENSG00000151789	ENSG00000270641	ENSG00000136874	ENSG00000255529
ENSG00000213190	ENSG00000122965	ENSG00000280356	ENSG00000196363
ENSG00000115275	ENSG00000135917	ENSG00000114395	ENSG00000107185
ENSG00000004779	ENSG00000156097	ENSG00000276672	ENSG00000006432
ENSG00000082293	ENSG00000175054	ENSG00000106991	ENSG00000068323
ENSG00000122986	ENSG00000175756	ENSG00000114841	ENSG00000149452
ENSG00000106399	ENSG00000092201	ENSG00000050555	ENSG00000251192
ENSG00000142396	ENSG00000214087	ENSG00000074319	ENSG00000103671
ENSG00000170759	ENSG00000149930	ENSG00000196935	ENSG00000119844
ENSG00000101670	ENSG00000149948	ENSG00000171861	ENSG00000224032
ENSG00000130731	ENSG00000213445	ENSG00000145907	ENSG00000135441
ENSG00000234616	ENSG00000139192	ENSG00000123338	ENSG00000104957
ENSG00000168610	ENSG00000273841	ENSG00000214300	ENSG00000228327
ENSG00000118564	ENSG00000175567	ENSG00000241755	ENSG00000162620
ENSG00000137817	ENSG00000100225	ENSG00000113407
ENSG00000122515	ENSG00000162896	ENSG00000148604
ENSG00000132300	ENSG00000023228	ENSG00000211679
ENSG00000188186	ENSG00000060688	ENSG00000164796
ENSG00000198373	ENSG00000104517	ENSG00000204072
ENSG00000264230	ENSG00000143314	ENSG00000173578
ENSG00000105339	ENSG00000254470	ENSG00000179532
ENSG00000125089	ENSG00000150764	ENSG00000152422
ENSG00000107331	ENSG00000184281	ENSG00000072518
ENSG00000188596	ENSG00000115944	ENSG00000007129
ENSG00000080546	ENSG00000197283	ENSG00000108846
ENSG00000102158	ENSG00000164609	ENSG00000166503
ENSG00000079308	ENSG00000119203	ENSG00000185436
ENSG00000182796	ENSG00000100749	ENSG00000180182
ENSG00000198837	ENSG00000115053	ENSG00000213965
ENSG00000088298	ENSG00000081760	ENSG00000124766
ENSG00000214944	ENSG00000274487	ENSG00000100028
ENSG00000176946	ENSG00000120725	ENSG00000117322
ENSG00000113716	ENSG00000134825	ENSG00000271755
ENSG00000280650	ENSG00000103549	ENSG00000167748
ENSG00000211637	ENSG00000120733	ENSG00000106261
ENSG00000148343	ENSG00000167461	ENSG00000138279
ENSG00000105221	ENSG00000178235	ENSG00000171448
ENSG00000105401	ENSG00000221944	ENSG00000002919
ENSG00000056558	ENSG00000215375	ENSG00000095585
ENSG00000106404	ENSG00000100077	ENSG00000118260
ENSG00000171298	ENSG00000178031	ENSG00000228755
ENSG00000265972	ENSG00000143493	ENSG00000242512
ENSG00000157881	ENSG00000037757	ENSG00000103061
ENSG00000090975	ENSG00000134644	ENSG00000006715
ENSG00000142798	ENSG00000155975	ENSG00000224078
ENSG00000174804	ENSG00000183864	ENSG00000133706
ENSG00000196341	ENSG00000215301	ENSG00000185008
ENSG00000106100	ENSG00000151692	ENSG00000145996
ENSG00000068912	ENSG00000004534	ENSG00000111667
ENSG00000117983	ENSG00000106244	ENSG00000141622
ENSG00000197070	ENSG00000147144	ENSG00000150510
ENSG00000085644	ENSG00000065308	ENSG00000070182
ENSG00000166595	ENSG00000138085	ENSG00000143469
ENSG00000114353	ENSG00000184675	ENSG00000142784
ENSG00000143353	ENSG00000072163	ENSG00000272189
ENSG00000236539	ENSG00000149781	ENSG00000139998
ENSG00000110427	ENSG00000087495	ENSG00000148688
ENSG00000279010	ENSG00000204371	ENSG00000205269
ENSG00000179832	ENSG00000135925	ENSG00000173575
ENSG00000116990	ENSG00000116698	ENSG00000262119
ENSG00000133477	ENSG00000101638	ENSG00000177879
ENSG00000100523	ENSG00000106571	ENSG00000107105
ENSG00000171314	ENSG00000274317	ENSG00000123342
ENSG00000241839	ENSG00000177830	ENSG00000168522
ENSG00000131148	ENSG00000241838	ENSG00000166478
ENSG00000187555	ENSG00000150995	ENSG00000181625
ENSG00000229180	ENSG00000160392	ENSG00000177409
ENSG00000072832	ENSG00000086065	ENSG00000114127
ENSG00000238086	ENSG00000175215	ENSG00000142655
ENSG00000229619	ENSG00000166313	ENSG00000085224
ENSG00000124784	ENSG00000128973	ENSG00000146352
ENSG00000280415	ENSG00000063245	ENSG00000224363
ENSG00000078618	ENSG00000177595	ENSG00000196656
ENSG00000008838	ENSG00000168393	ENSG00000101057
ENSG00000157680	ENSG00000174840	ENSG00000245970
ENSG00000171533	ENSG00000073282	ENSG00000139910
ENSG00000076513	ENSG00000198785	ENSG00000116679
ENSG00000171467	ENSG00000221866	ENSG00000165025
ENSG00000249476	ENSG00000173171	ENSG00000015475
ENSG00000164307	ENSG00000211951	ENSG00000111605
ENSG00000144134	ENSG00000081059	ENSG00000114054
ENSG00000184156	ENSG00000137106	ENSG00000116525
ENSG00000213626	ENSG00000146122	ENSG00000137500
ENSG00000168010	ENSG00000182831	ENSG00000127948
ENSG00000105810	ENSG00000100626	ENSG00000158480
ENSG00000136950	ENSG00000125977	ENSG00000156587
ENSG00000283050	ENSG00000197021	ENSG00000150787
ENSG00000274272	ENSG00000117228	ENSG00000104522
ENSG00000177105	ENSG00000156453	ENSG00000169714
ENSG00000117625	ENSG00000118705	ENSG00000106268
ENSG00000139318	ENSG00000187446	ENSG00000162889
ENSG00000275553	ENSG00000125740	ENSG00000261670
ENSG00000178467	ENSG00000110693	ENSG00000263961
ENSG00000186184	ENSG00000180879	ENSG00000196396
ENSG00000048540	ENSG00000169116	ENSG00000211456
ENSG00000141655	ENSG00000120063	ENSG00000280153
ENSG00000168676	ENSG00000114902	ENSG00000121022
ENSG00000161929	ENSG00000212766	ENSG00000065057
ENSG00000175931	ENSG00000148143	ENSG00000138182
ENSG00000015532	ENSG00000213694	ENSG00000173418
ENSG00000185963	ENSG00000222012	ENSG00000214783
ENSG00000279851	ENSG00000231256	ENSG00000011260
ENSG00000105639	ENSG00000013619	ENSG00000154118
ENSG00000260918	ENSG00000151917	ENSG00000229794
ENSG00000047644	ENSG00000181458	ENSG00000239900
ENSG00000257727	ENSG00000225934	ENSG00000150893
ENSG00000147457	ENSG00000256540	ENSG00000176261
ENSG00000244462	ENSG00000279662	ENSG00000260802
ENSG00000041515	ENSG00000130489	ENSG00000261541
ENSG00000183049	ENSG00000181472	ENSG00000272780
ENSG00000134697	ENSG00000264895	ENSG00000111142
ENSG00000147123	ENSG00000152270	ENSG00000167553
ENSG00000087152	ENSG00000126561	ENSG00000128340
ENSG00000155754	ENSG00000166169	ENSG00000167112
ENSG00000165495	ENSG00000272168	ENSG00000135976
ENSG00000006712	ENSG00000119655	ENSG00000074603
ENSG00000163291	ENSG00000069667	ENSG00000163625
ENSG00000142687	ENSG00000172943	ENSG00000236253
ENSG00000149357	ENSG00000105220	ENSG00000100442
ENSG00000157152	ENSG00000108559	ENSG00000232743
ENSG00000198843	ENSG00000266472	ENSG00000251615
ENSG00000146083	ENSG00000055211	ENSG00000137841
ENSG00000260072	ENSG00000278259	ENSG00000164902
ENSG00000125510	ENSG00000111361	ENSG00000125804
ENSG00000198538	ENSG00000102962	ENSG00000054148
ENSG00000101745	ENSG00000233858	ENSG00000166477
ENSG00000128185	ENSG00000237746	ENSG00000211950
ENSG00000184083	ENSG00000217624
ENSG00000144029	ENSG00000186854
ENSG00000128463	ENSG00000102053
ENSG00000249437	ENSG00000031823
ENSG00000151746	ENSG00000076067
ENSG00000160310	ENSG00000129460
ENSG00000101940	ENSG00000235106
ENSG00000134759	ENSG00000280124
ENSG00000133704	ENSG00000099956
ENSG00000182484	ENSG00000268222
ENSG00000108091	ENSG00000145349
ENSG00000233885	ENSG00000127511
ENSG00000221867	ENSG00000188522
ENSG00000255545	ENSG00000064393
ENSG00000179094	ENSG00000281005
ENSG00000240694	ENSG00000082701
ENSG00000243349	ENSG00000075702
ENSG00000100307	ENSG00000196199
ENSG00000104131	ENSG00000114861
ENSG00000183629	ENSG00000141314
ENSG00000003436	ENSG00000185974
ENSG00000174718	ENSG00000185947
ENSG00000176101	ENSG00000180855
ENSG00000100461	ENSG00000147853
ENSG00000088247	ENSG00000279382
ENSG00000116161	ENSG00000089123
ENSG00000132382	ENSG00000123505
ENSG00000223773	ENSG00000116489
ENSG00000155265	ENSG00000230409
ENSG00000166860	ENSG00000113108
ENSG00000180919	ENSG00000180787
ENSG00000143258	ENSG00000152784
ENSG00000112499	ENSG00000150907
ENSG00000178074	ENSG00000133313
ENSG00000174231	ENSG00000160991
ENSG00000215498	ENSG00000266066
ENSG00000279417	ENSG00000100207
ENSG00000197555	ENSG00000273142
ENSG00000143727	ENSG00000100290
ENSG00000033100	ENSG00000134780
ENSG00000115935	ENSG00000145147
ENSG00000162105	ENSG00000166450
ENSG00000009844	ENSG00000224775
ENSG00000157873	ENSG00000241684
ENSG00000110046	ENSG00000255690
ENSG00000099365	ENSG00000077254
ENSG00000180777	ENSG00000107874
ENSG00000101216	ENSG00000204131
ENSG00000108231	ENSG00000174165
ENSG00000159289	ENSG00000123843
ENSG00000250305	ENSG00000228308
ENSG00000110497
ENSG00000144406
ENSG00000170296
ENSG00000131188
ENSG00000203989
ENSG00000101680
ENSG00000188997
ENSG00000172009
ENSG00000103363
ENSG00000122406
ENSG00000143376
ENSG00000071564
ENSG00000092108
ENSG00000161920
ENSG00000156858
ENSG00000120162
ENSG00000124222
ENSG00000143190
ENSG00000102030
ENSG00000234630
ENSG00000136940
ENSG00000154229
ENSG00000254443
ENSG00000099968
ENSG00000184984
ENSG00000274044
ENSG00000182195
ENSG00000065526
ENSG00000178741
ENSG00000248302
ENSG00000232164
ENSG00000001167
ENSG00000158604
ENSG00000196502
ENSG00000119707
ENSG00000067066
ENSG00000266003
ENSG00000196810
ENSG00000197063
ENSG00000213443
ENSG00000166341
ENSG00000166685
ENSG00000143374
ENSG00000184988
ENSG00000166398
ENSG00000083814
ENSG00000136628
ENSG00000125912
ENSG00000269890
ENSG00000128655
ENSG00000213614
ENSG00000131941
ENSG00000167863
ENSG00000061794
ENSG00000115484
ENSG00000099331
ENSG00000142279
ENSG00000158270
ENSG00000165959
ENSG00000244045
ENSG00000034533
ENSG00000180448
ENSG00000127022
ENSG00000274956

## Sheet: CD4 (negative module)
Gene names in modules determined by WGCNA in CD4 Tcells of ZIKV-uninfected patients
module_0	module_1	module_2	module_3	module_4	module_5
ENSG00000104814	ENSG00000198695	ENSG00000168887	ENSG00000198712	ENSG00000170345	ENSG00000274012
ENSG00000198851	ENSG00000198886	ENSG00000136490	ENSG00000110321	ENSG00000090104	ENSG00000235437
ENSG00000205352	ENSG00000177951	ENSG00000220205	ENSG00000162736	ENSG00000150991	ENSG00000157978
ENSG00000110448	ENSG00000231925	ENSG00000106144	ENSG00000011295	ENSG00000243753	ENSG00000173456
ENSG00000274226	ENSG00000140497	ENSG00000197183	ENSG00000176087	ENSG00000206341	ENSG00000130985
ENSG00000000419	ENSG00000162894	ENSG00000244687	ENSG00000126353	ENSG00000142669	ENSG00000203879
ENSG00000103187	ENSG00000100982	ENSG00000155008	ENSG00000198218	ENSG00000162511	ENSG00000198763
ENSG00000182224	ENSG00000062485	ENSG00000188021	ENSG00000148730	ENSG00000075624	ENSG00000213676
ENSG00000143549	ENSG00000185650	ENSG00000269609	ENSG00000155463	ENSG00000111540	ENSG00000161791
ENSG00000162408	ENSG00000164080	ENSG00000112308	ENSG00000084652	ENSG00000206503	ENSG00000064666
ENSG00000110955	ENSG00000110844	ENSG00000111481	ENSG00000070770	ENSG00000110848	ENSG00000121966
ENSG00000243716	ENSG00000080603	ENSG00000156030	ENSG00000140983	ENSG00000280614	ENSG00000102007
ENSG00000198804	ENSG00000124151	ENSG00000120733	ENSG00000114737	ENSG00000280800	ENSG00000175582
ENSG00000113140	ENSG00000133884	ENSG00000131236	ENSG00000185862	ENSG00000281181	ENSG00000105879
ENSG00000205542	ENSG00000139990	ENSG00000249115	ENSG00000124783	ENSG00000143333	ENSG00000108963
ENSG00000181472	ENSG00000108523	ENSG00000143368	ENSG00000172349	ENSG00000156304	ENSG00000212907
ENSG00000117528	ENSG00000211459	ENSG00000013441	ENSG00000185885	ENSG00000267165	ENSG00000279602
ENSG00000234118	ENSG00000198786	ENSG00000103005	ENSG00000196262	ENSG00000281383	ENSG00000135899
ENSG00000134049	ENSG00000140474	ENSG00000143614	ENSG00000244509	ENSG00000198888	ENSG00000119801
ENSG00000183386	ENSG00000129353	ENSG00000135046	ENSG00000168310	ENSG00000225630	ENSG00000168883
ENSG00000141030	ENSG00000198625	ENSG00000277734	ENSG00000260490	ENSG00000115875	ENSG00000148840
ENSG00000251229	ENSG00000173065	ENSG00000115806	ENSG00000102144	ENSG00000089159	ENSG00000077312
ENSG00000163041	ENSG00000259660	ENSG00000143376	ENSG00000105401	ENSG00000225840	ENSG00000167615
ENSG00000130303	ENSG00000075785	ENSG00000166224	ENSG00000178764	ENSG00000204622	ENSG00000178502
ENSG00000213763	ENSG00000089597	ENSG00000278963	ENSG00000204843	ENSG00000197019	ENSG00000213366
ENSG00000168906	ENSG00000033800	ENSG00000093072	ENSG00000280755	ENSG00000163660	ENSG00000131634
ENSG00000213300	ENSG00000109118	ENSG00000143569	ENSG00000167461	ENSG00000158195	ENSG00000172115
ENSG00000143947	ENSG00000100354	ENSG00000163600	ENSG00000104904	ENSG00000188229	ENSG00000204138
ENSG00000112306	ENSG00000166340	ENSG00000271204	ENSG00000227507	ENSG00000198618	ENSG00000167552
ENSG00000136986	ENSG00000137770	ENSG00000260735	ENSG00000082074	ENSG00000145632	ENSG00000255112
ENSG00000140612	ENSG00000013523	ENSG00000164597	ENSG00000185085	ENSG00000204525	ENSG00000170653
ENSG00000163125	ENSG00000143373	ENSG00000122218	ENSG00000159958	ENSG00000095564	ENSG00000092871
ENSG00000279570	ENSG00000172534	ENSG00000131467	ENSG00000270672	ENSG00000234745	ENSG00000168488
ENSG00000267827	ENSG00000021300	ENSG00000092964	ENSG00000139163	ENSG00000228253	ENSG00000011009
ENSG00000134996	ENSG00000179262	ENSG00000198821	ENSG00000197930	ENSG00000028137	ENSG00000253719
ENSG00000225573	ENSG00000131788	ENSG00000130479	ENSG00000118181	ENSG00000106952	ENSG00000089327
ENSG00000134242	ENSG00000043462	ENSG00000271895	ENSG00000010244	ENSG00000070831	ENSG00000184634
ENSG00000156482	ENSG00000100353	ENSG00000100243	ENSG00000007541	ENSG00000099860	ENSG00000182141
ENSG00000261845	ENSG00000062598	ENSG00000139725	ENSG00000126883	ENSG00000160741	ENSG00000102901
ENSG00000175567	ENSG00000139641	ENSG00000189114	ENSG00000157306	ENSG00000185641	ENSG00000197324
ENSG00000198658	ENSG00000116731	ENSG00000135074	ENSG00000131373	ENSG00000116741	ENSG00000108799
ENSG00000227081	ENSG00000213983	ENSG00000094916	ENSG00000090097	ENSG00000090924	ENSG00000054219
ENSG00000196954	ENSG00000185122	ENSG00000012822	ENSG00000100393	ENSG00000160710	ENSG00000167978
ENSG00000135535	ENSG00000063978	ENSG00000005882	ENSG00000160408	ENSG00000160932	ENSG00000014164
ENSG00000113552	ENSG00000204310	ENSG00000122122	ENSG00000213658	ENSG00000182871	ENSG00000272173
ENSG00000196659	ENSG00000095139	ENSG00000196230	ENSG00000105829	ENSG00000118816	ENSG00000261796
ENSG00000166562	ENSG00000205744	ENSG00000049239	ENSG00000273319	ENSG00000147065	ENSG00000132589
ENSG00000019582	ENSG00000096060	ENSG00000139613	ENSG00000104853	ENSG00000104894	ENSG00000108219
ENSG00000172209	ENSG00000171522	ENSG00000131504	ENSG00000002834	ENSG00000014216	ENSG00000124422
ENSG00000136167	ENSG00000127419	ENSG00000078061	ENSG00000165678	ENSG00000213654	ENSG00000005844
ENSG00000198677	ENSG00000166908	ENSG00000105953	ENSG00000204386	ENSG00000163788	ENSG00000077235
ENSG00000242995	ENSG00000175115	ENSG00000144580	ENSG00000104964	ENSG00000171223	ENSG00000143443
ENSG00000233476	ENSG00000074370	ENSG00000111725	ENSG00000108828	ENSG00000120129	ENSG00000271601
ENSG00000221944	ENSG00000160683	ENSG00000158796	ENSG00000101162	ENSG00000163947	ENSG00000158864
ENSG00000265185	ENSG00000204642	ENSG00000187446	ENSG00000153179	ENSG00000065154	ENSG00000087365
ENSG00000131759	ENSG00000081059	ENSG00000130309	ENSG00000113013	ENSG00000184613	ENSG00000086589
ENSG00000111711	ENSG00000130638	ENSG00000169508	ENSG00000103544	ENSG00000204632	ENSG00000186111
ENSG00000145901	ENSG00000010610	ENSG00000263335	ENSG00000215301	ENSG00000262246	ENSG00000103197
ENSG00000155366	ENSG00000124155	ENSG00000182934	ENSG00000099797	ENSG00000204256	ENSG00000134294
ENSG00000275993	ENSG00000166974	ENSG00000013288	ENSG00000261052	ENSG00000057657	ENSG00000138802
ENSG00000271553	ENSG00000076108	ENSG00000110108	ENSG00000137764	ENSG00000168066	ENSG00000213599
ENSG00000160404	ENSG00000125734	ENSG00000258757	ENSG00000280670	ENSG00000101596	ENSG00000231721
ENSG00000233927	ENSG00000140718	ENSG00000108349	ENSG00000260793	ENSG00000151239	ENSG00000135365
ENSG00000085872	ENSG00000110876	ENSG00000212643	ENSG00000143110	ENSG00000082258	ENSG00000243477
ENSG00000115128	ENSG00000142002	ENSG00000170542	ENSG00000119231	ENSG00000115761	ENSG00000114127
ENSG00000183621	ENSG00000246451	ENSG00000239653	ENSG00000176542	ENSG00000137267	ENSG00000229939
ENSG00000160973	ENSG00000145016	ENSG00000147454	ENSG00000078967	ENSG00000123219	ENSG00000235527
ENSG00000273136	ENSG00000102158	ENSG00000213903	ENSG00000204569	ENSG00000258017	ENSG00000136504
ENSG00000167996	ENSG00000079974	ENSG00000105223	ENSG00000163736	ENSG00000261971	ENSG00000248905
ENSG00000196652	ENSG00000165006	ENSG00000102910	ENSG00000135968	ENSG00000159111	ENSG00000103507
ENSG00000072401	ENSG00000089280	ENSG00000117360	ENSG00000183955	ENSG00000185201	ENSG00000126746
ENSG00000197249	ENSG00000143624	ENSG00000261067	ENSG00000129226	ENSG00000107485	ENSG00000167118
ENSG00000181847	ENSG00000099992	ENSG00000279453	ENSG00000107929	ENSG00000013725	ENSG00000094914
ENSG00000179542	ENSG00000223501	ENSG00000170876	ENSG00000262370	ENSG00000112245	ENSG00000140464
ENSG00000231177	ENSG00000168918	ENSG00000058668	ENSG00000274020	ENSG00000127314	ENSG00000257218
ENSG00000248527	ENSG00000144524	ENSG00000105639	ENSG00000172992	ENSG00000100385	ENSG00000168175
ENSG00000188452	ENSG00000168610	ENSG00000069275	ENSG00000125637	ENSG00000053254	ENSG00000173020
ENSG00000104320	ENSG00000023445	ENSG00000196235	ENSG00000147140	ENSG00000118515	ENSG00000147168
ENSG00000111196	ENSG00000196843	ENSG00000171552	ENSG00000127124	ENSG00000129667	ENSG00000181222
ENSG00000254999	ENSG00000101842	ENSG00000130741	ENSG00000121578	ENSG00000168003	ENSG00000167778
ENSG00000175164	ENSG00000237499	ENSG00000071894	ENSG00000100461	ENSG00000282458	ENSG00000196912
ENSG00000179632	ENSG00000198858	ENSG00000143437	ENSG00000163481	ENSG00000108798	ENSG00000104442
ENSG00000113391	ENSG00000115368	ENSG00000163348	ENSG00000259366	ENSG00000185236	ENSG00000102225
ENSG00000188092	ENSG00000120942	ENSG00000100650	ENSG00000249915	ENSG00000157514	ENSG00000186174
	ENSG00000095319	ENSG00000119760	ENSG00000119669	ENSG00000074054	ENSG00000137040
	ENSG00000198951	ENSG00000171314	ENSG00000138172	ENSG00000268861	ENSG00000079277
	ENSG00000166579	ENSG00000163743	ENSG00000272189	ENSG00000122566	ENSG00000196352
	ENSG00000114779	ENSG00000115282	ENSG00000137168	ENSG00000113649	ENSG00000129103
	ENSG00000139718	ENSG00000197134	ENSG00000171466	ENSG00000134107	ENSG00000136699
	ENSG00000081791	ENSG00000126934	ENSG00000067191	ENSG00000126524	ENSG00000091592
	ENSG00000167685	ENSG00000160593	ENSG00000176463	ENSG00000255823	ENSG00000163399
	ENSG00000179715	ENSG00000166971	ENSG00000101337	ENSG00000125245	ENSG00000147471
	ENSG00000116698	ENSG00000090857	ENSG00000189079	ENSG00000113916	ENSG00000266094
	ENSG00000085733	ENSG00000084463	ENSG00000164151	ENSG00000228830	ENSG00000164104
	ENSG00000086061	ENSG00000251013	ENSG00000175220	ENSG00000107738	ENSG00000135912
	ENSG00000205937	ENSG00000070761	ENSG00000104976	ENSG00000272886	ENSG00000125731
	ENSG00000198315	ENSG00000084733	ENSG00000198911	ENSG00000117174	ENSG00000117362
	ENSG00000008405	ENSG00000091157	ENSG00000120526	ENSG00000141522	ENSG00000124659
	ENSG00000142687	ENSG00000073849	ENSG00000155959	ENSG00000197054	ENSG00000108679
	ENSG00000115165	ENSG00000068903	ENSG00000105438	ENSG00000100941	ENSG00000243279
	ENSG00000185359	ENSG00000058600	ENSG00000147162	ENSG00000235290	ENSG00000169714
	ENSG00000133226	ENSG00000145495	ENSG00000128708	ENSG00000196757	ENSG00000179912
	ENSG00000175931	ENSG00000177728	ENSG00000104679	ENSG00000174946	ENSG00000171488
	ENSG00000119777	ENSG00000108064	ENSG00000013364	ENSG00000248672	ENSG00000112640
	ENSG00000125818	ENSG00000211790	ENSG00000175348	ENSG00000251562	ENSG00000168564
	ENSG00000165632	ENSG00000279861	ENSG00000173480	ENSG00000099917	ENSG00000184588
	ENSG00000176476	ENSG00000196369	ENSG00000197093	ENSG00000137055	ENSG00000198563
	ENSG00000064545	ENSG00000260257	ENSG00000089220	ENSG00000184381	ENSG00000087460
	ENSG00000074706	ENSG00000125447	ENSG00000092020	ENSG00000165169	ENSG00000182162
	ENSG00000100280	ENSG00000104884	ENSG00000143319	ENSG00000254634	ENSG00000126351
	ENSG00000115053	ENSG00000105063	ENSG00000168497	ENSG00000115758	ENSG00000170545
	ENSG00000126767	ENSG00000184432	ENSG00000151715	ENSG00000230832	ENSG00000102034
	ENSG00000205581	ENSG00000067082	ENSG00000276517	ENSG00000185215	ENSG00000204619
	ENSG00000136059	ENSG00000132471	ENSG00000204420	ENSG00000008988	ENSG00000096746
	ENSG00000172831	ENSG00000233559	ENSG00000147394	ENSG00000103769	ENSG00000066322
	ENSG00000127527	ENSG00000108953	ENSG00000132196	ENSG00000146757	ENSG00000138795
	ENSG00000184602	ENSG00000105738	ENSG00000093144	ENSG00000220412	ENSG00000155189
	ENSG00000161654	ENSG00000109519	ENSG00000067955	ENSG00000034510	ENSG00000166167
	ENSG00000159692	ENSG00000111863	ENSG00000014824	ENSG00000130590	ENSG00000125952
	ENSG00000125755	ENSG00000159593	ENSG00000100647	ENSG00000142347	ENSG00000272419
	ENSG00000066294	ENSG00000110987	ENSG00000160613	ENSG00000124126	ENSG00000144827
	ENSG00000232300	ENSG00000119707	ENSG00000139679	ENSG00000229638	ENSG00000101639
	ENSG00000059122	ENSG00000104998	ENSG00000172172	ENSG00000237317	ENSG00000161010
	ENSG00000086065	ENSG00000211794	ENSG00000058262	ENSG00000227097	ENSG00000278259
	ENSG00000050130	ENSG00000055163	ENSG00000168000	ENSG00000101199	ENSG00000163635
	ENSG00000126368	ENSG00000088986	ENSG00000155307	ENSG00000066827	ENSG00000084070
	ENSG00000143442	ENSG00000197136	ENSG00000144744	ENSG00000197601	ENSG00000214425
	ENSG00000270022	ENSG00000108622	ENSG00000101079	ENSG00000197756	ENSG00000141506
	ENSG00000124486	ENSG00000133961	ENSG00000110324	ENSG00000105323	ENSG00000100994
	ENSG00000149532	ENSG00000211793	ENSG00000129355	ENSG00000242100	ENSG00000140382
	ENSG00000022840	ENSG00000263327	ENSG00000063046	ENSG00000136156	ENSG00000145012
	ENSG00000004777	ENSG00000181038	ENSG00000173786	ENSG00000264940	ENSG00000055070
	ENSG00000109062	ENSG00000266412	ENSG00000138698	ENSG00000105193	ENSG00000120071
	ENSG00000068308	ENSG00000157570	ENSG00000115216	ENSG00000122359	ENSG00000135090
	ENSG00000139697	ENSG00000166226	ENSG00000140526	ENSG00000139826	ENSG00000148308
	ENSG00000205531	ENSG00000172775	ENSG00000149357	ENSG00000138071	ENSG00000137575
	ENSG00000107938	ENSG00000006530	ENSG00000144746	ENSG00000139182	ENSG00000049883
	ENSG00000168101	ENSG00000177853	ENSG00000157895	ENSG00000007944	ENSG00000244734
	ENSG00000132341	ENSG00000141543	ENSG00000262211	ENSG00000135070	ENSG00000005059
	ENSG00000109103	ENSG00000125772	ENSG00000136682	ENSG00000008283	ENSG00000138069
	ENSG00000160058	ENSG00000230581	ENSG00000138138	ENSG00000162642	ENSG00000082213
	ENSG00000162520	ENSG00000034713	ENSG00000182054	ENSG00000271938	ENSG00000143033
	ENSG00000118058	ENSG00000138468	ENSG00000176422	ENSG00000219928	ENSG00000282031
	ENSG00000140332	ENSG00000145349	ENSG00000083312	ENSG00000107372	ENSG00000169021
	ENSG00000107862	ENSG00000266028	ENSG00000123908	ENSG00000106948	ENSG00000196172
	ENSG00000184574	ENSG00000172869	ENSG00000175606	ENSG00000125686	ENSG00000072786
	ENSG00000141867	ENSG00000118263	ENSG00000176024	ENSG00000136527	ENSG00000235568
	ENSG00000092929	ENSG00000115935	ENSG00000107736	ENSG00000123505	ENSG00000182158
	ENSG00000108654	ENSG00000214517	ENSG00000114030	ENSG00000198416	ENSG00000135829
	ENSG00000143363	ENSG00000140853	ENSG00000260032	ENSG00000142937	ENSG00000211456
	ENSG00000100083	ENSG00000185101	ENSG00000165280	ENSG00000163257	ENSG00000141576
	ENSG00000227039	ENSG00000177542	ENSG00000245849	ENSG00000227615	ENSG00000260404
	ENSG00000138443	ENSG00000198700	ENSG00000090238	ENSG00000058063	ENSG00000095906
	ENSG00000234290	ENSG00000189042	ENSG00000185920	ENSG00000273217	ENSG00000161405
	ENSG00000176946	ENSG00000132376	ENSG00000135390	ENSG00000214176	ENSG00000065427
	ENSG00000197114	ENSG00000167286	ENSG00000105726	ENSG00000145287	ENSG00000198146
	ENSG00000230724	ENSG00000170581	ENSG00000164934	ENSG00000233327	ENSG00000133065
	ENSG00000178971	ENSG00000163636	ENSG00000116793	ENSG00000134987	ENSG00000091039
	ENSG00000113360	ENSG00000211801	ENSG00000161671	ENSG00000144647	ENSG00000060237
	ENSG00000136715	ENSG00000143933	ENSG00000028277	ENSG00000269028	ENSG00000111859
	ENSG00000167770	ENSG00000215788	ENSG00000081320	ENSG00000169442	ENSG00000101307
	ENSG00000183291	ENSG00000263394	ENSG00000102879	ENSG00000204577	ENSG00000248334
	ENSG00000198373	ENSG00000279059	ENSG00000126254	ENSG00000048740	ENSG00000263620
	ENSG00000025800	ENSG00000141232	ENSG00000110583	ENSG00000196126	ENSG00000149499
	ENSG00000053371	ENSG00000213699	ENSG00000214194	ENSG00000239857	ENSG00000103932
	ENSG00000144043	ENSG00000178913	ENSG00000137656	ENSG00000048991	ENSG00000160392
	ENSG00000079805	ENSG00000163519	ENSG00000125149	ENSG00000072415	ENSG00000168421
	ENSG00000182397	ENSG00000257181	ENSG00000129472	ENSG00000230795	ENSG00000108551
	ENSG00000198663	ENSG00000143190	ENSG00000104267	ENSG00000118922	ENSG00000184787
	ENSG00000175224	ENSG00000143387	ENSG00000278768	ENSG00000263264	ENSG00000064601
	ENSG00000138674	ENSG00000189091	ENSG00000211751	ENSG00000204524	ENSG00000132510
	ENSG00000070423	ENSG00000142039	ENSG00000099821	ENSG00000124406	ENSG00000107798
	ENSG00000120899	ENSG00000069849	ENSG00000173208	ENSG00000166716	ENSG00000164916
	ENSG00000130787	ENSG00000152256	ENSG00000141349	ENSG00000110025	ENSG00000170759
	ENSG00000120685	ENSG00000175061	ENSG00000178234	ENSG00000134146	ENSG00000168538
	ENSG00000104946	ENSG00000111667	ENSG00000186918	ENSG00000099995	ENSG00000206561
	ENSG00000122644	ENSG00000228157	ENSG00000230551	ENSG00000173889	ENSG00000166501
	ENSG00000026508	ENSG00000113845	ENSG00000251022	ENSG00000186395	ENSG00000155363
	ENSG00000089693	ENSG00000163162	ENSG00000198730	ENSG00000188536	ENSG00000197045
	ENSG00000152291	ENSG00000100325	ENSG00000135698	ENSG00000126870	ENSG00000215421
	ENSG00000164300	ENSG00000213145	ENSG00000122545	ENSG00000213741	ENSG00000151743
	ENSG00000171928	ENSG00000149485	ENSG00000124491	ENSG00000256045	ENSG00000140553
	ENSG00000130703	ENSG00000011523	ENSG00000104774	ENSG00000159840	ENSG00000170340
	ENSG00000144579	ENSG00000124786	ENSG00000197620	ENSG00000267598	ENSG00000058673
	ENSG00000110104	ENSG00000143158	ENSG00000257279	ENSG00000214389	ENSG00000181381
	ENSG00000100216	ENSG00000053702	ENSG00000135631	ENSG00000154451	ENSG00000102908
	ENSG00000105662	ENSG00000273015	ENSG00000170049	ENSG00000057704	ENSG00000099899
	ENSG00000135870	ENSG00000119688	ENSG00000110944	ENSG00000167658	ENSG00000137496
	ENSG00000146842	ENSG00000164414	ENSG00000088038	ENSG00000177954	ENSG00000162300
	ENSG00000198925	ENSG00000143742	ENSG00000172765	ENSG00000179833	ENSG00000180628
	ENSG00000259335	ENSG00000258377	ENSG00000160305	ENSG00000102081	ENSG00000204161
	ENSG00000115548	ENSG00000100744	ENSG00000088832	ENSG00000103111	ENSG00000244363
	ENSG00000130775	ENSG00000136878	ENSG00000243811	ENSG00000132475	ENSG00000196236
	ENSG00000198252	ENSG00000134108	ENSG00000146386	ENSG00000186063	ENSG00000280143
	ENSG00000134884	ENSG00000153130	ENSG00000053524	ENSG00000213303	ENSG00000180370
	ENSG00000134802	ENSG00000163938	ENSG00000102931	ENSG00000171617	ENSG00000177731
	ENSG00000178802	ENSG00000129084	ENSG00000166860	ENSG00000149294	ENSG00000004975
	ENSG00000174903	ENSG00000032444	ENSG00000130813	ENSG00000114423	ENSG00000166260
	ENSG00000080824	ENSG00000147010	ENSG00000240403	ENSG00000120896	ENSG00000127528
	ENSG00000168970	ENSG00000102245	ENSG00000109321	ENSG00000090006	ENSG00000128590
	ENSG00000177700	ENSG00000143294	ENSG00000173218	ENSG00000104897	ENSG00000135269
	ENSG00000171700	ENSG00000008018	ENSG00000100938	ENSG00000196205	ENSG00000131591
	ENSG00000106246	ENSG00000100418	ENSG00000136930	ENSG00000197119	ENSG00000179222
	ENSG00000168137	ENSG00000228474	ENSG00000013810	ENSG00000168283	ENSG00000111676
	ENSG00000167377	ENSG00000162735	ENSG00000156398	ENSG00000154059	ENSG00000110768
	ENSG00000116688	ENSG00000118418	ENSG00000114520	ENSG00000182782	ENSG00000135426
	ENSG00000198805	ENSG00000132466	ENSG00000110719	ENSG00000115520	ENSG00000139055
	ENSG00000102858	ENSG00000154723	ENSG00000227766	ENSG00000223722	ENSG00000167548
	ENSG00000086758	ENSG00000204261	ENSG00000160688	ENSG00000122862	ENSG00000185043
	ENSG00000163374	ENSG00000204564	ENSG00000072818	ENSG00000160326	ENSG00000267645
	ENSG00000167323	ENSG00000131100	ENSG00000143458	ENSG00000020633	ENSG00000135655
	ENSG00000095370	ENSG00000257621	ENSG00000065989	ENSG00000188352	ENSG00000149150
	ENSG00000198198	ENSG00000198898	ENSG00000182473	ENSG00000156508	ENSG00000005812
	ENSG00000140750	ENSG00000204842	ENSG00000155393	ENSG00000198792	ENSG00000108439
	ENSG00000134324	ENSG00000153037	ENSG00000132718	ENSG00000131437	ENSG00000114316
	ENSG00000100345	ENSG00000106351	ENSG00000177971	ENSG00000114942	ENSG00000158636
	ENSG00000164244	ENSG00000116584	ENSG00000106261	ENSG00000038427	ENSG00000204160
	ENSG00000005486	ENSG00000211772	ENSG00000226849	ENSG00000123358	ENSG00000170242
	ENSG00000189144	ENSG00000213443	ENSG00000267534	ENSG00000186468	ENSG00000269955
	ENSG00000161960	ENSG00000168374	ENSG00000130935	ENSG00000105127	ENSG00000140299
	ENSG00000257923	ENSG00000204209	ENSG00000086102	ENSG00000130255	ENSG00000166788
	ENSG00000160570	ENSG00000211584	ENSG00000147421	ENSG00000196396	ENSG00000197111
	ENSG00000102226	ENSG00000196187	ENSG00000101856	ENSG00000177600	ENSG00000187325
	ENSG00000204789	ENSG00000279361	ENSG00000153914	ENSG00000224631	ENSG00000110934
	ENSG00000116128	ENSG00000204568	ENSG00000101236	ENSG00000137802	ENSG00000053770
	ENSG00000113716	ENSG00000241553	ENSG00000151612	ENSG00000165959	ENSG00000051825
	ENSG00000084073	ENSG00000107282	ENSG00000185504	ENSG00000107021	ENSG00000179820
	ENSG00000104969	ENSG00000136068	ENSG00000181061	ENSG00000113595	ENSG00000050426
	ENSG00000198715	ENSG00000115524	ENSG00000132541	ENSG00000215492	ENSG00000006712
	ENSG00000214021	ENSG00000270986	ENSG00000164073	ENSG00000113575	ENSG00000283041
	ENSG00000246596	ENSG00000224975	ENSG00000101246	ENSG00000116747	ENSG00000092439
	ENSG00000105556	ENSG00000276045	ENSG00000124802	ENSG00000012174	ENSG00000174483
	ENSG00000196696	ENSG00000168778	ENSG00000108384	ENSG00000204860	ENSG00000165283
	ENSG00000150459	ENSG00000276293	ENSG00000134109	ENSG00000162783	ENSG00000147905
	ENSG00000114796	ENSG00000167524	ENSG00000189180	ENSG00000275714	ENSG00000265261
	ENSG00000181523	ENSG00000122390	ENSG00000127870	ENSG00000100483	ENSG00000196998
	ENSG00000170315	ENSG00000130544	ENSG00000232810	ENSG00000175054	ENSG00000271614
	ENSG00000039523	ENSG00000101265	ENSG00000153113	ENSG00000254004	ENSG00000023041
	ENSG00000138081	ENSG00000225442	ENSG00000185842	ENSG00000135241	ENSG00000142676
	ENSG00000111716	ENSG00000100227	ENSG00000072518	ENSG00000177125	ENSG00000136159
	ENSG00000154814	ENSG00000102760	ENSG00000147121	ENSG00000142089	ENSG00000170185
	ENSG00000128585	ENSG00000169045	ENSG00000156256	ENSG00000104221	ENSG00000158545
	ENSG00000104299	ENSG00000111678	ENSG00000138363	ENSG00000031003	ENSG00000134283
	ENSG00000275052	ENSG00000157216	ENSG00000254363	ENSG00000231767	ENSG00000020426
	ENSG00000168067	ENSG00000180817	ENSG00000147853	ENSG00000166710	ENSG00000099783
	ENSG00000170791	ENSG00000254893	ENSG00000253738	ENSG00000198168	ENSG00000226210
	ENSG00000139190	ENSG00000143198	ENSG00000145390	ENSG00000107331	ENSG00000196712
	ENSG00000100722	ENSG00000197694	ENSG00000171444	ENSG00000068366	ENSG00000183688
	ENSG00000013306	ENSG00000243943	ENSG00000130684	ENSG00000173327	ENSG00000188647
	ENSG00000089041	ENSG00000109270	ENSG00000091317	ENSG00000177272	ENSG00000154511
	ENSG00000197226	ENSG00000138942	ENSG00000138381	ENSG00000138311	ENSG00000174943
	ENSG00000102078	ENSG00000103549	ENSG00000119965	ENSG00000075426	ENSG00000211785
	ENSG00000163545	ENSG00000173418	ENSG00000180353	ENSG00000161847	ENSG00000137413
	ENSG00000137504	ENSG00000074603	ENSG00000119705	ENSG00000229124	ENSG00000075239
	ENSG00000248101	ENSG00000158604	ENSG00000181027	ENSG00000226085	ENSG00000113369
	ENSG00000124782	ENSG00000089053	ENSG00000160219	ENSG00000242299	ENSG00000170430
	ENSG00000182903	ENSG00000108883	ENSG00000155957	ENSG00000210082	ENSG00000073578
	ENSG00000162298	ENSG00000004534	ENSG00000151135	ENSG00000279865	ENSG00000090581
	ENSG00000162517	ENSG00000172428	ENSG00000162704	ENSG00000132382	ENSG00000205707
	ENSG00000121104	ENSG00000242802	ENSG00000212978	ENSG00000226084	ENSG00000258555
	ENSG00000143374	ENSG00000131495	ENSG00000248487	ENSG00000196562	ENSG00000175581
	ENSG00000105717	ENSG00000105519	ENSG00000164086	ENSG00000139318	ENSG00000081307
	ENSG00000160691	ENSG00000108588	ENSG00000175792	ENSG00000127666	ENSG00000187554
	ENSG00000126107	ENSG00000112983	ENSG00000197879	ENSG00000267520	ENSG00000006015
	ENSG00000130311	ENSG00000157778	ENSG00000100097	ENSG00000174738	ENSG00000123810
	ENSG00000069188	ENSG00000136738	ENSG00000112237	ENSG00000061337	ENSG00000078177
	ENSG00000108509	ENSG00000146830	ENSG00000242616	ENSG00000260966	ENSG00000113812
	ENSG00000113615	ENSG00000146731	ENSG00000082146	ENSG00000205336	ENSG00000270629
	ENSG00000132182	ENSG00000165487	ENSG00000133195	ENSG00000167895	ENSG00000185591
	ENSG00000137075	ENSG00000114978	ENSG00000160094	ENSG00000119508	ENSG00000269352
	ENSG00000104812	ENSG00000110925	ENSG00000198160	ENSG00000123146	ENSG00000204267
	ENSG00000031823	ENSG00000054118	ENSG00000185088	ENSG00000128016	ENSG00000213190
	ENSG00000153006	ENSG00000141568	ENSG00000243708	ENSG00000067533	ENSG00000101452
	ENSG00000179899	ENSG00000176393	ENSG00000068120	ENSG00000130827	ENSG00000160284
	ENSG00000171988	ENSG00000010292	ENSG00000120686	ENSG00000185127	ENSG00000279649
	ENSG00000137817	ENSG00000168264	ENSG00000010295	ENSG00000144566	ENSG00000126970
	ENSG00000157916	ENSG00000132388	ENSG00000175324	ENSG00000067064	ENSG00000102786
	ENSG00000205482	ENSG00000012211	ENSG00000177042	ENSG00000172638	ENSG00000187231
	ENSG00000174353	ENSG00000163930	ENSG00000159445	ENSG00000115661	ENSG00000196776
	ENSG00000164733	ENSG00000277791	ENSG00000117091	ENSG00000137076	ENSG00000232956
	ENSG00000012061	ENSG00000272325	ENSG00000182446	ENSG00000158941	ENSG00000101290
	ENSG00000171206	ENSG00000038274	ENSG00000069943	ENSG00000146350	ENSG00000160856
	ENSG00000159202	ENSG00000278356	ENSG00000163931	ENSG00000133398	ENSG00000185219
	ENSG00000107521	ENSG00000144567	ENSG00000165322	ENSG00000115738	ENSG00000100307
	ENSG00000087111	ENSG00000175463	ENSG00000121022	ENSG00000146904	ENSG00000265287
	ENSG00000183337	ENSG00000204084	ENSG00000136811	ENSG00000218426	ENSG00000079313
	ENSG00000115307	ENSG00000166199	ENSG00000152527	ENSG00000143126	ENSG00000273237
	ENSG00000173992	ENSG00000164024	ENSG00000161911	ENSG00000080845	ENSG00000254721
	ENSG00000213930	ENSG00000168476	ENSG00000163818	ENSG00000178715	ENSG00000036054
	ENSG00000171475	ENSG00000159377	ENSG00000155660	ENSG00000088538	ENSG00000031691
	ENSG00000108306	ENSG00000169375	ENSG00000184117	ENSG00000100906	ENSG00000149177
	ENSG00000196588	ENSG00000130749	ENSG00000185627	ENSG00000110852	ENSG00000152944
	ENSG00000107819	ENSG00000164118	ENSG00000162607	ENSG00000232187	ENSG00000015532
	ENSG00000063322	ENSG00000106399	ENSG00000197372	ENSG00000141503	ENSG00000126804
	ENSG00000113240	ENSG00000166888	ENSG00000071794	ENSG00000174748	ENSG00000049167
	ENSG00000130803	ENSG00000099817	ENSG00000001167	ENSG00000182952	ENSG00000126803
	ENSG00000104518	ENSG00000182993	ENSG00000135316	ENSG00000185883	ENSG00000142166
	ENSG00000156976	ENSG00000111875	ENSG00000144848	ENSG00000198899	ENSG00000124788
	ENSG00000172053	ENSG00000254682	ENSG00000106009	ENSG00000259788	ENSG00000163479
	ENSG00000240065	ENSG00000092847	ENSG00000183576	ENSG00000185010	ENSG00000068354
	ENSG00000133678	ENSG00000162402	ENSG00000185829	ENSG00000070614	ENSG00000232573
	ENSG00000244462	ENSG00000166783	ENSG00000182179	ENSG00000261449	ENSG00000279315
	ENSG00000246223	ENSG00000213380	ENSG00000119686	ENSG00000236552	ENSG00000198932
	ENSG00000136161	ENSG00000136463	ENSG00000111231	ENSG00000137831	ENSG00000214367
	ENSG00000086062	ENSG00000160953	ENSG00000177485	ENSG00000151883	ENSG00000150787
	ENSG00000172508	ENSG00000260616	ENSG00000256664	ENSG00000197566	ENSG00000134970
	ENSG00000168256	ENSG00000161558	ENSG00000124596	ENSG00000228502	ENSG00000196182
	ENSG00000106105	ENSG00000103148	ENSG00000085274	ENSG00000241556
	ENSG00000198561	ENSG00000187607	ENSG00000125901	ENSG00000143420
	ENSG00000111011	ENSG00000176986	ENSG00000109445	ENSG00000119280
	ENSG00000100804	ENSG00000164032	ENSG00000110696	ENSG00000257390
	ENSG00000117385	ENSG00000273729	ENSG00000175395	ENSG00000110047
	ENSG00000182944	ENSG00000142675	ENSG00000136451	ENSG00000104131
	ENSG00000214300	ENSG00000065809	ENSG00000143977	ENSG00000077152
	ENSG00000188868	ENSG00000254986	ENSG00000227195	ENSG00000100201
	ENSG00000140941	ENSG00000127483	ENSG00000140319	ENSG00000243964
	ENSG00000136888	ENSG00000128335	ENSG00000100528	ENSG00000225178
	ENSG00000213799	ENSG00000132326	ENSG00000105771	ENSG00000120885
	ENSG00000139083	ENSG00000180304	ENSG00000116525	ENSG00000122034
	ENSG00000204681	ENSG00000067057	ENSG00000166825	ENSG00000241163
	ENSG00000167182	ENSG00000138646	ENSG00000260280	ENSG00000179010
	ENSG00000047932	ENSG00000161265	ENSG00000197044	ENSG00000067334
	ENSG00000214253	ENSG00000087502	ENSG00000117505	ENSG00000110665
	ENSG00000258727	ENSG00000105402	ENSG00000161638	ENSG00000203326
	ENSG00000080802	ENSG00000163161	ENSG00000078674	ENSG00000068028
	ENSG00000032389	ENSG00000168924	ENSG00000116138	ENSG00000198668
	ENSG00000156599	ENSG00000100038	ENSG00000077254	ENSG00000123975
	ENSG00000136802	ENSG00000198286	ENSG00000154642	ENSG00000139239
	ENSG00000164751	ENSG00000146457	ENSG00000171097	ENSG00000196981
	ENSG00000259529	ENSG00000118971	ENSG00000172270	ENSG00000178338
	ENSG00000239900	ENSG00000083799	ENSG00000145982	ENSG00000274349
	ENSG00000166135	ENSG00000177885	ENSG00000281991	ENSG00000133112
	ENSG00000111790	ENSG00000241860	ENSG00000131626	ENSG00000196814
	ENSG00000265401	ENSG00000267838	ENSG00000163462	ENSG00000244398
	ENSG00000123338	ENSG00000149541	ENSG00000125629
	ENSG00000113141	ENSG00000230076	ENSG00000138078
	ENSG00000105618	ENSG00000167861	ENSG00000100284
	ENSG00000156928	ENSG00000004766	ENSG00000099194
	ENSG00000188554	ENSG00000198771	ENSG00000269858
	ENSG00000160014	ENSG00000115459	ENSG00000095303
	ENSG00000278330	ENSG00000160785	ENSG00000117410
	ENSG00000171490	ENSG00000225972	ENSG00000236144
	ENSG00000276334	ENSG00000214114
	ENSG00000133393	ENSG00000124767
	ENSG00000075089	ENSG00000182551
	ENSG00000158717	ENSG00000172732
	ENSG00000260097	ENSG00000237943
	ENSG00000204305	ENSG00000154518
	ENSG00000179335	ENSG00000132716
	ENSG00000104870	ENSG00000211795
	ENSG00000007255	ENSG00000148481
	ENSG00000143753	ENSG00000115677
	ENSG00000198589	ENSG00000155099
	ENSG00000116863	ENSG00000143337
	ENSG00000228492	ENSG00000095002
	ENSG00000171067	ENSG00000004700
	ENSG00000170092	ENSG00000105656
	ENSG00000197635	ENSG00000061273
	ENSG00000088888	ENSG00000135845
	ENSG00000140368	ENSG00000258917
	ENSG00000175866	ENSG00000279406
	ENSG00000090612	ENSG00000119335
	ENSG00000128699	ENSG00000213024
	ENSG00000254858	ENSG00000134248
	ENSG00000004139	ENSG00000163840
	ENSG00000102934	ENSG00000172830
	ENSG00000119685	ENSG00000101266
	ENSG00000132507	ENSG00000235288
	ENSG00000197050	ENSG00000064607
	ENSG00000175354	ENSG00000079999
	ENSG00000105229	ENSG00000215114
	ENSG00000131558	ENSG00000263731
	ENSG00000099956	ENSG00000145241
	ENSG00000115649	ENSG00000166532
	ENSG00000038358	ENSG00000033627
	ENSG00000123983	ENSG00000125430
	ENSG00000174206	ENSG00000082898
	ENSG00000172493	ENSG00000254806
	ENSG00000178467	ENSG00000127184
	ENSG00000024048	ENSG00000064995
	ENSG00000153944	ENSG00000095321
	ENSG00000167613	ENSG00000104325
	ENSG00000117713	ENSG00000135414
	ENSG00000110697	ENSG00000163002
	ENSG00000281100	ENSG00000140443
	ENSG00000137073	ENSG00000101082
	ENSG00000151929	ENSG00000070814
	ENSG00000138660	ENSG00000280543
	ENSG00000129933	ENSG00000105486
	ENSG00000127328	ENSG00000088451
	ENSG00000171608	ENSG00000055950
	ENSG00000173120	ENSG00000122224
	ENSG00000006695	ENSG00000182831
	ENSG00000204316	ENSG00000092330
	ENSG00000171970	ENSG00000261219
	ENSG00000138688	ENSG00000174840
	ENSG00000102575	ENSG00000145779
	ENSG00000253882	ENSG00000104980
	ENSG00000059573	ENSG00000273437
	ENSG00000188529	ENSG00000054116
	ENSG00000267278	ENSG00000078668
	ENSG00000106290	ENSG00000139644
	ENSG00000100299	ENSG00000110013
	ENSG00000247626	ENSG00000104613
	ENSG00000186635	ENSG00000263276
	ENSG00000139546	ENSG00000260920
	ENSG00000171109	ENSG00000155304
	ENSG00000205189	ENSG00000168288
	ENSG00000037637	ENSG00000136929
	ENSG00000120802	ENSG00000186575
	ENSG00000279092	ENSG00000198093
	ENSG00000136732	ENSG00000171425
	ENSG00000003249	ENSG00000168234
	ENSG00000125651	ENSG00000173200
	ENSG00000116580	ENSG00000137221
	ENSG00000159314	ENSG00000089335
	ENSG00000128923	ENSG00000250067
	ENSG00000008083	ENSG00000160789
	ENSG00000100503	ENSG00000074842
	ENSG00000163719	ENSG00000188785
	ENSG00000156990	ENSG00000135002
	ENSG00000147138	ENSG00000244041
	ENSG00000047849	ENSG00000050405
	ENSG00000116221	ENSG00000198040
	ENSG00000116521	ENSG00000101945
	ENSG00000119699	ENSG00000158411
	ENSG00000243725	ENSG00000125650
	ENSG00000147224	ENSG00000141580
	ENSG00000142875	ENSG00000188206
	ENSG00000259436	ENSG00000143811
	ENSG00000213542	ENSG00000131473
	ENSG00000263986	ENSG00000090863
	ENSG00000161381	ENSG00000065559
	ENSG00000074935	ENSG00000079785
	ENSG00000130338	ENSG00000279078
	ENSG00000057663	ENSG00000182841
	ENSG00000235706	ENSG00000115241
	ENSG00000186625	ENSG00000261609
	ENSG00000136206	ENSG00000253475
	ENSG00000137200	ENSG00000130724
	ENSG00000189283	ENSG00000198952
	ENSG00000120616	ENSG00000243749
	ENSG00000261526	ENSG00000100300
	ENSG00000106992	ENSG00000273055
	ENSG00000177981	ENSG00000181513
	ENSG00000151065	ENSG00000115275
	ENSG00000167333	ENSG00000185009
	ENSG00000162063	ENSG00000100902
	ENSG00000153832	ENSG00000104805
	ENSG00000107815	ENSG00000134352
	ENSG00000005700	ENSG00000108840
	ENSG00000187051	ENSG00000168394
	ENSG00000247556	ENSG00000167280
	ENSG00000149792	ENSG00000136444
	ENSG00000122643	ENSG00000263072
	ENSG00000152558	ENSG00000159792
	ENSG00000230358	ENSG00000205534
	ENSG00000081087	ENSG00000170860
	ENSG00000243896	ENSG00000196114
	ENSG00000100767	ENSG00000111707
	ENSG00000055130	ENSG00000233184
	ENSG00000166685	ENSG00000158769
	ENSG00000235655	ENSG00000136536
	ENSG00000184465	ENSG00000116209
	ENSG00000156510	ENSG00000163155
	ENSG00000140577	ENSG00000162817
	ENSG00000277701	ENSG00000135119
	ENSG00000134717	ENSG00000135503
	ENSG00000044574	ENSG00000141510
	ENSG00000117298	ENSG00000129071
	ENSG00000164038	ENSG00000246851
	ENSG00000204977	ENSG00000117616
	ENSG00000279232	ENSG00000006282
	ENSG00000092108	ENSG00000128951
	ENSG00000096433	ENSG00000160218
	ENSG00000170989	ENSG00000167625
	ENSG00000103356	ENSG00000184743
	ENSG00000196313	ENSG00000205250
	ENSG00000175611	ENSG00000065970
	ENSG00000108639	ENSG00000013563
	ENSG00000125944	ENSG00000243927
	ENSG00000165271	ENSG00000153147
	ENSG00000187239
	ENSG00000241973
	ENSG00000159658
	ENSG00000106991
	ENSG00000111752
	ENSG00000135185
	ENSG00000144134
	ENSG00000132286
	ENSG00000129932
	ENSG00000138182
	ENSG00000005156
	ENSG00000014138
	ENSG00000261884
	ENSG00000125741
	ENSG00000108262
	ENSG00000089060
	ENSG00000091073
	ENSG00000238083
	ENSG00000130640
	ENSG00000158615
	ENSG00000197217
	ENSG00000100226
	ENSG00000025156
	ENSG00000034533
	ENSG00000184271
	ENSG00000106459
	ENSG00000055483
	ENSG00000243302
	ENSG00000137309
	ENSG00000185115
	ENSG00000153283
	ENSG00000100030
	ENSG00000132792
	ENSG00000071073
	ENSG00000154016
	ENSG00000232807
	ENSG00000132294
	ENSG00000196821
	ENSG00000100422
	ENSG00000188706
	ENSG00000231105
	ENSG00000234231
	ENSG00000132879
	ENSG00000134899
	ENSG00000058729
	ENSG00000151702
	ENSG00000132522
	ENSG00000158156
	ENSG00000247595
	ENSG00000197555
	ENSG00000064393
	ENSG00000165806
	ENSG00000115970
	ENSG00000175182
	ENSG00000228784
	ENSG00000167657
	ENSG00000162599
	ENSG00000139579
	ENSG00000114742
	ENSG00000149016
	ENSG00000015479
	ENSG00000099968
	ENSG00000165637
	ENSG00000066084
	ENSG00000186831
	ENSG00000008838
	ENSG00000100099
	ENSG00000117408
	ENSG00000131174
	ENSG00000167378
	ENSG00000189050
	ENSG00000227474
	ENSG00000257957
	ENSG00000112078
	ENSG00000116127
	ENSG00000124299
	ENSG00000115652
	ENSG00000072121
	ENSG00000115896
	ENSG00000144554
	ENSG00000182195
	ENSG00000134644
	ENSG00000174282
	ENSG00000185252
	ENSG00000174799
	ENSG00000116786
	ENSG00000163492
	ENSG00000160654
	ENSG00000145041
	ENSG00000184203
	ENSG00000145912
	ENSG00000109790
	ENSG00000105220
	ENSG00000229447
	ENSG00000156313
	ENSG00000172315
	ENSG00000204920
	ENSG00000103226
	ENSG00000116299
	ENSG00000136925
	ENSG00000139629
	ENSG00000257453
	ENSG00000104689
	ENSG00000041880
	ENSG00000246203
	ENSG00000122203
	ENSG00000117859
	ENSG00000279759
	ENSG00000166188
	ENSG00000160199
	ENSG00000175727
	ENSG00000160271
	ENSG00000181404
	ENSG00000080189
	ENSG00000140199
	ENSG00000157600
	ENSG00000165630
	ENSG00000119596
	ENSG00000111445
	ENSG00000175110
	ENSG00000120992
	ENSG00000178809
	ENSG00000259623

## Sheet: CD8 (negative module)
Gene names in modules determined by WGCNA in CD8 Tcells of ZIKV-uninfected patients
module_1	module_2	module_3	module_4
ENSG00000170345	ENSG00000120129	ENSG00000168887	ENSG00000169429
ENSG00000197061	ENSG00000143443	ENSG00000228253	ENSG00000188229
ENSG00000070770	ENSG00000198851	ENSG00000162511	ENSG00000090104
ENSG00000197183	ENSG00000070831	ENSG00000198763	ENSG00000204632
ENSG00000139163	ENSG00000111537	ENSG00000198786	ENSG00000204525
ENSG00000198695	ENSG00000244687	ENSG00000213178	ENSG00000150991
ENSG00000096060	ENSG00000213654	ENSG00000172209	ENSG00000204642
ENSG00000220205	ENSG00000263934	ENSG00000163788	ENSG00000206503
ENSG00000106144	ENSG00000119801	ENSG00000267368	ENSG00000248672
ENSG00000125740	ENSG00000205352	ENSG00000222328	ENSG00000143549
ENSG00000167552	ENSG00000089159	ENSG00000204310	ENSG00000216490
ENSG00000089280	ENSG00000135486	ENSG00000069275	ENSG00000064666
ENSG00000226221	ENSG00000171522	ENSG00000198886	ENSG00000178464
ENSG00000131236	ENSG00000067082	ENSG00000157978	ENSG00000157514
ENSG00000115053	ENSG00000089327	ENSG00000205937	ENSG00000169442
ENSG00000140497	ENSG00000143614	ENSG00000151923	ENSG00000108798
ENSG00000168298	ENSG00000099860	ENSG00000241945	ENSG00000110848
ENSG00000170160	ENSG00000166974	ENSG00000213799	ENSG00000106066
ENSG00000021300	ENSG00000143569	ENSG00000211727	ENSG00000105401
ENSG00000188021	ENSG00000112245	ENSG00000145495	ENSG00000080603
ENSG00000277734	ENSG00000203485	ENSG00000262074	ENSG00000281255
ENSG00000213315	ENSG00000160932	ENSG00000183688	ENSG00000110077
ENSG00000100354	ENSG00000115875	ENSG00000179262	ENSG00000121316
ENSG00000135899	ENSG00000165280	ENSG00000179715	ENSG00000165943
ENSG00000237499	ENSG00000269609	ENSG00000115282	ENSG00000197744
ENSG00000168310	ENSG00000141543	ENSG00000047249	ENSG00000146757
ENSG00000062485	ENSG00000006652	ENSG00000200463	ENSG00000206341
ENSG00000158373	ENSG00000118564	ENSG00000088832	ENSG00000145632
ENSG00000264443	ENSG00000123505	ENSG00000067533	ENSG00000170458
ENSG00000094916	ENSG00000203879	ENSG00000214485	ENSG00000223547
ENSG00000231925	ENSG00000197019	ENSG00000174444
ENSG00000143110	ENSG00000131504	ENSG00000141522
ENSG00000164024	ENSG00000215472	ENSG00000112308
ENSG00000213809	ENSG00000163600
ENSG00000228474	ENSG00000106952
ENSG00000124151	ENSG00000143376
ENSG00000105808	ENSG00000155463
ENSG00000013441	ENSG00000168003
ENSG00000162894	ENSG00000258555
ENSG00000263266	ENSG00000122566
ENSG00000240509	ENSG00000176476
ENSG00000146830	ENSG00000204386
ENSG00000182220	ENSG00000159388
ENSG00000204619	ENSG00000163162
ENSG00000046653	ENSG00000167182
ENSG00000102144	ENSG00000131634
ENSG00000075785	ENSG00000171858
ENSG00000110321	ENSG00000089053
ENSG00000198821	ENSG00000122644
ENSG00000108654	ENSG00000168394
ENSG00000276966	ENSG00000101161
ENSG00000131467	ENSG00000119922
ENSG00000156508	ENSG00000144580
ENSG00000140368	ENSG00000115085
ENSG00000235437	ENSG00000203747
ENSG00000168066	ENSG00000204287
ENSG00000084754	ENSG00000226084
ENSG00000151150	ENSG00000124783
ENSG00000177889	ENSG00000136732
ENSG00000102158	ENSG00000165006
ENSG00000124575	ENSG00000205744
ENSG00000107290	ENSG00000102317
ENSG00000077254	ENSG00000124782
ENSG00000148019	ENSG00000132507
ENSG00000140092	ENSG00000103187
ENSG00000242299	ENSG00000163161
ENSG00000086061	ENSG00000198918
ENSG00000101439	ENSG00000197114
ENSG00000215301	ENSG00000273802
ENSG00000095564	ENSG00000071859
ENSG00000127314	ENSG00000276216
ENSG00000102007	ENSG00000156304
ENSG00000138814	ENSG00000073578
ENSG00000267469	ENSG00000135046
ENSG00000179818	ENSG00000161960
ENSG00000189043	ENSG00000164919
ENSG00000111540	ENSG00000161654
ENSG00000160633	ENSG00000139842
ENSG00000156976	ENSG00000100982
ENSG00000151131	ENSG00000139083
ENSG00000158864	ENSG00000053254
ENSG00000078061	ENSG00000155008
ENSG00000177951	ENSG00000171488
ENSG00000108588	ENSG00000099875
ENSG00000141968	ENSG00000131469
ENSG00000082213	ENSG00000163041
ENSG00000225840	ENSG00000044574
ENSG00000135535	ENSG00000015479
ENSG00000130844	ENSG00000168264
ENSG00000230795	ENSG00000171314
ENSG00000180596	ENSG00000167118
ENSG00000143368
ENSG00000181666
ENSG00000129636
ENSG00000198258
ENSG00000196214
ENSG00000255857

## Sheet: mDC (negative module)
Gene names in modules determined by WGCNA in mDCs of ZIKV-uninfected patients
module_1	module_2	module_3	module_4	module_5
ENSG00000090104	ENSG00000197249	ENSG00000175489	ENSG00000182578	ENSG00000198763
ENSG00000075624	ENSG00000103187	ENSG00000170345	ENSG00000198712	ENSG00000198888
ENSG00000166340	ENSG00000224397	ENSG00000104974	ENSG00000162511	ENSG00000131042
ENSG00000139626	ENSG00000000938	ENSG00000104972	ENSG00000110876	ENSG00000140105
ENSG00000104894	ENSG00000133872	ENSG00000142512	ENSG00000198786	ENSG00000198886
ENSG00000171700	ENSG00000169429	ENSG00000140678	ENSG00000203747	ENSG00000185862
ENSG00000197629	ENSG00000123146	ENSG00000108219	ENSG00000129353	ENSG00000198695
ENSG00000093072	ENSG00000233476	ENSG00000110719	ENSG00000172757	ENSG00000225630
ENSG00000111679	ENSG00000088832	ENSG00000107738	ENSG00000010610	ENSG00000116741
ENSG00000177105	ENSG00000160410	ENSG00000187116	ENSG00000280614	ENSG00000188042
ENSG00000136490	ENSG00000105953	ENSG00000160883	ENSG00000280800	ENSG00000135404
ENSG00000257923	ENSG00000171223	ENSG00000186635	ENSG00000281181	ENSG00000198805
ENSG00000108798	ENSG00000130985	ENSG00000231925	ENSG00000142669	ENSG00000198804
ENSG00000108405	ENSG00000160326	ENSG00000100292	ENSG00000028137	ENSG00000149577
ENSG00000136156	ENSG00000173020	ENSG00000160796	ENSG00000127507	ENSG00000110848
ENSG00000014216	ENSG00000196205	ENSG00000005844	ENSG00000145632	ENSG00000170458
ENSG00000166165	ENSG00000062485	ENSG00000129226	ENSG00000161921	ENSG00000198727
ENSG00000182220	ENSG00000204256	ENSG00000148737	ENSG00000172349	ENSG00000135046
ENSG00000179639	ENSG00000187109	ENSG00000235568	ENSG00000110321	ENSG00000143546
ENSG00000042493	ENSG00000241839	ENSG00000233392	ENSG00000214176	ENSG00000163220
ENSG00000205352	ENSG00000144802	ENSG00000099308	ENSG00000197183	ENSG00000179918
ENSG00000111716	ENSG00000149925	ENSG00000180549	ENSG00000170873	ENSG00000167642
ENSG00000196230	ENSG00000197766	ENSG00000266094	ENSG00000153094	ENSG00000254415
ENSG00000168329	ENSG00000013364	ENSG00000175582	ENSG00000197746	ENSG00000158869
ENSG00000134802	ENSG00000136295	ENSG00000174903	ENSG00000142347	ENSG00000130303
ENSG00000185650	ENSG00000156738	ENSG00000196961	ENSG00000162231	ENSG00000105854
ENSG00000067057	ENSG00000092929	ENSG00000048740	ENSG00000261371	ENSG00000155368
ENSG00000133246	ENSG00000072786	ENSG00000089327	ENSG00000167770	ENSG00000212907
ENSG00000232187	ENSG00000136167	ENSG00000133961	ENSG00000110324	ENSG00000228253
ENSG00000162736	ENSG00000167461	ENSG00000100280	ENSG00000004799	ENSG00000277791
ENSG00000160221	ENSG00000179820	ENSG00000110934	ENSG00000198951	ENSG00000134248
ENSG00000213763	ENSG00000142546	ENSG00000143549	ENSG00000186469	ENSG00000198848
ENSG00000177606	ENSG00000183134	ENSG00000175274	ENSG00000109103	ENSG00000164687
ENSG00000006459	ENSG00000159314	ENSG00000147065	ENSG00000114978	ENSG00000084733
ENSG00000244482	ENSG00000155366	ENSG00000167703	ENSG00000125730	ENSG00000163545
ENSG00000124155	ENSG00000089597	ENSG00000160570	ENSG00000085514	ENSG00000197006
ENSG00000105568	ENSG00000262246	ENSG00000197070	ENSG00000225840	ENSG00000185627
ENSG00000155465	ENSG00000126003	ENSG00000055163	ENSG00000125447	ENSG00000218227
ENSG00000138172	ENSG00000197405	ENSG00000148841	ENSG00000196588	ENSG00000116288
ENSG00000155463	ENSG00000148730	ENSG00000136451	ENSG00000100243	ENSG00000139645
ENSG00000196126	ENSG00000122122	ENSG00000103005	ENSG00000133112	ENSG00000198840
ENSG00000131236	ENSG00000108639	ENSG00000012822	ENSG00000125898	ENSG00000086730
ENSG00000235162	ENSG00000008130	ENSG00000135677	ENSG00000166927	ENSG00000100461
ENSG00000044574	ENSG00000155629	ENSG00000166888	ENSG00000071967	ENSG00000145569
ENSG00000213442	ENSG00000128340	ENSG00000095370	ENSG00000082074	ENSG00000110077
ENSG00000135926	ENSG00000188021	ENSG00000143226	ENSG00000100079	ENSG00000106066
ENSG00000179921	ENSG00000110047	ENSG00000165168	ENSG00000188219	ENSG00000166710
ENSG00000174791	ENSG00000172081	ENSG00000113719	ENSG00000143543	ENSG00000172115
ENSG00000175567	ENSG00000205744	ENSG00000158195	ENSG00000164830	ENSG00000258017
ENSG00000116521	ENSG00000213676	ENSG00000028277	ENSG00000168175	ENSG00000158825
ENSG00000186265	ENSG00000197622	ENSG00000133318	ENSG00000119414	ENSG00000140988
ENSG00000140526	ENSG00000106991	ENSG00000167173	ENSG00000141556	ENSG00000042753
ENSG00000139641	ENSG00000141543	ENSG00000117676	ENSG00000145016	ENSG00000136717
ENSG00000261222	ENSG00000108846	ENSG00000175224	ENSG00000100100	ENSG00000155959
ENSG00000106268	ENSG00000198682	ENSG00000140497	ENSG00000237973	ENSG00000163131
ENSG00000013810	ENSG00000166716	ENSG00000131759	ENSG00000167323	ENSG00000125304
ENSG00000104823	ENSG00000116337	ENSG00000214021	ENSG00000175866	ENSG00000128891
ENSG00000132507	ENSG00000120899	ENSG00000181222	ENSG00000189077	ENSG00000255112
ENSG00000211677	ENSG00000181481	ENSG00000160211	ENSG00000120129	ENSG00000109046
ENSG00000105851	ENSG00000064666	ENSG00000089820	ENSG00000070756	ENSG00000134283
ENSG00000111275	ENSG00000128294	ENSG00000100599	ENSG00000168522	ENSG00000175193
ENSG00000181274	ENSG00000159840	ENSG00000128604	ENSG00000103876	ENSG00000272173
ENSG00000182511	ENSG00000156642	ENSG00000013288	ENSG00000073910	ENSG00000143621
ENSG00000092964	ENSG00000185883	ENSG00000173327	ENSG00000152804	ENSG00000089159
ENSG00000196189	ENSG00000164924	ENSG00000175505	ENSG00000066322	ENSG00000167641
ENSG00000211896	ENSG00000196182	ENSG00000269243	ENSG00000243716	ENSG00000141030
ENSG00000184584	ENSG00000239998	ENSG00000144579	ENSG00000140396	ENSG00000088986
ENSG00000135047	ENSG00000151914	ENSG00000248810	ENSG00000007255	ENSG00000164649
ENSG00000197353	ENSG00000100994	ENSG00000172534	ENSG00000240065	ENSG00000168255
ENSG00000135316	ENSG00000066336	ENSG00000114268	ENSG00000132967	ENSG00000157445
ENSG00000128245	ENSG00000197471	ENSG00000179604	ENSG00000125149	ENSG00000154723
ENSG00000141682	ENSG00000117984	ENSG00000012779	ENSG00000185591	ENSG00000106028
ENSG00000106144	ENSG00000062598	ENSG00000069424	ENSG00000100503	ENSG00000105738
ENSG00000258555	ENSG00000032444	ENSG00000198223	ENSG00000100629	ENSG00000107736
ENSG00000089248	ENSG00000204577	ENSG00000002834	ENSG00000073849	ENSG00000112799
ENSG00000108509	ENSG00000105402	ENSG00000034152	ENSG00000112697	ENSG00000183087
ENSG00000128016	ENSG00000129667	ENSG00000076641	ENSG00000148343	ENSG00000198938
ENSG00000100296	ENSG00000104763	ENSG00000173846	ENSG00000204525	ENSG00000054116
ENSG00000168476	ENSG00000108523	ENSG00000136193	ENSG00000070614	ENSG00000134375
ENSG00000067334	ENSG00000198055	ENSG00000258732	ENSG00000152672	ENSG00000093000
ENSG00000249915	ENSG00000167658	ENSG00000123384	ENSG00000227507	ENSG00000089220
ENSG00000106341	ENSG00000244682	ENSG00000157873	ENSG00000101337	ENSG00000151131
ENSG00000167601	ENSG00000086062	ENSG00000143569	ENSG00000153551	ENSG00000243667
ENSG00000030582	ENSG00000134250	ENSG00000213983	ENSG00000166900	ENSG00000165802
ENSG00000161929	ENSG00000109062	ENSG00000144118	ENSG00000078070	ENSG00000093144
ENSG00000197019	ENSG00000139725	ENSG00000141298	ENSG00000186074	ENSG00000104325
ENSG00000064601	ENSG00000110697	ENSG00000204103	ENSG00000198677	ENSG00000115514
ENSG00000165283	ENSG00000171954	ENSG00000136286	ENSG00000100345	ENSG00000105967
ENSG00000129084	ENSG00000186480	ENSG00000166484	ENSG00000166928	ENSG00000173660
ENSG00000130775	ENSG00000203879	ENSG00000026508	ENSG00000140718	ENSG00000234975
ENSG00000233276	ENSG00000115232	ENSG00000106290	ENSG00000104812	ENSG00000034713
ENSG00000100911	ENSG00000182022	ENSG00000068323	ENSG00000100554	ENSG00000149547
ENSG00000100664	ENSG00000127666	ENSG00000197122	ENSG00000010244	ENSG00000172809
ENSG00000184305	ENSG00000125818	ENSG00000130479	ENSG00000256269	ENSG00000108107
ENSG00000134215	ENSG00000185122	ENSG00000132589	ENSG00000177383	ENSG00000140749
ENSG00000140319	ENSG00000240849	ENSG00000138760	ENSG00000142405	ENSG00000169251
ENSG00000204310	ENSG00000008018	ENSG00000140983	ENSG00000198925	ENSG00000062650
ENSG00000130813	ENSG00000039523	ENSG00000078902	ENSG00000160305	ENSG00000131203
ENSG00000111684	ENSG00000129757	ENSG00000114738	ENSG00000179271	ENSG00000007944
ENSG00000148290	ENSG00000141540	ENSG00000100605	ENSG00000164329	ENSG00000125743
ENSG00000160593	ENSG00000141522	ENSG00000100427	ENSG00000110455	ENSG00000130741
ENSG00000109321	ENSG00000072736	ENSG00000173706	ENSG00000006025	ENSG00000197043
ENSG00000108588	ENSG00000091592	ENSG00000177951	ENSG00000266967	ENSG00000079785
ENSG00000181852	ENSG00000163171	ENSG00000124762	ENSG00000102908	ENSG00000188404
ENSG00000089195	ENSG00000166889	ENSG00000120949	ENSG00000118418	ENSG00000145022
ENSG00000111348	ENSG00000278970	ENSG00000158773	ENSG00000221869	ENSG00000204482
ENSG00000184432	ENSG00000076108	ENSG00000061918	ENSG00000031823	ENSG00000092020
ENSG00000121067	ENSG00000100226	ENSG00000166188	ENSG00000211584	ENSG00000256618
ENSG00000161057	ENSG00000175634	ENSG00000269821	ENSG00000168918	ENSG00000137656
ENSG00000220205	ENSG00000213689	ENSG00000087266	ENSG00000033800	ENSG00000169432
ENSG00000066654	ENSG00000138107	ENSG00000166825	ENSG00000186283	ENSG00000241343
ENSG00000169442	ENSG00000185989	ENSG00000214262	ENSG00000126261	ENSG00000147854
ENSG00000118515	ENSG00000137207	ENSG00000101986	ENSG00000092847	ENSG00000122566
ENSG00000186407	ENSG00000164086	ENSG00000105220	ENSG00000275895	ENSG00000105429
ENSG00000137509	ENSG00000089639	ENSG00000102910	ENSG00000141698	ENSG00000125691
ENSG00000166974	ENSG00000255197	ENSG00000116962	ENSG00000165525	ENSG00000241837
ENSG00000091490	ENSG00000187838	ENSG00000282034	ENSG00000130382	ENSG00000143977
ENSG00000135899	ENSG00000143373	ENSG00000067560	ENSG00000165271	ENSG00000111669
ENSG00000103035	ENSG00000183751	ENSG00000102858	ENSG00000160741	ENSG00000169567
ENSG00000055044	ENSG00000107862	ENSG00000142002	ENSG00000099942	ENSG00000257267
ENSG00000100902	ENSG00000184840	ENSG00000160691	ENSG00000141574	ENSG00000123636
ENSG00000099203	ENSG00000114353	ENSG00000102901	ENSG00000198178	ENSG00000179542
ENSG00000070761	ENSG00000120063	ENSG00000204463	ENSG00000241489	ENSG00000108651
ENSG00000157557	ENSG00000172936	ENSG00000115307	ENSG00000164414	ENSG00000090013
ENSG00000170955	ENSG00000168702	ENSG00000175221	ENSG00000167613	ENSG00000122545
ENSG00000196923	ENSG00000005238	ENSG00000076928	ENSG00000113013	ENSG00000229638
ENSG00000147416	ENSG00000106785	ENSG00000174837	ENSG00000132716	ENSG00000148153
ENSG00000266412	ENSG00000140688	ENSG00000168883	ENSG00000183386	ENSG00000150455
ENSG00000106554	ENSG00000112759	ENSG00000147394	ENSG00000279602	ENSG00000113387
ENSG00000133561	ENSG00000014164	ENSG00000160255	ENSG00000100982	ENSG00000188460
ENSG00000141232	ENSG00000072958	ENSG00000173638	ENSG00000107819	ENSG00000006282
ENSG00000134955	ENSG00000225697	ENSG00000100647	ENSG00000110917	ENSG00000073050
ENSG00000181007	ENSG00000168209	ENSG00000147119	ENSG00000070785	ENSG00000142534
ENSG00000099817	ENSG00000126746	ENSG00000105771	ENSG00000136950	ENSG00000157600
ENSG00000147140	ENSG00000241838	ENSG00000133884	ENSG00000161960	ENSG00000085231
ENSG00000145703	ENSG00000204351	ENSG00000076685	ENSG00000241553	ENSG00000104218
ENSG00000037637	ENSG00000171148	ENSG00000115756	ENSG00000105618	ENSG00000118640
ENSG00000170248	ENSG00000076944	ENSG00000205937	ENSG00000161791	ENSG00000132963
ENSG00000186625	ENSG00000227039	ENSG00000226321	ENSG00000119314	ENSG00000180817
ENSG00000140474	ENSG00000104472	ENSG00000235217	ENSG00000140961	ENSG00000064490
ENSG00000089693	ENSG00000137309	ENSG00000008838	ENSG00000059122	ENSG00000120280
ENSG00000137764	ENSG00000148985	ENSG00000090674	ENSG00000142507	ENSG00000269028
ENSG00000120685	ENSG00000106100	ENSG00000127084	ENSG00000264940	ENSG00000198856
ENSG00000215030	ENSG00000115875	ENSG00000175155	ENSG00000177674	ENSG00000109079
ENSG00000213699	ENSG00000105701	ENSG00000011009	ENSG00000044090	ENSG00000090266
ENSG00000158186	ENSG00000135956	ENSG00000219200	ENSG00000254087	ENSG00000182004
ENSG00000071894	ENSG00000143761	ENSG00000167978	ENSG00000115306	ENSG00000157306
ENSG00000011260	ENSG00000171298	ENSG00000107521	ENSG00000167862	ENSG00000169223
ENSG00000177666	ENSG00000119408	ENSG00000268849	ENSG00000049089	ENSG00000122223
ENSG00000170881	ENSG00000167604	ENSG00000169564	ENSG00000111424	ENSG00000143753
ENSG00000177576	ENSG00000143093	ENSG00000103335	ENSG00000168769	ENSG00000177409
ENSG00000122482	ENSG00000187266	ENSG00000090372	ENSG00000140750	ENSG00000121316
ENSG00000101336	ENSG00000254996	ENSG00000196576	ENSG00000140090	ENSG00000258377
ENSG00000139508	ENSG00000162377	ENSG00000143376	ENSG00000091542	ENSG00000121895
ENSG00000213614	ENSG00000105556	ENSG00000143398	ENSG00000111639	ENSG00000124508
ENSG00000041357	ENSG00000148154	ENSG00000132394	ENSG00000007545	ENSG00000116791
ENSG00000112137	ENSG00000013523	ENSG00000138867	ENSG00000149483	ENSG00000215302
ENSG00000148180	ENSG00000091073	ENSG00000123143	ENSG00000175265	ENSG00000123562
ENSG00000184428	ENSG00000166908	ENSG00000173402	ENSG00000179335	ENSG00000232388
ENSG00000073008	ENSG00000259529	ENSG00000228327	ENSG00000160445	ENSG00000213859
ENSG00000170684	ENSG00000020633	ENSG00000065060	ENSG00000112308	ENSG00000172765
ENSG00000089486	ENSG00000135596	ENSG00000105639	ENSG00000188554	ENSG00000004975
ENSG00000204592	ENSG00000101457	ENSG00000163110	ENSG00000143258	ENSG00000172113
ENSG00000165678	ENSG00000123358	ENSG00000115216	ENSG00000170653	ENSG00000131652
ENSG00000100906	ENSG00000224086	ENSG00000013441	ENSG00000130720	ENSG00000222038
ENSG00000128228	ENSG00000157881	ENSG00000188229	ENSG00000160746	ENSG00000087253
ENSG00000179833	ENSG00000127419	ENSG00000137393	ENSG00000114770	ENSG00000163191
ENSG00000100055	ENSG00000204469	ENSG00000114520	ENSG00000114439	ENSG00000125755
ENSG00000183283	ENSG00000198837	ENSG00000079432	ENSG00000168439	ENSG00000144741
ENSG00000066926	ENSG00000075785	ENSG00000135362	ENSG00000181789	ENSG00000100316
ENSG00000166136	ENSG00000179361	ENSG00000185359	ENSG00000144791	ENSG00000196154
ENSG00000110080	ENSG00000065989	ENSG00000089169	ENSG00000213625	ENSG00000115419
ENSG00000122218	ENSG00000188690	ENSG00000163719	ENSG00000225190	ENSG00000111445
ENSG00000204713	ENSG00000178074	ENSG00000177575	ENSG00000240859	ENSG00000150459
ENSG00000102007	ENSG00000175602	ENSG00000171115	ENSG00000105662	ENSG00000111725
ENSG00000111335	ENSG00000130175	ENSG00000184164	ENSG00000197852	ENSG00000107957
ENSG00000065978	ENSG00000140332	ENSG00000134333	ENSG00000104969	ENSG00000168288
ENSG00000126457	ENSG00000131788	ENSG00000139644	ENSG00000168374	ENSG00000165502
ENSG00000214182	ENSG00000102225	ENSG00000104976	ENSG00000181284	ENSG00000154582
ENSG00000166913	ENSG00000107960	ENSG00000198771	ENSG00000197324	ENSG00000198862
ENSG00000170027	ENSG00000186111	ENSG00000053371	ENSG00000197321	ENSG00000109320
ENSG00000219507	ENSG00000281344	ENSG00000128590	ENSG00000235106	ENSG00000181610
ENSG00000005020	ENSG00000198668	ENSG00000171206	ENSG00000197555	ENSG00000142686
ENSG00000137547	ENSG00000060237	ENSG00000101782	ENSG00000140990	ENSG00000103266
ENSG00000240342	ENSG00000111331	ENSG00000134909	ENSG00000110400	ENSG00000100290
ENSG00000167600	ENSG00000149499	ENSG00000100181	ENSG00000187764	ENSG00000138641
ENSG00000120942	ENSG00000143368	ENSG00000168066	ENSG00000172059	ENSG00000146215
ENSG00000115459	ENSG00000174282	ENSG00000058866	ENSG00000163568	ENSG00000213047
ENSG00000090520	ENSG00000172493	ENSG00000075340	ENSG00000180263	ENSG00000077097
ENSG00000169727	ENSG00000122644	ENSG00000146094	ENSG00000132466	ENSG00000273841
ENSG00000100697	ENSG00000166925	ENSG00000084070	ENSG00000171858	ENSG00000167315
ENSG00000130429	ENSG00000102879	ENSG00000147121	ENSG00000143437	ENSG00000095380
ENSG00000071462	ENSG00000119686	ENSG00000114745	ENSG00000069329	ENSG00000161999
ENSG00000149798	ENSG00000198563	ENSG00000108175	ENSG00000080603	ENSG00000168002
ENSG00000099337	ENSG00000135709	ENSG00000105879	ENSG00000159111	ENSG00000156265
ENSG00000119900	ENSG00000168802	ENSG00000116903	ENSG00000115947	ENSG00000164733
ENSG00000157326	ENSG00000130724	ENSG00000008283	ENSG00000165280	ENSG00000143933
ENSG00000115207	ENSG00000163221	ENSG00000086504	ENSG00000154743	ENSG00000121210
ENSG00000049860	ENSG00000172943	ENSG00000163659	ENSG00000118961	ENSG00000183172
ENSG00000141452	ENSG00000119328	ENSG00000116584	ENSG00000165702	ENSG00000265972
ENSG00000144893	ENSG00000183337	ENSG00000214688	ENSG00000110395	ENSG00000177600
ENSG00000189403	ENSG00000183779	ENSG00000138061	ENSG00000104613	ENSG00000115541
ENSG00000189091	ENSG00000118816	ENSG00000130119	ENSG00000184752	ENSG00000158417
ENSG00000167112	ENSG00000090376	ENSG00000066084	ENSG00000171608	ENSG00000082515
ENSG00000198821	ENSG00000060982	ENSG00000187051	ENSG00000101255	ENSG00000114767
ENSG00000113558	ENSG00000095383	ENSG00000214026	ENSG00000136436	ENSG00000251201
ENSG00000119185	ENSG00000140854	ENSG00000132002	ENSG00000147649	ENSG00000129559
ENSG00000102900	ENSG00000175213	ENSG00000163687	ENSG00000168014	ENSG00000186395
ENSG00000118263	ENSG00000164307	ENSG00000184634	ENSG00000083454	ENSG00000072042
ENSG00000115828	ENSG00000142396	ENSG00000177731	ENSG00000104320	ENSG00000132109
ENSG00000164405	ENSG00000099985	ENSG00000152332	ENSG00000114861	ENSG00000126088
ENSG00000139410	ENSG00000167548	ENSG00000075426	ENSG00000101266	ENSG00000278311
ENSG00000205542	ENSG00000100299	ENSG00000104805	ENSG00000113555	ENSG00000265241
ENSG00000148308	ENSG00000131389	ENSG00000100360	ENSG00000163468	ENSG00000105518
ENSG00000079739	ENSG00000113742	ENSG00000133687	ENSG00000114026	ENSG00000109445
ENSG00000160789	ENSG00000280156	ENSG00000213599	ENSG00000125347	ENSG00000167085
ENSG00000111667	ENSG00000106948	ENSG00000133874	ENSG00000154240	ENSG00000137074
ENSG00000158864	ENSG00000108578	ENSG00000143870	ENSG00000198554	ENSG00000063978
ENSG00000165501	ENSG00000135604	ENSG00000145216	ENSG00000145819	ENSG00000100109
ENSG00000138071	ENSG00000131473	ENSG00000100258	ENSG00000131242	ENSG00000100099
ENSG00000143612	ENSG00000168610	ENSG00000145012	ENSG00000115761	ENSG00000189266
ENSG00000234745	ENSG00000175538	ENSG00000167632	ENSG00000163590	ENSG00000226359
ENSG00000124780	ENSG00000142687	ENSG00000129219	ENSG00000101945	ENSG00000236552
ENSG00000168591	ENSG00000004139	ENSG00000131446	ENSG00000145868	ENSG00000134001
ENSG00000132471	ENSG00000146192	ENSG00000171777	ENSG00000136161	ENSG00000164751
ENSG00000172243	ENSG00000260404	ENSG00000054967	ENSG00000138642	ENSG00000127586
ENSG00000175467	ENSG00000275395	ENSG00000165637	ENSG00000178761	ENSG00000243811
ENSG00000105186	ENSG00000105612	ENSG00000136810	ENSG00000137700	ENSG00000196562
ENSG00000103528	ENSG00000266028	ENSG00000124208	ENSG00000135870	ENSG00000087111
ENSG00000011052	ENSG00000213619	ENSG00000116260	ENSG00000112624	ENSG00000135482
ENSG00000250151	ENSG00000008710	ENSG00000118680	ENSG00000183092	ENSG00000172172
ENSG00000244509	ENSG00000197948	ENSG00000142186	ENSG00000214517	ENSG00000171606
ENSG00000171631	ENSG00000167261	ENSG00000068354	ENSG00000058056	ENSG00000170855
ENSG00000133142	ENSG00000170779	ENSG00000103769	ENSG00000125037	ENSG00000134184
ENSG00000182858	ENSG00000112096	ENSG00000122359	ENSG00000112081	ENSG00000108384
ENSG00000131507	ENSG00000072135	ENSG00000197329	ENSG00000145088	ENSG00000134294
ENSG00000143337	ENSG00000011304	ENSG00000138670	ENSG00000169951	ENSG00000181061
ENSG00000168906	ENSG00000114650	ENSG00000163399	ENSG00000095303	ENSG00000188321
ENSG00000227376	ENSG00000181038	ENSG00000070214	ENSG00000131873	ENSG00000134480
ENSG00000160218	ENSG00000240053	ENSG00000169826	ENSG00000171067	ENSG00000076554
ENSG00000102710	ENSG00000109519	ENSG00000178127	ENSG00000160703	ENSG00000160752
ENSG00000119457	ENSG00000140992	ENSG00000001630	ENSG00000196363	ENSG00000113845
ENSG00000205084	ENSG00000108774	ENSG00000128626	ENSG00000213064	ENSG00000114735
ENSG00000116586	ENSG00000135775	ENSG00000137073	ENSG00000165119	ENSG00000100567
ENSG00000049541	ENSG00000205176	ENSG00000154127	ENSG00000261471	ENSG00000082996
ENSG00000071794	ENSG00000070423	ENSG00000170892	ENSG00000170871	ENSG00000100219
ENSG00000185236	ENSG00000081791	ENSG00000250182	ENSG00000204131	ENSG00000134198
ENSG00000183255	ENSG00000075239	ENSG00000178950	ENSG00000092439	ENSG00000104299
ENSG00000151116	ENSG00000253719	ENSG00000127418	ENSG00000169057	ENSG00000129235
ENSG00000169385	ENSG00000145982	ENSG00000079277	ENSG00000164104	ENSG00000109814
ENSG00000168394	ENSG00000126524	ENSG00000113811	ENSG00000140400	ENSG00000257727
ENSG00000204348	ENSG00000266714	ENSG00000154518	ENSG00000127528	ENSG00000059573
ENSG00000206341	ENSG00000259436	ENSG00000089818	ENSG00000160299	ENSG00000038945
ENSG00000182944	ENSG00000171798	ENSG00000107372	ENSG00000114982	ENSG00000109113
ENSG00000148672	ENSG00000172732	ENSG00000197114	ENSG00000175931	ENSG00000164934
ENSG00000152642	ENSG00000196924	ENSG00000229932	ENSG00000104687	ENSG00000137124
ENSG00000115355	ENSG00000160404	ENSG00000134086	ENSG00000145555	ENSG00000109475
ENSG00000089094	ENSG00000153187	ENSG00000106003	ENSG00000155640	ENSG00000143256
ENSG00000125445	ENSG00000006534	ENSG00000177885	ENSG00000177156	ENSG00000257594
ENSG00000155115	ENSG00000152291	ENSG00000227825	ENSG00000101346	ENSG00000125944
ENSG00000214199	ENSG00000197958	ENSG00000196428	ENSG00000116701	ENSG00000148444
ENSG00000165548	ENSG00000071127	ENSG00000101246	ENSG00000182934	ENSG00000112514
ENSG00000075303	ENSG00000170089	ENSG00000169246	ENSG00000005059	ENSG00000198598
ENSG00000103522	ENSG00000141524	ENSG00000186350	ENSG00000189223	ENSG00000117335
ENSG00000131069	ENSG00000139687	ENSG00000141526	ENSG00000163520	ENSG00000102967
ENSG00000254505	ENSG00000005882	ENSG00000131148	ENSG00000107854	ENSG00000168995
ENSG00000161981	ENSG00000136715	ENSG00000142207	ENSG00000104783	ENSG00000168118
ENSG00000225178	ENSG00000051596	ENSG00000136877	ENSG00000095319	ENSG00000002586
ENSG00000126254	ENSG00000134815	ENSG00000131591	ENSG00000167491	ENSG00000234782
ENSG00000241860	ENSG00000129993	ENSG00000177728	ENSG00000167625	ENSG00000157303
ENSG00000123416	ENSG00000122025	ENSG00000178209	ENSG00000197448	ENSG00000139318
ENSG00000166794	ENSG00000100726	ENSG00000118495	ENSG00000115350	ENSG00000147604
ENSG00000167996	ENSG00000130363	ENSG00000204842	ENSG00000063046	ENSG00000133313
ENSG00000188290	ENSG00000274012	ENSG00000141741	ENSG00000121775	ENSG00000151413
ENSG00000176903	ENSG00000150768	ENSG00000104859	ENSG00000131013	ENSG00000162639
ENSG00000125356	ENSG00000105339	ENSG00000196821	ENSG00000117020	ENSG00000105705
ENSG00000130939	ENSG00000163660	ENSG00000258727	ENSG00000131370	ENSG00000075884
ENSG00000125734	ENSG00000105223	ENSG00000263006	ENSG00000156587	ENSG00000140395
ENSG00000180992	ENSG00000124126	ENSG00000084652	ENSG00000163558	ENSG00000263934
ENSG00000125877	ENSG00000087074	ENSG00000005486	ENSG00000114383	ENSG00000145388
ENSG00000058804	ENSG00000131697	ENSG00000175606	ENSG00000028528	ENSG00000167272
ENSG00000134830	ENSG00000029363	ENSG00000117748	ENSG00000116044	ENSG00000111817
ENSG00000137312	ENSG00000163214	ENSG00000137767	ENSG00000103249	ENSG00000105609
ENSG00000138443	ENSG00000100991	ENSG00000170365	ENSG00000140350	ENSG00000133460
ENSG00000214253	ENSG00000111481	ENSG00000072803	ENSG00000120675	ENSG00000166747
ENSG00000104870	ENSG00000118260	ENSG00000282508	ENSG00000135763	ENSG00000112339
ENSG00000243414	ENSG00000117410	ENSG00000172974	ENSG00000100077	ENSG00000163312
ENSG00000204619	ENSG00000164151	ENSG00000100095	ENSG00000167460	ENSG00000196465
ENSG00000115568	ENSG00000161847	ENSG00000100034	ENSG00000122729	ENSG00000230551
ENSG00000178741	ENSG00000152382	ENSG00000175220	ENSG00000137817	ENSG00000105171
ENSG00000120742	ENSG00000167925	ENSG00000120008	ENSG00000171988	ENSG00000148832
ENSG00000135678	ENSG00000100029	ENSG00000118960	ENSG00000158006	ENSG00000092841
ENSG00000172269	ENSG00000197136	ENSG00000089060	ENSG00000239305	ENSG00000204261
ENSG00000236439	ENSG00000279159	ENSG00000125449	ENSG00000258465	ENSG00000176014
ENSG00000137040	ENSG00000179241	ENSG00000155090	ENSG00000100941	ENSG00000121879
ENSG00000214736	ENSG00000077984	ENSG00000107954	ENSG00000117054	ENSG00000148834
ENSG00000116489	ENSG00000160075	ENSG00000057704	ENSG00000173486	ENSG00000117305
ENSG00000145912	ENSG00000198715	ENSG00000101236	ENSG00000135655	ENSG00000143653
ENSG00000179262	ENSG00000168071	ENSG00000146426	ENSG00000137841	ENSG00000085832
ENSG00000123728	ENSG00000198315	ENSG00000167182	ENSG00000072778	ENSG00000163634
ENSG00000119321	ENSG00000153207	ENSG00000217128	ENSG00000184182	ENSG00000168958
ENSG00000213096	ENSG00000106263	ENSG00000103415	ENSG00000134809	ENSG00000111144
ENSG00000168214	ENSG00000063245	ENSG00000086102	ENSG00000088992	ENSG00000172339
ENSG00000136243	ENSG00000102226	ENSG00000156411	ENSG00000169629	ENSG00000267598
ENSG00000131634	ENSG00000180776	ENSG00000103197	ENSG00000106617	ENSG00000134061
ENSG00000102316	ENSG00000269937	ENSG00000196209	ENSG00000263900	ENSG00000110844
ENSG00000158636	ENSG00000124733	ENSG00000156508	ENSG00000013563	ENSG00000121807
ENSG00000100347	ENSG00000115758	ENSG00000065970	ENSG00000161638	ENSG00000214401
ENSG00000111596	ENSG00000213339	ENSG00000148396	ENSG00000165819	ENSG00000153201
ENSG00000184730	ENSG00000170759	ENSG00000076351	ENSG00000124575	ENSG00000137101
ENSG00000161547	ENSG00000160932	ENSG00000043143	ENSG00000176946	ENSG00000104442
ENSG00000107796	ENSG00000122034	ENSG00000101182	ENSG00000105835	ENSG00000166261
ENSG00000185215	ENSG00000120868	ENSG00000125967	ENSG00000004897	ENSG00000131373
ENSG00000179409	ENSG00000204843	ENSG00000129933	ENSG00000135052
ENSG00000122958	ENSG00000167088	ENSG00000015532	ENSG00000279278
ENSG00000168961	ENSG00000182473	ENSG00000134452	ENSG00000074855
ENSG00000142102	ENSG00000140853	ENSG00000007376	ENSG00000113658
ENSG00000107223	ENSG00000167895	ENSG00000166987	ENSG00000147124
ENSG00000065548	ENSG00000176986	ENSG00000183431	ENSG00000122591
ENSG00000105640	ENSG00000081237	ENSG00000077454	ENSG00000155363
ENSG00000250264	ENSG00000162980	ENSG00000096996	ENSG00000164620
ENSG00000118939	ENSG00000105520	ENSG00000111540	ENSG00000100387
ENSG00000071655	ENSG00000115310	ENSG00000089775	ENSG00000255339
ENSG00000175581	ENSG00000115275	ENSG00000198730	ENSG00000143624
ENSG00000120948	ENSG00000196313	ENSG00000173786	ENSG00000143643
ENSG00000239672	ENSG00000242612	ENSG00000123338	ENSG00000140564
ENSG00000168701	ENSG00000196072	ENSG00000083312	ENSG00000059377
ENSG00000167986	ENSG00000111913	ENSG00000128731	ENSG00000143167
ENSG00000129518	ENSG00000165949	ENSG00000116731	ENSG00000164032
ENSG00000158286	ENSG00000160908	ENSG00000114127	ENSG00000178922
ENSG00000163694	ENSG00000109458	ENSG00000156304	ENSG00000067182
ENSG00000114999	ENSG00000131669	ENSG00000115649	ENSG00000263809
ENSG00000204882	ENSG00000160685	ENSG00000163162	ENSG00000229644
ENSG00000070190	ENSG00000076201	ENSG00000168067	ENSG00000169994
ENSG00000164919	ENSG00000196371	ENSG00000268500	ENSG00000163681
ENSG00000065427	ENSG00000168393	ENSG00000103549	ENSG00000105063
ENSG00000107929	ENSG00000233750	ENSG00000134864	ENSG00000122873
ENSG00000151465	ENSG00000135535	ENSG00000257949	ENSG00000033178
ENSG00000148344	ENSG00000157693	ENSG00000181192	ENSG00000105193
ENSG00000115866	ENSG00000204427	ENSG00000125843	ENSG00000096092
ENSG00000196912	ENSG00000254470	ENSG00000054277	ENSG00000140836
ENSG00000166278	ENSG00000113749	ENSG00000132122	ENSG00000163481
ENSG00000146112	ENSG00000073578	ENSG00000169446	ENSG00000137414
ENSG00000120509	ENSG00000168538	ENSG00000172270	ENSG00000022840
ENSG00000175324	ENSG00000178719	ENSG00000164663	ENSG00000130559
ENSG00000100938	ENSG00000005700	ENSG00000158623	ENSG00000103202
ENSG00000260528	ENSG00000018280	ENSG00000142784	ENSG00000141867
ENSG00000267165	ENSG00000132824	ENSG00000196730	ENSG00000142606
ENSG00000144744	ENSG00000155744	ENSG00000119396	ENSG00000159199
ENSG00000140740	ENSG00000137845	ENSG00000156599	ENSG00000176444
ENSG00000110031	ENSG00000137757	ENSG00000172890
ENSG00000153037	ENSG00000106211	ENSG00000104142
ENSG00000108963	ENSG00000105229	ENSG00000109906
ENSG00000122678	ENSG00000168970	ENSG00000124160
ENSG00000140030	ENSG00000005206	ENSG00000170606
ENSG00000166477	ENSG00000064607	ENSG00000162924
ENSG00000121022	ENSG00000169189	ENSG00000140263
ENSG00000142227	ENSG00000063322	ENSG00000141252
ENSG00000121851	ENSG00000174231	ENSG00000169860
ENSG00000182827	ENSG00000074582	ENSG00000233038
ENSG00000103591	ENSG00000158669	ENSG00000106635
ENSG00000163840	ENSG00000213889	ENSG00000078674
ENSG00000163947	ENSG00000198915	ENSG00000105726
ENSG00000100504	ENSG00000167645	ENSG00000136527
ENSG00000105287	ENSG00000102103	ENSG00000074842
ENSG00000183207	ENSG00000189339	ENSG00000138835
ENSG00000263961	ENSG00000108828	ENSG00000136463
ENSG00000185009	ENSG00000131023	ENSG00000141349
ENSG00000129562	ENSG00000156261	ENSG00000109118
ENSG00000089876	ENSG00000151702	ENSG00000141627
ENSG00000133703	ENSG00000111726	ENSG00000140379
ENSG00000204316	ENSG00000171720	ENSG00000149823
ENSG00000211592	ENSG00000213551	ENSG00000148400
ENSG00000119335	ENSG00000178971	ENSG00000279520
ENSG00000173166	ENSG00000047056	ENSG00000132376
ENSG00000174780	ENSG00000178718	ENSG00000187189
ENSG00000165915	ENSG00000149639	ENSG00000104081
ENSG00000137364	ENSG00000099800	ENSG00000100412
ENSG00000115042	ENSG00000180644	ENSG00000131467
ENSG00000156853	ENSG00000228315	ENSG00000113648
ENSG00000175416	ENSG00000136878	ENSG00000181143
ENSG00000177613	ENSG00000157870	ENSG00000159214
ENSG00000026751	ENSG00000215251	ENSG00000128272
ENSG00000060491	ENSG00000123684	ENSG00000107140
ENSG00000172594	ENSG00000241878	ENSG00000118922
ENSG00000068903	ENSG00000107882	ENSG00000163348
ENSG00000168310	ENSG00000177595	ENSG00000139718
ENSG00000148297	ENSG00000144711	ENSG00000136026
ENSG00000096401	ENSG00000215458	ENSG00000183978
ENSG00000111880	ENSG00000157353	ENSG00000107872
ENSG00000204287	ENSG00000119280	ENSG00000110315
ENSG00000117385	ENSG00000103510	ENSG00000196235
ENSG00000164506	ENSG00000137770	ENSG00000125089
ENSG00000266472	ENSG00000177084	ENSG00000251692
ENSG00000123415	ENSG00000079974	ENSG00000185085
ENSG00000146409	ENSG00000136504	ENSG00000163625
ENSG00000110013	ENSG00000167615	ENSG00000141258
ENSG00000124193	ENSG00000232653	ENSG00000125510
ENSG00000118855	ENSG00000247626	ENSG00000198218
ENSG00000229391	ENSG00000119912	ENSG00000163939
ENSG00000090006	ENSG00000134780	ENSG00000102034
ENSG00000174206	ENSG00000117143	ENSG00000182054
ENSG00000234964	ENSG00000145864	ENSG00000112079
ENSG00000204264	ENSG00000070950	ENSG00000182957
ENSG00000166896	ENSG00000111859	ENSG00000164674
ENSG00000151650	ENSG00000162298	ENSG00000140157
ENSG00000063176	ENSG00000087338	ENSG00000136827
ENSG00000213654	ENSG00000107874	ENSG00000055332
ENSG00000180964	ENSG00000167118	ENSG00000114544
ENSG00000142676	ENSG00000169118	ENSG00000124222
ENSG00000131355	ENSG00000278259	ENSG00000033100
ENSG00000188529	ENSG00000160193	ENSG00000076356
ENSG00000100450	ENSG00000215717	ENSG00000129103
ENSG00000144136	ENSG00000130309	ENSG00000107554
ENSG00000136826	ENSG00000160072	ENSG00000127774
ENSG00000084110	ENSG00000132792	ENSG00000060138
ENSG00000256646	ENSG00000204282	ENSG00000173812
ENSG00000101160	ENSG00000179532	ENSG00000249624
ENSG00000126767	ENSG00000258429	ENSG00000197217
ENSG00000100823	ENSG00000176542	ENSG00000197226
ENSG00000123104	ENSG00000092148	ENSG00000132205
ENSG00000108518	ENSG00000249673	ENSG00000174720
ENSG00000143889	ENSG00000168488	ENSG00000171492
ENSG00000090273	ENSG00000198373	ENSG00000196396
ENSG00000058799	ENSG00000101084	ENSG00000126467
ENSG00000115233	ENSG00000135503	ENSG00000136682
ENSG00000089289	ENSG00000163374	ENSG00000143811
ENSG00000108561	ENSG00000185745	ENSG00000213977
ENSG00000064393	ENSG00000239857	ENSG00000204852
ENSG00000185115	ENSG00000172725	ENSG00000134970
ENSG00000171793	ENSG00000124882	ENSG00000168264
ENSG00000204632	ENSG00000137200	ENSG00000171791
ENSG00000092094	ENSG00000125676	ENSG00000113575
ENSG00000168887	ENSG00000215156	ENSG00000188895
ENSG00000135968	ENSG00000099821	ENSG00000228232
ENSG00000120802	ENSG00000197976	ENSG00000245532
ENSG00000165916	ENSG00000029364	ENSG00000149016
ENSG00000137486	ENSG00000138722	ENSG00000105438
ENSG00000158488	ENSG00000148655	ENSG00000073536
ENSG00000129566	ENSG00000198728	ENSG00000141084
ENSG00000131051	ENSG00000178996	ENSG00000196839
ENSG00000106789	ENSG00000131408	ENSG00000105656
ENSG00000228502	ENSG00000117505	ENSG00000120910
ENSG00000115806	ENSG00000143702	ENSG00000120318
ENSG00000242372	ENSG00000171155	ENSG00000070759
ENSG00000110536	ENSG00000153898	ENSG00000144674
ENSG00000006015	ENSG00000015285	ENSG00000110274
ENSG00000205250	ENSG00000146776	ENSG00000198455
ENSG00000256771	ENSG00000236514	ENSG00000143207
ENSG00000065534	ENSG00000132155	ENSG00000114779
ENSG00000143479	ENSG00000181924	ENSG00000007080
ENSG00000101439	ENSG00000100201	ENSG00000121310
ENSG00000174353	ENSG00000111110	ENSG00000170234
ENSG00000103111	ENSG00000155827	ENSG00000189319
ENSG00000181523	ENSG00000224051	ENSG00000055483
ENSG00000166797	ENSG00000166734	ENSG00000276293
ENSG00000117133	ENSG00000136631	ENSG00000103489
ENSG00000066827	ENSG00000138802	ENSG00000112640
ENSG00000175756	ENSG00000147454	ENSG00000261505
ENSG00000163636	ENSG00000224078	ENSG00000144040
ENSG00000111801	ENSG00000106261	ENSG00000105254
ENSG00000088826	ENSG00000163482
ENSG00000140548	ENSG00000172331
ENSG00000172500	ENSG00000185475
ENSG00000125457	ENSG00000100330
ENSG00000224597	ENSG00000167566
ENSG00000106355	ENSG00000059804
ENSG00000137161	ENSG00000116688
ENSG00000135218	ENSG00000156030
ENSG00000148516	ENSG00000115091
ENSG00000136930	ENSG00000166562
ENSG00000131143	ENSG00000014641
ENSG00000077942	ENSG00000142751
ENSG00000152256	ENSG00000134330
ENSG00000140374	ENSG00000075914
ENSG00000048162	ENSG00000052749
ENSG00000151092	ENSG00000167470
ENSG00000107581	ENSG00000129083
ENSG00000204642	ENSG00000116525
ENSG00000144597	ENSG00000101294
ENSG00000108433	ENSG00000238164
ENSG00000035681	ENSG00000117713
ENSG00000170035	ENSG00000121774
ENSG00000111321	ENSG00000064225
ENSG00000198901	ENSG00000117394
ENSG00000062194	ENSG00000169668
ENSG00000260735	ENSG00000269955
ENSG00000261884	ENSG00000137193
ENSG00000101811	ENSG00000087269
ENSG00000165264	ENSG00000176390
ENSG00000243789	ENSG00000104205
ENSG00000112237	ENSG00000112305
ENSG00000077713	ENSG00000110066
ENSG00000174173	ENSG00000008300
ENSG00000147471	ENSG00000120832
ENSG00000066027	ENSG00000133028
ENSG00000166398	ENSG00000126561
ENSG00000100804	ENSG00000048405
ENSG00000242960	ENSG00000260708
ENSG00000180185	ENSG00000106346
ENSG00000229754	ENSG00000130518
ENSG00000149196	ENSG00000132475
ENSG00000145425	ENSG00000135821
ENSG00000140464	ENSG00000163956
ENSG00000106105	ENSG00000198815
ENSG00000239900	ENSG00000167595
ENSG00000178234	ENSG00000164080
ENSG00000125968	ENSG00000185728
ENSG00000182378	ENSG00000224578
ENSG00000099956	ENSG00000143157
ENSG00000159720	ENSG00000111961
ENSG00000180509	ENSG00000258890
ENSG00000185787	ENSG00000173692
ENSG00000110075	ENSG00000186704
ENSG00000169100	ENSG00000107317
ENSG00000113615	ENSG00000006451
ENSG00000107949	ENSG00000119899
ENSG00000119535	ENSG00000134644
ENSG00000183722	ENSG00000026297
ENSG00000237499	ENSG00000280383
ENSG00000069509	ENSG00000160917
ENSG00000197054	ENSG00000073417
ENSG00000167578	ENSG00000176087
ENSG00000073756	ENSG00000123091
ENSG00000108679	ENSG00000099992
ENSG00000171612	ENSG00000147684
ENSG00000022277	ENSG00000105197
ENSG00000113460	ENSG00000085377
ENSG00000144028	ENSG00000260793
ENSG00000260537	ENSG00000145029
ENSG00000163563	ENSG00000168758
ENSG00000157601	ENSG00000279175
ENSG00000232810	ENSG00000130177
ENSG00000127580	ENSG00000229715
ENSG00000137713	ENSG00000047849
ENSG00000100031	ENSG00000003393
ENSG00000197818	ENSG00000134470
ENSG00000123992	ENSG00000187736
ENSG00000059758	ENSG00000170088
ENSG00000170889	ENSG00000010404
ENSG00000135916	ENSG00000197620
ENSG00000278002	ENSG00000061987
ENSG00000111142	ENSG00000103932
ENSG00000072506	ENSG00000204267
ENSG00000177706	ENSG00000111252
ENSG00000248334	ENSG00000145494
ENSG00000170476	ENSG00000165506
ENSG00000126432	ENSG00000009954
ENSG00000151552	ENSG00000103254
ENSG00000102445	ENSG00000048140
ENSG00000116459	ENSG00000134884
ENSG00000027075	ENSG00000110958
ENSG00000227500	ENSG00000129521
ENSG00000090581	ENSG00000125746
ENSG00000110768	ENSG00000148331
ENSG00000100028	ENSG00000130640
ENSG00000171174	ENSG00000124380
ENSG00000109083	ENSG00000154025
ENSG00000082512	ENSG00000162063
ENSG00000124659	ENSG00000107262
ENSG00000168575	ENSG00000147168
ENSG00000171130
ENSG00000211450
ENSG00000112561
ENSG00000198246
ENSG00000100852
ENSG00000234290
ENSG00000230724
ENSG00000157483
ENSG00000032219
ENSG00000182551
ENSG00000105383
ENSG00000112159
ENSG00000149781
ENSG00000173456
ENSG00000162517
ENSG00000167208
ENSG00000152133
ENSG00000065057
ENSG00000131724
ENSG00000115902
ENSG00000078061
ENSG00000171159
ENSG00000102390
ENSG00000180370
ENSG00000144233
ENSG00000107443
ENSG00000109332
ENSG00000169221
ENSG00000175591
ENSG00000125538
ENSG00000138663
ENSG00000132965
ENSG00000275052
ENSG00000254893
ENSG00000092931
ENSG00000124357
ENSG00000163597
ENSG00000181751
ENSG00000116127
ENSG00000137154
ENSG00000164111
ENSG00000132522
ENSG00000113140
ENSG00000109670
ENSG00000128585
ENSG00000103274
ENSG00000119616
ENSG00000175130
ENSG00000196935
ENSG00000090020
ENSG00000182718
ENSG00000124201
ENSG00000042980
ENSG00000161642
ENSG00000270641
ENSG00000144455
ENSG00000173542
ENSG00000175354
ENSG00000126749
ENSG00000196510
ENSG00000164880
ENSG00000174744
ENSG00000099901
ENSG00000240505
ENSG00000064545
ENSG00000115073
ENSG00000226124
ENSG00000157106
ENSG00000184508
ENSG00000204161
ENSG00000147457
ENSG00000228223
ENSG00000228784
ENSG00000175455
ENSG00000104731
ENSG00000118363
ENSG00000166750
ENSG00000172432
ENSG00000176225
ENSG00000236144
ENSG00000100410
ENSG00000055130
ENSG00000106009
ENSG00000138035
ENSG00000213809
ENSG00000204623
ENSG00000204406
ENSG00000163736
ENSG00000119203
ENSG00000116704
ENSG00000117395
ENSG00000110756
ENSG00000014824
ENSG00000135632
ENSG00000155962

[truncated: 2 more sheets: mono (negative module), pDC (negative module)]
