# Supplementary material for: Immune-profiling of ZIKV-infected patients identifies a distinct function of plasmacytoid dendritic cells for immune cross-regulation
Source: Nat Commun. 2020 May 15;11:2421. doi: 10.1038/s41467-020-16217-5 (PMC7229207; doi:10.1038/s41467-020-16217-5)
Supplement: Supplementary file 11 — Supplementary Data 8 [file 41467_2020_16217_MOESM11_ESM.xlsx]

## Sheet: B_module2_IPA
Supplementary Data 8: Enriched canonical pathways in module 2 of B cells in ZIKV-infected as determined by Ingenuity Pathways Analysis
Ingenuity Canonical Pathways	-log(p-value)	Ratio	Molecules
Mitochondrial Dysfunction	12.4	0.164	ATP5MC1,PRDX5,RHOT2,NCSTN,MT-CO2,NDUFA1,CYB5R3,ATP5F1E,PDHA1,MT-CYB,ATP5MF,NDUFS2,MT-ND2,ATP5ME,NDUFAB1,NDUFA8,ATP5PF,COX6B1,MT-ND6,UCP2,ATP5F1A,ATP5PO,MT-ND4,UQCR11,MT-ND1,APH1A,NDUFA12,CYCS
Protein Ubiquitination Pathway	10.5	0.121	USP21,PSMD7,PSMB10,PSMD9,FBXW7,PSMB8,HSPA5,USP7,DNAJC4,DNAJC8,HSPE1,PSMA3,PSMD14,PSMC2,PSMB9,PSMA6,PSMB5,PSMD13,HSPA9,PSMC4,PSMD6,UBE2L6,UBE2L3,RBX1,DNAJB11,PSMD12,PSMB1,HSPB11,PSMA4,PSMD4,PSMC3,USP34
Oxidative Phosphorylation	9.99	0.183	ATP5PF,COX6B1,ATP5MC1,ATP5F1A,ATP5PO,MT-ND4,UQCR11,MT-CO2,NDUFA1,ATP5F1E,MT-ND1,MT-CYB,ATP5MF,NDUFS2,NDUFA12,CYCS,MT-ND2,ATP5ME,NDUFAB1,NDUFA8
Sirtuin Signaling Pathway	7.57	0.0993	ATP5MC1,GABARAPL2,NDUFA1,ATP5F1E,PDHA1,ATG9A,MT-CYB,PGAM1,ATG4A,NDUFS2,MT-ND2,NDUFAB1,NDUFA8,POLR1D,ATP5PF,ATG5,MT-ND6,UCP2,ATP5F1A,HSF1,ATG3,MT-ND4,ATG2A,ATG13,TIMM17A,MT-ND1,HIST1H1D,NDUFA12,GABARAP
Acetyl-CoA Biosynthesis I (Pyruvate Dehydrogenase Complex)	3.05	0.429	PDHA1,DLD,PDHB
B Cell Receptor Signaling	3.03	0.0773	BLNK,ETS1,CD19,POU2F2,CD79A,TCF3,PTEN,NFAT5,DAPP1,CREB1,ATF4,MAP2K3,ELK1,BCL2A1,PPP3CA
Regulation of Actin-based Motility by Rho	2.77	0.1	RHOG,ACTB,ARPC2,RHOT2,ARPC3,GSN,PIP4K2A,RHOH,ITGA4
Nur77 Signaling in T Lymphocytes	2.69	0.119	MEF2D,NR4A1,CD86,HLA-DOB,CYCS,PPP3CA,MAP2K5
PI3K Signaling in B Lymphocytes	2.52	0.0809	CD81,BLNK,CD19,NFAT5,DAPP1,CREB1,ATF4,CD79A,ELK1,PPP3CA,PTEN
Phospholipase C Signaling	2.46	0.0656	BLNK,PEBP1,PLD3,RHOT2,CD79A,RHOH,HDAC5,NFAT5,RHOG,MEF2D,CREB1,HDAC7,PRKCE,ATF4,PPP3CA,ITGA4
Nucleotide Excision Repair Pathway	2.4	0.143	POLR2J2/POLR2J3,POLR2G,POLR2A,ERCC2,RPA2
EIF2 Signaling	2.37	0.0661	PABPC1,RPL36A,RPL36AL,DDIT3,ACTB,RPS10,EIF3J,HSPA5,EIF2S2,FAU,RPL18A,EIF4G2,PAIP1,EIF2B1,ATF4
Huntington's Disease Signaling	2.36	0.064	POLR2J2/POLR2J3,ATP5PF,ATP5MC1,ATP5F1A,HSPA9,HSPA5,ATP5F1E,HDAC5,POLR2G,POLR2A,CAPN1,CREB1,HDAC7,PRKCE,ATF4,CYCS
Notch Signaling	2.25	0.132	APH1A,NUMB,NCSTN,DTX2,NOTCH1
tRNA Charging	2.2	0.128	KARS,HARS,DARS,TARS,EPRS
Isoleucine Degradation I	2.1	0.214	ECHS1,ACAT1,DLD
2-oxobutanoate Degradation I	2.06	0.4	PCCA,DLD
3-phosphoinositide Biosynthesis	2.05	0.0647	CD19,NUDT9,MDP1,ACP1,ACP5,PTEN,SET,TNS3,PPP1R7,PTPN1,CD86,PIP4K2A,PPP3CA
D-myo-inositol-5-phosphate Metabolism	1.96	0.0679	SET,TNS3,PPP1R7,NUDT9,PTPN1,MDP1,ACP1,ACP5,PIP4K2A,PPP3CA,PTEN
Actin Nucleation by ARP-WASP Complex	1.94	0.0968	RHOG,ARPC2,RHOT2,ARPC3,RHOH,ITGA4
autophagy	1.94	0.0968	ATG13,ATG5,ATG9A,ATG3,ATG4A,CTSC
D-myo-inositol (1,4,5,6)-Tetrakisphosphate Biosynthesis	1.89	0.0694	SET,TNS3,PPP1R7,NUDT9,PTPN1,MDP1,ACP1,ACP5,PPP3CA,PTEN
D-myo-inositol (3,4,5,6)-tetrakisphosphate Biosynthesis	1.89	0.0694	SET,TNS3,PPP1R7,NUDT9,PTPN1,MDP1,ACP1,ACP5,PPP3CA,PTEN
Phagosome Maturation	1.81	0.0676	DYNLL1,ATP6V0B,ATP6V1F,TUBB4B,PRDX5,TCIRG1,CTSC,DYNLT1,TSG101,ATP6V0E1
Valine Degradation I	1.79	0.167	HIBCH,ECHS1,DLD
Cholecystokinin/Gastrin-mediated Signaling	1.78	0.0748	RHOG,MEF2D,RHOT2,PRKCE,MAP2K3,ELK1,RHOH,MAP2K5
Assembly of RNA Polymerase II Complex	1.75	0.1	POLR2J2/POLR2J3,POLR2G,POLR2A,DR1,ERCC2
Adipogenesis pathway	1.66	0.0672	SAP18,ATG5,DDIT3,TXNIP,HDAC7,SAP130,FBXW7,ERCC2,HDAC5
Granzyme A Signaling	1.66	0.15	SET,HIST1H1D,HMGB2
CD27 Signaling in Lymphocytes	1.65	0.0943	SIVA1,CYCS,MAP2K3,CD27,MAP2K5
3-phosphoinositide Degradation	1.63	0.0633	SET,TNS3,PPP1R7,NUDT9,PTPN1,MDP1,ACP1,ACP5,PPP3CA,PTEN
B Cell Development	1.63	0.111	CD19,CD86,HLA-DOB,CD79A
Endoplasmic Reticulum Stress Pathway	1.6	0.143	DDIT3,ATF4,HSPA5
mTOR Signaling	1.6	0.058	ATG13,PLD3,RHOG,EIF4G2,TSC2,RHOT2,RPS10,EIF3J,FKBP1A,PRKCE,RHOH,FAU
Superpathway of Methionine Degradation	1.59	0.108	PCCA,DLD,MAT2B,PRMT1
Unfolded protein response	1.56	0.0893	DDIT3,VCP,HSPA9,ATF4,HSPA5
Antigen Presentation Pathway	1.56	0.105	PSMB9,PSMB5,HLA-DOB,PSMB8
Regulation of eIF4 and p70S6K Signaling	1.55	0.0613	PABPC1,EIF4G2,PAIP1,EIF2B1,RPS10,EIF3J,PAIP2,EIF2S2,ITGA4,FAU
Superpathway of Inositol Phosphate Compounds	1.53	0.0551	CD19,NUDT9,MDP1,ACP1,ACP5,PTEN,SET,TNS3,PPP1R7,PTPN1,CD86,PIP4K2A,PPP3CA
Methylthiopropionate Biosynthesis	1.52	1	ADI1
Xanthine and Xanthosine Salvage	1.52	1	PNP
Mechanisms of Viral Exit from Host Cells	1.45	0.0976	CHMP2A,ACTB,PRKCE,TSG101
Hereditary Breast Cancer Signaling	1.39	0.06	POLR2J2/POLR2J3,POLR2G,POLR2A,ACTB,SMARCB1,HDAC7,CDK4,PTEN,HDAC5
NRF2-mediated Oxidative Stress Response	1.38	0.0553	DNAJC4,RBX1,DNAJB11,ACTB,DNAJC8,VCP,ATF4,PRKCE,MAP2K3,FKBP5,MAP2K5
Glycolysis I	1.36	0.115	GPI,PGAM1,PFKP
RhoGDI Signaling	1.35	0.0565	GNAI2,RHOG,ACTB,ARPC2,RHOT2,ARPC3,PIP4K2A,RHOH,ITGA4,MSN
Cleavage and Polyadenylation of Pre-mRNA	1.3	0.167	CPSF1,CPSF3
Calcium-induced T Lymphocyte Apoptosis	1.3	0.0758	MEF2D,NR4A1,HLA-DOB,PRKCE,PPP3CA
Cell Cycle: G1/S Checkpoint Regulation	1.27	0.0746	CDKN2D,BMI1,HDAC7,CDK4,HDAC5
NAD Phosphorylation and Dephosphorylation	1.24	0.154	ACP1,ACP5
Remodeling of Epithelial Adherens Junctions	1.23	0.0725	TUBB4B,MAPRE1,ACTB,ARPC2,ARPC3
Guanine and Guanosine Salvage I	1.22	0.5	PNP
Adenine and Adenosine Salvage I	1.22	0.5	PNP
Formaldehyde Oxidation II (Glutathione-dependent)	1.22	0.5	ESD
Fcγ Receptor-mediated Phagocytosis in Macrophages and Monocytes	1.19	0.0645	PLD3,ACTB,ARPC2,ARPC3,PRKCE,PTEN
RAR Activation	1.18	0.0526	PRMT2,ACTB,PNRC1,SMARCB1,PRKCE,MAPKAPK2,ERCC2,REL,PRMT1,PTEN
Amyloid Processing	1.16	0.0784	APH1A,CAPN1,NCSTN,PRKCE
Aldosterone Signaling in Epithelial Cells	1.14	0.0536	DNAJC4,DNAJB11,DNAJC8,HSPE1,HSPA9,HSPB11,PRKCE,HSPA5,PIP4K2A
Sumoylation Pathway	1.14	0.0625	ETS1,RHOG,RHOT2,RAN,RHOH,ISG20
Docosahexaenoic Acid (DHA) Signaling	1.13	0.0769	BIK,CYCS,BCL2A1,PNPLA2
p38 MAPK Signaling	1.13	0.0583	DDIT3,MEF2D,CREB1,ATF4,MAP2K3,ELK1,MAPKAPK2
Hypoxia Signaling in the Cardiovascular System	1.1	0.0667	UBE2L3,CREB1,ATF4,UBE2L6,PTEN
L-carnitine Biosynthesis	1.05	0.333	ALDH9A1
Methylglyoxal Degradation I	1.05	0.333	GLO1
S-methyl-5-thio-α-D-ribose 1-phosphate Degradation	1.05	0.333	ADI1
D-glucuronate Degradation I	1.05	0.333	CRYL1
S-adenosyl-L-methionine Biosynthesis	1.05	0.333	MAT2B
RAN Signaling	1.03	0.118	KPNB1,RAN
Ephrin Receptor Signaling	1.01	0.0503	GNAI2,ABI1,ARPC2,CREB1,ARPC3,ACP1,ATF4,MAP4K4,ITGA4
fMLP Signaling in Neutrophils	1	0.0543	GNAI2,NFAT5,ARPC2,ARPC3,PRKCE,ELK1,PPP3CA
Clathrin-mediated Endocytosis Signaling	0.989	0.0483	AP3S1,AP2A1,ACTB,ARPC2,NUMB,ARPC3,AP1B1,TSG101,PPP3CA,HIP1R
Glucocorticoid Receptor Signaling	0.967	0.0435	POLR2J2/POLR2J3,POU2F2,ACTB,HSPA9,ERCC2,HSPA5,TSG101,POLR2G,POLR2A,NFAT5,CREB1,SMARCB1,ELK1,FKBP5,PPP3CA
April Mediated Signaling	0.939	0.0769	NFAT5,ELK1,TNFRSF17
Estrogen Receptor Signaling	0.936	0.0522	POLR2J2/POLR2J3,POLR2G,PELP1,POLR2A,MED15,MED10,ERCC2
Arsenate Detoxification I (Glutaredoxin)	0.934	0.25	PNP
Heme Degradation	0.934	0.25	HMOX2
Branched-chain α-keto acid Dehydrogenase Complex	0.934	0.25	DLD
Methylmalonyl Pathway	0.934	0.25	PCCA
Cardiac Hypertrophy Signaling	0.92	0.0456	GNAI2,RHOG,MEF2D,CREB1,RHOT2,EIF2B1,MAP2K3,ELK1,MAPKAPK2,RHOH,PPP3CA
Regulation of Cellular Mechanics by Calpain Protease	0.901	0.0635	CAPN1,CDK4,CAST,ITGA4
Wnt/Ca+ pathway	0.901	0.0635	NFAT5,CREB1,ATF4,PPP3CA
Iron homeostasis signaling pathway	0.9	0.0511	ATP6V0B,ATP6V1F,TCIRG1,HSPA9,FAM96A,ATP6V0E1,HMOX2
B Cell Activating Factor Signaling	0.89	0.0732	NFAT5,ELK1,TNFRSF17
Corticotropin Releasing Hormone Signaling	0.876	0.0504	GNAI2,MEF2D,CREB1,NR4A1,ATF4,PRKCE,ELK1
Integrin Signaling	0.874	0.0457	RHOG,CAPN1,ACTB,ARPC2,RHOT2,ARPC3,GSN,RHOH,ITGA4,PTEN
Opioid Signaling Pathway	0.867	0.0445	GNAI2,AP2A1,CAMK1D,CREB1,ATF4,PRKCE,MAP2K3,AP1B1,ELK1,PPP3CA,MAP2K5
Creatine-phosphate Biosynthesis	0.843	0.2	MAP4K4
2-ketoglutarate Dehydrogenase Complex	0.843	0.2	DLD
Myo-inositol Biosynthesis	0.843	0.2	IMPA1
Virus Entry via Endocytic Pathways	0.843	0.0517	AP3S1,AP2A1,ACTB,PRKCE,AP1B1,ITGA4
Methionine Degradation I (to Homocysteine)	0.842	0.0909	MAT2B,PRMT1
Tec Kinase Signaling	0.827	0.0471	GNAI2,RHOG,ACTB,RHOT2,TNFSF10,PRKCE,RHOH,ITGA4
Signaling by Rho Family GTPases	0.826	0.0437	GNAI2,RHOG,ACTB,ARPC2,RHOT2,ARPC3,ELK1,PIP4K2A,RHOH,ITGA4,MSN
Molecular Mechanisms of Cancer	0.821	0.0406	RHOT2,CDK4,NCSTN,TCF3,RHOH,GNAI2,SYNGAP1,CDKN2D,RHOG,APH1A,PRKCE,MAP2K3,CYCS,ELK1,NOTCH1,ITGA4
Pyrimidine Deoxyribonucleotides De Novo Biosynthesis I	0.811	0.087	DTYMK,APOBEC3G
Death Receptor Signaling	0.811	0.0538	PARP6,ACTB,TNFSF10,CYCS,MAP4K4
Pyrimidine Ribonucleotides Interconversion	0.804	0.0667	ENTPD1,NUDT9,RECQL
IL-10 Signaling	0.798	0.058	IL10RA,MAP2K3,ELK1,MAP4K4
Superpathway of D-myo-inositol (1,4,5)-trisphosphate Metabolism	0.782	0.0833	IMPA1,PTEN
Cysteine Biosynthesis III (mammalia)	0.782	0.0833	MAT2B,PRMT1
Protein Kinase A Signaling	0.777	0.0399	ACP1,ANAPC7,PDE4B,TCF3,PTP4A1,PTEN,GNAI2,NFAT5,PPP1R7,CREB1,PTPN1,PRKCE,HIST1H1D,ATF4,ELK1,PPP3CA
Apoptosis Signaling	0.771	0.0521	CAPN1,PRKCE,CYCS,BCL2A1,MAP4K4
Glycine Cleavage Complex	0.771	0.167	DLD
Rapoport-Luebering Glycolytic Shunt	0.771	0.167	PGAM1
GDP-mannose Biosynthesis	0.771	0.167	GPI
Caveolar-mediated Endocytosis Signaling	0.767	0.0563	ACTB,PTPN1,COPB2,ITGA4
nNOS Signaling in Neurons	0.764	0.0638	CAPN1,PRKCE,PPP3CA
Pyrimidine Ribonucleotides De Novo Biosynthesis	0.764	0.0638	ENTPD1,NUDT9,RECQL
Rac Signaling	0.76	0.0488	ARPC2,BRK1,ARPC3,ELK1,PIP4K2A,ITGA4
Salvage Pathways of Pyrimidine Ribonucleotides	0.758	0.0515	APOBEC3F,CDK4,PRKCE,MAP2K3,APOBEC3G
Epithelial Adherens Junction Signaling	0.758	0.0467	TUBB4B,ACTB,ARPC2,ARPC3,TCF3,NOTCH1,PTEN
Actin Cytoskeleton Signaling	0.755	0.0429	FGD3,ACTB,ARPC2,BRK1,ARPC3,NCKAP1L,GSN,PIP4K2A,ITGA4,MSN
Systemic Lupus Erythematosus Signaling	0.755	0.0429	NFAT5,CD86,PRPF40A,ZCRB1,CD79A,SNRPD3,LSM10,LSM5,SNRPG,SNRNP40
Tryptophan Degradation III (Eukaryotic)	0.754	0.08	ACAT1,KYNU
Melatonin Signaling	0.752	0.0556	GNAI2,PRKCE,MAP2K3,MAP2K5
ERK5 Signaling	0.752	0.0556	MEF2D,CREB1,ATF4,MAP2K5
ATM Signaling	0.746	0.051	USP7,CBX1,CREB1,ATF4,CBX5
Lipid Antigen Presentation by CD1	0.727	0.0769	AP2A1,AP1B1
Antiproliferative Role of TOB in T Cell Signaling	0.727	0.0769	PABPC1,TOB1
NAD Salvage Pathway II	0.727	0.0769	ACP1,ACP5
Gluconeogenesis I	0.727	0.0769	GPI,PGAM1
Primary Immunodeficiency Signaling	0.727	0.0612	BLNK,CD19,CD79A
Pentose Phosphate Pathway (Non-oxidative Branch)	0.71	0.143	TALDO1
Adenine and Adenosine Salvage III	0.71	0.143	PNP
Toll-like Receptor Signaling	0.695	0.0526	TNFAIP3,MAP2K3,ELK1,MAP4K4
Superpathway of Cholesterol Biosynthesis	0.678	0.0714	EBP,ACAT1
AMPK Signaling	0.668	0.0417	AK6,ACTB,SMARCB1,TSC2,CREB1,ATF4,MAP2K3,PFKP,PPM1G
CD28 Signaling in T Helper Cells	0.666	0.0455	NFAT5,ARPC2,CD86,HLA-DOB,ARPC3,PPP3CA
Semaphorin Signaling in Neurons	0.66	0.0566	RHOG,RHOT2,RHOH
Tryptophan Degradation to 2-amino-3-carboxymuconate Semialdehyde	0.659	0.125	KYNU
Purine Ribonucleosides Degradation to Ribose-1-phosphate	0.659	0.125	PNP
Salvage Pathways of Pyrimidine Deoxyribonucleotides	0.659	0.125	APOBEC3G
CD40 Signaling	0.656	0.0506	TNFAIP3,MAP2K3,MAPKAPK2,MAP2K5
GM-CSF Signaling	0.656	0.0506	ETS1,ELK1,BCL2A1,PPP3CA
Gαq Signaling	0.655	0.0435	PLD3,RHOG,RHOT2,PRKCE,ELK1,RHOH,PPP3CA
Th1 Pathway	0.637	0.0444	APH1A,IL10RA,CD86,HLA-DOB,NCSTN,NOTCH1
Role of NFAT in Regulation of the Immune Response	0.633	0.0417	BLNK,GNAI2,NFAT5,MEF2D,CD86,HLA-DOB,CD79A,PPP3CA
Cyclins and Cell Cycle Regulation	0.631	0.0494	CDKN2D,HDAC7,CDK4,HDAC5
Agranulocyte Adhesion and Diapedesis	0.625	0.0415	GNAI2,CXCL16,ICAM2,CLDN15,ACTB,CKLF,ITGA4,MSN
Androgen Signaling	0.619	0.0438	POLR2J2/POLR2J3,POLR2G,GNAI2,POLR2A,PRKCE,ERCC2
Folate Transformations I	0.614	0.111	MTHFR
Neurotrophin/TRK Signaling	0.607	0.0482	CREB1,ATF4,MAP2K3,MAP2K5
Tight Junction Signaling	0.605	0.0419	CLDN15,HSF1,ACTB,CPSF1,CDK4,CPSF3,PTEN
HMGB1 Signaling	0.601	0.0432	RHOG,RHOT2,MAP2K3,ELK1,RHOH,MAP2K5
Glioblastoma Multiforme Signaling	0.597	0.0417	RHOG,TSC2,RHOT2,CDK4,TCF3,RHOH,PTEN
ILK Signaling	0.595	0.0406	RHOG,LIMS2,ACTB,CREB1,RHOT2,ATF4,RHOH,PTEN
Ketogenesis	0.575	0.1	ACAT1
Ketolysis	0.575	0.1	ACAT1
Regulation of IL-2 Expression in Activated and Anergic T Lymphocytes	0.573	0.0465	NFAT5,TOB1,ELK1,PPP3CA
Circadian Rhythm Signaling	0.556	0.0588	CREB1,ATF4
DNA Methylation and Transcriptional Repression Signaling	0.556	0.0588	SAP18,SAP130
IL-8 Signaling	0.553	0.0394	GNAI2,PLD3,RHOG,RHOT2,PRKCE,MAP4K4,RHOH,LASP1
ERK/MAPK Signaling	0.546	0.0392	ETS1,PPP1R7,CREB1,ATF4,PRKCE,ELK1,ITGA4,ELF1
Pentose Phosphate Pathway	0.54	0.0909	TALDO1
Mineralocorticoid Biosynthesis	0.54	0.0909	EBP
UDP-N-acetyl-D-galactosamine Biosynthesis II	0.54	0.0909	GPI
Retinoic acid Mediated Apoptosis Signaling	0.533	0.0484	PARP6,TNFSF10,CYCS
Calcium Signaling	0.533	0.0388	NFAT5,CAMK1D,MEF2D,HDAC7,CREB1,ATF4,PPP3CA,HDAC5
Altered T Cell and B Cell Signaling in Rheumatoid Arthritis	0.531	0.0444	CD86,HLA-DOB,CD79A,TNFRSF17
HGF Signaling	0.527	0.042	ETS1,PRKCE,ELK1,ITGA4,ELF1
Interferon Signaling	0.522	0.0556	PSMB8,IFITM1
FGF Signaling	0.521	0.044	CREB1,ATF4,MAP2K3,MAPKAPK2
Glioma Signaling	0.518	0.0417	CDKN2D,CAMK1D,CDK4,PRKCE,PTEN
Germ Cell-Sertoli Cell Junction Signaling	0.515	0.0391	RHOG,TUBB4B,ACTB,RHOT2,MAP2K3,GSN,RHOH
Th2 Pathway	0.511	0.04	APH1A,CD86,HLA-DOB,NCSTN,SPI1,NOTCH1
Assembly of RNA Polymerase I Complex	0.508	0.0833	POLR1D
Guanosine Nucleotides Degradation III	0.508	0.0833	PNP
Glucocorticoid Biosynthesis	0.508	0.0833	EBP
Thrombin Signaling	0.507	0.0381	GNAI2,RHOG,CAMK1D,CREB1,RHOT2,PRKCE,ELK1,RHOH
Cell Cycle Regulation by BTG Family Proteins	0.506	0.0541	CDK4,PRMT1
LPS-stimulated MAPK Signaling	0.501	0.043	CREB1,PRKCE,MAP2K3,ELK1
Granulocyte Adhesion and Diapedesis	0.501	0.0387	GNAI2,CXCL16,ICAM2,CLDN15,CKLF,ITGA4,MSN
Pyridoxal 5'-phosphate Salvage Pathway	0.497	0.0462	CDK4,PRKCE,MAP2K3
Neuregulin Signaling	0.492	0.0426	PRKCE,ELK1,ITGA4,PTEN
Mitotic Roles of Polo-Like Kinase	0.486	0.0455	CAPN1,ANAPC7,RAD21
RhoA Signaling	0.485	0.0403	ACTB,ARPC2,ARPC3,PIP4K2A,MSN
GABA Receptor Signaling	0.483	0.0421	AP2A1,AP1B1,GABARAP,ALDH9A1
Sertoli Cell-Sertoli Cell Junction Signaling	0.482	0.038	CLDN15,TUBB4B,ACTB,MAP2K3,ELK1,ITGA4,PTEN
Assembly of RNA Polymerase III Complex	0.48	0.0769	GTF3A
Choline Biosynthesis III	0.48	0.0769	PLD3
Cholesterol Biosynthesis I	0.48	0.0769	EBP
Urate Biosynthesis/Inosine 5'-phosphate Degradation	0.48	0.0769	PNP
Mevalonate Pathway I	0.48	0.0769	ACAT1
Cholesterol Biosynthesis II (via 24,25-dihydrolanosterol)	0.48	0.0769	EBP
Cholesterol Biosynthesis III (via Desmosterol)	0.48	0.0769	EBP
Th1 and Th2 Activation Pathway	0.475	0.0378	APH1A,IL10RA,CD86,HLA-DOB,NCSTN,SPI1,NOTCH1
Synaptic Long Term Potentiation	0.469	0.0397	PPP1R7,CREB1,ATF4,PRKCE,PPP3CA
CREB Signaling in Neurons	0.459	0.0367	POLR2J2/POLR2J3,POLR2G,GNAI2,POLR2A,CREB1,ATF4,PRKCE,ELK1
Androgen Biosynthesis	0.454	0.0714	EBP
Colanic Acid Building Blocks Biosynthesis	0.454	0.0714	GPI
Role of PKR in Interferon Induction and Antiviral Response	0.448	0.0488	CYCS,MAP2K3
Acute Myeloid Leukemia Signaling	0.448	0.0404	MAP2K3,TCF3,SPI1,MAP2K5
Retinol Biosynthesis	0.434	0.0476	PNPLA2,ESD
Phagosome Formation	0.432	0.0382	RHOG,RHOT2,PRKCE,RHOH,ITGA4
NAD biosynthesis II (from tryptophan)	0.43	0.0667	KYNU
Role of NFAT in Cardiac Hypertrophy	0.42	0.0356	GNAI2,CAMK1D,MEF2D,HDAC7,PRKCE,MAP2K3,PPP3CA,HDAC5
Dopamine-DARPP32 Feedback in cAMP Signaling	0.416	0.0366	GNAI2,PPP1R7,CREB1,ATF4,PRKCE,PPP3CA
Regulation of the Epithelial-Mesenchymal Transition Pathway	0.415	0.0359	ETS1,APH1A,NCSTN,MAP2K3,TCF3,NOTCH1,MAP2K5
T Helper Cell Differentiation	0.414	0.0411	IL10RA,CD86,HLA-DOB
Ephrin B Signaling	0.414	0.0411	GNAI2,ABI1,ACP1
Granzyme B Signaling	0.408	0.0625	CYCS
Glutaryl-CoA Degradation	0.408	0.0625	ACAT1
Adenosine Nucleotides Degradation II	0.408	0.0625	PNP
Parkinson's Signaling	0.408	0.0625	CYCS
FAK Signaling	0.4	0.0381	CAPN1,ACTB,ITGA4,PTEN
γ-linolenate Biosynthesis II (Animals)	0.388	0.0588	CYB5R3
Superpathway of Geranylgeranyldiphosphate Biosynthesis I (via Mevalonate)	0.388	0.0588	ACAT1
Glioma Invasiveness Signaling	0.387	0.0395	RHOG,RHOT2,RHOH
Role of IL-17F in Allergic Inflammatory Airway Diseases	0.386	0.0435	CREB1,ATF4
CXCR4 Signaling	0.375	0.0351	GNAI2,RHOG,RHOT2,PRKCE,ELK1,RHOH
GNRH Signaling	0.375	0.0351	GNAI2,CREB1,ATF4,PRKCE,MAP2K3,ELK1
ErbB4 Signaling	0.37	0.0385	APH1A,NCSTN,PRKCE
D-myo-inositol (1,4,5)-trisphosphate Degradation	0.369	0.0556	IMPA1
Autoimmune Thyroid Disease Signaling	0.364	0.0417	CD86,HLA-DOB
Graft-versus-Host Disease Signaling	0.364	0.0417	CD86,HLA-DOB
Amyotrophic Lateral Sclerosis Signaling	0.357	0.036	CAPN1,GPX1,CYCS,PPP3CA
p53 Signaling	0.357	0.036	TP53INP1,CDK4,PIDD1,PTEN
Type I Diabetes Mellitus Signaling	0.357	0.036	CD86,HLA-DOB,CYCS,MAP2K3
GADD45 Signaling	0.352	0.0526	CDK4
Ubiquinol-10 Biosynthesis (Eukaryotic)	0.352	0.0526	ECHDC1
Purine Nucleotides Degradation II (Aerobic)	0.352	0.0526	PNP
D-myo-inositol (1,3,4)-trisphosphate Biosynthesis	0.352	0.0526	PTEN
Histamine Degradation	0.352	0.0526	ALDH9A1
TNFR1 Signaling	0.344	0.04	TNFAIP3,CYCS
Leukocyte Extravasation Signaling	0.333	0.0332	GNAI2,CLDN15,ACTB,PRKCE,RHOH,ITGA4,MSN
Insulin Receptor Signaling	0.332	0.034	PPP1R7,PTPN1,TSC2,EIF2B1,PTEN
Neuropathic Pain Signaling In Dorsal Horn Neurons	0.331	0.0348	CAMK1D,CREB1,PRKCE,ELK1
Oxidative Ethanol Degradation III	0.32	0.0476	ALDH9A1
Telomerase Signaling	0.319	0.0342	ETS1,HDAC7,HDAC5,ELF1
Small Cell Lung Cancer Signaling	0.317	0.0353	CDK4,CYCS,PTEN
Estrogen-Dependent Breast Cancer Signaling	0.31	0.0349	CREB1,ATF4,ELK1
Triacylglycerol Degradation	0.307	0.037	PNPLA2,AARSD1
Polyamine Regulation in Colon Cancer	0.306	0.0455	AZIN1
Fatty Acid α-oxidation	0.306	0.0455	ALDH9A1
HIPPO signaling	0.303	0.0345	PPP1R7,TAZ,RASSF1
Pancreatic Adenocarcinoma Signaling	0.301	0.0333	PLD3,CDK4,ELK1,NOTCH1
Cancer Drug Resistance By Drug Efflux	0.298	0.0364	YBX1,PTEN
Putrescine Degradation III	0.293	0.0435	ALDH9A1
IL-3 Signaling	0.29	0.0337	PRKCE,ELK1,PPP3CA
Crosstalk between Dendritic Cells and Natural Killer Cells	0.29	0.0337	ACTB,CD86,TNFSF10
Cell Cycle Control of Chromosomal Replication	0.29	0.0357	CDK4,RPA2
iCOS-iCOSL Signaling in T Helper Cells	0.285	0.0325	NFAT5,HLA-DOB,PPP3CA,PTEN
Tumoricidal Function of Hepatic Natural Killer Cells	0.28	0.0417	CYCS
Glutathione Redox Reactions I	0.28	0.0417	GPX1
CDP-diacylglycerol Biosynthesis I	0.28	0.0417	TAZ
TCA Cycle II (Eukaryotic)	0.28	0.0417	DLD
IL-17 Signaling	0.278	0.033	MAP2K3,ELK1,MAPKAPK2
Sphingosine-1-phosphate Signaling	0.274	0.032	GNAI2,RHOG,RHOT2,RHOH
NGF Signaling	0.274	0.032	RHOG,CREB1,ATF4,ELK1
Reelin Signaling in Neurons	0.272	0.0326	APBB1,MAPK8IP3,ITGA4
Tryptophan Degradation X (Mammalian, via Tryptamine)	0.268	0.04	ALDH9A1
Ethanol Degradation IV	0.268	0.04	ALDH9A1
FLT3 Signaling in Hematopoietic Progenitor Cells	0.266	0.0323	CREB1,ATF4,ELK1
Production of Nitric Oxide and Reactive Oxygen Species in Macrophages	0.265	0.0309	RHOG,PPP1R7,RHOT2,PRKCE,SPI1,RHOH
Estrogen-mediated S-phase Entry	0.257	0.0385	CDK4
Phosphatidylglycerol Biosynthesis II (Non-plastidic)	0.257	0.0385	TAZ
Communication between Innate and Adaptive Immune Cells	0.254	0.0316	CD86,CD79A,TNFRSF17
Induction of Apoptosis by HIV1	0.253	0.0328	SLC25A3,CYCS
Melanoma Signaling	0.253	0.0328	CDK4,PTEN
D-myo-inositol (1,4,5)-Trisphosphate Biosynthesis	0.247	0.037	PIP4K2A
Phospholipases	0.246	0.0323	PNPLA8,PLD3
Netrin Signaling	0.227	0.0308	NFAT5,PPP3CA
TNFR2 Signaling	0.218	0.0333	TNFAIP3
Cytotoxic T Lymphocyte-mediated Apoptosis of Target Cells	0.201	0.0312	CYCS
Fatty Acid β-oxidation I	0.201	0.0312	ECHS1
Natural Killer Cell Signaling	0	0.00781	PRKCE
Axonal Guidance Signaling	0	0.0197	GNAI2,NFAT5,TUBB4B,ARPC2,ARPC3,PRKCE,PSMD14,PPP3CA,ITGA4
Fc Epsilon RI Signaling	0	0.016	PRKCE,MAP2K3
Synaptic Long Term Depression	0	0.0167	PNPLA8,GNAI2,PRKCE
PPARα/RXRα Activation	0	0.0161	HELZ2,MAP2K3,MAP4K4
Aryl Hydrocarbon Receptor Signaling	0	0.0284	NFIC,NEDD8,CDK4,ALDH9A1
LPS/IL-1 Mediated Inhibition of RXR Function	0	0.0045	ALDH9A1
Acute Phase Response Signaling	0	0.0227	MAP2K3,ELK1,TCF3,HMOX2
Hepatic Cholestasis	0	0.00625	PRKCE
LXR/RXR Activation	0	0.00826	ECHS1
Hepatic Fibrosis / Hepatic Stellate Cell Activation	0	0.00535	IL10RA
VDR/RXR Activation	0	0.0256	SERPINB1,PRKCE
Ceramide Signaling	0	0.0101	CYCS
TR/RXR Activation	0	0.0204	UCP2,PFKP
Role of BRCA1 in DNA Damage Response	0	0.025	ACTB,SMARCB1
Erythropoietin Signaling	0	0.023	PRKCE,ELK1
14-3-3-mediated Signaling	0	0.0292	TUBB4B,TSC2,PRKCE,ELK1
α-Adrenergic Signaling	0	0.0215	GNAI2,PRKCE
IL-12 Signaling and Production in Macrophages	0	0.0205	PRKCE,REL,SPI1
Role of Pattern Recognition Receptors in Recognition of Bacteria and Viruses	0	0.0146	CREB1,PRKCE
TREM1 Signaling	0	0.0267	LAT2,CD86
FcγRIIB Signaling in B Lymphocytes	0	0.0235	BLNK,CD79A
NF-κB Activation by Viruses	0	0.0215	PRKCE,ITGA4
CCR5 Signaling in Macrophages	0	0.0211	GNAI2,PRKCE
Lymphotoxin β Receptor Signaling	0	0.0149	CYCS
Thrombopoietin Signaling	0	0.0141	PRKCE
CTLA4 Signaling in Cytotoxic T Lymphocytes	0	0.0303	AP2A1,CD86,AP1B1
CCR3 Signaling in Eosinophils	0	0.0147	GNAI2,PRKCE
Oncostatin M Signaling	0	0.025	ELK1
Dendritic Cell Maturation	0	0.0206	CREB1,CD86,HLA-DOB,ATF4
HIF1α Signaling	0	0.00806	RBX1
Cellular Effects of Sildenafil (Viagra)	0	0.0153	ACTB,PDE4B
Endothelin-1 Signaling	0	0.0204	PNPLA8,GNAI2,PLD3,PRKCE
Relaxin Signaling	0	0.0253	GNAI2,CREB1,PDE4B,ELK1
Factors Promoting Cardiogenesis in Vertebrates	0	0.0217	PRKCE,TCF3
Agrin Interactions at Neuromuscular Junction	0	0.0267	ACTB,ITGA4
Renin-Angiotensin Signaling	0	0.0156	PRKCE,ELK1
CDK5 Signaling	0	0.019	PPP1R7,CAPN1
Human Embryonic Stem Cell Pluripotency	0	0.00699	TCF3
Melanocyte Development and Pigmentation Signaling	0	0.0192	CREB1,ATF4
Antiproliferative Role of Somatostatin Receptor 2	0	0.0123	ELK1
Role of Oct4 in Mammalian Embryonic Stem Cell Pluripotency	0	0.0217	BMI1
Growth Hormone Signaling	0	0.0235	PRKCE,ELK1
Prolactin Signaling	0	0.0112	PRKCE
Prostate Cancer Signaling	0	0.0291	CREB1,ATF4,PTEN
Renal Cell Carcinoma Signaling	0	0.0227	ETS1,RBX1
Endometrial Cancer Signaling	0	0.0286	ELK1,PTEN
Basal Cell Carcinoma Signaling	0	0.0139	TCF3
Allograft Rejection Signaling	0	0.0235	CD86,HLA-DOB
Thyroid Cancer Signaling	0	0.0217	TCF3
Bladder Cancer Signaling	0	0.0213	CDK4,RASSF1
Type II Diabetes Mellitus Signaling	0	0.00649	PRKCE
Chronic Myeloid Leukemia Signaling	0	0.0268	HDAC7,CDK4,HDAC5
Non-Small Cell Lung Cancer Signaling	0	0.0241	CDK4,RASSF1
Gα12/13 Signaling	0	0.0142	MEF2D,ELK1
p70S6K Signaling	0	0.029	GNAI2,CD19,PRKCE,CD79A
Colorectal Cancer Metastasis Signaling	0	0.0157	RHOG,RHOT2,TCF3,RHOH
Myc Mediated Apoptosis Signaling	0	0.0132	CYCS
G Beta Gamma Signaling	0	0.0167	GNAI2,PRKCE
Cdc42 Signaling	0	0.0299	FGD3,ARPC2,HLA-DOB,ARPC3,ITGA4
PAK Signaling	0	0.00935	ITGA4
Role of Osteoblasts, Osteoclasts and Chondrocytes in Rheumatoid Arthritis	0	0.0258	NFAT5,MAP2K3,ACP5,GSN,TCF3,PPP3CA
Ovarian Cancer Signaling	0	0.02	CDK4,TCF3,PTEN
HER-2 Signaling in Breast Cancer	0	0.0213	TSC2,PRKCE
Atherosclerosis Signaling	0	0.0157	PNPLA8,ITGA4
Role of Macrophages, Fibroblasts and Endothelial Cells in Rheumatoid Arthritis	0	0.025	NFAT5,CREB1,ATF4,PRKCE,MAP2K3,MAPKAPK2,TCF3,PPP3CA
IL-1 Signaling	0	0.0217	GNAI2,MAP2K3
Breast Cancer Regulation by Stathmin1	0	0.0284	GNAI2,CAMK1D,TUBB4B,PPP1R7,PRKCE,TSG101
RANK Signaling in Osteoclasts	0	0.0294	ELK1,GSN,PPP3CA
Neuroprotective Role of THOP1 in Alzheimer's Disease	0	0.00833	CREB1
Role of Wnt/GSK-3β Signaling in the Pathogenesis of Influenza	0	0.013	TCF3
TWEAK Signaling	0	0.0286	CYCS
PKCθ Signaling in T Lymphocytes	0	0.0242	NFAT5,CD86,HLA-DOB,PPP3CA
Role of MAPK Signaling in the Pathogenesis of Influenza	0	0.0256	PNPLA8,MAP2K3
Role of PI3K/AKT Signaling in the Pathogenesis of Influenza	0	0.0127	GNAI2
MSP-RON Signaling Pathway	0	0.0139	ACTB
OX40 Signaling Pathway	0	0.011	HLA-DOB
P2Y Purigenic Receptor Signaling Pathway	0	0.0286	GNAI2,CREB1,ATF4,PRKCE
Role of Tissue Factor in Cancer	0	0.00769	PTEN
IL-17A Signaling in Airway Cells	0	0.0128	PTEN
Role of IL-17A in Arthritis	0	0.029	MAP2K3,MAPKAPK2
IL-17A Signaling in Fibroblasts	0	0.0286	NFKBIZ
Role of JAK2 in Hormone-like Cytokine Signaling	0	0.0294	PTPN1
Role of JAK1 and JAK3 in γc Cytokine Signaling	0	0.013	BLNK
Paxillin Signaling	0	0.0168	ACTB,ITGA4
Gap Junction Signaling	0	0.0299	GNAI2,TUBB4B,ACTB,PRKCE,PPP3CA,MAP2K5
Mouse Embryonic Stem Cell Pluripotency	0	0.00893	TCF3
Transcriptional Regulatory Network in Embryonic Stem Cells	0	0.0185	SET
eNOS Signaling	0	0.0291	NOSIP,HSPA9,SLC7A1,PRKCE,HSPA5
VEGF Family Ligand-Receptor Interactions	0	0.0106	PRKCE
ErbB Signaling	0	0.0288	PRKCE,MAP2K3,ELK1
ErbB2-ErbB3 Signaling	0	0.0267	ELK1,PTEN
GDNF Family Ligand-Receptor Interactions	0	0.0122	CREB1
Heparan Sulfate Biosynthesis	0	0.012	AARSD1
Thyroid Hormone Metabolism II (via Conjugation and/or Degradation)	0	0.0233	LARGE2
Nicotine Degradation III	0	0.0179	LARGE2
Dopamine Degradation	0	0.027	ALDH9A1
Heparan Sulfate Biosynthesis (Late Stages)	0	0.0132	AARSD1
tRNA Splicing	0	0.0238	PDE4B
Melatonin Degradation I	0	0.0154	LARGE2
Nicotine Degradation II	0	0.0154	LARGE2
Serotonin Degradation	0	0.026	LARGE2,ALDH9A1
Triacylglycerol Biosynthesis	0	0.0217	TAZ
Superpathway of Melatonin Degradation	0	0.0143	LARGE2
Noradrenaline and Adrenaline Degradation	0	0.025	ALDH9A1
Ethanol Degradation II	0	0.027	ALDH9A1
Antioxidant Action of Vitamin C	0	0.0185	PNPLA8,PLD3
Gαi Signaling	0	0.00813	GNAI2
Gαs Signaling	0	0.0273	CREB1,ATF4,ELK1
PEDF Signaling	0	0.0215	ELK1,PNPLA2
Sperm Motility	0	0.0236	PNPLA8,PRKCE,PDE4B
UVA-Induced MAPK Signaling	0	0.0179	PARP6,CYCS
UVB-Induced MAPK Signaling	0	0.0152	PRKCE
UVC-Induced MAPK Signaling	0	0.0204	PRKCE
EGF Signaling	0	0.0147	ELK1
SAPK/JNK Signaling	0	0.0273	ELK1,MAPK8IP3,MAP4K4
PI3K/AKT Signaling	0	0.0229	TSC2,ITGA4,PTEN
PTEN Signaling	0	0.016	ITGA4,PTEN
Nitric Oxide Signaling in the Cardiovascular System	0	0.0177	SLC7A1,PRKCE
Cardiac β-adrenergic Signaling	0	0.0142	PPP1R7,PDE4B
IL-2 Signaling	0	0.0143	ELK1
JAK/Stat Signaling	0	0.0112	PTPN1
Xenobiotic Metabolism Signaling	0	0.027	CAMK1D,RBX1,PRKCE,MAP2K3,ALDH9A1,MAP2K5,ESD,HDAC5
IL-4 Signaling	0	0.0211	NFAT5,HLA-DOB
Wnt/β-catenin Signaling	0	0.00581	TCF3
Chemokine Signaling	0	0.026	GNAI2,CAMK1D
PPAR Signaling	0	0.0099	MAP4K4
IGF-1 Signaling	0	0.00893	ELK1
Dopamine Receptor Signaling	0	0.013	PPP1R7
cAMP-mediated signaling	0	0.0263	GNAI2,CAMK1D,CREB1,ATF4,PDE4B,PPP3CA
TGF-β Signaling	0	0.0108	MAP2K3
NF-κB Signaling	0	0.016	TNFAIP3,MAP4K4,TNFRSF17
VEGF Signaling	0	0.0275	ACTB,EIF2B1,EIF2S2
T Cell Receptor Signaling	0	0.0261	NFAT5,ELK1,PPP3CA
G-Protein Coupled Receptor Signaling	0	0.0213	GNAI2,SYNGAP1,CREB1,ATF4,PRKCE,PDE4B
IL-6 Signaling	0	0.0299	MAP2K3,ELK1,MAPKAPK2,MAP4K4
PDGF Signaling	0	0.0208	ACP1,ELK1
BMP signaling pathway	0	0.0122	CREB1
GPCR-Mediated Integration of Enteroendocrine Signaling Exemplified by an L Cell	0	0.0137	GNAI2
GPCR-Mediated Nutrient Sensing in Enteroendocrine Cells	0	0.0179	GNAI2,PRKCE
Gustation Pathway	0	0.00649	PDE4B
Macropinocytosis Signaling	0	0.023	ABI1,PRKCE
Osteoarthritis Pathway	0	0.0236	CREB1,ATF4,TCF3,NOTCH1,ITGA4
GP6 Signaling Pathway	0	0.0149	RHOG,PRKCE
Neuroinflammation Signaling Pathway	0	0.0257	NFAT5,APH1A,CREB1,CD86,HLA-DOB,ATF4,NCSTN,PPP3CA
Adrenomedullin signaling pathway	0	0.015	MAP2K3,ELK1,MAP2K5
Eicosanoid Signaling	0	0.0299	PNPLA8,ALOX5AP

## Sheet: B_module4_IPA
Enriched canonical pathways in module 4 of B cells in ZIKV-infected as determined by Ingenuity Pathways Analysis
Ingenuity Canonical Pathways	-log(p-value)	Ratio	Molecules
Reelin Signaling in Neurons	6.32	0.109	MAP3K9,SRC,MAP3K11,MAPT,IRS1,ARHGEF1,ARHGEF2,ITGA1,ITGAL,APP
B Cell Receptor Signaling	4.15	0.0567	PAX5,MAP3K9,EBF1,MAP3K11,PTK2B,IRS1,CREBBP,CD22,RPS6KB2,BCL6,IGHD
Remodeling of Epithelial Adherens Junctions	3.47	0.087	SRC,TUBA1A,ZYX,TUBA1C,TUBB4A,HGS
Germ Cell-Sertoli Cell Junction Signaling	3.11	0.0503	MAP3K9,SRC,MAP3K11,TUBA1A,IRS1,ZYX,TUBA1C,TUBB4A,RHOF
EIF2 Signaling	2.96	0.0441	RPL11,RPL34,IRS1,EIF4A1,RPLP2,RPS21,RPL35A,RPL23,RPL13A,RPL9
G-Protein Coupled Receptor Signaling	2.77	0.039	SRC,LTB4R,PTK2B,PDE3B,IRS1,CREBBP,RGS16,MC1R,RPS6KA1,STAT3,OPRL1
ERK/MAPK Signaling	2.72	0.0441	PLA2G6,ELF4,SRC,PTK2B,PLA2G2D,IRS1,CREBBP,RPS6KA1,STAT3
Lymphotoxin β Receptor Signaling	2.67	0.0746	IRS1,RELB,CREBBP,LTB,TRAF1
14-3-3-mediated Signaling	2.57	0.0511	SRC,TUBA1A,MAPT,IRS1,TUBA1C,TUBB4A,RPS6KA1
Melanocyte Development and Pigmentation Signaling	2.53	0.0577	SRC,IRS1,CREBBP,RPS6KB2,MC1R,RPS6KA1
p38 MAPK Signaling	2.23	0.05	PLA2G6,PLA2G2D,MAPT,CREBBP,RPS6KB2,RPS6KA1
NGF Signaling	2.15	0.048	MAP3K9,MAP3K11,IRS1,CREBBP,RPS6KB2,RPS6KA1
Fcγ Receptor-mediated Phagocytosis in Macrophages and Monocytes	2.06	0.0538	PLA2G6,SRC,PTK2B,RAB11B,RPS6KB2
FLT3 Signaling in Hematopoietic Progenitor Cells	2.06	0.0538	STAT6,IRS1,CREBBP,RPS6KA1,STAT3
MIF-mediated Glucocorticoid Regulation	1.93	0.0857	PLA2G6,PLA2G2D,CD14
RANK Signaling in Osteoclasts	1.9	0.049	MAP3K9,SRC,MAP3K11,PTK2B,IRS1
cAMP-mediated signaling	1.89	0.0351	SRC,LTB4R,PDE3B,CREBBP,MC1R,RPS6KA1,STAT3,OPRL1
STAT3 Pathway	1.88	0.0485	MAP3K9,SRC,MAP3K11,IL27RA,STAT3
Sulfite Oxidation IV	1.87	1	SUOX
CNTF Signaling	1.82	0.0571	IRS1,RPS6KB2,RPS6KA1,STAT3
Caveolar-mediated Endocytosis Signaling	1.8	0.0563	SRC,FLNB,ITGA1,ITGAL
ERK5 Signaling	1.78	0.0556	SRC,CREBBP,RPS6KB2,RPS6KA1
Hereditary Breast Cancer Signaling	1.78	0.04	GADD45B,FAAP100,IRS1,CREBBP,CDK6,SMARCC2
Epithelial Adherens Junction Signaling	1.78	0.04	SRC,MYH9,TUBA1A,ZYX,TUBA1C,TUBB4A
MIF Regulation of Innate Immunity	1.69	0.0698	PLA2G6,PLA2G2D,CD14
Role of JAK1 and JAK3 in γc Cytokine Signaling	1.69	0.0519	STAT6,PTK2B,IRS1,STAT3
Virus Entry via Endocytic Pathways	1.68	0.0431	SRC,FLNB,IRS1,ITGA1,ITGAL
Stearate Biosynthesis I (Animals)	1.67	0.0682	PORCN,PPT1,SLC27A4
Signaling by Rho Family GTPases	1.66	0.0317	MAP3K9,MAP3K11,PTK2B,IRS1,ARHGEF1,ARHGEF2,CDC42EP2,RHOF
CD40 Signaling	1.65	0.0506	ICAM1,IRS1,STAT3,TRAF1
HGF Signaling	1.64	0.042	MAP3K9,ELF4,MAP3K11,IRS1,STAT3
Paxillin Signaling	1.64	0.042	SRC,PTK2B,IRS1,ITGA1,ITGAL
Neuroprotective Role of THOP1 in Alzheimer's Disease	1.62	0.0417	PRSS16,MAPT,ECE1,HLA-F,APP
Growth Hormone Signaling	1.55	0.0471	IRS1,RPS6KB2,RPS6KA1,STAT3
Tec Kinase Signaling	1.55	0.0353	STAT6,SRC,PTK2B,IRS1,STAT3,RHOF
Integrin Signaling	1.52	0.032	SRC,MAP3K11,IRS1,ZYX,ITGA1,RHOF,ITGAL
RhoGDI Signaling	1.47	0.0339	SRC,CREBBP,ARHGDIA,ARHGEF1,ARHGEF2,RHOF
IL-7 Signaling Pathway	1.45	0.044	PAX5,EBF1,IRS1,BCL6
Sertoli Cell-Sertoli Cell Junction Signaling	1.4	0.0326	MAP3K9,SRC,MAP3K11,TUBA1A,TUBA1C,TUBB4A
1D-myo-inositol Hexakisphosphate Biosynthesis V (from Ins(1,3,4)P3)	1.4	0.333	ITPK1
Tumoricidal Function of Hepatic Natural Killer Cells	1.38	0.0833	ICAM1,ITGAL
Sumoylation Pathway	1.38	0.0417	CTBP1,CREBBP,ARHGDIA,RHOF
Chondroitin Sulfate Biosynthesis	1.38	0.0526	XYLT2,CHPF,SULT1B1
Molecular Mechanisms of Cancer	1.37	0.0254	SRC,WNT10A,BMP3,IRS1,CREBBP,CDK6,ARHGEF1,ARHGEF2,RHOF,BCL2L11
TR/RXR Activation	1.35	0.0408	SCARB1,SREBF2,PDE3B,IRS1
Dermatan Sulfate Biosynthesis	1.34	0.0508	XYLT2,CHPF,SULT1B1
Phospholipase C Signaling	1.31	0.0287	PLA2G6,SRC,PLA2G2D,CREBBP,ARHGEF1,ARHGEF2,RHOF
Dendritic Cell Maturation	1.31	0.0309	ICAM1,IRS1,RELB,CREBBP,LTB,IRF8
Production of Nitric Oxide and Reactive Oxygen Species in Macrophages	1.31	0.0309	MAP3K9,MAP3K11,IRS1,CREBBP,IRF8,RHOF
Phagosome Maturation	1.29	0.0338	ATP6V0E2,TUBA1A,TUBA1C,TUBB4A,BET1L
Opioid Signaling Pathway	1.29	0.0283	SRC,GRK3,CREBBP,RGS16,RPS6KB2,RPS6KA1,OPRL1
Spermine and Spermidine Degradation I	1.28	0.25	SAT1
Ascorbate Recycling (Cytosolic)	1.28	0.25	GLRX
Glutathione Redox Reactions II	1.28	0.25	GLRX
IL-15 Production	1.26	0.0714	MAP3K11,PTK2B
Neuroinflammation Signaling Pathway	1.21	0.0257	PLA2G6,ICAM1,PLA2G2D,MAPT,IRS1,CREBBP,BIRC6,APP
Eicosanoid Signaling	1.2	0.0448	PLA2G6,LTB4R,PLA2G2D
mTOR Signaling	1.2	0.029	IRS1,EIF4A1,RPS6KB2,RPS21,RPS6KA1,RHOF
EGF Signaling	1.19	0.0441	SRC,IRS1,STAT3
Leukocyte Extravasation Signaling	1.17	0.0284	SRC,ICAM1,PTK2B,IRS1,ITGA1,ITGAL
Breast Cancer Regulation by Stathmin1	1.17	0.0284	TUBA1A,IRS1,TUBA1C,ARHGEF1,ARHGEF2,TUBB4A
Role of Macrophages, Fibroblasts and Endothelial Cells in Rheumatoid Arthritis	1.15	0.025	SRC,ICAM1,WNT10A,IRS1,CREBBP,LTB,STAT3,TRAF1
T Helper Cell Differentiation	1.12	0.0411	STAT6,STAT3,BCL6
Circadian Rhythm Signaling	1.11	0.0588	PER1,CREBBP
Role of JAK2 in Hormone-like Cytokine Signaling	1.11	0.0588	IRS1,STAT3
Chondroitin and Dermatan Biosynthesis	1.11	0.167	CHPF
Lactose Degradation III	1.11	0.167	PSAP
Glioblastoma Multiforme Signaling	1.1	0.0298	SRC,WNT10A,IRS1,CDK6,RHOF
Agrin Interactions at Neuromuscular Junction	1.09	0.04	SRC,ITGA1,ITGAL
GNRH Signaling	1.08	0.0292	MAP3K9,SRC,MAP3K11,PTK2B,CREBBP
Wnt/β-catenin Signaling	1.07	0.0291	SRC,WNT10A,SOX6,CREBBP,TLE1
Gαi Signaling	1.07	0.0325	SRC,LTB4R,STAT3,OPRL1
Glycoaminoglycan-protein Linkage Region Biosynthesis	1.04	0.143	XYLT2
Sperm Motility	1.03	0.0315	PLA2G6,MAP3K11,PTK2B,PLA2G2D
Role of NANOG in Mammalian Embryonic Stem Cell Pluripotency	1.02	0.0312	WNT10A,BMP3,IRS1,STAT3
IL-15 Signaling	1	0.0366	STAT6,IRS1,STAT3
Role of Tissue Factor in Cancer	0.999	0.0308	SRC,PTK2B,IRS1,RPS6KA1
Neurotrophin/TRK Signaling	0.988	0.0361	IRS1,CREBBP,RPS6KA1
Sirtuin Signaling Pathway	0.988	0.024	GADD45B,TUBA1A,NDUFS6,TUBA1C,STAT3,BCL2L11,APP
Th1 and Th2 Activation Pathway	0.97	0.027	STAT6,ICAM1,IRS1,IL27RA,STAT3
Small Cell Lung Cancer Signaling	0.965	0.0353	IRS1,CDK6,TRAF1
Adipogenesis pathway	0.963	0.0299	CTBP1,EBF1,SIN3B,RPS6KA1
Cardiac Hypertrophy Signaling	0.959	0.0249	MAP3K9,MAP3K11,IRS1,CREBBP,RPS6KA1,RHOF
Th1 Pathway	0.954	0.0296	ICAM1,IRS1,IL27RA,STAT3
Estrogen-Dependent Breast Cancer Signaling	0.954	0.0349	SRC,IRS1,CREBBP
Leptin Signaling in Obesity	0.954	0.0349	PDE3B,IRS1,STAT3
Macropinocytosis Signaling	0.943	0.0345	SRC,IRS1,CD14
RAR Activation	0.934	0.0263	SRC,RELB,CREBBP,SMARCC2,SORBS3
IL-3 Signaling	0.921	0.0337	STAT6,IRS1,STAT3
Prolactin Signaling	0.921	0.0337	IRS1,CREBBP,STAT3
Crosstalk between Dendritic Cells and Natural Killer Cells	0.921	0.0337	LTB,HLA-F,ITGAL
JAK/Stat Signaling	0.921	0.0337	STAT6,IRS1,STAT3
IL-9 Signaling	0.907	0.0444	IRS1,STAT3
iNOS Signaling	0.907	0.0444	CREBBP,CD14
Gα12/13 Signaling	0.904	0.0284	SRC,PTK2B,IRS1,ARHGEF1
FGF Signaling	0.9	0.033	IRS1,CREBBP,STAT3
Endothelin-1 Signaling	0.893	0.0255	PLA2G6,SRC,PLA2G2D,IRS1,ECE1
Role of IL-17F in Allergic Inflammatory Airway Diseases	0.892	0.0435	CREBBP,RPS6KA1
ILK Signaling	0.887	0.0254	FLNB,MYH9,IRS1,CREBBP,RHOF
Colorectal Cancer Metastasis Signaling	0.881	0.0236	SRC,WNT10A,GRK3,IRS1,STAT3,RHOF
NF-κB Activation by Viruses	0.88	0.0323	IRS1,ITGA1,ITGAL
VEGF Family Ligand-Receptor Interactions	0.87	0.0319	PLA2G6,PLA2G2D,IRS1
Gap Junction Signaling	0.861	0.0249	SRC,TUBA1A,IRS1,TUBA1C,TUBB4A
3-phosphoinositide Biosynthesis	0.861	0.0249	SRC,ITPK1,IRS1,PRUNE1,MTMR7
IL-4 Signaling	0.86	0.0316	STAT6,IRS1,RPS6KB2
Apoptosis Signaling	0.85	0.0312	BIRC6,RPS6KA1,BCL2L11
PDGF Signaling	0.85	0.0312	SRC,IRS1,STAT3
IL-8 Signaling	0.848	0.0246	SRC,ICAM1,PTK2B,IRS1,RHOF
Chondroitin Sulfate Biosynthesis (Late Stages)	0.847	0.0408	CHPF,SULT1B1
Ovarian Cancer Signaling	0.834	0.0267	SRC,WNT10A,IRS1,RPS6KB2
Clathrin-mediated Endocytosis Signaling	0.823	0.0242	SRC,RAB11B,IRS1,GAK,HGS
Acute Myeloid Leukemia Signaling	0.822	0.0303	IRS1,RPS6KB2,STAT3
Acyl-CoA Hydrolysis	0.821	0.0833	PPT1
Amyloid Processing	0.82	0.0392	MAPT,APP
Docosahexaenoic Acid (DHA) Signaling	0.806	0.0385	IRS1,APP
Thrombin Signaling	0.805	0.0238	SRC,IRS1,ARHGEF1,ARHGEF2,RHOF
CD27 Signaling in Lymphocytes	0.793	0.0377	MAP3K9,MAP3K11
Fatty Acid Activation	0.789	0.0769	SLC27A4
Oleate Biosynthesis II (Animals)	0.789	0.0769	SCD
AMPK Signaling	0.77	0.0231	SRC,IRS1,CREBBP,SMARCC2,RAB6A
Gαq Signaling	0.757	0.0248	PTK2B,IRS1,RGS16,RHOF
Cell Cycle Control of Chromosomal Replication	0.756	0.0357	ORC3,CDK6
Cholecystokinin/Gastrin-mediated Signaling	0.752	0.028	SRC,PTK2B,RHOF
Antioxidant Action of Vitamin C	0.744	0.0278	PLA2G6,PLA2G2D,GLRX
VEGF Signaling	0.736	0.0275	SRC,PTK2B,IRS1
Gαs Signaling	0.728	0.0273	SRC,CREBBP,MC1R
SAPK/JNK Signaling	0.728	0.0273	MAP3K9,MAP3K11,IRS1
Cdc42 Signaling	0.719	0.024	SRC,MAP3K11,CDC42EP2,HLA-F
Chronic Myeloid Leukemia Signaling	0.712	0.0268	CTBP1,IRS1,CDK6
Mouse Embryonic Stem Cell Pluripotency	0.712	0.0268	IRS1,CREBBP,STAT3
UVA-Induced MAPK Signaling	0.712	0.0268	IRS1,RPS6KB2,RPS6KA1
IGF-1 Signaling	0.712	0.0268	IRS1,RPS6KB2,STAT3
Vitamin-C Transport	0.708	0.0625	GLRX
PCP pathway	0.699	0.0328	CELSR1,WNT10A
Phospholipases	0.689	0.0323	PLA2G6,PLA2G2D
RAN Signaling	0.684	0.0588	KPNA1
γ-linolenate Biosynthesis II (Animals)	0.684	0.0588	SLC27A4
Mitochondrial L-carnitine Shuttle Pathway	0.684	0.0588	SLC27A4
Systemic Lupus Erythematosus Signaling	0.679	0.0215	IRS1,PRPF8,CD22,PRPF6,HLA-F
Role of Osteoblasts, Osteoclasts and Chondrocytes in Rheumatoid Arthritis	0.679	0.0215	SRC,WNT10A,PTK2B,BMP3,IRS1
Regulation of Cellular Mechanics by Calpain Protease	0.678	0.0317	SRC,CDK6
Superpathway of Inositol Phosphate Compounds	0.665	0.0212	SRC,ITPK1,IRS1,PRUNE1,MTMR7
Pyridoxal 5'-phosphate Salvage Pathway	0.658	0.0308	MAP3K9,CDK6
GADD45 Signaling	0.642	0.0526	GADD45B
1D-myo-inositol Hexakisphosphate Biosynthesis II (Mammalian)	0.642	0.0526	ITPK1
Cell Cycle: G1/S Checkpoint Regulation	0.639	0.0299	RPL11,CDK6
Rac Signaling	0.633	0.0244	MAP3K11,PTK2B,IRS1
RhoA Signaling	0.627	0.0242	PTK2B,ARHGEF1,CDC42EP2
Granzyme A Signaling	0.622	0.05	CREBBP
IL-10 Signaling	0.62	0.029	CD14,STAT3
Role of IL-17A in Arthritis	0.62	0.029	IRS1,RPS6KA1
Fc Epsilon RI Signaling	0.62	0.024	PLA2G6,PLA2G2D,IRS1
Sphingosine-1-phosphate Signaling	0.62	0.024	PTK2B,IRS1,RHOF
IL-2 Signaling	0.611	0.0286	PTK2B,IRS1
Atherosclerosis Signaling	0.607	0.0236	PLA2G6,ICAM1,PLA2G2D
Hepatic Fibrosis / Hepatic Stellate Cell Activation	0.606	0.0214	MYH9,ICAM1,CD14,ECE1
Thrombopoietin Signaling	0.603	0.0282	IRS1,STAT3
Renin-Angiotensin Signaling	0.601	0.0234	PTK2B,IRS1,STAT3
Basal Cell Carcinoma Signaling	0.594	0.0278	WNT10A,BMP3
Polyamine Regulation in Colon Cancer	0.587	0.0455	SAT1
Putrescine Degradation III	0.57	0.0435	SAT1
TREM1 Signaling	0.569	0.0267	ICAM1,STAT3
ErbB2-ErbB3 Signaling	0.569	0.0267	IRS1,STAT3
Hypoxia Signaling in the Cardiovascular System	0.569	0.0267	CREBBP,BIRC6
Estrogen Receptor Signaling	0.565	0.0224	CTBP1,SRC,CREBBP
IL-6 Signaling	0.565	0.0224	IRS1,CD14,STAT3
Glioma Invasiveness Signaling	0.561	0.0263	IRS1,RHOF
Toll-like Receptor Signaling	0.561	0.0263	CD14,TRAF1
IL-22 Signaling	0.554	0.0417	STAT3
Role of JAK1, JAK2 and TYK2 in Interferon Signaling	0.554	0.0417	STAT3
Axonal Guidance Signaling	0.553	0.0175	TUBA1A,WNT10A,SRGAP1,BMP3,IRS1,ADAM22,TUBA1C,TUBB4A
CCR3 Signaling in Eosinophils	0.553	0.0221	PLA2G6,PLA2G2D,IRS1
Chemokine Signaling	0.553	0.026	SRC,PTK2B
Iron homeostasis signaling pathway	0.547	0.0219	ATP6V0E2,BMP3,STAT3
NRF2-mediated Oxidative Stress Response	0.547	0.0201	SCARB1,IRS1,CREBBP,HERPUD1
Role of MAPK Signaling in the Pathogenesis of Influenza	0.545	0.0256	PLA2G6,PLA2G2D
IL-17A Signaling in Airway Cells	0.545	0.0256	IRS1,STAT3
p70S6K Signaling	0.542	0.0217	SRC,MAPT,IRS1
Role of JAK family kinases in IL-6-type Cytokine Signaling	0.539	0.04	STAT3
GM-CSF Signaling	0.538	0.0253	IRS1,STAT3
HMGB1 Signaling	0.536	0.0216	ICAM1,IRS1,RHOF
Role of BRCA1 in DNA Damage Response	0.53	0.025	FAAP100,SMARCC2
Lipid Antigen Presentation by CD1	0.525	0.0385	PSAP
Antiproliferative Role of TOB in T Cell Signaling	0.525	0.0385	RPS6KA1
Antiproliferative Role of Somatostatin Receptor 2	0.523	0.0247	SRC,IRS1
BMP signaling pathway	0.516	0.0244	BMP3,CREBBP
Human Embryonic Stem Cell Pluripotency	0.515	0.021	WNT10A,BMP3,IRS1
D-myo-inositol (1,4,5,6)-Tetrakisphosphate Biosynthesis	0.51	0.0208	ITPK1,PRUNE1,MTMR7
D-myo-inositol (3,4,5,6)-tetrakisphosphate Biosynthesis	0.51	0.0208	ITPK1,PRUNE1,MTMR7
Non-Small Cell Lung Cancer Signaling	0.509	0.0241	IRS1,CDK6
Heparan Sulfate Biosynthesis	0.509	0.0241	XYLT2,SULT1B1
IL-12 Signaling and Production in Macrophages	0.499	0.0205	STAT6,IRS1,IRF8
Insulin Receptor Signaling	0.494	0.0204	PDE3B,IRS1,RPS6KB2
Erythropoietin Signaling	0.482	0.023	SRC,IRS1
Th2 Pathway	0.48	0.02	STAT6,ICAM1,IRS1
Renal Cell Carcinoma Signaling	0.475	0.0227	IRS1,CREBBP
TNFR2 Signaling	0.474	0.0333	TRAF1
Regulation of Actin-based Motility by Rho	0.463	0.0222	ARHGDIA,RHOF
Altered T Cell and B Cell Signaling in Rheumatoid Arthritis	0.463	0.0222	RELB,LTB
4-1BB Signaling in T Lymphocytes	0.451	0.0312	TRAF1
Fatty Acid β-oxidation I	0.451	0.0312	SLC27A4
LPS/IL-1 Mediated Inhibition of RXR Function	0.451	0.018	SCARB1,CD14,SULT1B1,SLC27A4
LPS-stimulated MAPK Signaling	0.445	0.0215	IRS1,CD14
3-phosphoinositide Degradation	0.442	0.019	ITPK1,PRUNE1,MTMR7
Neuregulin Signaling	0.439	0.0213	SRC,RPS6KB2
HER-2 Signaling in Breast Cancer	0.439	0.0213	IRS1,CDK6
Communication between Innate and Adaptive Immune Cells	0.433	0.0211	HLA-F,IGHD
Xenobiotic Metabolism Signaling	0.429	0.0169	MAP3K9,MAP3K11,IRS1,CREBBP,SULT1B1
D-myo-inositol-5-phosphate Metabolism	0.425	0.0185	ITPK1,PRUNE1,MTMR7
Salvage Pathways of Pyrimidine Ribonucleotides	0.422	0.0206	MAP3K9,CDK6
Regulation of eIF4 and p70S6K Signaling	0.421	0.0184	IRS1,EIF4A1,RPS21
TWEAK Signaling	0.421	0.0286	TRAF1
ATM Signaling	0.416	0.0204	GADD45B,CREBBP
PKCθ Signaling in T Lymphocytes	0.413	0.0182	MAP3K9,MAP3K11,IRS1
Actin Cytoskeleton Signaling	0.412	0.0172	MYH9,IRS1,CD14,ARHGEF1
B Cell Development	0.411	0.0278	IGHD
Ceramide Signaling	0.411	0.0202	CNKSR1,IRS1
Tight Junction Signaling	0.404	0.018	MYH9,ARHGEF2,BET1L
Cell Cycle Regulation by BTG Family Proteins	0.402	0.027	BTG1
Dopamine Degradation	0.402	0.027	SULT1B1
Superpathway of Methionine Degradation	0.402	0.027	SUOX
Antigen Presentation Pathway	0.393	0.0263	HLA-F
Prostate Cancer Signaling	0.39	0.0194	IRS1,CREBBP
CXCR4 Signaling	0.389	0.0175	SRC,IRS1,RHOF
April Mediated Signaling	0.385	0.0256	TRAF1
FAK Signaling	0.38	0.019	SRC,IRS1
Oncostatin M Signaling	0.376	0.025	STAT3
PAK Signaling	0.371	0.0187	PTK2B,IRS1
B Cell Activating Factor Signaling	0.368	0.0244	TRAF1
tRNA Splicing	0.36	0.0238	PDE3B
Ephrin Receptor Signaling	0.359	0.0168	SRC,CREBBP,STAT3
Huntington's Disease Signaling	0.358	0.016	RCOR3,IRS1,CREBBP,BET1L
Thyroid Hormone Metabolism II (via Conjugation and/or Degradation)	0.353	0.0233	SULT1B1
Role of p14/p19ARF in Tumor Suppression	0.353	0.0233	IRS1
Granulocyte Adhesion and Diapedesis	0.352	0.0166	ICAM1,ITGA1,ITGAL
p53 Signaling	0.352	0.018	GADD45B,IRS1
Role of RIG1-like Receptors in Antiviral Innate Immunity	0.346	0.0227	CREBBP
Nitric Oxide Signaling in the Cardiovascular System	0.343	0.0177	PDE3B,IRS1
Neuropathic Pain Signaling In Dorsal Horn Neurons	0.335	0.0174	SRC,IRS1
NF-κB Signaling	0.332	0.016	IRS1,RELB,CREBBP
Dermatan Sulfate Biosynthesis (Late Stages)	0.332	0.0217	SULT1B1
Triacylglycerol Biosynthesis	0.332	0.0217	PORCN
Telomerase Signaling	0.327	0.0171	ELF4,IRS1
Autoimmune Thyroid Disease Signaling	0.318	0.0208	HLA-F
Graft-versus-Host Disease Signaling	0.318	0.0208	HLA-F
Hematopoiesis from Pluripotent Stem Cells	0.318	0.0208	IGHD
Glioma Signaling	0.315	0.0167	IRS1,CDK6
Pancreatic Adenocarcinoma Signaling	0.315	0.0167	IRS1,STAT3
Agranulocyte Adhesion and Diapedesis	0.313	0.0155	MYH9,ICAM1,ITGA1
Primary Immunodeficiency Signaling	0.312	0.0204	IGHD
UVC-Induced MAPK Signaling	0.312	0.0204	SRC
LXR/RXR Activation	0.311	0.0165	SCD,CD14
Regulation of the Epithelial-Mesenchymal Transition Pathway	0.307	0.0154	WNT10A,IRS1,STAT3
Cell Cycle: G2/M DNA Damage Checkpoint Regulation	0.306	0.02	RPS6KA1
Glucocorticoid Receptor Signaling	0.3	0.0145	ICAM1,IRS1,CREBBP,SMARCC2,STAT3
HIF1α Signaling	0.299	0.0161	IRS1,CREBBP
PTEN Signaling	0.296	0.016	RPS6KB2,BCL2L11
Synaptic Long Term Potentiation	0.292	0.0159	CREBBP,RPS6KA1
FXR/RXR Activation	0.292	0.0159	SCARB1,CREBBP
Semaphorin Signaling in Neurons	0.288	0.0189	RHOF
Natural Killer Cell Signaling	0.285	0.0156	IRS1,SH3BP2
Transcriptional Regulatory Network in Embryonic Stem Cells	0.283	0.0185	STAT3
Cancer Drug Resistance By Drug Efflux	0.278	0.0182	ABCC10
Cellular Effects of Sildenafil (Viagra)	0.275	0.0153	MYH9,PDE3B
PI3K/AKT Signaling	0.275	0.0153	CDC37,RPS6KB2
Phagosome Formation	0.275	0.0153	IRS1,RHOF
Unfolded protein response	0.272	0.0179	SREBF2
Nur77 Signaling in T Lymphocytes	0.257	0.0169	SIN3B
Androgen Signaling	0.255	0.0146	SRC,CREBBP
Ephrin A Signaling	0.253	0.0167	IRS1
Induction of Apoptosis by HIV1	0.248	0.0164	TRAF1
Melanoma Signaling	0.248	0.0164	IRS1
P2Y Purigenic Receptor Signaling Pathway	0.246	0.0143	IRS1,CREBBP
CREB Signaling in Neurons	0.246	0.0138	IRS1,CREBBP,RPS6KA1
Actin Nucleation by ARP-WASP Complex	0.243	0.0161	RHOF
Aryl Hydrocarbon Receptor Signaling	0.243	0.0142	SRC,CDK6
Cardiac β-adrenergic Signaling	0.243	0.0142	PDE3B,GRK3
Activation of IRF by Cytosolic Pattern Recognition Receptors	0.239	0.0159	CREBBP
Wnt/Ca+ pathway	0.239	0.0159	CREBBP
PXR/RXR Activation	0.231	0.0154	SCD
Melatonin Degradation I	0.231	0.0154	SULT1B1
UVB-Induced MAPK Signaling	0.226	0.0152	IRS1
Endometrial Cancer Signaling	0.211	0.0143	IRS1
Superpathway of Melatonin Degradation	0.211	0.0143	SULT1B1
MSP-RON Signaling Pathway	0.204	0.0139	IRS1
Amyotrophic Lateral Sclerosis Signaling	0	0.00901	IRS1
Synaptic Long Term Depression	0	0.0111	PLA2G6,PLA2G2D
PPARα/RXRα Activation	0	0.0108	IRS1,CREBBP
Acute Phase Response Signaling	0	0.00568	STAT3
Hepatic Cholestasis	0	0.00625	CD14
Mitochondrial Dysfunction	0	0.0117	NDUFS6,APP
VDR/RXR Activation	0	0.0128	CD14
Role of Pattern Recognition Receptors in Recognition of Bacteria and Viruses	0	0.0073	IRS1
Role of NFAT in Regulation of the Immune Response	0	0.00521	IRS1
FcγRIIB Signaling in B Lymphocytes	0	0.0118	IRS1
CCR5 Signaling in Macrophages	0	0.0105	PTK2B
IL-17 Signaling	0	0.011	IRS1
fMLP Signaling in Neutrophils	0	0.00775	IRS1
CTLA4 Signaling in Cytotoxic T Lymphocytes	0	0.0101	IRS1
CD28 Signaling in T Helper Cells	0	0.00758	IRS1
Angiopoietin Signaling	0	0.0119	IRS1
Relaxin Signaling	0	0.0127	PDE3B,IRS1
Factors Promoting Cardiogenesis in Vertebrates	0	0.0109	BMP3
CDK5 Signaling	0	0.00952	MAPT
iCOS-iCOSL Signaling in T Helper Cells	0	0.00813	IRS1
Corticotropin Releasing Hormone Signaling	0	0.00719	CREBBP
Aldosterone Signaling in Epithelial Cells	0	0.00595	IRS1
Type I Diabetes Mellitus Signaling	0	0.00901	HLA-F
Allograft Rejection Signaling	0	0.0118	HLA-F
Type II Diabetes Mellitus Signaling	0	0.013	IRS1,SLC27A4
Myc Mediated Apoptosis Signaling	0	0.0132	IRS1
G Beta Gamma Signaling	0	0.00833	SRC
Protein Kinase A Signaling	0	0.00998	FLNB,PTK2B,PDE3B,CREBBP
Role of NFAT in Cardiac Hypertrophy	0	0.00889	SRC,IRS1
Role of Wnt/GSK-3β Signaling in the Pathogenesis of Influenza	0	0.013	WNT10A
Role of PI3K/AKT Signaling in the Pathogenesis of Influenza	0	0.0127	IRS1
OX40 Signaling Pathway	0	0.011	HLA-F
PI3K Signaling in B Lymphocytes	0	0.00735	IRS1
Cyclins and Cell Cycle Regulation	0	0.0123	CDK6
Dopamine-DARPP32 Feedback in cAMP Signaling	0	0.0061	CREBBP
eNOS Signaling	0	0.00581	IRS1
ErbB Signaling	0	0.00962	IRS1
ErbB4 Signaling	0	0.0128	IRS1
GDNF Family Ligand-Receptor Interactions	0	0.0122	IRS1
Heparan Sulfate Biosynthesis (Late Stages)	0	0.0132	SULT1B1
Serotonin Degradation	0	0.013	SULT1B1
PEDF Signaling	0	0.0108	IRS1
Oxidative Phosphorylation	0	0.00917	NDUFS6
Protein Ubiquitination Pathway	0	0.00755	USP22,BIRC6
PPAR Signaling	0	0.0099	CREBBP
TGF-β Signaling	0	0.0108	CREBBP
T Cell Receptor Signaling	0	0.0087	IRS1
Gustation Pathway	0	0.00649	PDE3B
Osteoarthritis Pathway	0	0.00472	CREBBP
GP6 Signaling Pathway	0	0.00746	IRS1
Adrenomedullin signaling pathway	0	0.01	PTK2B,IRS1
Calcium Signaling	0	0.00971	MYH9,CREBBP

## Sheet: CD4_module5_IPA
Enriched canonical pathways in module 5 of CD4 T cells in ZIKV-infected as determined by Ingenuity Pathways Analysis
Ingenuity Canonical Pathways	-log(p-value)	Ratio	Molecules
EIF2 Signaling	5.58	0.0529	RPL15,RAP1B,RPL11,RPS20,RPS27,ACTB,RPS23,EIF3J,RPS27A,EIF4A2,RPS12,RPL37A
Caveolar-mediated Endocytosis Signaling	5.21	0.0986	FLNB,HLA-C,HLA-A,ACTB,PTPN1,HLA-B,RAB5B
Antigen Presentation Pathway	4.48	0.132	HLA-G,HLA-C,HLA-A,HLA-B,HLA-F
Regulation of eIF4 and p70S6K Signaling	4.47	0.0552	RAP1B,RPS20,PPP2CA,RPS27,RPS23,EIF3J,RPS27A,EIF4A2,RPS12
mTOR Signaling	4.41	0.0483	RAP1B,RPS20,PRKAB1,PPP2CA,RPS27,RPS23,EIF3J,RPS27A,EIF4A2,RPS12
Calcium-induced T Lymphocyte Apoptosis	4.34	0.0909	CD3G,CALM1 (includes others),HLA-A,HLA-B,ITPR3,ATP2A3
Autoimmune Thyroid Disease Signaling	3.98	0.104	HLA-G,HLA-C,HLA-A,HLA-B,HLA-F
Graft-versus-Host Disease Signaling	3.98	0.104	HLA-G,HLA-C,HLA-A,HLA-B,HLA-F
Crosstalk between Dendritic Cells and Natural Killer Cells	3.61	0.0674	HLA-G,HLA-C,HLA-A,ACTB,HLA-B,HLA-F
Cytotoxic T Lymphocyte-mediated Apoptosis of Target Cells	3.59	0.125	CD3G,HLA-C,HLA-A,HLA-B
OX40 Signaling Pathway	3.56	0.0659	HLA-G,CD3G,HLA-C,HLA-A,HLA-B,HLA-F
S-adenosyl-L-methionine Biosynthesis	3.55	0.667	MAT2A,MAT2B
Estrogen Receptor Signaling	3.44	0.0522	POLR2J2/POLR2J3,RAP1B,DDX5,H3F3A/H3F3B,MED1,TAF7,MED12
CTLA4 Signaling in Cytotoxic T Lymphocytes	3.36	0.0606	CD3G,PPP2CA,HLA-C,HLA-A,HLA-B,PTPN22
Hereditary Breast Cancer Signaling	3.15	0.0467	TP53,POLR2J2/POLR2J3,RAP1B,ACTB,RPS27A,NBN,HDAC5
Type I Diabetes Mellitus Signaling	3.1	0.0541	HLA-G,CD3G,HLA-C,HLA-A,HLA-B,HLA-F
Virus Entry via Endocytic Pathways	3	0.0517	RAP1B,FLNB,HLA-C,HLA-A,ACTB,HLA-B
Role of BRCA1 in DNA Damage Response	2.94	0.0625	TP53,E2F4,POU2F1,ACTB,NBN
Cdc42 Signaling	2.88	0.0419	HLA-G,CD3G,ACTR2,HLA-C,HLA-A,HLA-B,HLA-F
Allograft Rejection Signaling	2.83	0.0588	HLA-G,HLA-C,HLA-A,HLA-B,HLA-F
CD28 Signaling in T Helper Cells	2.71	0.0455	CD3G,CALM1 (includes others),ACTR2,HLA-A,HLA-B,ITPR3
Systemic Lupus Erythematosus Signaling	2.67	0.0343	HLA-G,RAP1B,CD3G,HLA-C,HLA-A,HLA-B,SF3B4,HLA-F
Glucocorticoid Receptor Signaling	2.65	0.029	POLR2J2/POLR2J3,RAP1B,CD3G,POU2F1,PRKAB1,MED1,ACTB,TAF7,TSC22D3,CREBZF
Role of CHK Proteins in Cell Cycle Checkpoint Control	2.63	0.0702	TP53,E2F4,PPP2CA,NBN
Communication between Innate and Adaptive Immune Cells	2.61	0.0526	HLA-G,HLA-C,HLA-A,HLA-B,HLA-F
Nur77 Signaling in T Lymphocytes	2.57	0.0678	CD3G,CALM1 (includes others),HLA-A,HLA-B
Cell Cycle: G1/S Checkpoint Regulation	2.37	0.0597	TP53,RPL11,E2F4,HDAC5
Clathrin-mediated Endocytosis Signaling	2.36	0.0338	ACTR2,PIP5K1C,ACTB,RPS27A,RAB11A,STAM,RAB5B
Neuroprotective Role of THOP1 in Alzheimer's Disease	2.18	0.0417	HLA-G,HLA-C,HLA-A,HLA-B,HLA-F
iCOS-iCOSL Signaling in T Helper Cells	2.14	0.0407	CD3G,CALM1 (includes others),HLA-A,HLA-B,ITPR3
Cyclins and Cell Cycle Regulation	2.08	0.0494	TP53,E2F4,PPP2CA,HDAC5
Methylthiopropionate Biosynthesis	2.01	1	ADI1
Role of NFAT in Regulation of the Immune Response	1.93	0.0312	RAP1B,CD3G,CALM1 (includes others),HLA-A,HLA-B,ITPR3
D-myo-inositol (1,4,5,6)-Tetrakisphosphate Biosynthesis	1.86	0.0347	PTPN2,PTPN1,PRUNE1,PTPN22,SACM1L
D-myo-inositol (3,4,5,6)-tetrakisphosphate Biosynthesis	1.86	0.0347	PTPN2,PTPN1,PRUNE1,PTPN22,SACM1L
IL-4 Signaling	1.85	0.0421	RAP1B,HLA-A,HLA-B,HMGA1
3-phosphoinositide Biosynthesis	1.84	0.0299	PTPN2,PIP5K1C,PTPN1,PRUNE1,PTPN22,SACM1L
Protein Kinase A Signaling	1.75	0.0224	RAP1B,CALM1 (includes others),FLNB,H3F3A/H3F3B,PTPN2,PTPN1,ITPR3,DUSP7,PTPN22
Breast Cancer Regulation by Stathmin1	1.75	0.0284	TP53,RAP1B,CALM1 (includes others),E2F4,PPP2CA,ITPR3
Methionine Degradation I (to Homocysteine)	1.71	0.0909	MAT2A,MAT2B
UDP-D-xylose and UDP-D-glucuronate Biosynthesis	1.71	0.5	UXS1
3-phosphoinositide Degradation	1.7	0.0316	PTPN2,PTPN1,PRUNE1,PTPN22,SACM1L
D-myo-inositol-5-phosphate Metabolism	1.66	0.0309	PTPN2,PTPN1,PRUNE1,PTPN22,SACM1L
Cysteine Biosynthesis III (mammalia)	1.64	0.0833	MAT2A,MAT2B
PKCθ Signaling in T Lymphocytes	1.63	0.0303	RAP1B,CD3G,POU2F1,HLA-A,HLA-B
Chronic Myeloid Leukemia Signaling	1.61	0.0357	TP53,RAP1B,E2F4,HDAC5
Glioblastoma Multiforme Signaling	1.6	0.0298	TP53,RAP1B,E2F4,NF1,ITPR3
Telomerase Signaling	1.55	0.0342	TP53,RAP1B,PPP2CA,HDAC5
Superpathway of Inositol Phosphate Compounds	1.54	0.0254	PTPN2,PIP5K1C,PTPN1,PRUNE1,PTPN22,SACM1L
S-methyl-5-thio-α-D-ribose 1-phosphate Degradation	1.54	0.333	ADI1
Remodeling of Epithelial Adherens Junctions	1.52	0.0435	ACTR2,ACTB,RAB5B
Glioma Signaling	1.52	0.0333	TP53,RAP1B,CALM1 (includes others),E2F4
p38 MAPK Signaling	1.52	0.0333	TP53,H3F3A/H3F3B,HMGN1,PLA2G4B
Phospholipase C Signaling	1.48	0.0246	RAP1B,CD3G,CALM1 (includes others),PLA2G4B,ITPR3,HDAC5
Sperm Motility	1.44	0.0315	CALM1 (includes others),TWF1,PLA2G4B,ITPR3
fMLP Signaling in Neutrophils	1.42	0.031	RAP1B,CALM1 (includes others),ACTR2,ITPR3
Uracil Degradation II (Reductive)	1.41	0.25	DPYSL2
Thymine Degradation	1.41	0.25	DPYSL2
Inhibition of Angiogenesis by TSP1	1.36	0.0588	TP53,CD47
CCR3 Signaling in Eosinophils	1.35	0.0294	RAP1B,CALM1 (includes others),PLA2G4B,ITPR3
Nucleotide Excision Repair Pathway	1.34	0.0571	POLR2J2/POLR2J3,ERCC8
Protein Ubiquitination Pathway	1.33	0.0226	HLA-C,HLA-A,USP53,USP20,HLA-B,RPS27A
Non-Small Cell Lung Cancer Signaling	1.32	0.0361	TP53,RAP1B,ITPR3
B Cell Development	1.32	0.0556	HLA-A,HLA-B
Cell Cycle Regulation by BTG Family Proteins	1.29	0.0541	E2F4,PPP2CA
Superpathway of Methionine Degradation	1.29	0.0541	MAT2A,MAT2B
Regulation of IL-2 Expression in Activated and Anergic T Lymphocytes	1.28	0.0349	RAP1B,CD3G,CALM1 (includes others)
Calcium Signaling	1.28	0.0243	RAP1B,CALM1 (includes others),ITPR3,ATP2A3,HDAC5
Pyruvate Fermentation to Lactate	1.24	0.167	LDHB
Zymosterol Biosynthesis	1.24	0.167	HSD17B7
Phagosome Maturation	1.24	0.027	HLA-C,HLA-A,HLA-B,RAB5B
Regulation of Actin-based Motility by Rho	1.23	0.0333	ACTR2,PIP5K1C,ACTB
AMPK Signaling	1.21	0.0231	PRKAB1,PPP2CA,ACTB,AK3,RAB11A
α-Adrenergic Signaling	1.2	0.0323	RAP1B,CALM1 (includes others),ITPR3
Fcγ Receptor-mediated Phagocytosis in Macrophages and Monocytes	1.2	0.0323	ACTR2,ACTB,RAB11A
MIF Regulation of Innate Immunity	1.18	0.0465	TP53,PLA2G4B
ATM Signaling	1.14	0.0306	TP53,PPP2CA,NBN
iNOS Signaling	1.14	0.0444	CALM1 (includes others),HMGA1
Ceramide Signaling	1.13	0.0303	RAP1B,PPP2CA,CNKSR1
Role of Oct4 in Mammalian Embryonic Stem Cell Pluripotency	1.13	0.0435	TP53,CCNF
Thyroid Cancer Signaling	1.13	0.0435	TP53,RAP1B
Dopamine-DARPP32 Feedback in cAMP Signaling	1.11	0.0244	CALM1 (includes others),PPP2CA,ITPR3,ATP2A3
Actin Cytoskeleton Signaling	1.1	0.0215	RAP1B,ACTR2,PIP5K1C,ACTB,TMSB10/TMSB4X
UVC-Induced MAPK Signaling	1.08	0.0408	TP53,RAP1B
Assembly of RNA Polymerase II Complex	1.06	0.04	POLR2J2/POLR2J3,TAF7
Cell Cycle: G2/M DNA Damage Checkpoint Regulation	1.06	0.04	TP53,HIPK2
Wnt/β-catenin Signaling	1.05	0.0233	TP53,PPP2CA,RPS27A,BCL9
Calcium Transport I	1.03	0.1	ATP2A3
p53 Signaling	1.02	0.027	TP53,MED1,HIPK2
Opioid Signaling Pathway	1.02	0.0202	RAP1B,CALM1 (includes others),RGS1,ITPR3,RGS16
Nitric Oxide Signaling in the Cardiovascular System	1	0.0265	CALM1 (includes others),ITPR3,ATP2A3
Synaptic Long Term Depression	0.996	0.0222	RAP1B,PPP2CA,PLA2G4B,ITPR3
Cancer Drug Resistance By Drug Efflux	0.995	0.0364	TP53,RAP1B
T Cell Receptor Signaling	0.985	0.0261	RAP1B,CD3G,CALM1 (includes others)
PPARα/RXRα Activation	0.957	0.0215	RAP1B,PRKAB1,MED1,MED12
Rac Signaling	0.92	0.0244	RAP1B,ACTR2,PIP5K1C
Assembly of RNA Polymerase III Complex	0.92	0.0769	BRF2
Cholesterol Biosynthesis I	0.92	0.0769	HSD17B7
Cholesterol Biosynthesis II (via 24,25-dihydrolanosterol)	0.92	0.0769	HSD17B7
Cholesterol Biosynthesis III (via Desmosterol)	0.92	0.0769	HSD17B7
Melanoma Signaling	0.92	0.0328	TP53,RAP1B
HIF1α Signaling	0.913	0.0242	TP53,RAP1B,LDHB
RhoA Signaling	0.913	0.0242	ACTR2,PIP5K1C,ACTB
Actin Nucleation by ARP-WASP Complex	0.909	0.0323	RAP1B,ACTR2
Synaptic Long Term Potentiation	0.898	0.0238	RAP1B,CALM1 (includes others),ITPR3
ILK Signaling	0.891	0.0203	FLNB,PPP2CA,ACTB,TMSB10/TMSB4X
DNA Double-Strand Break Repair by Homologous Recombination	0.89	0.0714	NBN
DNA Double-Strand Break Repair by Non-Homologous End Joining	0.89	0.0714	NBN
UVB-Induced MAPK Signaling	0.865	0.0303	TP53,H3F3A/H3F3B
Telomere Extension by Telomerase	0.862	0.0667	NBN
Cellular Effects of Sildenafil (Viagra)	0.861	0.0229	CALM1 (includes others),ACTB,ITPR3
PI3K/AKT Signaling	0.861	0.0229	TP53,RAP1B,PPP2CA
Eicosanoid Signaling	0.854	0.0299	LTB4R,PLA2G4B
ERK/MAPK Signaling	0.852	0.0196	RAP1B,H3F3A/H3F3B,PPP2CA,PLA2G4B
Th1 Pathway	0.834	0.0222	CD3G,HLA-A,HLA-B
PI3K Signaling in B Lymphocytes	0.827	0.0221	RAP1B,CALM1 (includes others),ITPR3
Endometrial Cancer Signaling	0.824	0.0286	TP53,RAP1B
Corticotropin Releasing Hormone Signaling	0.807	0.0216	RAP1B,CALM1 (includes others),ITPR3
Sirtuin Signaling Pathway	0.797	0.0171	TP53,H3F3A/H3F3B,UQCRFS1,LDHB,NBN
T Helper Cell Differentiation	0.795	0.0274	HLA-A,HLA-B
CREB Signaling in Neurons	0.779	0.0183	POLR2J2/POLR2J3,RAP1B,CALM1 (includes others),ITPR3
Agrin Interactions at Neuromuscular Junction	0.777	0.0267	RAP1B,ACTB
Hypoxia Signaling in the Cardiovascular System	0.777	0.0267	TP53,HIF1AN
Integrin Signaling	0.774	0.0183	RAP1B,ACTR2,ACTB,NEDD9
GADD45 Signaling	0.768	0.0526	TP53
DNA damage-induced 14-3-3σ Signaling	0.768	0.0526	TP53
Myc Mediated Apoptosis Signaling	0.768	0.0263	TP53,RAP1B
Chemokine Signaling	0.759	0.026	RAP1B,CALM1 (includes others)
Role of MAPK Signaling in the Pathogenesis of Influenza	0.75	0.0256	RAP1B,PLA2G4B
Granzyme A Signaling	0.748	0.05	HMGB2
Role of NFAT in Cardiac Hypertrophy	0.746	0.0178	RAP1B,CALM1 (includes others),ITPR3,HDAC5
Epithelial Adherens Junction Signaling	0.739	0.02	RAP1B,ACTR2,ACTB
Th2 Pathway	0.739	0.02	CD3G,HLA-A,HLA-B
Endoplasmic Reticulum Stress Pathway	0.729	0.0476	MBTPS2
Molecular Mechanisms of Cancer	0.72	0.0152	TP53,RAP1B,E2F4,NF1,HIPK2,NBN
GDNF Family Ligand-Receptor Interactions	0.717	0.0244	RAP1B,ITPR3
Polyamine Regulation in Colon Cancer	0.711	0.0455	OAZ1
Pyrimidine Deoxyribonucleotides De Novo Biosynthesis I	0.693	0.0435	DUT
Estrogen-Dependent Breast Cancer Signaling	0.686	0.0233	RAP1B,HSD17B7
Gαq Signaling	0.679	0.0186	CALM1 (includes others),ITPR3,RGS16
Role of JAK1, JAK2 and TYK2 in Interferon Signaling	0.677	0.0417	PTPN2
Renal Cell Carcinoma Signaling	0.671	0.0227	RAP1B,RPS27A
JAK/Stat Signaling	0.664	0.0225	RAP1B,PTPN1
Altered T Cell and B Cell Signaling in Rheumatoid Arthritis	0.657	0.0222	HLA-A,HLA-B
Estrogen-mediated S-phase Entry	0.646	0.0385	E2F4
Huntington's Disease Signaling	0.638	0.016	TP53,POLR2J2/POLR2J3,RPS27A,HDAC5
PEDF Signaling	0.636	0.0215	TP53,RAP1B
D-myo-inositol (1,4,5)-Trisphosphate Biosynthesis	0.632	0.037	PIP5K1C
Bladder Cancer Signaling	0.629	0.0213	TP53,RAP1B
HER-2 Signaling in Breast Cancer	0.629	0.0213	TP53,RAP1B
VEGF Family Ligand-Receptor Interactions	0.629	0.0213	RAP1B,PLA2G4B
CXCR4 Signaling	0.628	0.0175	RAP1B,ITPR3,ELMO2
GNRH Signaling	0.628	0.0175	RAP1B,CALM1 (includes others),ITPR3
eNOS Signaling	0.624	0.0174	CALM1 (includes others),PRKAB1,ITPR3
CCR5 Signaling in Macrophages	0.623	0.0211	CD3G,CALM1 (includes others)
IL-15 Production	0.618	0.0357	TWF1
Superpathway of Cholesterol Biosynthesis	0.618	0.0357	HSD17B7
Apoptosis Signaling	0.616	0.0208	TP53,RAP1B
RhoGDI Signaling	0.601	0.0169	ACTR2,PIP5K1C,ACTB
PPAR Signaling	0.585	0.0198	RAP1B,MED1
Prostate Cancer Signaling	0.573	0.0194	TP53,RAP1B
STAT3 Pathway	0.573	0.0194	RAP1B,PTPN2
Th1 and Th2 Activation Pathway	0.565	0.0162	CD3G,HLA-A,HLA-B
CDK5 Signaling	0.561	0.019	RAP1B,PPP2CA
FAK Signaling	0.561	0.019	RAP1B,ACTB
Cholecystokinin/Gastrin-mediated Signaling	0.55	0.0187	RAP1B,ITPR3
DNA Methylation and Transcriptional Repression Signaling	0.546	0.0294	H3F3A/H3F3B
Role of JAK2 in Hormone-like Cytokine Signaling	0.546	0.0294	PTPN1
Oxidative Phosphorylation	0.539	0.0183	MT-CO1,UQCRFS1
VEGF Signaling	0.539	0.0183	RAP1B,ACTB
Coagulation System	0.535	0.0286	F8
MIF-mediated Glucocorticoid Regulation	0.535	0.0286	PLA2G4B
SAPK/JNK Signaling	0.533	0.0182	TP53,RAP1B
Dendritic Cell Maturation	0.529	0.0155	HLA-C,HLA-A,HLA-B
Amyotrophic Lateral Sclerosis Signaling	0.528	0.018	TP53,RAB5B
Interferon Signaling	0.525	0.0278	PTPN2
Mouse Embryonic Stem Cell Pluripotency	0.523	0.0179	TP53,RAP1B
UVA-Induced MAPK Signaling	0.523	0.0179	TP53,RAP1B
Endothelin-1 Signaling	0.521	0.0153	RAP1B,PLA2G4B,ITPR3
Adrenomedullin signaling pathway	0.506	0.015	RAP1B,CALM1 (includes others),ITPR3
Gap Junction Signaling	0.502	0.0149	RAP1B,ACTB,ITPR3
Paxillin Signaling	0.488	0.0168	RAP1B,ACTB
Oncostatin M Signaling	0.487	0.025	RAP1B
Pancreatic Adenocarcinoma Signaling	0.483	0.0167	TP53,E2F4
Xenobiotic Metabolism Signaling	0.482	0.0135	RAP1B,PPP2CA,MED1,HDAC5
Role of PKR in Interferon Induction and Antiviral Response	0.479	0.0244	TP53
Mechanisms of Viral Exit from Host Cells	0.479	0.0244	ACTB
nNOS Signaling in Skeletal Muscle Cells	0.479	0.0244	CALM1 (includes others)
Estrogen Biosynthesis	0.479	0.0244	HSD17B7
Intrinsic Prothrombin Activation Pathway	0.47	0.0238	F8
Gαi Signaling	0.469	0.0163	RAP1B,LTB4R
Role of p14/p19ARF in Tumor Suppression	0.462	0.0233	TP53
Fc Epsilon RI Signaling	0.46	0.016	RAP1B,PLA2G4B
NGF Signaling	0.46	0.016	TP53,RAP1B
Renin-Angiotensin Signaling	0.447	0.0156	RAP1B,ITPR3
Role of NANOG in Mammalian Embryonic Stem Cell Pluripotency	0.447	0.0156	TP53,RAP1B
Neuroinflammation Signaling Pathway	0.44	0.0129	HLA-C,HLA-A,HLA-B,PLA2G4B
Role of Tissue Factor in Cancer	0.439	0.0154	TP53,RAP1B
nNOS Signaling in Neurons	0.431	0.0213	CALM1 (includes others)
Hematopoiesis from Pluripotent Stem Cells	0.424	0.0208	CD3G
Adipogenesis pathway	0.422	0.0149	TP53,HDAC5
GP6 Signaling Pathway	0.422	0.0149	RAP1B,CALM1 (includes others)
Androgen Signaling	0.41	0.0146	POLR2J2/POLR2J3,CALM1 (includes others)
p70S6K Signaling	0.406	0.0145	RAP1B,PPP2CA
Aryl Hydrocarbon Receptor Signaling	0.395	0.0142	TP53,MED1
Cardiac β-adrenergic Signaling	0.395	0.0142	PPP2CA,ATP2A3
Semaphorin Signaling in Neurons	0.391	0.0189	DPYSL2
Transcriptional Regulatory Network in Embryonic Stem Cells	0.384	0.0185	H3F3A/H3F3B
Insulin Receptor Signaling	0.374	0.0136	RAP1B,PTPN1
Unfolded protein response	0.373	0.0179	MBTPS2
Glutamate Receptor Signaling	0.367	0.0175	CALM1 (includes others)
Ovarian Cancer Signaling	0.364	0.0133	TP53,RAP1B
Signaling by Rho Family GTPases	0.348	0.0119	ACTR2,PIP5K1C,ACTB
Induction of Apoptosis by HIV1	0.345	0.0164	TP53
Colorectal Cancer Metastasis Signaling	0.343	0.0118	TP53,RAP1B,E2F4
Phospholipases	0.34	0.0161	PLA2G4B
Regulation of Cellular Mechanics by Calpain Protease	0.335	0.0159	RAP1B
Mitotic Roles of Polo-Like Kinase	0.32	0.0152	PPP2CA
Tight Junction Signaling	0.311	0.012	PPP2CA,ACTB
EGF Signaling	0.311	0.0147	ITPR3
Aldosterone Signaling in Epithelial Cells	0.309	0.0119	PIP5K1C,ITPR3
CNTF Signaling	0.302	0.0143	RAP1B
IL-2 Signaling	0.302	0.0143	RAP1B
Mitochondrial Dysfunction	0.3	0.0117	MT-CO1,UQCRFS1
Thrombopoietin Signaling	0.298	0.0141	RAP1B
Melatonin Signaling	0.294	0.0139	CALM1 (includes others)
Basal Cell Carcinoma Signaling	0.294	0.0139	TP53
ERK5 Signaling	0.294	0.0139	RAP1B
MSP-RON Signaling Pathway	0.294	0.0139	ACTB
GPCR-Mediated Integration of Enteroendocrine Signaling Exemplified by an L Cell	0.29	0.0137	ITPR3
Acute Phase Response Signaling	0.287	0.0114	RAP1B,F8
ErbB2-ErbB3 Signaling	0.282	0.0133	RAP1B
G-Protein Coupled Receptor Signaling	0.281	0.0106	RAP1B,LTB4R,RGS16
Germ Cell-Sertoli Cell Junction Signaling	0.28	0.0112	RAP1B,ACTB
Ephrin Receptor Signaling	0.28	0.0112	RAP1B,ACTR2
Glioma Invasiveness Signaling	0.278	0.0132	RAP1B
Toll-like Receptor Signaling	0.278	0.0132	RPS27A
Role of JAK1 and JAK3 in γc Cytokine Signaling	0.274	0.013	RAP1B
Dopamine Receptor Signaling	0.274	0.013	PPP2CA
VDR/RXR Activation	0.27	0.0128	MED1
ErbB4 Signaling	0.27	0.0128	RAP1B
Sertoli Cell-Sertoli Cell Junction Signaling	0.268	0.0109	RAP1B,ACTB
Role of PI3K/AKT Signaling in the Pathogenesis of Influenza	0.267	0.0127	PLAC8
GM-CSF Signaling	0.267	0.0127	RAP1B
Antiproliferative Role of Somatostatin Receptor 2	0.26	0.0123	RAP1B
IL-15 Signaling	0.256	0.0122	RAP1B
BMP signaling pathway	0.256	0.0122	RAP1B
RAR Activation	0.254	0.0105	MED1,ACTB
Neurotrophin/TRK Signaling	0.253	0.012	RAP1B
Angiopoietin Signaling	0.249	0.0119	RAP1B
FcγRIIB Signaling in B Lymphocytes	0.246	0.0118	RAP1B
Small Cell Lung Cancer Signaling	0.246	0.0118	TP53
Production of Nitric Oxide and Reactive Oxygen Species in Macrophages	0.245	0.0103	RAP1B,PPP2CA
B Cell Receptor Signaling	0.245	0.0103	RAP1B,CALM1 (includes others)
Regulation of the Epithelial-Mesenchymal Transition Pathway	0.243	0.0103	RAP1B,BCL9
Erythropoietin Signaling	0.24	0.0115	RAP1B
HIPPO signaling	0.24	0.0115	PPP2CA
Macropinocytosis Signaling	0.24	0.0115	RAP1B
NRF2-mediated Oxidative Stress Response	0.235	0.0101	RAP1B,ACTB
IL-3 Signaling	0.233	0.0112	RAP1B
Prolactin Signaling	0.233	0.0112	RAP1B
IL-17 Signaling	0.227	0.011	RAP1B
LPS-stimulated MAPK Signaling	0.222	0.0108	RAP1B
NF-κB Activation by Viruses	0.222	0.0108	RAP1B
FLT3 Signaling in Hematopoietic Progenitor Cells	0.222	0.0108	RAP1B
Death Receptor Signaling	0.222	0.0108	ACTB
TGF-β Signaling	0.222	0.0108	RAP1B
Neuregulin Signaling	0.219	0.0106	RAP1B
GABA Receptor Signaling	0.216	0.0105	RPS27A
PDGF Signaling	0.213	0.0104	RAP1B
Sumoylation Pathway	0.213	0.0104	TP53
TR/RXR Activation	0.208	0.0102	MED1
Acute Myeloid Leukemia Signaling	0.205	0.0101	RAP1B
RANK Signaling in Osteoclasts	0.198	0.0098	CALM1 (includes others)
Natural Killer Cell Signaling	0	0.00781	RAP1B
Leukocyte Extravasation Signaling	0	0.00948	RAP1B,ACTB
Axonal Guidance Signaling	0	0.00656	DPYSL2,RAP1B,ACTR2
Hepatic Cholestasis	0	0.00625	PPRC1
14-3-3-mediated Signaling	0	0.0073	RAP1B
IL-8 Signaling	0	0.00493	RAP1B
Neuropathic Pain Signaling In Dorsal Horn Neurons	0	0.0087	ITPR3
Relaxin Signaling	0	0.00633	RAP1B
Thrombin Signaling	0	0.00952	RAP1B,ITPR3
Cardiac Hypertrophy Signaling	0	0.0083	RAP1B,CALM1 (includes others)
HGF Signaling	0	0.0084	RAP1B
HMGB1 Signaling	0	0.00719	RAP1B
Melanocyte Development and Pigmentation Signaling	0	0.00962	RAP1B
Type II Diabetes Mellitus Signaling	0	0.00649	PRKAB1
Gα12/13 Signaling	0	0.00709	RAP1B
G Beta Gamma Signaling	0	0.00833	RAP1B
PAK Signaling	0	0.00935	RAP1B
Role of Osteoblasts, Osteoclasts and Chondrocytes in Rheumatoid Arthritis	0	0.00429	CALM1 (includes others)
Atherosclerosis Signaling	0	0.00787	PLA2G4B
Role of Macrophages, Fibroblasts and Endothelial Cells in Rheumatoid Arthritis	0	0.00938	IL16,RAP1B,CALM1 (includes others)
P2Y Purigenic Receptor Signaling Pathway	0	0.00714	RAP1B
ErbB Signaling	0	0.00962	RAP1B
Antioxidant Action of Vitamin C	0	0.00926	PLA2G4B
Agranulocyte Adhesion and Diapedesis	0	0.00518	ACTB
Tec Kinase Signaling	0	0.00588	ACTB
PTEN Signaling	0	0.008	RAP1B
IGF-1 Signaling	0	0.00893	RAP1B
cAMP-mediated signaling	0	0.00877	CALM1 (includes others),LTB4R
NF-κB Signaling	0	0.00535	RAP1B
IL-6 Signaling	0	0.00746	RAP1B
GPCR-Mediated Nutrient Sensing in Enteroendocrine Cells	0	0.00893	ITPR3
Gustation Pathway	0	0.00649	ITPR3
Osteoarthritis Pathway	0	0.00472	PRKAB1

## Sheet: CD4_module6_IPA
Enriched canonical pathways in module 6 of CD4 T cells in ZIKV-infected as determined by Ingenuity Pathways Analysis
Ingenuity Canonical Pathways	-log(p-value)	Ratio	Molecules
Protein Ubiquitination Pathway	2.63	0.034	PSMA6,PSMB5,UBE2G1,USP36,USP9X,HSPA5,TAP1,USP39,UBE2T
Colanic Acid Building Blocks Biosynthesis	2.02	0.143	GALT,MPI
D-mannose Degradation	1.97	1	MPI
RhoGDI Signaling	1.91	0.0339	WASF2,PAK2,ARHGDIA,ARPC4,PIP4K2C,EP300
Regulation of Actin-based Motility by Rho	1.8	0.0444	PAK2,ARHGDIA,ARPC4,PIP4K2C
Reelin Signaling in Neurons	1.76	0.0435	MAP3K11,NDEL1,MAP4K1,ITGAL
GADD45 Signaling	1.76	0.105	CCND2,ATR
Death Receptor Signaling	1.75	0.043	PARP6,TNFRSF25,LMNA,TNFRSF10A
Clathrin-mediated Endocytosis Signaling	1.61	0.029	CSNK2A2,CSNK2A1,RAB5A,USP9X,SH3KBP1,ARPC4
SAPK/JNK Signaling	1.51	0.0364	MAP4K2,MINK1,MAP3K11,MAP4K1
p53 Signaling	1.5	0.036	CCND2,ATR,TNFRSF10A,EP300
Diphthamide Biosynthesis	1.5	0.333	DPH6
Tetrahydrobiopterin Biosynthesis I	1.5	0.333	PTS
Tetrahydrobiopterin Biosynthesis II	1.5	0.333	PTS
Cell Cycle: G1/S Checkpoint Regulation	1.45	0.0448	CDKN2D,CCND2,ATR
Wnt/β-catenin Signaling	1.42	0.0291	CSNK2A2,CSNK2A1,MARK2,MAP4K1,EP300
PRPP Biosynthesis I	1.37	0.25	PRPS1
ERK5 Signaling	1.37	0.0417	IL6ST,MAP2K5,EP300
Rac Signaling	1.36	0.0325	MAP3K11,PAK2,ARPC4,PIP4K2C
Hypoxia Signaling in the Cardiovascular System	1.33	0.04	UBE2G1,UBE2T,EP300
Galactose Degradation I (Leloir Pathway)	1.28	0.2	GALT
Cyclins and Cell Cycle Regulation	1.25	0.037	CDKN2D,CCND2,ATR
Antigen Presentation Pathway	1.2	0.0526	PSMB5,TAP1
GDP-mannose Biosynthesis	1.2	0.167	MPI
ERK/MAPK Signaling	1.16	0.0245	ARAF,DUSP6,MKNK1,PAK2,EP300
Glycoaminoglycan-protein Linkage Region Biosynthesis	1.14	0.143	B3GAT3
Phagosome Maturation	1.12	0.027	RAB5A,CTSK,TUBE1,TAP1
TGF-β Signaling	1.11	0.0323	FOXH1,MAP4K1,EP300
PDGF Signaling	1.07	0.0312	CSNK2A2,CSNK2A1,INPP5D
ATM Signaling	1.05	0.0306	ATR,ZNF420,EP300
3-phosphoinositide Degradation	1.04	0.0253	PPFIA1,PTPRJ,NUDT3,INPP5D
Sirtuin Signaling Pathway	1.02	0.0205	ATG13,ATP5PF,MT-ND6,DUSP6,MT-ND4,NDUFS2
D-myo-inositol-5-phosphate Metabolism	1.01	0.0247	PPFIA1,PTPRJ,NUDT3,PIP4K2C
UVC-Induced MAPK Signaling	1.01	0.0408	ARAF,ATR
TNFR1 Signaling	0.999	0.04	MAP4K2,PAK2
Cell Cycle: G2/M DNA Damage Checkpoint Regulation	0.999	0.04	ATR,EP300
Ketogenesis	0.991	0.1	ACAT1
Ketolysis	0.991	0.1	ACAT1
Amyloid Processing	0.984	0.0392	CSNK2A2,CSNK2A1
CD27 Signaling in Lymphocytes	0.957	0.0377	MAP3K11,MAP2K5
Superpathway of Inositol Phosphate Compounds	0.957	0.0212	PPFIA1,PTPRJ,NUDT3,INPP5D,PIP4K2C
Mitochondrial Dysfunction	0.95	0.0234	ATP5PF,MT-ND6,MT-ND4,NDUFS2
GNRH Signaling	0.95	0.0234	CACNB1,MAP3K11,PAK2,EP300
Oxidative Phosphorylation	0.95	0.0275	ATP5PF,MT-ND4,NDUFS2
Ephrin Receptor Signaling	0.898	0.0223	SDCBP,PAK2,ARPC4,EP300
Assembly of RNA Polymerase III Complex	0.884	0.0769	GTF3A
Glycogen Degradation II	0.884	0.0769	PYGB
Mevalonate Pathway I	0.884	0.0769	ACAT1
Nur77 Signaling in T Lymphocytes	0.88	0.0339	MAP2K5,EP300
p38 MAPK Signaling	0.859	0.025	MKNK1,MAP4K1,EP300
Isoleucine Degradation I	0.854	0.0714	ACAT1
NF-κB Signaling	0.848	0.0214	CSNK2A2,CSNK2A1,ARAF,EP300
Retinoic acid Mediated Apoptosis Signaling	0.846	0.0323	PARP6,TNFRSF10A
autophagy	0.846	0.0323	ATG13,CTSK
Glycogen Degradation III	0.826	0.0667	PYGB
PTEN Signaling	0.822	0.024	CSNK2A2,CSNK2A1,INPP5D
Pyridoxal 5'-phosphate Salvage Pathway	0.813	0.0308	ARAF,PAK2
Glutaryl-CoA Degradation	0.8	0.0625	ACAT1
EGF Signaling	0.782	0.0294	CSNK2A2,CSNK2A1
NRF2-mediated Oxidative Stress Response	0.78	0.0201	AKR7A2,KEAP1,MAP2K5,EP300
RAN Signaling	0.776	0.0588	KPNA1
Superpathway of Geranylgeranyldiphosphate Biosynthesis I (via Mevalonate)	0.776	0.0588	ACAT1
Remodeling of Epithelial Adherens Junctions	0.772	0.029	RAB5A,ARPC4
3-phosphoinositide Biosynthesis	0.77	0.0199	PPFIA1,PTPRJ,NUDT3,PIP4K2C
IL-2 Signaling	0.763	0.0286	CSNK2A2,CSNK2A1
IL-6 Signaling	0.759	0.0224	IL6ST,CSNK2A2,CSNK2A1
D-myo-inositol (1,4,5)-trisphosphate Degradation	0.754	0.0556	INPP5D
Caveolar-mediated Endocytosis Signaling	0.753	0.0282	RAB5A,ITGAL
Melatonin Signaling	0.744	0.0278	ARAF,MAP2K5
1D-myo-inositol Hexakisphosphate Biosynthesis II (Mammalian)	0.732	0.0526	INPP5D
D-myo-inositol (1,3,4)-trisphosphate Biosynthesis	0.732	0.0526	INPP5D
Methylglyoxal Degradation III	0.732	0.0526	AKR7A2
DNA damage-induced 14-3-3σ Signaling	0.732	0.0526	ATR
Agrin Interactions at Neuromuscular Junction	0.717	0.0267	PAK2,ITGAL
Aryl Hydrocarbon Receptor Signaling	0.715	0.0213	CCND2,ATR,EP300
Granzyme A Signaling	0.712	0.05	EP300
D-myo-inositol (1,4,5,6)-Tetrakisphosphate Biosynthesis	0.697	0.0208	PPFIA1,PTPRJ,NUDT3
D-myo-inositol (3,4,5,6)-tetrakisphosphate Biosynthesis	0.697	0.0208	PPFIA1,PTPRJ,NUDT3
Endoplasmic Reticulum Stress Pathway	0.693	0.0476	HSPA5
VDR/RXR Activation	0.691	0.0256	CSNK2A1,EP300
Integrin Signaling	0.68	0.0183	MAP3K11,PAK2,ITGAL,ARPC4
Neurotrophin/TRK Signaling	0.651	0.0241	MAP2K5,EP300
Tumoricidal Function of Hepatic Natural Killer Cells	0.642	0.0417	ITGAL
Superpathway of D-myo-inositol (1,4,5)-trisphosphate Metabolism	0.642	0.0417	INPP5D
TCA Cycle II (Eukaryotic)	0.642	0.0417	CS
FcγRIIB Signaling in B Lymphocytes	0.636	0.0235	CACNB1,INPP5D
Role of JAK family kinases in IL-6-type Cytokine Signaling	0.627	0.04	IL6ST
Tryptophan Degradation III (Eukaryotic)	0.627	0.04	ACAT1
Actin Cytoskeleton Signaling	0.619	0.0172	WASF2,PAK2,ARPC4,PIP4K2C
Systemic Lupus Erythematosus Signaling	0.619	0.0172	SNRPA,PRPF3,PRPF31,INPP5D
Renal Cell Carcinoma Signaling	0.614	0.0227	PAK2,EP300
Molecular Mechanisms of Cancer	0.605	0.0152	CDKN2D,CCND2,PAK2,ATR,RALGDS,EP300
D-myo-inositol (1,4,5)-Trisphosphate Biosynthesis	0.598	0.037	PIP4K2C
IL-15 Production	0.584	0.0357	MAP3K11
Superpathway of Cholesterol Biosynthesis	0.584	0.0357	ACAT1
Fcγ Receptor-mediated Phagocytosis in Macrophages and Monocytes	0.58	0.0215	ARPC4,INPP5D
FLT3 Signaling in Hematopoietic Progenitor Cells	0.58	0.0215	INPP5D,EP300
Cdc42 Signaling	0.575	0.018	MAP3K11,PAK2,ARPC4
Tec Kinase Signaling	0.561	0.0176	TNFRSF25,PAK2,TNFRSF10A
Sumoylation Pathway	0.561	0.0208	ARHGDIA,EP300
Salvage Pathways of Pyrimidine Ribonucleotides	0.555	0.0206	ARAF,PAK2
Signaling by Rho Family GTPases	0.545	0.0159	MAP3K11,PAK2,ARPC4,PIP4K2C
Acute Myeloid Leukemia Signaling	0.542	0.0202	ARAF,MAP2K5
Germ Cell-Sertoli Cell Junction Signaling	0.522	0.0168	MAP3K11,KEAP1,PAK2
Circadian Rhythm Signaling	0.513	0.0294	EP300
TWEAK Signaling	0.503	0.0286	TNFRSF25
Interferon Signaling	0.493	0.0278	TAP1
RAR Activation	0.477	0.0158	CSNK2A2,CSNK2A1,EP300
IGF-1 Signaling	0.471	0.0179	CSNK2A2,CSNK2A1
tRNA Charging	0.464	0.0256	KARS
B Cell Receptor Signaling	0.462	0.0155	MAP3K11,INPP5D,EP300
Oncostatin M Signaling	0.455	0.025	IL6ST
nNOS Signaling in Skeletal Muscle Cells	0.447	0.0244	CACNB1
tRNA Splicing	0.439	0.0238	PDE12
Paxillin Signaling	0.438	0.0168	PAK2,ITGAL
Axonal Guidance Signaling	0.437	0.0131	SDCBP,PLXNA3,MKNK1,PAK2,SRGAP2,ARPC4
Thyroid Hormone Metabolism II (via Conjugation and/or Degradation)	0.431	0.0233	B3GAT3
Serotonin Receptor Signaling	0.431	0.0233	PTS
IL-8 Signaling	0.431	0.0148	CCND2,ARAF,PAK2
Role of RIG1-like Receptors in Antiviral Innate Immunity	0.423	0.0227	EP300
RhoA Signaling	0.415	0.0161	ARPC4,PIP4K2C
NGF Signaling	0.411	0.016	MAP3K11,EP300
Role of IL-17F in Allergic Inflammatory Airway Diseases	0.408	0.0217	EP300
Triacylglycerol Biosynthesis	0.408	0.0217	LPIN1
Xenobiotic Metabolism Signaling	0.407	0.0135	MAP3K11,KEAP1,MAP2K5,EP300
Osteoarthritis Pathway	0.401	0.0142	AGER,MYBBP1A,EP300
Natural Killer Cell Signaling	0.399	0.0156	PAK2,INPP5D
Primary Immunodeficiency Signaling	0.387	0.0204	TAP1
Assembly of RNA Polymerase II Complex	0.38	0.02	DR1
Estrogen Receptor Signaling	0.375	0.0149	MED21,EP300
PI3K Signaling in B Lymphocytes	0.367	0.0147	ATF6B,INPP5D
Protein Kinase A Signaling	0.367	0.0125	PTPRJ,DUSP6,PDE12,PYGB,EP300
Androgen Signaling	0.364	0.0146	CACNB1,EP300
Role of NFAT in Cardiac Hypertrophy	0.362	0.0133	IL6ST,CACNB1,EP300
Semaphorin Signaling in Neurons	0.361	0.0189	PAK2
Corticotropin Releasing Hormone Signaling	0.357	0.0144	CACNB1,EP300
HMGB1 Signaling	0.357	0.0144	AGER,MAP2K5
cAMP-mediated signaling	0.354	0.0132	DUSP6,PDE12,EP300
Cancer Drug Resistance By Drug Efflux	0.349	0.0182	ARAF
Nicotine Degradation III	0.343	0.0179	B3GAT3
Unfolded protein response	0.343	0.0179	HSPA5
Role of CHK Proteins in Cell Cycle Checkpoint Control	0.338	0.0175	ATR
Chondroitin Sulfate Biosynthesis	0.338	0.0175	B3GAT3
Dermatan Sulfate Biosynthesis	0.327	0.0169	B3GAT3
Hereditary Breast Cancer Signaling	0.32	0.0133	ATR,EP300
Epithelial Adherens Junction Signaling	0.32	0.0133	KEAP1,ARPC4
Actin Nucleation by ARP-WASP Complex	0.312	0.0161	ARPC4
Gustation Pathway	0.307	0.013	CACNB1,PDE12
Wnt/Ca+ pathway	0.307	0.0159	EP300
Opioid Signaling Pathway	0.305	0.0121	CACNB1,MAP2K5,EP300
Huntington's Disease Signaling	0.298	0.012	ATP5PF,HSPA5,EP300
Netrin Signaling	0.298	0.0154	CACNB1
Melatonin Degradation I	0.298	0.0154	B3GAT3
Nicotine Degradation II	0.298	0.0154	B3GAT3
Calcium-induced T Lymphocyte Apoptosis	0.293	0.0152	EP300
Lymphotoxin β Receptor Signaling	0.288	0.0149	EP300
PKCθ Signaling in T Lymphocytes	0.276	0.0121	CACNB1,MAP3K11
CNTF Signaling	0.276	0.0143	IL6ST
Superpathway of Melatonin Degradation	0.276	0.0143	B3GAT3
Tight Junction Signaling	0.271	0.012	MARK2,MPP5
Aldosterone Signaling in Epithelial Cells	0.268	0.0119	HSPA5,PIP4K2C
T Helper Cell Differentiation	0.263	0.0137	IL6ST
Serotonin Degradation	0.248	0.013	B3GAT3
Dopamine Receptor Signaling	0.248	0.013	PTS
CD40 Signaling	0.241	0.0127	MAP2K5
Role of BRCA1 in DNA Damage Response	0.238	0.0125	ATR
Sertoli Cell-Sertoli Cell Junction Signaling	0.23	0.0109	MAP3K11,KEAP1
Heparan Sulfate Biosynthesis	0.228	0.012	B3GAT3
Angiopoietin Signaling	0.225	0.0119	PAK2
Estrogen-Dependent Breast Cancer Signaling	0.218	0.0116	EP300
Macropinocytosis Signaling	0.215	0.0115	RAB5A
IL-3 Signaling	0.209	0.0112	INPP5D
Prolactin Signaling	0.209	0.0112	EP300
Crosstalk between Dendritic Cells and Natural Killer Cells	0.209	0.0112	ITGAL
FGF Signaling	0.204	0.011	EP300
α-Adrenergic Signaling	0.198	0.0108	PYGB
NF-κB Activation by Viruses	0.198	0.0108	ITGAL
PEDF Signaling	0.198	0.0108	WASF2
Glucocorticoid Receptor Signaling	0	0.0058	HSPA5,EP300
Leukocyte Extravasation Signaling	0	0.00474	ITGAL
Synaptic Long Term Potentiation	0	0.00794	EP300
Amyotrophic Lateral Sclerosis Signaling	0	0.00901	RAB5A
Fc Epsilon RI Signaling	0	0.008	INPP5D
Synaptic Long Term Depression	0	0.00556	CACNB1
PPARα/RXRα Activation	0	0.00538	EP300
Acute Phase Response Signaling	0	0.00568	IL6ST
Hepatic Cholestasis	0	0.00625	MAP4K2
LXR/RXR Activation	0	0.00826	MYLIP
Ceramide Signaling	0	0.0101	CERK
TR/RXR Activation	0	0.0102	EP300
IL-12 Signaling and Production in Macrophages	0	0.00685	EP300
CCR5 Signaling in Macrophages	0	0.0105	CACNB1
fMLP Signaling in Neutrophils	0	0.00775	ARPC4
CXCR4 Signaling	0	0.00585	PAK2
CCR3 Signaling in Eosinophils	0	0.00735	PAK2
CD28 Signaling in T Helper Cells	0	0.00758	ARPC4
Virus Entry via Endocytic Pathways	0	0.00862	ITGAL
Dendritic Cell Maturation	0	0.00515	EP300
HIF1α Signaling	0	0.00806	EP300
Endothelin-1 Signaling	0	0.0051	ARAF
Relaxin Signaling	0	0.00633	PDE12
Renin-Angiotensin Signaling	0	0.00781	PAK2
Cardiac Hypertrophy Signaling	0	0.0083	MAP3K11,EP300
iCOS-iCOSL Signaling in T Helper Cells	0	0.00813	INPP5D
HGF Signaling	0	0.0084	MAP3K11
Cholecystokinin/Gastrin-mediated Signaling	0	0.00935	MAP2K5
Melanocyte Development and Pigmentation Signaling	0	0.00962	EP300
Role of NANOG in Mammalian Embryonic Stem Cell Pluripotency	0	0.00781	IL6ST
CREB Signaling in Neurons	0	0.00917	CACNB1,EP300
Prostate Cancer Signaling	0	0.00971	EP300
Glioma Signaling	0	0.00833	CDKN2D
Type II Diabetes Mellitus Signaling	0	0.00649	CACNB1
Production of Nitric Oxide and Reactive Oxygen Species in Macrophages	0	0.00515	MAP3K11
Colorectal Cancer Metastasis Signaling	0	0.00787	IL6ST,RALGDS
mTOR Signaling	0	0.00483	ATG13
Pancreatic Adenocarcinoma Signaling	0	0.00833	RALGDS
G Beta Gamma Signaling	0	0.00833	CACNB1
ILK Signaling	0	0.00508	EP300
FAK Signaling	0	0.00952	PAK2
EIF2 Signaling	0	0.00441	HSPA5
AMPK Signaling	0	0.00926	RAB8A,EP300
PAK Signaling	0	0.00935	PAK2
Role of Osteoblasts, Osteoclasts and Chondrocytes in Rheumatoid Arthritis	0	0.00429	CTSK
Phospholipase C Signaling	0	0.0082	RALGDS,EP300
Role of Macrophages, Fibroblasts and Endothelial Cells in Rheumatoid Arthritis	0	0.00625	IL6ST,EP300
Regulation of eIF4 and p70S6K Signaling	0	0.00613	MKNK1
RANK Signaling in Osteoclasts	0	0.0098	MAP3K11
P2Y Purigenic Receptor Signaling Pathway	0	0.00714	EP300
Dopamine-DARPP32 Feedback in cAMP Signaling	0	0.0061	EP300
Gap Junction Signaling	0	0.00498	MAP2K5
Mouse Embryonic Stem Cell Pluripotency	0	0.00893	IL6ST
eNOS Signaling	0	0.00581	HSPA5
ErbB Signaling	0	0.00962	PAK2
Gαi Signaling	0	0.00813	RALGDS
Gαs Signaling	0	0.00909	EP300
Granulocyte Adhesion and Diapedesis	0	0.00552	ITGAL
Regulation of the Epithelial-Mesenchymal Transition Pathway	0	0.0103	ARAF,MAP2K5
Sperm Motility	0	0.00787	MAP3K11
UVA-Induced MAPK Signaling	0	0.00893	PARP6
STAT3 Pathway	0	0.00971	MAP3K11
Adipogenesis pathway	0	0.00746	LPIN1
PI3K/AKT Signaling	0	0.00763	INPP5D
Cardiac β-adrenergic Signaling	0	0.00709	PDE12
GABA Receptor Signaling	0	0.0105	CACNB1
IL-4 Signaling	0	0.0105	INPP5D
Insulin Receptor Signaling	0	0.0068	INPP5D
PPAR Signaling	0	0.0099	EP300
Apoptosis Signaling	0	0.0104	LMNA
G-Protein Coupled Receptor Signaling	0	0.0106	DUSP6,PDE12,EP300
GPCR-Mediated Nutrient Sensing in Enteroendocrine Cells	0	0.00893	CACNB1
Phagosome Formation	0	0.00763	INPP5D
Neuroinflammation Signaling Pathway	0	0.00643	AGER,EP300
Adrenomedullin signaling pathway	0	0.01	ARAF,MAP2K5
Calcium Signaling	0	0.00971	CACNB1,EP300

## Sheet: mDC_module2_IPA
Enriched canonical pathways in module 2 of mDCs in ZIKV-infected as determined by Ingenuity Pathways Analysis
Ingenuity Canonical Pathways	-log(p-value)	Ratio	Molecules
EIF2 Signaling	7.71	0.0837	RPL11,PIK3CA,RPS3A,RPL36AL,RPL3,RPL34,GRB2,ACTB,RPLP2,TRIB3,RPS11,RPL7,RPL28,RPS6,RPS16,RPL18A,ACTA2,RPS9,RPL38
Mitochondrial Dysfunction	5	0.076	COX6C,ACO2,NDUFA1,NDUFB10,PARK7,MT-CYB,CYCS,MT-ND3,ACO1,MT-ND2,ATP5PB,COX4I1,UQCRQ
Oxidative Phosphorylation	4.68	0.0917	COX6C,MT-CYB,CYCS,MT-ND3,MT-ND2,NDUFA1,ATP5PB,COX4I1,UQCRQ,NDUFB10
Regulation of Actin-based Motility by Rho	3.76	0.0889	ACTR2,ACTA2,CFL1,MYL6,RHOA,ACTB,MYLK,RHOF
ILK Signaling	3.73	0.0609	PPP2R1A,PIK3CA,ACTA2,CFL1,MYL6,GRB2,FLNA,RHOA,ACTB,TMSB10/TMSB4X,RHOF,PPP2R5A
mTOR Signaling	3.54	0.058	ATG13,RPS6,PPP2R1A,PIK3CA,RPS16,RPS3A,GRB2,RHOA,RPS9,RHOF,RPS11,PPP2R5A
Signaling by Rho Family GTPases	3.29	0.0516	ACTR2,PIK3CA,MAP3K11,CFL1,MYL6,ACTA2,GRB2,ACTB,RHOA,MYLK,ARHGEF3,RHOF,SLC9A1
Sirtuin Signaling Pathway	3.19	0.0479	TUBA1B,RRP9,NDUFA1,NDUFB10,ATG13,NR1H2,SLC25A6,MT-CYB,ACSS2,ADAM10,MAPK7,MT-ND3,MT-ND2,ATP5PB
Tight Junction Signaling	3.15	0.0599	PPP2R1A,ACTA2,MYL6,RHOA,ACTB,YBX3,MYLK,NECTIN1,BET1L,PPP2R5A
Actin Cytoskeleton Signaling	3.08	0.0515	ACTR2,PIK3CA,ACTA2,CFL1,MYL6,GRB2,FLNA,RHOA,ACTB,MYLK,TMSB10/TMSB4X,SLC9A1
Ceramide Signaling	2.76	0.0707	CTSD,PPP2R1A,PIK3CA,GRB2,SPHK2,CYCS,PPP2R5A
Proline Biosynthesis I	2.75	0.5	ALDH18A1,PYCR2
Regulation of eIF4 and p70S6K Signaling	2.64	0.0552	RPS6,PPP2R1A,PIK3CA,RPS16,RPS3A,GRB2,RPS9,RPS11,PPP2R5A
Iron homeostasis signaling pathway	2.55	0.0584	SLC46A1,SLC48A1,TCIRG1,ACO2,HSPA9,ACO1,SMAD1,LRP1
Ephrin A Signaling	2.41	0.0833	PIK3CA,CFL1,GRB2,RHOA,ADAM10
Germ Cell-Sertoli Cell Junction Signaling	2.37	0.0503	TUBA1B,PIK3CA,MAP3K11,ACTA2,CFL1,GRB2,RHOA,ACTB,RHOF
Chondroitin and Dermatan Biosynthesis	2.36	0.333	CSGALNACT2,CHSY1
Epithelial Adherens Junction Signaling	2.31	0.0533	TUBA1B,ACTR2,ACTA2,MYL6,RHOA,ACTB,NECTIN1,TCF7L2
Oxidative Ethanol Degradation III	2.26	0.143	ALDH1B1,ALDH2,ACSS2
RhoA Signaling	2.22	0.0565	ACTR2,ACTA2,CFL1,MYL6,RHOA,ACTB,MYLK
Caveolar-mediated Endocytosis Signaling	2.1	0.0704	ACTA2,FLNA,ACTB,HLA-B,COPG2
TCA Cycle II (Eukaryotic)	2.09	0.125	DHTKD1,ACO2,ACO1
PI3K/AKT Signaling	2.09	0.0534	PPP2R1A,PIK3CA,NFKBIA,GYS1,YWHAB,GRB2,PPP2R5A
Ethanol Degradation IV	2.04	0.12	ALDH1B1,ALDH2,ACSS2
Prostanoid Biosynthesis	2	0.222	PTGS1,TBXAS1
RhoGDI Signaling	1.9	0.0452	ACTR2,ACTA2,CFL1,MYL6,RHOA,ACTB,ARHGEF3,RHOF
Huntington's Disease Signaling	1.9	0.04	CTSD,PIK3CA,GRB2,HSPA9,PSME2,CYCS,RPH3A,BET1L,ATP5PB,CASP5
Semaphorin Signaling in Neurons	1.87	0.0755	DPYSL2,CFL1,RHOA,RHOF
Integrin Signaling	1.83	0.0411	ACTR2,PIK3CA,MAP3K11,ACTA2,GRB2,RHOA,ACTB,MYLK,RHOF
Xenobiotic Metabolism Signaling	1.82	0.0372	ALDH1B1,ALDH2,PPP2R1A,PIK3CA,MAP3K11,GRB2,CHST7,ALDH18A1,MAPK7,PPP2R5A,GSTO1
Virus Entry via Endocytic Pathways	1.79	0.0517	PIK3CA,ACTA2,GRB2,FLNA,ACTB,HLA-B
Role of CHK Proteins in Cell Cycle Checkpoint Control	1.76	0.0702	PPP2R1A,E2F4,RFC5,PPP2R5A
Sorbitol Degradation I	1.76	1	SORD
Protein Ubiquitination Pathway	1.74	0.0377	USP21,PSMB3,PSMA6,USP13,HSPE1,HLA-B,HSPA9,PSME2,PSMB8,USP49
Production of Nitric Oxide and Reactive Oxygen Species in Macrophages	1.68	0.0412	PPP2R1A,PIK3CA,NFKBIA,MAP3K11,GRB2,RHOA,RHOF,PPP2R5A
Rac Signaling	1.68	0.0488	ACTR2,PIK3CA,MAP3K11,CFL1,GRB2,RHOA
Actin Nucleation by ARP-WASP Complex	1.64	0.0645	ACTR2,GRB2,RHOA,RHOF
PEDF Signaling	1.63	0.0538	PIK3CA,NFKBIA,GRB2,RHOA,TCF7L2
NRF2-mediated Oxidative Stress Response	1.63	0.0402	PIK3CA,ACTA2,PPIB,GRB2,ACTB,JUNB,MAPK7,GSTO1
γ-glutamyl Cycle	1.62	0.143	GGT1,GGACT
Cell Cycle Regulation by BTG Family Proteins	1.58	0.0811	PPP2R1A,E2F4,PPP2R5A
Ethanol Degradation II	1.58	0.0811	ALDH1B1,ALDH2,ACSS2
Phagosome Formation	1.56	0.0458	PIK3CA,FCGR2A,GRB2,RHOA,FCER1A,RHOF
Cdc42 Signaling	1.56	0.0419	ACTR2,EXOC8,MAP3K11,CFL1,MYL6,HLA-B,MYLK
Lymphotoxin β Receptor Signaling	1.53	0.0597	PIK3CA,NFKBIA,GRB2,CYCS
CTLA4 Signaling in Cytotoxic T Lymphocytes	1.53	0.0505	PPP2R1A,PIK3CA,GRB2,HLA-B,PPP2R5A
Tec Kinase Signaling	1.53	0.0412	PIK3CA,ACTA2,GRB2,RHOA,ACTB,FCER1A,RHOF
Inhibition of Matrix Metalloproteases	1.52	0.0769	ADAM10,MMP17,LRP1
Parkinson's Signaling	1.51	0.125	PARK7,CYCS
Breast Cancer Regulation by Stathmin1	1.49	0.0379	TUBA1B,PPP2R1A,PIK3CA,E2F4,GRB2,RHOA,ARHGEF3,PPP2R5A
Remodeling of Epithelial Adherens Junctions	1.49	0.058	TUBA1B,ACTR2,ACTA2,ACTB
p70S6K Signaling	1.47	0.0435	RPS6,PPP2R1A,PIK3CA,YWHAB,GRB2,PPP2R5A
Basal Cell Carcinoma Signaling	1.43	0.0556	DVL2,STK36,SUFU,TCF7L2
MSP-RON Signaling Pathway	1.43	0.0556	PIK3CA,ACTA2,GRB2,ACTB
Gα12/13 Signaling	1.43	0.0426	PIK3CA,NFKBIA,MYL6,GRB2,RHOA,MAPK7
PAK Signaling	1.41	0.0467	PIK3CA,CFL1,MYL6,GRB2,MYLK
Histamine Degradation	1.37	0.105	ALDH1B1,ALDH2
Sertoli Cell-Sertoli Cell Junction Signaling	1.37	0.038	TUBA1B,MAP3K11,ACTA2,ACTB,YBX3,NECTIN1,GUCY1B1
Myc Mediated Apoptosis Signaling	1.36	0.0526	PIK3CA,YWHAB,GRB2,CYCS
Glioma Invasiveness Signaling	1.36	0.0526	PIK3CA,GRB2,RHOA,RHOF
Molecular Mechanisms of Cancer	1.35	0.0305	PIK3CA,E2F4,STK36,NFKBIA,GRB2,SUFU,RHOA,CYCS,ARHGEF3,RHOF,SMAD1,LRP1
Mouse Embryonic Stem Cell Pluripotency	1.33	0.0446	DVL2,PIK3CA,GRB2,SMAD1,TCF7L2
Inflammasome pathway	1.33	0.1	NLRP1,CASP5
CD40 Signaling	1.31	0.0506	PIK3CA,NFKBIA,GRB2,PTGS1
Protein Kinase A Signaling	1.31	0.0299	NFKBIA,GYS1,ADD2,MYL6,YWHAB,FLNA,RHOA,DUSP7,MYLK,PYGB,CDC27,TCF7L2
Thyroid Hormone Biosynthesis	1.29	0.333	CTSD
Chondroitin Sulfate Biosynthesis (Late Stages)	1.27	0.0612	CSGALNACT2,CHST7,CHSY1
B Cell Receptor Signaling	1.27	0.0361	PIK3CA,NFKBIA,MAP3K11,CFL1,FCGR2A,GRB2,PAG1
Fatty Acid α-oxidation	1.26	0.0909	ALDH1B1,ALDH2
Axonal Guidance Signaling	1.24	0.0284	DPYSL2,TUBA1B,ACTR2,PIK3CA,MICAL1,STK36,CFL1,MYL6,GRB2,SUFU,RHOA,RTN4,ADAM10
Putrescine Degradation III	1.22	0.087	ALDH1B1,ALDH2
Small Cell Lung Cancer Signaling	1.21	0.0471	PIK3CA,NFKBIA,GRB2,CYCS
Docosahexaenoic Acid (DHA) Signaling	1.21	0.0577	PIK3CA,GRB2,CYCS
Gap Junction Signaling	1.2	0.0348	TUBA1B,PIK3CA,ACTA2,GRB2,ACTB,MAPK7,GUCY1B1
Gαq Signaling	1.2	0.0373	PIK3CA,NFKBIA,GYS1,GRB2,RHOA,RHOF
CD27 Signaling in Lymphocytes	1.19	0.0566	NFKBIA,MAP3K11,CYCS
Erythropoietin Signaling	1.18	0.046	PIK3CA,NFKBIA,EPOR,GRB2
HIPPO signaling	1.18	0.046	PPP2R1A,YWHAB,SMAD1,PPP2R5A
Sphingosine-1-phosphate Signaling	1.17	0.04	PIK3CA,GRB2,RHOA,RHOF,CASP5
NGF Signaling	1.17	0.04	PIK3CA,MAP3K11,GRB2,RHOA,MAPK7
Arsenate Detoxification I (Glutaredoxin)	1.17	0.25	GSTO1
Uracil Degradation II (Reductive)	1.17	0.25	DPYSL2
Phenylethylamine Degradation I	1.17	0.25	ALDH2
Ascorbate Recycling (Cytosolic)	1.17	0.25	GSTO1
Thymine Degradation	1.17	0.25	DPYSL2
Acetate Conversion to Acetyl-CoA	1.17	0.25	ACSS2
PKCθ Signaling in T Lymphocytes	1.16	0.0364	PIK3CA,NFKBIA,MAP3K11,GRB2,HLA-B,CACNA2D3
Tryptophan Degradation X (Mammalian, via Tryptamine)	1.16	0.08	ALDH1B1,ALDH2
Crosstalk between Dendritic Cells and Natural Killer Cells	1.16	0.0449	IL15RA,ACTA2,ACTB,HLA-B
Thrombin Signaling	1.12	0.0333	PIK3CA,MYL6,GRB2,RHOA,MYLK,ARHGEF3,RHOF
Leukocyte Extravasation Signaling	1.11	0.0332	PIK3CA,ACTA2,MYL6,GRB2,RHOA,ACTB,MMP17
Reelin Signaling in Neurons	1.11	0.0435	PIK3CA,MAP3K11,GRB2,ARHGEF3
Chondroitin Sulfate Biosynthesis	1.11	0.0526	CSGALNACT2,CHST7,CHSY1
Colorectal Cancer Metastasis Signaling	1.11	0.0315	PIK3CA,E2F4,GRB2,RHOA,RHOF,MMP17,TCF7L2,LRP1
Cellular Effects of Sildenafil (Viagra)	1.1	0.0382	ACTA2,MYL6,ACTB,MYLK,GUCY1B1
Fcγ Receptor-mediated Phagocytosis in Macrophages and Monocytes	1.1	0.043	ACTR2,ACTA2,FCGR2A,ACTB
Death Receptor Signaling	1.1	0.043	NFKBIA,ACTA2,ACTB,CYCS
CD28 Signaling in T Helper Cells	1.09	0.0379	ACTR2,PIK3CA,NFKBIA,GRB2,HLA-B
Nur77 Signaling in T Lymphocytes	1.08	0.0508	HLA-B,CYCS,MAPK7
Dermatan Sulfate Biosynthesis	1.08	0.0508	CSGALNACT2,CHST7,CHSY1
Creatine-phosphate Biosynthesis	1.08	0.2	CKB
2-ketoglutarate Dehydrogenase Complex	1.08	0.2	DHTKD1
AMPK Signaling	1.07	0.0324	PPP2R1A,PIK3CA,GYS1,GRB2,PFKFB4,ACTB,PPP2R5A
Sumoylation Pathway	1.06	0.0417	NFKBIA,RHOA,RHOF,RFC5
Salvage Pathways of Pyrimidine Ribonucleotides	1.05	0.0412	PIM1,GRK6,MAPK7,CDA
CCR3 Signaling in Eosinophils	1.05	0.0368	PIK3CA,CFL1,GRB2,RHOA,MYLK
Induction of Apoptosis by HIV1	1.04	0.0492	NFKBIA,SLC25A6,CYCS
PCP pathway	1.04	0.0492	DVL2,RHOA,JUNB
Ephrin Receptor Signaling	1.03	0.0335	ACTR2,CFL1,GRB2,RHOA,ADAM10,GRINA
Acute Myeloid Leukemia Signaling	1.02	0.0404	PIK3CA,GRB2,PIM1,TCF7L2
Sonic Hedgehog Signaling	1.02	0.0667	STK36,SUFU
Proline Biosynthesis II (from Arginine)	1	0.167	PYCR2
Arginine Degradation VI (Arginase 2 Pathway)	1	0.167	PYCR2
Glycogen Biosynthesis II (from UDP-D-Glucose)	1	0.167	GYS1
Aryl Hydrocarbon Receptor Signaling	0.998	0.0355	CTSD,ALDH1B1,ALDH2,ALDH18A1,GSTO1
RANK Signaling in Osteoclasts	0.988	0.0392	PIK3CA,NFKBIA,MAP3K11,GRB2
Pyridoxal 5'-phosphate Salvage Pathway	0.982	0.0462	PIM1,GRK6,MAPK7
Cytotoxic T Lymphocyte-mediated Apoptosis of Target Cells	0.972	0.0625	HLA-B,CYCS
Mitotic Roles of Polo-Like Kinase	0.967	0.0455	PPP2R1A,CDC27,PPP2R5A
FAK Signaling	0.954	0.0381	PIK3CA,ACTA2,GRB2,ACTB
Eicosanoid Signaling	0.953	0.0448	PTGS1,TBXAS1,GGT1
Pentose Phosphate Pathway (Non-oxidative Branch)	0.937	0.143	TALDO1
Cholecystokinin/Gastrin-mediated Signaling	0.932	0.0374	GRB2,RHOA,MAPK7,RHOF
Phagosome Maturation	0.932	0.0338	CTSD,TUBA1B,TCIRG1,HLA-B,BET1L
IL-10 Signaling	0.924	0.0435	NFKBIA,FCGR2A,IL10RA
Role of IL-17A in Arthritis	0.924	0.0435	PIK3CA,NFKBIA,GRB2
Role of NFAT in Regulation of the Immune Response	0.922	0.0312	PIK3CA,NFKBIA,FCGR2A,GRB2,HLA-B,FCER1A
VEGF Signaling	0.911	0.0367	PIK3CA,ACTA2,GRB2,ACTB
TWEAK Signaling	0.907	0.0571	NFKBIA,CYCS
Endothelin-1 Signaling	0.892	0.0306	PIK3CA,GRB2,PTGS1,MAPK7,CASP5,GUCY1B1
Amyotrophic Lateral Sclerosis Signaling	0.89	0.036	PIK3CA,GRB2,CYCS,GRINA
Salvage Pathways of Pyrimidine Deoxyribonucleotides	0.882	0.125	CDA
Dopamine Degradation	0.868	0.0541	ALDH1B1,ALDH2
Complement System	0.868	0.0541	C3,C2
Adrenomedullin signaling pathway	0.862	0.03	PIK3CA,C3,GRB2,MYLK,MAPK7,GUCY1B1
T Cell Receptor Signaling	0.85	0.0348	PIK3CA,NFKBIA,GRB2,PAG1
Antigen Presentation Pathway	0.849	0.0526	HLA-B,PSMB8
TREM1 Signaling	0.846	0.04	GRB2,NOD1,CASP5
Agrin Interactions at Neuromuscular Junction	0.846	0.04	ACTA2,ACTB,DAG1
Sucrose Degradation V (Mammalian)	0.835	0.111	TPI1
Citrulline Biosynthesis	0.835	0.111	ALDH18A1
Telomerase Signaling	0.831	0.0342	PPP2R1A,PIK3CA,GRB2,PPP2R5A
Role of JAK1 and JAK3 in γc Cytokine Signaling	0.822	0.039	IL15RA,PIK3CA,GRB2
Noradrenaline and Adrenaline Degradation	0.814	0.05	ALDH1B1,ALDH2
Clathrin-mediated Endocytosis Signaling	0.813	0.029	ACTR2,PIK3CA,ACTA2,GRB2,ACTB,RAB4B
Paxillin Signaling	0.812	0.0336	PIK3CA,ACTA2,GRB2,ACTB
IL-17A Signaling in Airway Cells	0.81	0.0385	PIK3CA,NFKBIA,GRB2
Role of PI3K/AKT Signaling in the Pathogenesis of Influenza	0.799	0.038	PIK3CA,NFKBIA,GRB2
GM-CSF Signaling	0.799	0.038	PIK3CA,GRB2,PIM1
Role of PKR in Interferon Induction and Antiviral Response	0.797	0.0488	NFKBIA,CYCS
Mechanisms of Viral Exit from Host Cells	0.797	0.0488	ACTA2,ACTB
nNOS Signaling in Skeletal Muscle Cells	0.797	0.0488	DAG1,CACNA2D3
Role of BRCA1 in DNA Damage Response	0.787	0.0375	E2F4,ACTB,RFC5
iCOS-iCOSL Signaling in T Helper Cells	0.776	0.0325	PIK3CA,NFKBIA,GRB2,HLA-B
Antiproliferative Role of Somatostatin Receptor 2	0.776	0.037	PIK3CA,GRB2,GUCY1B1
Cyclins and Cell Cycle Regulation	0.776	0.037	PPP2R1A,E2F4,PPP2R5A
Aldosterone Signaling in Epithelial Cells	0.769	0.0298	PIK3CA,GRB2,HSPE1,HSPA9,SLC9A1
Glioblastoma Multiforme Signaling	0.769	0.0298	PIK3CA,E2F4,GRB2,RHOA,RHOF
HIF1α Signaling	0.768	0.0323	PIK3CA,GRB2,MAPK7,MMP17
IL-15 Signaling	0.765	0.0366	IL15RA,PIK3CA,GRB2
Role of p14/p19ARF in Tumor Suppression	0.764	0.0465	PIK3CA,GRB2
Pentose Phosphate Pathway	0.755	0.0909	TALDO1
CXCR4 Signaling	0.748	0.0292	PIK3CA,MYL6,GRB2,RHOA,RHOF
Angiopoietin Signaling	0.744	0.0357	PIK3CA,NFKBIA,GRB2
Wnt/β-catenin Signaling	0.741	0.0291	DVL2,PPP2R1A,TCF7L2,LRP1,PPP2R5A
IL-9 Signaling	0.734	0.0444	PIK3CA,GRB2
FcγRIIB Signaling in B Lymphocytes	0.733	0.0353	PIK3CA,GRB2,CACNA2D3
fMLP Signaling in Neutrophils	0.726	0.031	ACTR2,PIK3CA,NFKBIA,GRB2
Pregnenolone Biosynthesis	0.721	0.0833	MICAL1
LPS/IL-1 Mediated Inhibition of RXR Function	0.717	0.027	ALDH1B1,ALDH2,NR1H2,CHST7,ALDH18A1,GSTO1
Macropinocytosis Signaling	0.713	0.0345	PIK3CA,GRB2,RHOA
Acute Phase Response Signaling	0.713	0.0284	PIK3CA,NFKBIA,C3,GRB2,C2
Leukotriene Biosynthesis	0.69	0.0769	GGT1
Glycogen Degradation II	0.69	0.0769	PYGB
GP6 Signaling Pathway	0.687	0.0299	PIK3CA,GRB2,ADAM10,COL9A2
Th1 Pathway	0.679	0.0296	PIK3CA,GRB2,HLA-B,IL10RA
PI3K Signaling in B Lymphocytes	0.672	0.0294	PIK3CA,NFKBIA,C3,ATF6B
Factors Promoting Cardiogenesis in Vertebrates	0.666	0.0326	SMAD1,TCF7L2,LRP1
TNFR1 Signaling	0.665	0.04	NFKBIA,CYCS
14-3-3-mediated Signaling	0.664	0.0292	TUBA1B,PIK3CA,YWHAB,GRB2
Role of Pattern Recognition Receptors in Recognition of Bacteria and Viruses	0.664	0.0292	PIK3CA,C3,GRB2,NOD1
Phenylalanine Degradation IV (Mammalian, via Side Chain)	0.661	0.0714	ALDH2
LPS-stimulated MAPK Signaling	0.656	0.0323	PIK3CA,NFKBIA,GRB2
NF-κB Activation by Viruses	0.656	0.0323	PIK3CA,NFKBIA,GRB2
Role of Osteoblasts, Osteoclasts and Chondrocytes in Rheumatoid Arthritis	0.654	0.0258	PIK3CA,NFKBIA,GRB2,SMAD1,TCF7L2,LRP1
HMGB1 Signaling	0.65	0.0288	PIK3CA,GRB2,RHOA,RHOF
IL-4 Signaling	0.639	0.0316	PIK3CA,GRB2,HLA-B
Superpathway of Citrulline Metabolism	0.635	0.0667	ALDH18A1
Glycogen Degradation III	0.635	0.0667	PYGB
Histidine Degradation VI	0.635	0.0667	MICAL1
PDGF Signaling	0.63	0.0312	PIK3CA,GRB2,SPHK2
Human Embryonic Stem Cell Pluripotency	0.622	0.028	PIK3CA,GRB2,SMAD1,TCF7L2
Triacylglycerol Degradation	0.616	0.037	PPME1,ABHD16A
ATM Signaling	0.613	0.0306	PPP2R1A,NFKBIA,PPP2R5A
Cardiac Hypertrophy Signaling	0.612	0.0249	PIK3CA,MAP3K11,MYL6,GRB2,RHOA,RHOF
Granzyme B Signaling	0.611	0.0625	CYCS
Mismatch Repair in Eukaryotes	0.611	0.0625	RFC5
Glutaryl-CoA Degradation	0.611	0.0625	PARK7
Vitamin-C Transport	0.611	0.0625	GSTO1
Dendritic Cell Maturation	0.602	0.0258	PIK3CA,NFKBIA,FCGR2A,GRB2,HLA-B
Phospholipase C Signaling	0.597	0.0246	MYL6,FCGR2A,GRB2,RHOA,ARHGEF3,RHOF
Regulation of the Epithelial-Mesenchymal Transition Pathway	0.596	0.0256	DVL2,PIK3CA,GRB2,RHOA,TCF7L2
Unfolded protein response	0.594	0.0357	SYVN1,HSPA9
Opioid Signaling Pathway	0.582	0.0243	RGS19,NFKBIA,GRK6,MAPK7,CACNA2D3,GRINA
Hereditary Breast Cancer Signaling	0.576	0.0267	PIK3CA,GRB2,ACTB,RFC5
Ovarian Cancer Signaling	0.576	0.0267	PIK3CA,GRB2,PTGS1,TCF7L2
Prostate Cancer Signaling	0.573	0.0291	PIK3CA,NFKBIA,GRB2
3-phosphoinositide Biosynthesis	0.563	0.0249	PIK3CA,GRB2,PPM1H,RNGTT,PPP2R5A
CDK5 Signaling	0.558	0.0286	PPP2R1A,MAPK7,PPP2R5A
Type II Diabetes Mellitus Signaling	0.551	0.026	PIK3CA,NFKBIA,GRB2,CACNA2D3
ERK/MAPK Signaling	0.548	0.0245	PPP2R1A,PIK3CA,YWHAB,GRB2,PPP2R5A
Ubiquinol-10 Biosynthesis (Eukaryotic)	0.547	0.0526	MICAL1
Melanoma Signaling	0.542	0.0328	PIK3CA,GRB2
Calcium Signaling	0.538	0.0243	ACTA2,MYL6,TPM3,CACNA2D3,GRINA
autophagy	0.532	0.0323	ATG13,CTSD
Granzyme A Signaling	0.528	0.05	HMGB2
Relaxin Signaling	0.528	0.0253	PIK3CA,NFKBIA,GRB2,GUCY1B1
SAPK/JNK Signaling	0.523	0.0273	PIK3CA,MAP3K11,GRB2
Activation of IRF by Cytosolic Pattern Recognition Receptors	0.523	0.0317	NFKBIA,PPIB
Type I Diabetes Mellitus Signaling	0.516	0.027	NFKBIA,HLA-B,CYCS
Chronic Myeloid Leukemia Signaling	0.509	0.0268	PIK3CA,E2F4,GRB2
UVA-Induced MAPK Signaling	0.509	0.0268	PIK3CA,GRB2,CYCS
IGF-1 Signaling	0.509	0.0268	PIK3CA,YWHAB,GRB2
Nitric Oxide Signaling in the Cardiovascular System	0.502	0.0265	PIK3CA,GRB2,GUCY1B1
UVB-Induced MAPK Signaling	0.496	0.0303	PIK3CA,GRB2
Dopamine-DARPP32 Feedback in cAMP Signaling	0.495	0.0244	PPP2R1A,GUCY1B1,PPP2R5A,GRINA
Polyamine Regulation in Colon Cancer	0.494	0.0455	PSME2
Neuropathic Pain Signaling In Dorsal Horn Neurons	0.489	0.0261	PIK3CA,GRB2,GRINA
Cell Cycle: G1/S Checkpoint Regulation	0.487	0.0299	RPL11,E2F4
EGF Signaling	0.478	0.0294	PIK3CA,GRB2
HGF Signaling	0.465	0.0252	PIK3CA,MAP3K11,GRB2
Tumoricidal Function of Hepatic Natural Killer Cells	0.463	0.0417	CYCS
CDP-diacylglycerol Biosynthesis I	0.463	0.0417	LPCAT2
CNTF Signaling	0.462	0.0286	PIK3CA,GRB2
Endometrial Cancer Signaling	0.462	0.0286	PIK3CA,GRB2
IL-2 Signaling	0.462	0.0286	PIK3CA,GRB2
GNRH Signaling	0.459	0.0234	MAP3K11,GRB2,MAPK7,CACNA2D3
Glioma Signaling	0.459	0.025	PIK3CA,E2F4,GRB2
Pancreatic Adenocarcinoma Signaling	0.459	0.025	PIK3CA,E2F4,GRB2
Thrombopoietin Signaling	0.454	0.0282	PIK3CA,GRB2
eNOS Signaling	0.454	0.0233	PIK3CA,GRB2,HSPA9,GUCY1B1
Tryptophan Degradation III (Eukaryotic)	0.449	0.04	PARK7
ERK5 Signaling	0.447	0.0278	YWHAB,MAPK7
T Helper Cell Differentiation	0.439	0.0274	HLA-B,IL10RA
Ephrin B Signaling	0.439	0.0274	CFL1,RHOA
Estrogen-mediated S-phase Entry	0.436	0.0385	E2F4
Phosphatidylglycerol Biosynthesis II (Non-plastidic)	0.436	0.0385	LPCAT2
Glycolysis I	0.436	0.0385	TPI1
Fc Epsilon RI Signaling	0.43	0.024	PIK3CA,GRB2,FCER1A
ErbB2-ErbB3 Signaling	0.424	0.0267	PIK3CA,GRB2
Systemic Lupus Erythematosus Signaling	0.417	0.0215	PIK3CA,FCGR2A,GRB2,HLA-B,SART1
Heparan Sulfate Biosynthesis (Late Stages)	0.417	0.0263	PPME1,CHST7
Toll-like Receptor Signaling	0.417	0.0263	NFKBIA,TIRAP
Synaptic Long Term Depression	0.417	0.0222	PPP2R1A,CACNA2D3,GUCY1B1,PPP2R5A
Natural Killer Cell Signaling	0.414	0.0234	PIK3CA,FCGR2A,GRB2
Role of NANOG in Mammalian Embryonic Stem Cell Pluripotency	0.414	0.0234	PIK3CA,GRB2,SMAD1
IL-15 Production	0.41	0.0357	MAP3K11
Role of Wnt/GSK-3β Signaling in the Pathogenesis of Influenza	0.41	0.026	DVL2,TCF7L2
Serotonin Degradation	0.41	0.026	ALDH1B1,ALDH2
Chemokine Signaling	0.41	0.026	CFL1,RHOA
Dopamine Receptor Signaling	0.41	0.026	PPP2R1A,PPP2R5A
Superpathway of Inositol Phosphate Compounds	0.406	0.0212	PIK3CA,GRB2,PPM1H,RNGTT,PPP2R5A
ErbB4 Signaling	0.403	0.0256	PIK3CA,GRB2
Role of Tissue Factor in Cancer	0.403	0.0231	PIK3CA,CFL1,GRB2
Th1 and Th2 Activation Pathway	0.395	0.0216	PIK3CA,GRB2,HLA-B,IL10RA
TNFR2 Signaling	0.387	0.0333	NFKBIA
Hepatic Fibrosis / Hepatic Stellate Cell Activation	0.386	0.0214	ACTA2,MYL6,IL10RA,COL9A2
NF-κB Signaling	0.386	0.0214	PIK3CA,NFKBIA,GRB2,TIRAP
IL-6 Signaling	0.383	0.0224	PIK3CA,NFKBIA,GRB2
GDNF Family Ligand-Receptor Interactions	0.377	0.0244	PIK3CA,GRB2
BMP signaling pathway	0.377	0.0244	GRB2,SMAD1
Glutathione-mediated Detoxification	0.377	0.0323	GSTO1
RAR Activation	0.374	0.0211	PIK3CA,ACTB,REL,SMAD1
Non-Small Cell Lung Cancer Signaling	0.371	0.0241	PIK3CA,GRB2
Heparan Sulfate Biosynthesis	0.371	0.0241	PPME1,CHST7
Neurotrophin/TRK Signaling	0.371	0.0241	PIK3CA,GRB2
4-1BB Signaling in T Lymphocytes	0.366	0.0312	NFKBIA
Agranulocyte Adhesion and Diapedesis	0.362	0.0207	ACTA2,MYL6,ACTB,MMP17
Growth Hormone Signaling	0.359	0.0235	PIK3CA,GRB2
P2Y Purigenic Receptor Signaling Pathway	0.355	0.0214	P2RY2,PIK3CA,GRB2
Estrogen-Dependent Breast Cancer Signaling	0.353	0.0233	PIK3CA,GRB2
Leptin Signaling in Obesity	0.353	0.0233	PIK3CA,GRB2
Regulation of IL-2 Expression in Activated and Anergic T Lymphocytes	0.353	0.0233	NFKBIA,GRB2
Circadian Rhythm Signaling	0.347	0.0294	GRINA
Inhibition of Angiogenesis by TSP1	0.347	0.0294	GUCY1B1
Role of JAK2 in Hormone-like Cytokine Signaling	0.347	0.0294	EPOR
Renal Cell Carcinoma Signaling	0.342	0.0227	PIK3CA,GRB2
Neuroinflammation Signaling Pathway	0.339	0.0193	PIK3CA,GRB2,HLA-B,MAPK7,TIRAP,GRINA
MIF-mediated Glucocorticoid Regulation	0.338	0.0286	NFKBIA
IL-17A Signaling in Fibroblasts	0.338	0.0286	NFKBIA
D-myo-inositol (1,4,5,6)-Tetrakisphosphate Biosynthesis	0.338	0.0208	PPM1H,RNGTT,PPP2R5A
D-myo-inositol (3,4,5,6)-tetrakisphosphate Biosynthesis	0.338	0.0208	PPM1H,RNGTT,PPP2R5A
IL-3 Signaling	0.337	0.0225	PIK3CA,GRB2
Prolactin Signaling	0.337	0.0225	PIK3CA,GRB2
JAK/Stat Signaling	0.337	0.0225	PIK3CA,GRB2
IL-12 Signaling and Production in Macrophages	0.329	0.0205	PIK3CA,GRB2,REL
B Cell Development	0.329	0.0278	HLA-B
Interferon Signaling	0.329	0.0278	PSMB8
IL-17 Signaling	0.326	0.022	PIK3CA,GRB2
OX40 Signaling Pathway	0.326	0.022	NFKBIA,HLA-B
FGF Signaling	0.326	0.022	PIK3CA,GRB2
IL-7 Signaling Pathway	0.326	0.022	PIK3CA,GRB2
IL-8 Signaling	0.326	0.0197	PIK3CA,GRB2,RHOA,RHOF
Insulin Receptor Signaling	0.325	0.0204	PIK3CA,GYS1,GRB2
α-Adrenergic Signaling	0.316	0.0215	GYS1,PYGB
FLT3 Signaling in Hematopoietic Progenitor Cells	0.316	0.0215	PIK3CA,GRB2
TGF-β Signaling	0.316	0.0215	GRB2,SMAD1
Role of Macrophages, Fibroblasts and Endothelial Cells in Rheumatoid Arthritis	0.314	0.0188	PIK3CA,NFKBIA,GRB2,RHOA,TCF7L2,LRP1
Th2 Pathway	0.313	0.02	PIK3CA,GRB2,HLA-B
Neuregulin Signaling	0.311	0.0213	RPS6,GRB2
HER-2 Signaling in Breast Cancer	0.311	0.0213	PIK3CA,GRB2
VEGF Family Ligand-Receptor Interactions	0.311	0.0213	PIK3CA,GRB2
April Mediated Signaling	0.304	0.0256	NFKBIA
tRNA Charging	0.304	0.0256	MARS2
Apoptosis Signaling	0.301	0.0208	NFKBIA,CYCS
Oncostatin M Signaling	0.297	0.025	GRB2
Osteoarthritis Pathway	0.296	0.0189	SMAD1,TCF7L2,LRP1,CASP5
TR/RXR Activation	0.291	0.0204	PIK3CA,GRB2
B Cell Activating Factor Signaling	0.289	0.0244	NFKBIA
3-phosphoinositide Degradation	0.283	0.019	PPM1H,RNGTT,PPP2R5A
tRNA Splicing	0.282	0.0238	TSEN2
PPAR Signaling	0.278	0.0198	NFKBIA,GRB2
MIF Regulation of Innate Immunity	0.275	0.0233	NFKBIA
STAT3 Pathway	0.269	0.0194	MAP3K11,PIM1
D-myo-inositol-5-phosphate Metabolism	0.269	0.0185	PPM1H,RNGTT,PPP2R5A
Role of RIG1-like Receptors in Antiviral Innate Immunity	0.269	0.0227	NFKBIA
Stearate Biosynthesis I (Animals)	0.269	0.0227	TBXAS1
Melanocyte Development and Pigmentation Signaling	0.265	0.0192	PIK3CA,GRB2
ErbB Signaling	0.265	0.0192	PIK3CA,GRB2
iNOS Signaling	0.262	0.0222	NFKBIA
Thyroid Cancer Signaling	0.256	0.0217	TCF7L2
Dermatan Sulfate Biosynthesis (Late Stages)	0.256	0.0217	CHST7
Triacylglycerol Biosynthesis	0.256	0.0217	LPCAT2
nNOS Signaling in Neurons	0.25	0.0213	GRINA
Antioxidant Action of Vitamin C	0.249	0.0185	NFKBIA,GSTO1
Autoimmune Thyroid Disease Signaling	0.244	0.0208	HLA-B
Graft-versus-Host Disease Signaling	0.244	0.0208	HLA-B
p53 Signaling	0.238	0.018	PIK3CA,GRB2
Cell Cycle: G2/M DNA Damage Checkpoint Regulation	0.233	0.02	YWHAB
Phototransduction Pathway	0.217	0.0189	GUCY1B1
Cancer Drug Resistance By Drug Efflux	0.208	0.0182	PIK3CA
Glutamate Receptor Signaling	0.199	0.0175	GRINA
Glucocorticoid Receptor Signaling	0	0.0174	PIK3CA,NFKBIA,GRB2,ACTB,HSPA9,KRT10
Synaptic Long Term Potentiation	0	0.00794	GRINA
PPARα/RXRα Activation	0	0.0108	NFKBIA,GRB2
Hepatic Cholestasis	0	0.0125	NFKBIA,TIRAP
LXR/RXR Activation	0	0.0165	NR1H2,C3
FXR/RXR Activation	0	0.00794	C3
CCR5 Signaling in Macrophages	0	0.0105	CACNA2D3
Calcium-induced T Lymphocyte Apoptosis	0	0.0152	HLA-B
Renin-Angiotensin Signaling	0	0.0156	PIK3CA,GRB2
Corticotropin Releasing Hormone Signaling	0	0.0144	CACNA2D3,GUCY1B1
Androgen Signaling	0	0.0073	CACNA2D3
CREB Signaling in Neurons	0	0.0138	PIK3CA,GRB2,CACNA2D3
Allograft Rejection Signaling	0	0.0118	HLA-B
Bladder Cancer Signaling	0	0.0106	MMP17
G Beta Gamma Signaling	0	0.0167	GRB2,CACNA2D3
Communication between Innate and Adaptive Immune Cells	0	0.0105	HLA-B
Retinoic acid Mediated Apoptosis Signaling	0	0.0161	CYCS
Altered T Cell and B Cell Signaling in Rheumatoid Arthritis	0	0.0111	HLA-B
Role of NFAT in Cardiac Hypertrophy	0	0.0133	PIK3CA,GRB2,CACNA2D3
IL-1 Signaling	0	0.0109	NFKBIA
Neuroprotective Role of THOP1 in Alzheimer's Disease	0	0.0167	PREP,HLA-B
Netrin Signaling	0	0.0154	CACNA2D3
Gαi Signaling	0	0.00813	GRB2
Gαs Signaling	0	0.00909	ADD2
Regulation of Cellular Mechanics by Calpain Protease	0	0.0159	GRB2
Granulocyte Adhesion and Diapedesis	0	0.00552	MMP17
Sperm Motility	0	0.0157	MAP3K11,GUCY1B1
Adipogenesis pathway	0	0.00746	SMAD1
Wnt/Ca+ pathway	0	0.0159	DVL2
Estrogen Receptor Signaling	0	0.0149	GRB2,MED16
PTEN Signaling	0	0.016	PIK3CA,GRB2
Cardiac β-adrenergic Signaling	0	0.0142	PPP2R1A,PPP2R5A
GABA Receptor Signaling	0	0.0105	CACNA2D3
Hypoxia Signaling in the Cardiovascular System	0	0.0133	NFKBIA
G-Protein Coupled Receptor Signaling	0	0.0106	PIK3CA,NFKBIA,GRB2
GPCR-Mediated Nutrient Sensing in Enteroendocrine Cells	0	0.00893	CACNA2D3
Gustation Pathway	0	0.013	P2RY2,CACNA2D3

## Sheet: pDC_module2_IPA
Enriched canonical pathways in module 2 of pDCs in ZIKV-infected as determined by Ingenuity Pathways Analysis
Ingenuity Canonical Pathways	-log(p-value)	Ratio	Molecules
D-mannose Degradation	2.18	1	MPI
Remodeling of Epithelial Adherens Junctions	1.98	0.0435	RAB5C,ACTB,ZYX
β-alanine Degradation I	1.88	0.5	ALDH6A1
Choline Degradation I	1.88	0.5	ALDH7A1
Putrescine Biosynthesis III	1.88	0.5	AZIN2
HIPPO signaling	1.71	0.0345	ITCH,PPP2R5D,NF2
Interferon Signaling	1.63	0.0556	PIAS1,STAT2
Ephrin Receptor Signaling	1.52	0.0223	CFL1,SH2D3C,EPHA2,GNG7
Lysine Degradation II	1.49	0.2	ALDH7A1
Lysine Degradation V	1.49	0.2	ALDH7A1
nNOS Signaling in Neurons	1.42	0.0426	CAPN1,RASD1
GDP-mannose Biosynthesis	1.41	0.167	MPI
Semaphorin Signaling in Neurons	1.32	0.0377	CFL1,SEMA7A
RhoA Signaling	1.32	0.0242	CFL1,ACTB,IGF1R
Ephrin A Signaling	1.23	0.0333	CFL1,EPHA2
Androgen Signaling	1.21	0.0219	POLR2J2/POLR2J3,AR,GNG7
Calcium Transport I	1.2	0.1	ATP2A3
Cardiac β-adrenergic Signaling	1.18	0.0213	PPP2R5D,ATP2A3,GNG7
D-myo-inositol (1,4,5,6)-Tetrakisphosphate Biosynthesis	1.16	0.0208	PPP2R5D,NUDT3,PTPRM
D-myo-inositol (3,4,5,6)-tetrakisphosphate Biosynthesis	1.16	0.0208	PPP2R5D,NUDT3,PTPRM
Mitotic Roles of Polo-Like Kinase	1.16	0.0303	PPP2R5D,CAPN1
Hereditary Breast Cancer Signaling	1.12	0.02	POLR2J2/POLR2J3,FANCD2,ACTB
Epithelial Adherens Junction Signaling	1.12	0.02	ACTB,ZYX,PTPRM
Caveolar-mediated Endocytosis Signaling	1.1	0.0282	RAB5C,ACTB
Oleate Biosynthesis II (Animals)	1.09	0.0769	ALDH6A1
Cholesterol Biosynthesis I	1.09	0.0769	DHCR7
Cholesterol Biosynthesis II (via 24,25-dihydrolanosterol)	1.09	0.0769	DHCR7
Cholesterol Biosynthesis III (via Desmosterol)	1.09	0.0769	DHCR7
Huntington's Disease Signaling	1.08	0.016	POLR2J2/POLR2J3,CAPN1,IGF1R,GNG7
Ephrin B Signaling	1.08	0.0274	CFL1,GNG7
Signaling by Rho Family GTPases	1.07	0.0159	STMN1,CFL1,ACTB,GNG7
3-phosphoinositide Degradation	1.07	0.019	PPP2R5D,NUDT3,PTPRM
Colanic Acid Building Blocks Biosynthesis	1.06	0.0714	MPI
D-myo-inositol-5-phosphate Metabolism	1.04	0.0185	PPP2R5D,NUDT3,PTPRM
Role of BRCA1 in DNA Damage Response	1.01	0.025	FANCD2,ACTB
Tec Kinase Signaling	0.994	0.0176	ACTB,STAT2,GNG7
RhoGDI Signaling	0.955	0.0169	CFL1,ACTB,GNG7
Valine Degradation I	0.952	0.0556	ALDH6A1
Germ Cell-Sertoli Cell Junction Signaling	0.945	0.0168	CFL1,ACTB,ZYX
JAK/Stat Signaling	0.936	0.0225	PIAS1,STAT2
Histamine Degradation	0.93	0.0526	ALDH7A1
Regulation of Actin-based Motility by Rho	0.928	0.0222	CFL1,ACTB
Oxidative Ethanol Degradation III	0.889	0.0476	ALDH7A1
Sumoylation Pathway	0.883	0.0208	AR,PIAS1
Polyamine Regulation in Colon Cancer	0.87	0.0455	OAZ1
Fatty Acid α-oxidation	0.87	0.0455	ALDH7A1
Methionine Degradation I (to Homocysteine)	0.87	0.0455	FTSJ1
TR/RXR Activation	0.868	0.0204	UCP2,SCARB1
ATM Signaling	0.868	0.0204	FANCD2,PPP2R5D
ILK Signaling	0.855	0.0152	CFL1,PPP2R5D,ACTB
Putrescine Degradation III	0.852	0.0435	ALDH7A1
NRF2-mediated Oxidative Stress Response	0.845	0.0151	SCARB1,ACTB,DNAJC14
3-phosphoinositide Biosynthesis	0.836	0.0149	PPP2R5D,NUDT3,PTPRM
Role of JAK1, JAK2 and TYK2 in Interferon Signaling	0.835	0.0417	STAT2
TCA Cycle II (Eukaryotic)	0.835	0.0417	CS
Cysteine Biosynthesis III (mammalia)	0.835	0.0417	FTSJ1
ERK/MAPK Signaling	0.823	0.0147	ARAF,PPP2R5D,MKNK2
CDK5 Signaling	0.82	0.019	PPP2R5D,CAPN1
FAK Signaling	0.82	0.019	CAPN1,ACTB
Tryptophan Degradation X (Mammalian, via Tryptamine)	0.819	0.04	ALDH7A1
Ethanol Degradation IV	0.819	0.04	ALDH7A1
Breast Cancer Regulation by Stathmin1	0.792	0.0142	STMN1,PPP2R5D,GNG7
Gαs Signaling	0.789	0.0182	VIPR2,GNG7
SAPK/JNK Signaling	0.789	0.0182	MAP4K1,GNG7
Amyotrophic Lateral Sclerosis Signaling	0.782	0.018	RAB5C,CAPN1
Superpathway of Cholesterol Biosynthesis	0.774	0.0357	DHCR7
AMPK Signaling	0.771	0.0139	PPP2R5D,ACTB,PFKFB2
Integrin Signaling	0.759	0.0137	CAPN1,ACTB,ZYX
LPS/IL-1 Mediated Inhibition of RXR Function	0.747	0.0135	SCARB1,ALDH6A1,ALDH7A1
Axonal Guidance Signaling	0.74	0.0109	CFL1,ADAM19,EPHA2,GNG7,SEMA7A
p38 MAPK Signaling	0.73	0.0167	MAP4K1,MKNK2
EIF2 Signaling	0.728	0.0132	EIF4G2,ACTB,IGF1R
G Protein Signaling Mediated by Tubby	0.721	0.0312	GNG7
Actin Cytoskeleton Signaling	0.705	0.0129	CFL1,ACTB,ARHGAP24
Circadian Rhythm Signaling	0.698	0.0294	VIPR2
Superpathway of Inositol Phosphate Compounds	0.694	0.0127	PPP2R5D,NUDT3,PTPRM
Nucleotide Excision Repair Pathway	0.686	0.0286	POLR2J2/POLR2J3
PI3K/AKT Signaling	0.673	0.0153	CDC37,PPP2R5D
Cell Cycle Regulation by BTG Family Proteins	0.665	0.027	PPP2R5D
Dopamine Degradation	0.665	0.027	ALDH7A1
Ethanol Degradation II	0.665	0.027	ALDH7A1
Superpathway of Methionine Degradation	0.665	0.027	FTSJ1
CCR3 Signaling in Eosinophils	0.649	0.0147	CFL1,GNG7
Noradrenaline and Adrenaline Degradation	0.635	0.025	ALDH7A1
Aryl Hydrocarbon Receptor Signaling	0.626	0.0142	ALDH6A1,ALDH7A1
Mechanisms of Viral Exit from Host Cells	0.626	0.0244	ACTB
Protein Ubiquitination Pathway	0.598	0.0113	UBE2D4,USP5,DNAJC14
Phagosome Maturation	0.596	0.0135	ATP6V0C,RAB5C
UVC-Induced MAPK Signaling	0.559	0.0204	ARAF
Assembly of RNA Polymerase II Complex	0.552	0.02	POLR2J2/POLR2J3
Amyloid Processing	0.545	0.0196	CAPN1
Regulation of eIF4 and p70S6K Signaling	0.538	0.0123	EIF4G2,PPP2R5D
Dopamine-DARPP32 Feedback in cAMP Signaling	0.534	0.0122	PPP2R5D,ATP2A3
Tight Junction Signaling	0.524	0.012	PPP2R5D,ACTB
Aldosterone Signaling in Epithelial Cells	0.52	0.0119	SLC12A2,DNAJC14
Glioblastoma Multiforme Signaling	0.52	0.0119	NF2,IGF1R
Cancer Drug Resistance By Drug Efflux	0.517	0.0182	ARAF
Xenobiotic Metabolism Signaling	0.512	0.0101	PPP2R5D,ALDH6A1,ALDH7A1
Mitochondrial Dysfunction	0.51	0.0117	MT-CO1,UCP2
Wnt/β-catenin Signaling	0.506	0.0116	PPP2R5D,MAP4K1
Role of CHK Proteins in Cell Cycle Checkpoint Control	0.504	0.0175	PPP2R5D
Glutamate Receptor Signaling	0.504	0.0175	GNG7
Synaptic Long Term Depression	0.48	0.0111	PPP2R5D,IGF1R
Activation of IRF by Cytosolic Pattern Recognition Receptors	0.469	0.0159	STAT2
Regulation of Cellular Mechanics by Calpain Protease	0.469	0.0159	CAPN1
NF-κB Signaling	0.459	0.0107	ARAF,IGF1R
Pyridoxal 5'-phosphate Salvage Pathway	0.458	0.0154	ARAF
Calcium-induced T Lymphocyte Apoptosis	0.453	0.0152	ATP2A3
Dendritic Cell Maturation	0.439	0.0103	STAT2,IRF8
Production of Nitric Oxide and Reactive Oxygen Species in Macrophages	0.439	0.0103	PPP2R5D,IRF8
Melatonin Signaling	0.423	0.0139	ARAF
MSP-RON Signaling Pathway	0.423	0.0139	ACTB
IL-8 Signaling	0.414	0.00985	ARAF,GNG7
Agrin Interactions at Neuromuscular Junction	0.409	0.0133	ACTB
Hypoxia Signaling in the Cardiovascular System	0.409	0.0133	UBE2D4
Calcium Signaling	0.407	0.00971	LETM1,ATP2A3
Myc Mediated Apoptosis Signaling	0.404	0.0132	IGF1R
Clathrin-mediated Endocytosis Signaling	0.404	0.00966	RAB5C,ACTB
mTOR Signaling	0.404	0.00966	EIF4G2,PPP2R5D
Glucocorticoid Receptor Signaling	0.404	0.0087	POLR2J2/POLR2J3,AR,ACTB
Serotonin Degradation	0.4	0.013	ALDH7A1
Chemokine Signaling	0.4	0.013	CFL1
Dopamine Receptor Signaling	0.4	0.013	PPP2R5D
Antiproliferative Role of Somatostatin Receptor 2	0.383	0.0123	GNG7
Cyclins and Cell Cycle Regulation	0.383	0.0123	PPP2R5D
CREB Signaling in Neurons	0.377	0.00917	POLR2J2/POLR2J3,GNG7
Growth Hormone Signaling	0.368	0.0118	IGF1R
Estrogen-Dependent Breast Cancer Signaling	0.364	0.0116	IGF1R
Role of NFAT in Cardiac Hypertrophy	0.361	0.00889	IGF1R,GNG7
Crosstalk between Dendritic Cells and Natural Killer Cells	0.353	0.0112	ACTB
Systemic Lupus Erythematosus Signaling	0.344	0.00858	PRPF3,SF3B4
Reelin Signaling in Neurons	0.342	0.0109	MAP4K1
IL-1 Signaling	0.342	0.0109	GNG7
α-Adrenergic Signaling	0.339	0.0108	GNG7
Fcγ Receptor-mediated Phagocytosis in Macrophages and Monocytes	0.339	0.0108	ACTB
FLT3 Signaling in Hematopoietic Progenitor Cells	0.339	0.0108	STAT2
Death Receptor Signaling	0.339	0.0108	ACTB
TGF-β Signaling	0.339	0.0108	MAP4K1
CCR5 Signaling in Macrophages	0.332	0.0105	GNG7
Apoptosis Signaling	0.329	0.0104	CAPN1
Cardiac Hypertrophy Signaling	0.327	0.0083	IGF1R,GNG7
Salvage Pathways of Pyrimidine Ribonucleotides	0.326	0.0103	ARAF
Ceramide Signaling	0.319	0.0101	PPP2R5D
CTLA4 Signaling in Cytotoxic T Lymphocytes	0.319	0.0101	PPP2R5D
Acute Myeloid Leukemia Signaling	0.319	0.0101	ARAF
Protein Kinase A Signaling	0.309	0.00748	PTPRS,PTPRM,GNG7
Prostate Cancer Signaling	0.307	0.00971	AR
STAT3 Pathway	0.307	0.00971	IGF1R
PAK Signaling	0.296	0.00935	CFL1
Oxidative Phosphorylation	0.29	0.00917	MT-CO1
VEGF Signaling	0.29	0.00917	ACTB
p53 Signaling	0.285	0.00901	PIAS1
Type I Diabetes Mellitus Signaling	0.285	0.00901	PIAS1
IGF-1 Signaling	0.282	0.00893	IGF1R
GPCR-Mediated Nutrient Sensing in Enteroendocrine Cells	0.282	0.00893	GNG7
Nitric Oxide Signaling in the Cardiovascular System	0.279	0.00885	ATP2A3
Virus Entry via Endocytic Pathways	0.272	0.00862	ACTB
Telomerase Signaling	0.269	0.00855	PPP2R5D
Paxillin Signaling	0.264	0.0084	ACTB
Glioma Signaling	0.262	0.00833	IGF1R
G Beta Gamma Signaling	0.262	0.00833	GNG7
Rac Signaling	0.255	0.00813	CFL1
Gαi Signaling	0.255	0.00813	GNG7
PTEN Signaling	0.25	0.008	IGF1R
FXR/RXR Activation	0.248	0.00794	SCARB1
Sperm Motility	0.246	0.00787	SLC12A2
Natural Killer Cell Signaling	0.244	0.00781	LILRB1
Role of NANOG in Mammalian Embryonic Stem Cell Pluripotency	0.244	0.00781	TCL1A
fMLP Signaling in Neutrophils	0.242	0.00775	GNG7
Role of Tissue Factor in Cancer	0.24	0.00769	CFL1
Cellular Effects of Sildenafil (Viagra)	0.237	0.00763	ACTB
Estrogen Receptor Signaling	0.231	0.00746	POLR2J2/POLR2J3
Iron homeostasis signaling pathway	0.225	0.0073	ATP6V0C
p70S6K Signaling	0.223	0.00725	PPP2R5D
P2Y Purigenic Receptor Signaling Pathway	0.22	0.00714	GNG7
IL-12 Signaling and Production in Macrophages	0.209	0.00685	IRF8
Leukocyte Extravasation Signaling	0	0.00474	ACTB
Hepatic Fibrosis / Hepatic Stellate Cell Activation	0	0.00535	IGF1R
RAR Activation	0	0.00526	ACTB
Role of NFAT in Regulation of the Immune Response	0	0.00521	GNG7
CXCR4 Signaling	0	0.00585	GNG7
Endothelin-1 Signaling	0	0.0051	ARAF
Relaxin Signaling	0	0.00633	GNG7
Thrombin Signaling	0	0.00476	GNG7
Molecular Mechanisms of Cancer	0	0.00254	FANCD2
GNRH Signaling	0	0.00585	GNG7
Colorectal Cancer Metastasis Signaling	0	0.00394	GNG7
Cdc42 Signaling	0	0.00599	CFL1
Phospholipase C Signaling	0	0.0041	GNG7
Sertoli Cell-Sertoli Cell Junction Signaling	0	0.00543	ACTB
Gap Junction Signaling	0	0.00498	ACTB
Gαq Signaling	0	0.00621	GNG7
Agranulocyte Adhesion and Diapedesis	0	0.00518	ACTB
Regulation of the Epithelial-Mesenchymal Transition Pathway	0	0.00513	ARAF
B Cell Receptor Signaling	0	0.00515	CFL1
cAMP-mediated signaling	0	0.00439	VIPR2
G-Protein Coupled Receptor Signaling	0	0.00355	VIPR2
Gustation Pathway	0	0.00649	GNG7
Sirtuin Signaling Pathway	0	0.00342	UCP2
Opioid Signaling Pathway	0	0.00405	GNG7
Adrenomedullin signaling pathway	0	0.005	ARAF
