# Supplementary material for: Immune-profiling of ZIKV-infected patients identifies a distinct function of plasmacytoid dendritic cells for immune cross-regulation
Source: Nat Commun. 2020 May 15;11:2421. doi: 10.1038/s41467-020-16217-5 (PMC7229207; doi:10.1038/s41467-020-16217-5)
Supplement: Supplementary file 13 — Source Data [file 41467_2020_16217_MOESM13_ESM.xlsx]

## Sheet: Figure 1
Figure 1	Please see Supplemental Table 1

## Sheet: Figure 2
Figure 2	Please see Supplemental Table 2 and 3

## Sheet: Figure 3
Figure 3 a-e	Please see Supplemental Table 4
Figure 3f
	SampleID	ratio silencing/control for IFIH1 mRNA	ratio silencing/control for TMEM2 mRNA	ratio silencing/control for IFITM3 mRNA
	200	0.806377	0.717504	0.345812
	203	0.391874	0.677116	0.878125
	205	0.661971	0.922652	0.821821
	206	0.650632	0.612273	0.678864
	207	0.262586	0.409047	0.33792
	208	0.692093	0.783707	0.699916
	209	0.694794	0.899526	0.810175
	median	0.661971	0.717504	0.699916
	SD	0.19296	0.176754	0.223754
	Relative expression of ZIKV to ACTB
	SampleID	control	silencing of 3 genes
	200	0.0510292	0.122036
	203	0.110779	0.256337
	205	0.266144	0.381501
	206	0.165978	0.28089
	207	0.0362763	0.43654
	208	0.017	0.0147399
	209	0.01	0.015334
	median	0.0510292	0.256337
	SD	0.0942154	0.169049

## Sheet: Figure 4
Figure 4	Please see Supplemental Table 5

## Sheet: Figure 5
Figure 5	Please see Supplemental Table 6 and 7

## Sheet: Figure 6
Figure 6a			PBMC-48H	pDC-depleted-48H		Task	Reporter	CT						Sample Name	Target Name	Task	CT			expression		IFNA	PBMC	PDC-	FC
		203	0.0132639	0.0566547		LK203_PBMC(+)_48H	LK203_PBMC(+)_48H_ACTB	17.5811						LK203_PBMC(+)_48H	ACTB	LK203_PBMC(+)_48H_ACTB	17.9549					203	0.0209303	0.00643343	0.307374
		204	0.0777103	0.107006		LK203_PBMC(+)_48H	LK203_PBMC(+)_48H_ACTB	18.2245	17.9028					LK203_PBMC(+)_48H	ACTB	LK203_PBMC(+)_48H_ACTB	17.4704	17.7127				204	0.0946969	0.0431473	0.455636
		205	0.045676	0.065681		LK203_PBMC(+)_48H	LK203_PBMC(+)_48H_ZIKV	23.9774						LK203_PBMC(+)_48H	IFNa	LK203_PBMC(+)_48H_IFNa	23.4682					205	0.172882	0.097949	0.566566
		206	0.050288	0.072629		LK203_PBMC(+)_48H	LK203_PBMC(+)_48H_ZIKV	24.301	24.1392	6.23635	0.0132639			LK203_PBMC(+)_48H	IFNa	LK203_PBMC(+)_48H_IFNa	23.1138	23.291	5.57826	0.0209303		208	0.0501129	0.0773927	1.54437
		207	0.0155627	0.0371695		LK203_pDC(+)_48H	LK203_pDC(+)_48H_ACTB	19.6284						LK203_pDC(+)_48H	ACTB	LK203_pDC(+)_48H_ACTB	17.9562					209	0.00449736	0.00107528	0.239091
		208	0.0177603	0.0586146		LK203_pDC(+)_48H	LK203_pDC(+)_48H_ACTB	19.8668	19.7476					LK203_pDC(+)_48H	ACTB	LK203_pDC(+)_48H_ACTB	17.8152	17.8857				200	3.24666e-05	2.06823e-05	0.637032
		209	0.0375308	0.064337		LK203_pDC(+)_48H	LK203_pDC(+)_48H_ZIKV	23.5863						LK203_pDC(+)_48H	IFNa	LK203_pDC(+)_48H_IFNa	24.02					201	1.52162e-05	8.789e-06	0.577607
		200	0.0663706	0.117675		LK203_pDC(+)_48H	LK203_pDC(+)_48H_ZIKV	24.1923	23.8893	4.14166	0.0566547			LK203_pDC(+)_48H	IFNa	LK203_pDC(+)_48H_IFNa	26.3119	25.1659	7.2802	0.00643343		202	0.000106624	4.77237e-05	0.447587
		201	0.0807754	0.0892347		LK204_PBMC(+)_48H	LK204_PBMC(+)_48H_ACTB	17.89						LK204_PBMC(+)_48H	ACTB	LK204_PBMC(+)_48H_ACTB	17.2794
		202	0.105194	0.279454		LK204_PBMC(+)_48H	LK204_PBMC(+)_48H_ACTB	17.5444	17.7172					LK204_PBMC(+)_48H	ACTB	LK204_PBMC(+)_48H_ACTB	17.5374	17.4084
		median	0.047982	0.069155		LK204_PBMC(+)_48H	LK204_PBMC(+)_48H_ZIKV	21.1625						LK204_PBMC(+)_48H	IFNa	LK204_PBMC(+)_48H_IFNa	20.9178
		SD	0.031213	0.0692447		LK204_PBMC(+)_48H	LK204_PBMC(+)_48H_ZIKV	21.6433	21.4029	3.68575	0.0777103			LK204_PBMC(+)_48H	IFNa	LK204_PBMC(+)_48H_IFNa	20.7001	20.809	3.40054	0.0946969
						LK204_pDC(+)_48H	LK204_pDC(+)_48H_ACTB	19.1158						LK204_pDC(+)_48H	ACTB	LK204_pDC(+)_48H_ACTB	17.77
						LK204_pDC(+)_48H	LK204_pDC(+)_48H_ACTB	19.1463	19.131					LK204_pDC(+)_48H	ACTB	LK204_pDC(+)_48H_ACTB	16.2458	17.0079
						LK204_pDC(+)_48H	LK204_pDC(+)_48H_ZIKV	23.5075						LK204_pDC(+)_48H	IFNa	LK204_pDC(+)_48H_IFNa	22.1539
						LK204_pDC(+)_48H	LK204_pDC(+)_48H_ZIKV	21.203	22.3553	3.22424	0.107006			LK204_pDC(+)_48H	IFNa	LK204_pDC(+)_48H_IFNa	20.9311	21.5425	4.53459	0.0431473
						LK205_PBMC(+)_48H	LK205_PBMC(+)_48H_ACTB	18.5169						LK205_PBMC(+)_48H	ACTB	LK205_PBMC(+)_48H_ACTB	23.6656
						LK205_PBMC(+)_48H	LK205_PBMC(+)_48H_ACTB	18.7432	18.6301					LK205_PBMC(+)_48H	ACTB	LK205_PBMC(+)_48H_ACTB	23.1613	23.4135
						LK205_PBMC(+)_48H	LK205_PBMC(+)_48H_ZIKV	23.1277						LK205_PBMC(+)_48H	IFNa	LK205_PBMC(+)_48H_IFNa	25.735
						LK205_PBMC(+)_48H	LK205_PBMC(+)_48H_ZIKV	23.0373	23.0825	4.45242	0.045676			LK205_PBMC(+)_48H	IFNa	LK205_PBMC(+)_48H_IFNa	26.1562	25.9456	2.53214	0.172882
						LK205_pDC(+)_48H	LK205_pDC(+)_48H_ACTB	19.1757						LK205_pDC(+)_48H	ACTB	LK205_pDC(+)_48H_ACTB	19.4573
						LK205_pDC(+)_48H	LK205_pDC(+)_48H_ACTB	19.2383	19.207					LK205_pDC(+)_48H	ACTB	LK205_pDC(+)_48H_ACTB	19.0648	19.2611
						LK205_pDC(+)_48H	LK205_pDC(+)_48H_ZIKV	23.2598						LK205_pDC(+)_48H	IFNa	LK205_pDC(+)_48H_IFNa	22.5494
						LK205_pDC(+)_48H	LK205_pDC(+)_48H_ZIKV	23.011	23.1354	3.92838	0.065681			LK205_pDC(+)_48H	IFNa	LK205_pDC(+)_48H_IFNa	22.6764	22.6129	3.35182	0.097949
						LK206_PBMC(+)_48H	LK206_PBMC(+)_48H_ACTB	21.5579						LK206_PBMC(+)_48H	ACTB	LK206_PBMC(+)_48H_ACTB	Undetermined
						LK206_PBMC(+)_48H	LK206_PBMC(+)_48H_ACTB	19.3427	20.4503					LK206_PBMC(+)_48H	ACTB	LK206_PBMC(+)_48H_ACTB	35.1256	35.1256
						LK206_PBMC(+)_48H	LK206_PBMC(+)_48H_ZIKV	24.5412						LK206_PBMC(+)_48H	IFNa	LK206_PBMC(+)_48H_IFNa	Undetermined
						LK206_PBMC(+)_48H	LK206_PBMC(+)_48H_ZIKV	24.9866	24.7639	4.31364	0.050288			LK206_PBMC(+)_48H	IFNa	LK206_PBMC(+)_48H_IFNa	Undetermined	#DIV/0!	#DIV/0!	#DIV/0!
						LK206_pDC(+)_48H	LK206_pDC(+)_48H_ACTB	19.4498						LK206_pDC(+)_48H	ACTB	LK206_pDC(+)_48H_ACTB	15.8727
						LK206_pDC(+)_48H	LK206_pDC(+)_48H_ACTB	19.6045	19.5272					LK206_pDC(+)_48H	ACTB	LK206_pDC(+)_48H_ACTB	14.7491	15.3109
						LK206_pDC(+)_48H	LK206_pDC(+)_48H_ZIKV	23.3334						LK206_pDC(+)_48H	IFNa	LK206_pDC(+)_48H_IFNa	21.1398
						LK206_pDC(+)_48H	LK206_pDC(+)_48H_ZIKV	23.2875	23.3105	3.78331	0.072629			LK206_pDC(+)_48H	IFNa	LK206_pDC(+)_48H_IFNa	26.5918	23.8658	8.55493	0.00265895
						LK207_PBMC(+)_48H	LK207_PBMC(+)_48H_ACTB	19.3875						LK207_PBMC(+)_48H	ACTB	LK207_PBMC(+)_48H_ACTB	16.4009
						LK207_PBMC(+)_48H	LK207_PBMC(+)_48H_ACTB	19.6918	19.5397					LK207_PBMC(+)_48H	ACTB	LK207_PBMC(+)_48H_ACTB	15.6813	16.0411
						LK207_PBMC(+)_48H	LK207_PBMC(+)_48H_ZIKV	25.3099						LK207_PBMC(+)_48H	IFNa	LK207_PBMC(+)_48H_IFNa	22.1597
						LK207_PBMC(+)_48H	LK207_PBMC(+)_48H_ZIKV	25.7809	25.5454	6.00576	0.0155627			LK207_PBMC(+)_48H	IFNa	LK207_PBMC(+)_48H_IFNa	21.9845	22.0721	6.03095	0.0152933
						LK207_pDC(+)_48H	LK207_pDC(+)_48H_ACTB	20.3603						LK207_pDC(+)_48H	ACTB	LK207_pDC(+)_48H_ACTB	Undetermined
						LK207_pDC(+)_48H	LK207_pDC(+)_48H_ACTB	20.2721	20.3162					LK207_pDC(+)_48H	ACTB	LK207_pDC(+)_48H_ACTB	Undetermined	#DIV/0!
						LK207_pDC(+)_48H	LK207_pDC(+)_48H_ZIKV	24.9626						LK207_pDC(+)_48H	IFNa	LK207_pDC(+)_48H_IFNa	Undetermined
						LK207_pDC(+)_48H	LK207_pDC(+)_48H_ZIKV	25.1693	25.0659	4.74974	0.0371695			LK207_pDC(+)_48H	IFNa	LK207_pDC(+)_48H_IFNa	Undetermined	#DIV/0!	#DIV/0!	#DIV/0!
						LK208_PBMC(+)_48H	LK208_PBMC(+)_48H_ACTB	19.7189						LK208_PBMC(+)_48H	ACTB	LK208_PBMC(+)_48H_ACTB	24.5932
						LK208_PBMC(+)_48H	LK208_PBMC(+)_48H_ACTB	19.0519	19.3854					LK208_PBMC(+)_48H	ACTB	LK208_PBMC(+)_48H_ACTB	26.8618	25.7275
						LK208_PBMC(+)_48H	LK208_PBMC(+)_48H_ZIKV	25.1052						LK208_PBMC(+)_48H	IFNa	LK208_PBMC(+)_48H_IFNa	30.7338
						LK208_PBMC(+)_48H	LK208_PBMC(+)_48H_ZIKV	25.296	25.2006	5.8152	0.0177603			LK208_PBMC(+)_48H	IFNa	LK208_PBMC(+)_48H_IFNa	29.3586	30.0462	4.31867	0.0501129
						LK208_pDC(+)_48H	LK208_pDC(+)_48H_ACTB	19.4368						LK208_pDC(+)_48H	ACTB	LK208_pDC(+)_48H_ACTB	18.8405
						LK208_pDC(+)_48H	LK208_pDC(+)_48H_ACTB	19.5064	19.4716					LK208_pDC(+)_48H	ACTB	LK208_pDC(+)_48H_ACTB	18.9488	18.8947
						LK208_pDC(+)_48H	LK208_pDC(+)_48H_ZIKV	23.3517						LK208_pDC(+)_48H	IFNa	LK208_pDC(+)_48H_IFNa	22.372
						LK208_pDC(+)_48H	LK208_pDC(+)_48H_ZIKV	23.7766	23.5642	4.0926	0.0586146			LK208_pDC(+)_48H	IFNa	LK208_pDC(+)_48H_IFNa	22.8007	22.5863	3.69166	0.0773927
						LK209_PBMC(+)_48H	LK209_PBMC(+)_48H_ACTB	20.3743						LK209_PBMC(+)_48H	ACTB	LK209_PBMC(+)_48H_ACTB	13.5288
						LK209_PBMC(+)_48H	LK209_PBMC(+)_48H_ACTB	19.6967	20.0355					LK209_PBMC(+)_48H	ACTB	LK209_PBMC(+)_48H_ACTB	13.7408	13.6348
						LK209_PBMC(+)_48H	LK209_PBMC(+)_48H_ZIKV	24.5654						LK209_PBMC(+)_48H	IFNa	LK209_PBMC(+)_48H_IFNa	21.6599
						LK209_PBMC(+)_48H	LK209_PBMC(+)_48H_ZIKV	24.9771	24.7713	4.73578	0.0375308			LK209_PBMC(+)_48H	IFNa	LK209_PBMC(+)_48H_IFNa	21.2031	21.4315	7.79671	0.00449736
						LK209_pDC(+)_48H	LK209_pDC(+)_48H_ACTB	19.5965						LK209_pDC(+)_48H	ACTB	LK209_pDC(+)_48H_ACTB	20.3139
						LK209_pDC(+)_48H	LK209_pDC(+)_48H_ACTB	19.5361	19.5663					LK209_pDC(+)_48H	ACTB	LK209_pDC(+)_48H_ACTB	17.4901	18.902
						LK209_pDC(+)_48H	LK209_pDC(+)_48H_ZIKV	23.4391						LK209_pDC(+)_48H	IFNa	LK209_pDC(+)_48H_IFNa	26.8851
						LK209_pDC(+)_48H	LK209_pDC(+)_48H_ZIKV	23.6099	23.5245	3.95821	0.064337			LK209_pDC(+)_48H	IFNa	LK209_pDC(+)_48H_IFNa	30.641	28.7631	9.86108	0.00107528
						LK200_PBMC(+)_48H	200_PBMC_48_ACTB	20.4842						LK200_PBMC(+)_48H	ACTB	LK200_PBMC(+)_48H_ACTB	14.1282
						LK200_PBMC(+)_48H	200_PBMC_48_ACTB	20.4934	20.4888					LK200_PBMC(+)_48H	ACTB	LK200_PBMC(+)_48H_ACTB	14.1505	14.1393
						LK200_PBMC(+)_48H	200_PBMC_48_ZIKV	24.4488						LK200_PBMC(+)_48H	IFNa	LK200_PBMC(+)_48H_IFNa	28.5961
						LK200_PBMC(+)_48H	200_PBMC_48_ZIKV	24.3555	24.4021	3.91331	0.0663706			LK200_PBMC(+)_48H	IFNa	LK200_PBMC(+)_48H_IFNa	29.504	29.05	14.9107	3.24666e-05
						LK200_pDC(+)_48H	200_PBMC_pDC_48_ACTB	21.143						LK200_pDC(+)_48H	ACTB	LK200_pDC(+)_48H_ACTB	13.9006
						LK200_pDC(+)_48H	200_PBMC_pDC_48_ACTB	21.4599	21.3015					LK200_pDC(+)_48H	ACTB	LK200_pDC(+)_48H_ACTB	13.9281	13.9144
						LK200_pDC(+)_48H	200_PBMC_pDC_48_ZIKV	24.4017						LK200_pDC(+)_48H	IFNa	LK200_pDC(+)_48H_IFNa	29.3659
						LK200_pDC(+)_48H	200_PBMC_pDC_48_ZIKV	24.3755	24.3886	3.08712	0.117675			LK200_pDC(+)_48H	IFNa	LK200_pDC(+)_48H_IFNa	29.5853	29.4756	15.5612	2.06823e-05
						LK201_PBMC(+)_48H	201_PBMC_48_ACTB	19.7106						LK201_PBMC(+)_48H	ACTB	LK201_PBMC(+)_48H_ACTB	13.6879
						LK201_PBMC(+)_48H	201_PBMC_48_ACTB	19.5927	19.6517					LK201_PBMC(+)_48H	ACTB	LK201_PBMC(+)_48H_ACTB	13.8146	13.7513
						LK201_PBMC(+)_48H	201_PBMC_48_ZIKV	23.2571						LK201_PBMC(+)_48H	IFNa	LK201_PBMC(+)_48H_IFNa	29.1637
						LK201_PBMC(+)_48H	201_PBMC_48_ZIKV	23.2061	23.2316	3.57994	0.0836239			LK201_PBMC(+)_48H	IFNa	LK201_PBMC(+)_48H_IFNa	30.3469	29.7553	16.004	1.52162e-05
						LK201_pDC(+)_48H	201_PBMC_pDC_48_ACTB	21.0425						LK201_pDC(+)_48H	ACTB	LK201_pDC(+)_48H_ACTB	13.1848
						LK201_pDC(+)_48H	201_PBMC_pDC_48_ACTB	Undetermined	21.0425					LK201_pDC(+)_48H	ACTB	LK201_pDC(+)_48H_ACTB	13.4924	13.3386
						LK201_pDC(+)_48H	201_PBMC_pDC_48_ZIKV	24.5299						LK201_pDC(+)_48H	IFNa	LK201_pDC(+)_48H_IFNa	30.7285
						LK201_pDC(+)_48H	201_PBMC_pDC_48_ZIKV	24.5276	24.5287	3.48625	0.0892347			LK201_pDC(+)_48H	IFNa	LK201_pDC(+)_48H_IFNa	29.5404	30.1345	16.7959	8.789e-06
						LK202_PBMC(+)_48H	202_PBMC_48_ACTB	24.5091						LK202_PBMC(+)_48H	ACTB	LK202_PBMC(+)_48H_ACTB	15.461
						LK202_PBMC(+)_48H	202_PBMC_48_ACTB	24.4664	24.4878					LK202_PBMC(+)_48H	ACTB	LK202_PBMC(+)_48H_ACTB	15.4392	15.4501
						LK202_PBMC(+)_48H	202_PBMC_48_ZIKV	27.7511						LK202_PBMC(+)_48H	IFNa	LK202_PBMC(+)_48H_IFNa	29.7714
						LK202_PBMC(+)_48H	202_PBMC_48_ZIKV	27.7221	27.7366	3.24887	0.105194			LK202_PBMC(+)_48H	IFNa	LK202_PBMC(+)_48H_IFNa	27.5191	28.6453	13.1952	0.000106624
						LK202_pDC(+)_48H	202_PBMC_pDC_48_ACTB	24.5091						LK202_pDC(+)_48H	ACTB	LK202_pDC(+)_48H_ACTB	16.3041
						LK202_pDC(+)_48H	202_PBMC_pDC_48_ACTB	24.4664	24.4878					LK202_pDC(+)_48H	ACTB	LK202_pDC(+)_48H_ACTB	16.2623	16.2832
						LK202_pDC(+)_48H	202_PBMC_pDC_48_ZIKV	26.287						LK202_pDC(+)_48H	IFNa	LK202_pDC(+)_48H_IFNa	31.5367
						LK202_pDC(+)_48H	202_PBMC_pDC_48_ZIKV	26.3672	26.3271	1.83932	0.279454			LK202_pDC(+)_48H	IFNa	LK202_pDC(+)_48H_IFNa	29.7395	30.6381	14.3549	4.77237e-05
Figure 6c	CD86 expression	pDC	PBMC-uninfected	PBMC-infected		B	PBMC-uninfected	PBMC-infected		monocyte	PBMC-uninfected	PBMC-infected		mDC	PBMC-uninfected	PBMC-infected
		200	1.12	12.6		200	5.36	2.56		200	64.1	55.3		200	63.1	64.8
		201	11.3	11.1		201	10.3	21.5		201	76.2	93.9		201	69.4	62.9
		202	3.08	6.49		202	2.72	7.64		202	68.7	68.5		202	69.2	66.2
		203	3.51	16.9		203	5.44	8.11		203	31.1	47.8		203	25.2	12.8
		204	15.4	27.3		204	4.37	8.33		204	46.5	44.3		204	45.3	19.1
		205	2.63	10.8		205	5.38	6.31		205	80	48		205	23.8	18.4
		206	3.33	23.2		206	5.27	7.78		206	85.7	79.7		206	44.3	47.9
		207	0	1.82		207	2.5	3		207	50	68.4		207	76.2	71.2
		208	0.98	1.22		208	5.89	12.1		208	74.9	81.9		208	80.7	73.6
		209	2.68	3.01		209	10.6	15.4		209	68.4	81.6		209	85.6	78.7
																															0.065681	0.097949
Figure 6d	CD69 expression	B cells	PBMC+pDC+ZIKV-	PBMC+pDC+ZIKV+	PBMC+pDC-ZIKV-	PBMC+pDC-ZIKV+		T cells	PBMC+pDC+ZIKV-	PBMC+pDC+ZIKV+	PBMC+pDC-ZIKV-	PBMC+pDC-ZIKV+		NK cells	PBMC+pDC+ZIKV-	PBMC+pDC+ZIKV+	PBMC+pDC-ZIKV-	PBMC+pDC-ZIKV+
		200	16.6	27.8	13.1	22.7		200	9.03	2.11	2.34	1.23		200	10.8	6.27	46.6	6.51
		201	11.9	32.5	17	19.6		201	3.34	3.84	4.58	4.39		201	13.5	9.7	7.58	13.3
		202	12.8	36.4	43.6	36.8		202	4.2	1.98	2.84	3.45		202	6.79	16.8	30.1	28.2
		203	24.7	26.8	24.7	20.5		203	2.08	2.87	1.58	1.81		203	32.8	42.9	24.8	28.7
		204	11	17	12.7	11.3		204	2.42	4.01	2.19	2.57		204	24.4	40.5	25.7	23.1
		205	10.8	13.6	13.3	11.2		205	1.72	1.74	1.95	1.77		205	14.3	24.3	18.5	11.6
		206	32.2	51.7	36.3	35		206	11.8	16.2	9.15	12.5		206	27.1	48.5	26.6	29.5
		207	24.7	17.2	13.3	16.6		207	4.23	2.73	3.18	1.83		207	13.1	8.41	11.6	5.95
		208	15.8	18	12.9	12.7		208	1.45	1.71	1.11	0.79		208	10.3	9.07	15.2	11.1
		209	17.8	20.6	18.4	18.1		209	1.23	1.2	1.1	0.87		209	17.1	19.4	32	21.5
Figure 6e	CD69 expression		ODN2395	B cell+pDCs+ZIKV+blocking antibody	B cell+pDCs+ZIKV	B cell+pDCs	B cell+ZIKV	B cell only																					right panel		ZIKV relative expression	IFNA relative expression
		203	69.1	36.2	49.7	35.5	16.7	12.8																							0.0132639	0.02093
		204	74.7	25.3	35.6	26.3	15.6	15.4																							0.0777103	0.094697
		205	81.8	16.8	34.9	15.5	16.2	15																							0.045676	0.172882
		206	91.5	40.6	65.8	35.5	48.1	48.2																							0.0177603	0.050113
		207	70.1	15.8	17.9	11.7	10.7	10.8																							0.0375308	0.004497
		208	86.7	12.3	15.2	10.1	10.8	10.9																							0.0663706	2.3e-05
		209	89.9	15.8	24.7	11.7	15.7	11.8																							0.0807754	1.08e-05
		200	89.8		34.8	18.6		13.5																							0.105194	0.000107
		201	93.7		40.4	17.4		20.6																							0.0566547	0.006433
		202	97.6		89.2	62.7		50																							0.107006	0.043147

## Sheet: Supplemental Figure 1
Supplemental Figure 1a	Upstream regulators analyzed with Ingenuity Pathway Analysis
Supplemental Figure 1c upper panel
		Sample ID	ratio silencing/control for IFIH1 mRNA	ratio silencing/control for TMEM2 mRNA	ratio silencing/control for IFITM3 mRNA			Sample removed from analysis because of a lack of silencing
		200	0.699916	0.692093	0.783707
		201	0.810175	0.694794	0.899526
		203	0.345812	0.806377	0.717504
		205	0.798277	0.391874	0.677116
		206	0.464623	1.24561	1.38051
		207	0.821821	0.661971	0.922652
		208	0.678864	0.650632	0.612273
		209	0.33792	0.262586	0.409047
		Relative expression of ZIKV to ACTB
Supplemental Figure 1c lower panel		Sample ID	control	IFIH1 silencing	TMEM2 silencing	IFITM3 silencing
		200	0.0510292	0.1543	0.0268202	0.10848
		201	0.110779	1.22227	0.0273567	1.03573
		203	0.266144	0.137545	1.14567	0.561503
		205	0.0362763	0.036735	0.0167694	0.022162
		206	0.00848082	0.000163863	0.000502405	0.00943541
		207	0.0174245	0.00576761	0.00576761	0.00654963
		208	0.00924491	0.00301763	0.00458951	0.0108359
		209	0.0103784	0.00804127	0.00593178	0.0165967

## Sheet: Supplemental Figure 2
Supplemental Figure 2	Please see Supplemental Table 5
Figure 2a						Sample Name	CT	Duplicate Avg.	Neg. Strand Copies	Pos. Strand Copies
positive strand	mDC-24H	mDC-48H	pDC-24H	pDC-48H		BK68-24H CDC NEG	Undetermined	#DIV/0!	#DIV/0!	#DIV/0!
BK68	3022.76	175008	9.5367e-07	46447.6		BK68-24H CDC NEG	Undetermined		900000000000000	800000000000000
BK78	300813	268326	280217	11384.4		BK68-24H CDC POS	43.9947	42.1581	258.563	1813.66
ZBK2	503.005	14891.3	9.54e-07	9.54e-07		BK68-24H CDC POS	40.3215		900000000000000	800000000000000
						BK68-24H PDC NEG	Undetermined	#DIV/0!	#DIV/0!	#DIV/0!
negative strand	mDC-24H	mDC-48H	pDC-24H	pDC-48H		BK68-24H PDC NEG	Undetermined		900000000000000	800000000000000
BK68	9.54e-07	28.6742	9.54e-07	9.54e-07		BK68-24H PDC POS	Undetermined	#DIV/0!	#DIV/0!	#DIV/0!
BK78	467.096	246.831	9.54e-07	9.54e-07		BK68-24H PDC POS	Undetermined		900000000000000	800000000000000
ZBK2	9.54e-07	252.517	9.54e-07	9.54e-07		BK68-48H CDC NEG	46.1142	46.1142	17.2045	146.494
						BK68-48H CDC NEG	Undetermined		900000000000000	800000000000000
						BK68-48H CDC POS	35.6593	35.7765	20465.4	105005
						BK68-48H CDC POS	35.8938		900000000000000	800000000000000
						BK68-48H PDC NEG	Undetermined	#DIV/0!	#DIV/0!	#DIV/0!
						BK68-48H PDC NEG	Undetermined		900000000000000	800000000000000
						BK68-48H PDC POS	37.8252	37.8622	4903.91	27868.6
						BK68-48H PDC POS	37.8993		900000000000000	800000000000000
						BK78-24H CDC NEG	41.8564	42.0404	280.257	1954.53
						BK78-24H CDC NEG	42.2245		900000000000000	800000000000000
						BK78-24H CDC POS	34.9709	34.9249	36676.2	180488
						BK78-24H CDC POS	34.8788		900000000000000	800000000000000
						BK78-24H PDC NEG	Undetermined	#DIV/0!	#DIV/0!	#DIV/0!
						BK78-24H PDC NEG	Undetermined		900000000000000	800000000000000
						BK78-24H PDC POS	34.3108	35.0364	33978.9	168130
						BK78-24H PDC POS	35.762		900000000000000	800000000000000
						BK78-48H CDC NEG	42.1953	42.9716	148.099	1081.07
						BK78-48H CDC NEG	43.7479		900000000000000	800000000000000
						BK78-48H CDC POS	34.6361	35.1046	32428.5	160996
						BK78-48H CDC POS	35.5731		900000000000000	800000000000000
						BK78-48H PDC NEG	Undetermined	#DIV/0!	#DIV/0!	#DIV/0!
						BK78-48H PDC NEG	Undetermined		900000000000000	800000000000000
						BK78-48H PDC POS	39.4508	40.0731	1078.55	6830.62
						BK78-48H PDC POS	40.6953		900000000000000	800000000000000
						Neg Std 10^1	Undetermined	#DIV/0!	#DIV/0!	#DIV/0!
						Neg Std 10^1	Undetermined		900000000000000	800000000000000
						Neg Std 10^2	Undetermined	#DIV/0!	#DIV/0!	#DIV/0!
						Neg Std 10^2	Undetermined		900000000000000	800000000000000
						Neg Std 10^3	41.5855	42.0772	273.29	1909.38
						Neg Std 10^3	42.5689		900000000000000	800000000000000
						Neg Std 10^4	37.2355	39.1224	2068.52	12504
						Neg Std 10^4	41.0092		900000000000000	800000000000000
						Neg Std 10^5	34.4179	35.7053	21489.5	109874
						Neg Std 10^5	36.9926		900000000000000	800000000000000
						Neg Std 10^6	31.8793	32.5746	183466	804646
						Neg Std 10^6	33.27		900000000000000	800000000000000
						Neg Std 10^7	27.9269	28.5923	2.80711e+06	1.01289e+07
						Neg Std 10^7	29.2578		900000000000000	800000000000000
						Neg. Control (H20)	16.2206	16.2206	1.34511e+10	2.64719e+10
						Pos Std 10^1	Undetermined	#DIV/0!	#DIV/0!	#DIV/0!
						Pos Std 10^1	Undetermined	#DIV/0!	#DIV/0!	#DIV/0!
						Pos Std 10^2	Undetermined	#DIV/0!	#DIV/0!	#DIV/0!
						Pos Std 10^2	Undetermined	#DIV/0!	#DIV/0!	#DIV/0!
						Pos Std 10^3	Undetermined	#DIV/0!	#DIV/0!	#DIV/0!
						Pos Std 10^3	Undetermined		900000000000000	800000000000000
						Pos Std 10^4	40.4696	41.565	388.139	2644.58
						Pos Std 10^4	42.6605		900000000000000	800000000000000
						Pos Std 10^5	37.5572	38.3437	3526.11	20517
						Pos Std 10^5	39.1303		900000000000000	800000000000000
						Pos Std 10^6	33.9608	34.1847	60896.1	289002
						Pos Std 10^6	34.4085		900000000000000	800000000000000
						Pos Std 10^7	31.1445	30.9146	572001	2.31271e+06
						Pos Std 10^7	30.6848		900000000000000	800000000000000
						ZBK2-24H CDC NEG	Undetermined	#DIV/0!	#DIV/0!	#DIV/0!
						ZBK2-24H CDC NEG	Undetermined		900000000000000	800000000000000
						ZBK2-24H CDC POS	44.4155	44.9778	37.474	301.803
						ZBK2-24H CDC POS	45.54		900000000000000	800000000000000
						ZBK2-24H PDC NEG	Undetermined	#DIV/0!	#DIV/0!	#DIV/0!
						ZBK2-24H PDC NEG	Undetermined		900000000000000	800000000000000
						ZBK2-24H PDC POS	Undetermined	#DIV/0!	#DIV/0!	#DIV/0!
						ZBK2-24H PDC POS	Undetermined		900000000000000	800000000000000
						ZBK2-48H CDC NEG	Undetermined	42.9383	151.51	1104.17
						ZBK2-48H CDC NEG	42.9383		900000000000000	800000000000000
						ZBK2-48H CDC POS	39.5842	39.6508	1440.29	8934.78
						ZBK2-48H CDC POS	39.7174		900000000000000	800000000000000
						ZBK2-48H PDC NEG	Undetermined	#DIV/0!	#DIV/0!	#DIV/0!
						ZBK2-48H PDC NEG	Undetermined		900000000000000	800000000000000
						ZBK2-48H PDC POS	Undetermined	#DIV/0!	#DIV/0!	#DIV/0!
						ZBK2-48H PDC POS	Undetermined		900000000000000	800000000000000
						NEG STRAND		Standardized to 5ul RNA used to prepare 13ul cDNA, 1ul cDNA used in qPCR
						limit of detection	55 cycles

## Sheet: Supplemental Figure 3
Supplemental Figure 3	Please see Supplemental Table 6

## Sheet: Supplemental Figure 4
Supplemental Figure 4a left panel	Please see Supplemental Table 1 DEGs for B cells
		IGHA	IGHD	IGHE	IGHG	IGHM
	HD1	6.05	4.9	0.06	6.19	82.8
	HD2	17.35	3.5	0.06	30.25	48.84
	HD3	8.46	3.39	0.03	11.29	76.83
	ZIKV1	47.28	7.17	0.41	29.43	15.7
	ZIKV2	6.8	5.46	0.56	42.76	44.41
	ZIKV3	22.7	7.05	0.5	27.92	41.83
Supplemental Figure 4a right panel		uninfected	infected
	Ig class switch -	87.7	22.87
		52.34	49.87
		80.22	48.88
		uninfected	infected
	Ig class switch +	12.3	77.12
		47.66	50.12
		19.78	51.12
	mDC	uninfected	infected	ex vivo			pDC	uninfected	infected	ex vivo		mDC	uninfected	infected	ex vivo		pDC	uninfected	infected	ex vivo
Supplemental Figure 4b	BK173	0.43	0.26	0.34			BK173	0.058	0.33	0.28		BK173	91	91.8	95.9		BK173	64.9	68.7	99.1
	BK174	0.29	0.1	0.45			BK174	0.079	0.1	0.31		BK174	95.7	91	99.2		BK174	65.2	67.1	99.3
	BK175	0.19	0.12	0.44			BK175	0.14	0.09	0.55		BK175	92.4	88	98.5		BK175	79	53.5	98.6
	BK176	0.033	0.049	0.45			BK176	0.00366	0.01	0.27		BK176	86.8	83.1	98.6		BK176	69.8	91	97.5
	BK177	0.14	0.09	0.38			BK177	0.13	0.034	0.33		BK177	98.5	97.9	98.5		BK177	95.6	92.5	95.7
	BK178	0.16	0.11	0.41			BK178	0.18	0.13	0.52		BK178	99.3	99.1	96.1		BK178	83.9	73.9	98.3
Supplemental Figure 4c	Relative expression of IFNA to ACTB						Sample name	Cp	average	delta
	SampleID	B cell+pDCs	B cell+pDCs+ZIKV				contol_ACTB	9.54
	200	0.135372	0.210954				contol_ACTB	9.51	9.525
	201	0.0934281	0.184923				contol_IFNA	25.18
	202	0.0782915	0.343885				contol_IFNA	25.44	25.31	15.785	1.77109e-05
	203	0.15822	0.146604				contol_IFNB	25.57
	204	0.0766803	0.134437				contol_IFNB	25.64	25.605	16.08	1.44357e-05
	205	0.202361	0.235696				ZK200_BP_ACTB	20.61
	206	0.196827	0.438303				ZK200_BP_ACTB	20.55	20.58
	207	0.183646	0.219151				ZK200_BP_IFNA	23.41
	208	0.151249	0.326465				ZK200_BP_IFNA	23.52	23.465	2.885	0.135372
	209	0.203768	0.213159				ZK200_BP_IFNB	27.84
	Median	0.154734	0.216155				ZK200_BP_IFNB	27.58	27.71	7.13	0.00713931
	SD	0.0504625	0.0955815				ZK200_ZBP_ACTB	22.25
							ZK200_ZBP_ACTB	22.2	22.225
	Relative expression of IFNB to ACTB						ZK200_ZBP_IFNA	24.68
	SampleID	B cell+pDCs	B cell+pDCs+ZIKV				ZK200_ZBP_IFNA	24.26	24.47	2.245	0.210954
	200	0.00713931	0.0113986				ZK200_ZBP_IFNB	28.76
	201	0.00504825	0.0118826				ZK200_ZBP_IFNB	28.6	28.68	6.455	0.0113986
	202	0.00197354	0.0105985				ZK201_BP_ACTB	18.8
	203	0.00598265	0.0064343				ZK201_BP_ACTB	18.87	18.835
	204	0.0056993	0.00925854				ZK201_BP_IFNA	22.53
	205	0.0153566	0.0189062				ZK201_BP_IFNA	21.98	22.255	3.42	0.0934281
	206	0.0391458	0.0431349				ZK201_BP_IFNB	26.66
	207	0.0236831	0.0267373				ZK201_BP_IFNB	26.27	26.465	7.63	0.00504825
	208	0.0187106	0.0264608				ZK201_ZBP_ACTB	22.54
	209	0.0195052	0.0221738				ZK201_ZBP_ACTB	22.55	22.545
	Median	0.0112479	0.0153944				ZK201_ZBP_IFNA	24.94
	SD	0.0114742	0.0112498				ZK201_ZBP_IFNA	25.02	24.98	2.435	0.184923
							ZK201_ZBP_IFNB	28.91
							ZK201_ZBP_IFNB	28.97	28.94	6.395	0.0118826
							ZK202_BP_ACTB	25.13
							ZK202_BP_ACTB	25.51	25.32
							ZK202_BP_IFNA	28.93
							ZK202_BP_IFNA	29.06	28.995	3.675	0.0782915
							ZK202_BP_IFNB	34.85
							ZK202_BP_IFNB	33.76	34.305	8.985	0.00197354
							ZK202_ZBP_ACTB	24.93
							ZK202_ZBP_ACTB	25.09	25.01
							ZK202_ZBP_IFNA	26.89
							ZK202_ZBP_IFNA	26.21	26.55	1.54	0.343885
							ZK202_ZBP_IFNB	31.69
							ZK202_ZBP_IFNB	31.45	31.57	6.56	0.0105985
							ZK203_BP_ACTB	22.8
							ZK203_BP_ACTB	22.96	22.88
							ZK203_BP_IFNA	25.59
							ZK203_BP_IFNA	25.49	25.54	2.66	0.15822
							ZK203_BP_IFNB	30.21
							ZK203_BP_IFNB	30.32	30.265	7.385	0.00598265
							ZK203_ZBP_ACTB	22.22
							ZK203_ZBP_ACTB	22.24	22.23
							ZK203_ZBP_IFNA	25.1
							ZK203_ZBP_IFNA	24.9	25	2.77	0.146604
							ZK203_ZBP_IFNB	29.6
							ZK203_ZBP_IFNB	29.42	29.51	7.28	0.0064343
							ZK204_BP_ACTB	20.48
							ZK204_BP_ACTB	20.53	20.505
							ZK204_BP_IFNA	24.17
							ZK204_BP_IFNA	24.25	24.21	3.705	0.0766803
							ZK204_BP_IFNB	27.96
							ZK204_BP_IFNB	27.96	27.96	7.455	0.0056993
							ZK204_ZBP_ACTB	20.78
							ZK204_ZBP_ACTB	20.85	20.815
							ZK204_ZBP_IFNA	23.21
							ZK204_ZBP_IFNA	24.21	23.71	2.895	0.134437
							ZK204_ZBP_IFNB	27.58
							ZK204_ZBP_IFNB	27.56	27.57	6.755	0.00925854
							ZK205_BP_ACTB	21.62
							ZK205_BP_ACTB	21.64	21.63
							ZK205_BP_IFNA	23.92
							ZK205_BP_IFNA	23.95	23.935	2.305	0.202361
							ZK205_BP_IFNB	27.65
							ZK205_BP_IFNB	27.66	27.655	6.025	0.0153566
							ZK205_ZBP_ACTB	20.65
							ZK205_ZBP_ACTB	20.7	20.675
							ZK205_ZBP_IFNA	22.75
							ZK205_ZBP_IFNA	22.77	22.76	2.085	0.235696
							ZK205_ZBP_IFNB	26.36
							ZK205_ZBP_IFNB	26.44	26.4	5.725	0.0189062
							ZK206_BP_ACTB	25.71
							ZK206_BP_ACTB	25.69	25.7
							ZK206_BP_IFNA	28.04
							ZK206_BP_IFNA	28.05	28.045	2.345	0.196827
							ZK206_BP_IFNB	30.22
							ZK206_BP_IFNB	30.53	30.375	4.675	0.0391458
							ZK206_ZBP_ACTB	25.53
							ZK206_ZBP_ACTB	25.5	25.515
							ZK206_ZBP_IFNA	26.62
							ZK206_ZBP_IFNA	26.79	26.705	1.19	0.438303
							ZK206_ZBP_IFNB	30.03
							ZK206_ZBP_IFNB	30.07	30.05	4.535	0.0431349
							ZK207_BP_ACTB	22.55
							ZK207_BP_ACTB	22.48	22.515
							ZK207_BP_IFNA	25.3
							ZK207_BP_IFNA	24.62	24.96	2.445	0.183646
							ZK207_BP_IFNB	27.86
							ZK207_BP_IFNB	27.97	27.915	5.4	0.0236831
							ZK207_ZBP_ACTB	22.33
							ZK207_ZBP_ACTB	22.51	22.42
							ZK207_ZBP_IFNA	24.55
							ZK207_ZBP_IFNA	24.67	24.61	2.19	0.219151
							ZK207_ZBP_IFNB	27.51
							ZK207_ZBP_IFNB	27.78	27.645	5.225	0.0267373
							ZK208_BP_ACTB	22.4
							ZK208_BP_ACTB	22.84	22.62
							ZK208_BP_IFNA	25.78
							ZK208_BP_IFNA	24.91	25.345	2.725	0.151249
							ZK208_BP_IFNB	28.5
							ZK208_BP_IFNB	28.22	28.36	5.74	0.0187106
							ZK208_ZBP_ACTB	23.24
							ZK208_ZBP_ACTB	23.2	23.22
							ZK208_ZBP_IFNA	24.93
							ZK208_ZBP_IFNA	24.74	24.835	1.615	0.326465
							ZK208_ZBP_IFNB	28.49
							ZK208_ZBP_IFNB	28.43	28.46	5.24	0.0264608
							ZK209_BP_ACTB	22.93
							ZK209_BP_ACTB	22.93	22.93
							ZK209_BP_IFNA	25.21
							ZK209_BP_IFNA	25.24	25.225	2.295	0.203768
							ZK209_BP_IFNB	28.57
							ZK209_BP_IFNB	28.65	28.61	5.68	0.0195052
							ZK209_ZBP_ACTB	22.73
							ZK209_ZBP_ACTB	22.69	22.71
							ZK209_ZBP_IFNA	24.98
							ZK209_ZBP_IFNA	24.9	24.94	2.23	0.213159
							ZK209_ZBP_IFNB	28.14
							ZK209_ZBP_IFNB	28.27	28.205	5.495	0.0221738

[truncated: 1 more sheets: Supplemental Figure 5]
